# Supplementary material for: Tailored structured peptide design with a key-cutting machine approach
Source: Nat Mach Intell. 2025 Oct 21;7(10):1685–97. doi: 10.1038/s42256-025-01119-2 (PMC12552119; doi:10.1038/s42256-025-01119-2)
Supplement: Supplementary file 3 — Statistical data for the ternary plots of the comparison between our method and ESM-IF1, ProteinSolver and ProteinMPNN. [file 42256_2025_1119_MOESM3_ESM.zip]

Archive with 93 entries (92 files):
- Fig1d/
- Fig1d/Fig1dj_3clq_designed.pdb
- __MACOSX/Fig1d/._Fig1dj_3clq_designed.pdb
- Fig1d/Fig1dk_3sb1_designed.pdb
- __MACOSX/Fig1d/._Fig1dk_3sb1_designed.pdb
- Fig1d/Fig1dv_1r5l_designed.pdb
- __MACOSX/Fig1d/._Fig1dv_1r5l_designed.pdb
- Fig1d/Fig1dh_1p9n_designed.pdb
- __MACOSX/Fig1d/._Fig1dh_1p9n_designed.pdb
- Fig1d/Fig1dm_3m9q_designed.pdb
- __MACOSX/Fig1d/._Fig1dm_3m9q_designed.pdb
- Fig1d/Fig1dh_1p9n_reference.pdb
- __MACOSX/Fig1d/._Fig1dh_1p9n_reference.pdb
- Fig1d/Fig1dl_2qq8_designed.pdb
- __MACOSX/Fig1d/._Fig1dl_2qq8_designed.pdb
- Fig1d/Fig1db_1lql_reference.pdb
- __MACOSX/Fig1d/._Fig1db_1lql_reference.pdb
- Fig1d/Fig1db_1lql_designed.pdb
- __MACOSX/Fig1d/._Fig1db_1lql_designed.pdb
- Fig1d/Fig1dl_2qq8_reference.pdb
- __MACOSX/Fig1d/._Fig1dl_2qq8_reference.pdb
- Fig1d/Fig1dp_3c8v_reference.pdb
- __MACOSX/Fig1d/._Fig1dp_3c8v_reference.pdb
- Fig1d/Fig1dg_1s7m_designed.pdb
- __MACOSX/Fig1d/._Fig1dg_1s7m_designed.pdb
- Fig1d/Fig1dg_1s7m_reference.pdb
- __MACOSX/Fig1d/._Fig1dg_1s7m_reference.pdb
- Fig1d/Fig1du_3w68_designed.pdb
- __MACOSX/Fig1d/._Fig1du_3w68_designed.pdb
- Fig1d/Fig1da_1emn_reference.pdb
- __MACOSX/Fig1d/._Fig1da_1emn_reference.pdb
- Fig1d/Fig1dq_2qiw_designed.pdb
- __MACOSX/Fig1d/._Fig1dq_2qiw_designed.pdb
- Fig1d/Fig1dn_3h25_reference.pdb
- __MACOSX/Fig1d/._Fig1dn_3h25_reference.pdb
- Fig1d/Fig1dt_1msl_designed.pdb
- __MACOSX/Fig1d/._Fig1dt_1msl_designed.pdb
- Fig1d/Fig1du_3w68_reference.pdb
- __MACOSX/Fig1d/._Fig1du_3w68_reference.pdb
- Fig1d/Fig1df_2kxq_designed.pdb
- __MACOSX/Fig1d/._Fig1df_2kxq_designed.pdb
- Fig1d/Fig1dn_3h25_designed.pdb
- __MACOSX/Fig1d/._Fig1dn_3h25_designed.pdb
- Fig1d/Fig1dj_3clq_reference.pdb
- __MACOSX/Fig1d/._Fig1dj_3clq_reference.pdb
- Fig1d/Fig1dp_3c8v_designed.pdb
- __MACOSX/Fig1d/._Fig1dp_3c8v_designed.pdb
- Fig1d/Fig1dw_1n7d_designed.pdb
- __MACOSX/Fig1d/._Fig1dw_1n7d_designed.pdb
- Fig1d/Fig1dd_1o6w_reference.pdb
- __MACOSX/Fig1d/._Fig1dd_1o6w_reference.pdb
- Fig1d/Fig1ds_2lkm_reference.pdb
- __MACOSX/Fig1d/._Fig1ds_2lkm_reference.pdb
- Fig1d/Fig1dw_1n7d_reference.pdb
- __MACOSX/Fig1d/._Fig1dw_1n7d_reference.pdb
- Fig1d/Fig1do_3ewk_designed.pdb
- __MACOSX/Fig1d/._Fig1do_3ewk_designed.pdb
- Fig1d/Fig1dq_2qiw_reference.pdb
- __MACOSX/Fig1d/._Fig1dq_2qiw_reference.pdb
- Fig1d/Fig1dm_3m9q_reference.pdb
- __MACOSX/Fig1d/._Fig1dm_3m9q_reference.pdb
- Fig1d/Fig1da_1emn_designed.pdb
- __MACOSX/Fig1d/._Fig1da_1emn_designed.pdb
- Fig1d/Fig1de_2e45_reference.pdb
- __MACOSX/Fig1d/._Fig1de_2e45_reference.pdb
- Fig1d/Fig1ds_2lkm_designed.pdb
- __MACOSX/Fig1d/._Fig1ds_2lkm_designed.pdb
- Fig1d/Fig1dr_2oar_designed.pdb
- __MACOSX/Fig1d/._Fig1dr_2oar_designed.pdb
- Fig1d/Fig1dt_1msl_reference.pdb
- __MACOSX/Fig1d/._Fig1dt_1msl_reference.pdb
- Fig1d/Fig1dd_1o6w_designed.pdb
- __MACOSX/Fig1d/._Fig1dd_1o6w_designed.pdb
- Fig1d/Fig1dv_1r5l_reference.pdb
- __MACOSX/Fig1d/._Fig1dv_1r5l_reference.pdb
- Fig1d/Fig1di_5u1y_designed.pdb
- __MACOSX/Fig1d/._Fig1di_5u1y_designed.pdb
- Fig1d/Fig1di_5u1y_reference.pdb
- __MACOSX/Fig1d/._Fig1di_5u1y_reference.pdb
- Fig1d/Fig1dc_1np6_reference.pdb
- __MACOSX/Fig1d/._Fig1dc_1np6_reference.pdb
- Fig1d/Fig1de_2e45_designed.pdb
- __MACOSX/Fig1d/._Fig1de_2e45_designed.pdb
- Fig1d/Fig1dc_1np6_designed.pdb
- __MACOSX/Fig1d/._Fig1dc_1np6_designed.pdb
- Fig1d/Fig1do_3ewk_reference.pdb
- __MACOSX/Fig1d/._Fig1do_3ewk_reference.pdb
- Fig1d/Fig1df_2kxq_reference.pdb
- __MACOSX/Fig1d/._Fig1df_2kxq_reference.pdb
- Fig1d/Fig1dk_3sb1_reference.pdb
- __MACOSX/Fig1d/._Fig1dk_3sb1_reference.pdb
- Fig1d/Fig1dr_2oar_reference.pdb
- __MACOSX/Fig1d/._Fig1dr_2oar_reference.pdb
