# Supplementary material for: Tailored structured peptide design with a key-cutting machine approach
Source: Nat Mach Intell. 2025 Oct 21;7(10):1685–97. doi: 10.1038/s42256-025-01119-2 (PMC12552119; doi:10.1038/s42256-025-01119-2)
Supplement: Supplementary file 3 — Statistical data for the ternary plots of the comparison between our method and ESM-IF1, ProteinSolver and ProteinMPNN. [file 42256_2025_1119_MOESM3_ESM.zip › Fig1d/Fig1dj_3clq_designed.pdb]

PARENT N/A
ATOM      1  N   THR A   1       2.477  -2.926  19.835  1.00 74.37           N  
ATOM      2  CA  THR A   1       1.940  -1.640  19.405  1.00 74.47           C  
ATOM      3  C   THR A   1       2.342  -1.340  17.964  1.00 77.14           C  
ATOM      4  CB  THR A   1       2.419  -0.500  20.323  1.00 68.16           C  
ATOM      5  O   THR A   1       3.508  -1.494  17.595  1.00 70.53           O  
ATOM      6  CG2 THR A   1       1.946  -0.713  21.757  1.00 59.35           C  
ATOM      7  OG1 THR A   1       3.851  -0.450  20.306  1.00 60.55           O  
ATOM      8  N   ILE A   2       1.522  -1.415  16.959  1.00 79.50           N  
ATOM      9  CA  ILE A   2       1.747  -1.025  15.572  1.00 81.46           C  
ATOM     10  C   ILE A   2       1.933   0.489  15.485  1.00 79.66           C  
ATOM     11  CB  ILE A   2       0.581  -1.474  14.662  1.00 75.69           C  
ATOM     12  O   ILE A   2       1.103   1.252  15.986  1.00 75.33           O  
ATOM     13  CG1 ILE A   2       0.488  -3.004  14.632  1.00 62.08           C  
ATOM     14  CG2 ILE A   2       0.749  -0.907  13.250  1.00 62.35           C  
ATOM     15  CD1 ILE A   2      -0.767  -3.534  13.951  1.00 62.48           C  
ATOM     16  N   THR A   3       3.160   0.946  15.292  1.00 87.32           N  
ATOM     17  CA  THR A   3       3.438   2.373  15.182  1.00 88.67           C  
ATOM     18  C   THR A   3       2.649   2.991  14.030  1.00 86.86           C  
ATOM     19  CB  THR A   3       4.941   2.635  14.975  1.00 84.71           C  
ATOM     20  O   THR A   3       2.137   2.274  13.168  1.00 83.33           O  
ATOM     21  CG2 THR A   3       5.771   1.960  16.062  1.00 67.29           C  
ATOM     22  OG1 THR A   3       5.339   2.122  13.698  1.00 74.76           O  
ATOM     23  N   HIS A   4       2.246   4.225  14.164  1.00 84.86           N  
ATOM     24  CA  HIS A   4       1.603   5.005  13.112  1.00 85.54           C  
ATOM     25  C   HIS A   4       2.336   4.846  11.784  1.00 86.04           C  
ATOM     26  CB  HIS A   4       1.540   6.482  13.503  1.00 81.98           C  
ATOM     27  O   HIS A   4       1.704   4.692  10.736  1.00 84.46           O  
ATOM     28  CG  HIS A   4       0.720   7.315  12.570  1.00 73.09           C  
ATOM     29  CD2 HIS A   4       1.085   8.233  11.644  1.00 67.18           C  
ATOM     30  ND1 HIS A   4      -0.656   7.252  12.529  1.00 68.87           N  
ATOM     31  CE1 HIS A   4      -1.103   8.097  11.615  1.00 64.87           C  
ATOM     32  NE2 HIS A   4      -0.067   8.705  11.064  1.00 65.47           N  
ATOM     33  N   GLN A   5       3.637   4.862  11.946  1.00 87.17           N  
ATOM     34  CA  GLN A   5       4.406   4.773  10.709  1.00 87.23           C  
ATOM     35  C   GLN A   5       4.206   3.419  10.033  1.00 87.49           C  
ATOM     36  CB  GLN A   5       5.892   5.008  10.982  1.00 84.05           C  
ATOM     37  O   GLN A   5       4.074   3.344   8.810  1.00 85.73           O  
ATOM     38  CG  GLN A   5       6.739   5.120   9.721  1.00 74.80           C  
ATOM     39  CD  GLN A   5       8.166   5.548  10.009  1.00 72.29           C  
ATOM     40  NE2 GLN A   5       8.923   5.833   8.955  1.00 67.47           N  
ATOM     41  OE1 GLN A   5       8.584   5.622  11.168  1.00 70.12           O  
ATOM     42  N   GLN A   6       4.195   2.327  10.876  1.00 87.50           N  
ATOM     43  CA  GLN A   6       4.013   0.993  10.312  1.00 87.43           C  
ATOM     44  C   GLN A   6       2.630   0.846   9.684  1.00 86.26           C  
ATOM     45  CB  GLN A   6       4.219  -0.077  11.385  1.00 85.18           C  
ATOM     46  O   GLN A   6       2.486   0.231   8.625  1.00 84.38           O  
ATOM     47  CG  GLN A   6       5.666  -0.225  11.836  1.00 78.93           C  
ATOM     48  CD  GLN A   6       5.826  -1.206  12.982  1.00 77.95           C  
ATOM     49  NE2 GLN A   6       6.873  -2.022  12.922  1.00 78.65           N  
ATOM     50  OE1 GLN A   6       5.016  -1.230  13.914  1.00 78.46           O  
ATOM     51  N   SER A   7       1.614   1.453  10.277  1.00 88.68           N  
ATOM     52  CA  SER A   7       0.259   1.374   9.740  1.00 89.14           C  
ATOM     53  C   SER A   7       0.152   2.096   8.401  1.00 88.32           C  
ATOM     54  CB  SER A   7      -0.745   1.966  10.730  1.00 86.89           C  
ATOM     55  O   SER A   7      -0.429   1.569   7.450  1.00 86.54           O  
ATOM     56  OG  SER A   7      -2.072   1.795  10.263  1.00 76.67           O  
ATOM     57  N   GLN A   8       0.807   3.275   8.404  1.00 89.22           N  
ATOM     58  CA  GLN A   8       0.770   4.064   7.177  1.00 89.20           C  
ATOM     59  C   GLN A   8       1.474   3.339   6.034  1.00 89.39           C  
ATOM     60  CB  GLN A   8       1.408   5.436   7.401  1.00 86.78           C  
ATOM     61  O   GLN A   8       0.997   3.349   4.898  1.00 87.92           O  
ATOM     62  CG  GLN A   8       0.627   6.329   8.356  1.00 76.47           C  
ATOM     63  CD  GLN A   8       1.245   7.706   8.509  1.00 73.04           C  
ATOM     64  NE2 GLN A   8       0.401   8.724   8.633  1.00 66.00           N  
ATOM     65  OE1 GLN A   8       2.472   7.853   8.517  1.00 70.52           O  
ATOM     66  N   SER A   9       2.619   2.710   6.405  1.00 88.99           N  
ATOM     67  CA  SER A   9       3.353   1.985   5.373  1.00 89.56           C  
ATOM     68  C   SER A   9       2.527   0.832   4.814  1.00 89.24           C  
ATOM     69  CB  SER A   9       4.675   1.454   5.928  1.00 87.23           C  
ATOM     70  O   SER A   9       2.472   0.632   3.598  1.00 87.75           O  
ATOM     71  OG  SER A   9       5.489   2.517   6.392  1.00 75.39           O  
ATOM     72  N   LYS A  10       1.871   0.176   5.704  1.00 88.82           N  
ATOM     73  CA  LYS A  10       1.052  -0.946   5.255  1.00 88.77           C  
ATOM     74  C   LYS A  10      -0.078  -0.472   4.345  1.00 88.56           C  
ATOM     75  CB  LYS A  10       0.477  -1.704   6.453  1.00 86.32           C  
ATOM     76  O   LYS A  10      -0.345  -1.084   3.309  1.00 87.01           O  
ATOM     77  CG  LYS A  10      -0.282  -2.968   6.079  1.00 76.36           C  
ATOM     78  CD  LYS A  10      -0.794  -3.699   7.314  1.00 73.33           C  
ATOM     79  CE  LYS A  10      -2.027  -3.020   7.895  1.00 68.96           C  
ATOM     80  NZ  LYS A  10      -2.590  -3.785   9.047  1.00 61.94           N  
ATOM     81  N   ASN A  11      -0.748   0.583   4.710  1.00 89.44           N  
ATOM     82  CA  ASN A  11      -1.849   1.120   3.918  1.00 89.88           C  
ATOM     83  C   ASN A  11      -1.379   1.574   2.539  1.00 90.08           C  
ATOM     84  CB  ASN A  11      -2.526   2.278   4.655  1.00 87.49           C  
ATOM     85  O   ASN A  11      -2.052   1.327   1.537  1.00 89.08           O  
ATOM     86  CG  ASN A  11      -3.342   1.814   5.846  1.00 76.82           C  
ATOM     87  ND2 ASN A  11      -3.520   2.696   6.822  1.00 70.89           N  
ATOM     88  OD1 ASN A  11      -3.809   0.673   5.887  1.00 70.82           O  
ATOM     89  N   THR A  12      -0.231   2.218   2.537  1.00 91.32           N  
ATOM     90  CA  THR A  12       0.322   2.688   1.272  1.00 91.42           C  
ATOM     91  C   THR A  12       0.666   1.511   0.362  1.00 91.47           C  
ATOM     92  CB  THR A  12       1.577   3.551   1.496  1.00 90.00           C  
ATOM     93  O   THR A  12       0.384   1.544  -0.837  1.00 90.53           O  
ATOM     94  CG2 THR A  12       2.144   4.052   0.172  1.00 80.93           C  
ATOM     95  OG1 THR A  12       1.236   4.677   2.313  1.00 82.00           O  
ATOM     96  N   LEU A  13       1.220   0.494   0.879  1.00 91.35           N  
ATOM     97  CA  LEU A  13       1.568  -0.691   0.103  1.00 91.51           C  
ATOM     98  C   LEU A  13       0.316  -1.375  -0.436  1.00 91.57           C  
ATOM     99  CB  LEU A  13       2.373  -1.674   0.958  1.00 90.25           C  
ATOM    100  O   LEU A  13       0.285  -1.800  -1.593  1.00 90.64           O  
ATOM    101  CG  LEU A  13       2.805  -2.971   0.274  1.00 84.44           C  
ATOM    102  CD1 LEU A  13       3.730  -2.669  -0.901  1.00 78.15           C  
ATOM    103  CD2 LEU A  13       3.487  -3.901   1.272  1.00 78.75           C  
ATOM    104  N   ALA A  14      -0.606  -1.510   0.386  1.00 90.72           N  
ATOM    105  CA  ALA A  14      -1.868  -2.132  -0.009  1.00 91.05           C  
ATOM    106  C   ALA A  14      -2.515  -1.373  -1.164  1.00 90.70           C  
ATOM    107  CB  ALA A  14      -2.822  -2.200   1.181  1.00 89.99           C  
ATOM    108  O   ALA A  14      -3.033  -1.983  -2.102  1.00 89.60           O  
ATOM    109  N   LEU A  15      -2.526  -0.035  -0.971  1.00 90.67           N  
ATOM    110  CA  LEU A  15      -3.093   0.808  -2.018  1.00 91.22           C  
ATOM    111  C   LEU A  15      -2.346   0.616  -3.334  1.00 91.07           C  
ATOM    112  CB  LEU A  15      -3.049   2.281  -1.603  1.00 89.63           C  
ATOM    113  O   LEU A  15      -2.965   0.525  -4.397  1.00 90.07           O  
ATOM    114  CG  LEU A  15      -4.050   2.713  -0.530  1.00 81.99           C  
ATOM    115  CD1 LEU A  15      -3.714   4.113  -0.025  1.00 74.65           C  
ATOM    116  CD2 LEU A  15      -5.473   2.663  -1.075  1.00 75.91           C  
ATOM    117  N   LEU A  16      -0.987   0.534  -3.295  1.00 91.48           N  
ATOM    118  CA  LEU A  16      -0.161   0.364  -4.485  1.00 91.98           C  
ATOM    119  C   LEU A  16      -0.432  -0.983  -5.147  1.00 91.77           C  
ATOM    120  CB  LEU A  16       1.323   0.482  -4.129  1.00 90.50           C  
ATOM    121  O   LEU A  16      -0.563  -1.063  -6.370  1.00 90.76           O  
ATOM    122  CG  LEU A  16       1.832   1.887  -3.803  1.00 82.60           C  
ATOM    123  CD1 LEU A  16       3.204   1.813  -3.140  1.00 74.12           C  
ATOM    124  CD2 LEU A  16       1.888   2.743  -5.064  1.00 75.20           C  
ATOM    125  N   LEU A  17      -0.604  -2.048  -4.285  1.00 91.20           N  
ATOM    126  CA  LEU A  17      -0.865  -3.379  -4.822  1.00 91.71           C  
ATOM    127  C   LEU A  17      -2.228  -3.434  -5.503  1.00 91.57           C  
ATOM    128  CB  LEU A  17      -0.795  -4.429  -3.709  1.00 89.99           C  
ATOM    129  O   LEU A  17      -2.382  -4.082  -6.541  1.00 90.59           O  
ATOM    130  CG  LEU A  17       0.604  -4.799  -3.213  1.00 81.29           C  
ATOM    131  CD1 LEU A  17       0.510  -5.660  -1.958  1.00 73.11           C  
ATOM    132  CD2 LEU A  17       1.385  -5.521  -4.306  1.00 74.07           C  
ATOM    133  N   SER A  18      -3.172  -2.780  -4.848  1.00 89.60           N  
ATOM    134  CA  SER A  18      -4.513  -2.731  -5.421  1.00 90.43           C  
ATOM    135  C   SER A  18      -4.501  -2.086  -6.802  1.00 89.86           C  
ATOM    136  CB  SER A  18      -5.462  -1.964  -4.499  1.00 87.67           C  
ATOM    137  O   SER A  18      -5.180  -2.554  -7.718  1.00 88.42           O  
ATOM    138  OG  SER A  18      -5.639  -2.652  -3.273  1.00 72.17           O  
ATOM    139  N   ASP A  19      -3.742  -0.952  -6.888  1.00 89.10           N  
ATOM    140  CA  ASP A  19      -3.651  -0.257  -8.168  1.00 90.09           C  
ATOM    141  C   ASP A  19      -3.043  -1.158  -9.240  1.00 89.92           C  
ATOM    142  CB  ASP A  19      -2.824   1.023  -8.026  1.00 86.52           C  
ATOM    143  O   ASP A  19      -3.475  -1.137 -10.395  1.00 88.75           O  
ATOM    144  CG  ASP A  19      -3.114   2.040  -9.117  1.00 74.70           C  
ATOM    145  OD1 ASP A  19      -4.257   2.086  -9.620  1.00 70.11           O  
ATOM    146  OD2 ASP A  19      -2.189   2.799  -9.479  1.00 76.70           O  
ATOM    147  N   ILE A  20      -2.043  -1.975  -8.970  1.00 90.27           N  
ATOM    148  CA  ILE A  20      -1.362  -2.892  -9.877  1.00 91.04           C  
ATOM    149  C   ILE A  20      -2.325  -3.993 -10.316  1.00 89.76           C  
ATOM    150  CB  ILE A  20      -0.107  -3.509  -9.219  1.00 89.48           C  
ATOM    151  O   ILE A  20      -2.316  -4.407 -11.478  1.00 88.17           O  
ATOM    152  CG1 ILE A  20       0.960  -2.432  -8.990  1.00 83.08           C  
ATOM    153  CG2 ILE A  20       0.444  -4.653 -10.076  1.00 81.67           C  
ATOM    154  CD1 ILE A  20       2.137  -2.898  -8.145  1.00 78.96           C  
ATOM    155  N   MET A  21      -3.159  -4.414  -9.508  1.00 89.93           N  
ATOM    156  CA  MET A  21      -4.091  -5.503  -9.785  1.00 90.18           C  
ATOM    157  C   MET A  21      -5.285  -5.006 -10.593  1.00 88.34           C  
ATOM    158  CB  MET A  21      -4.571  -6.146  -8.483  1.00 87.10           C  
ATOM    159  O   MET A  21      -6.022  -5.804 -11.175  1.00 85.60           O  
ATOM    160  CG  MET A  21      -3.476  -6.869  -7.716  1.00 76.40           C  
ATOM    161  SD  MET A  21      -2.857  -8.351  -8.604  1.00 73.49           S  
ATOM    162  CE  MET A  21      -4.294  -9.446  -8.438  1.00 69.54           C  
ATOM    163  N   TYR A  22      -5.562  -3.749 -10.898  1.00 83.78           N  
ATOM    164  CA  TYR A  22      -6.722  -3.280 -11.647  1.00 83.18           C  
ATOM    165  C   TYR A  22      -6.294  -2.539 -12.908  1.00 81.31           C  
ATOM    166  CB  TYR A  22      -7.592  -2.369 -10.775  1.00 79.05           C  
ATOM    167  O   TYR A  22      -6.934  -2.663 -13.955  1.00 76.48           O  
ATOM    168  CG  TYR A  22      -8.263  -3.085  -9.629  1.00 73.60           C  
ATOM    169  CD1 TYR A  22      -9.281  -4.008  -9.859  1.00 68.92           C  
ATOM    170  CD2 TYR A  22      -7.882  -2.840  -8.314  1.00 69.56           C  
ATOM    171  CE1 TYR A  22      -9.904  -4.669  -8.805  1.00 67.79           C  
ATOM    172  CE2 TYR A  22      -8.498  -3.495  -7.253  1.00 63.55           C  
ATOM    173  OH  TYR A  22     -10.119  -5.058  -6.461  1.00 56.76           O  
ATOM    174  CZ  TYR A  22      -9.506  -4.407  -7.508  1.00 68.29           C  
TER     175      TYR A  22
END
