# Supplementary material for: Tailored structured peptide design with a key-cutting machine approach
Source: Nat Mach Intell. 2025 Oct 21;7(10):1685–97. doi: 10.1038/s42256-025-01119-2 (PMC12552119; doi:10.1038/s42256-025-01119-2)
Supplement: Supplementary file 3 — Statistical data for the ternary plots of the comparison between our method and ESM-IF1, ProteinSolver and ProteinMPNN. [file 42256_2025_1119_MOESM3_ESM.zip › Fig1d/Fig1dk_3sb1_designed.pdb]

PARENT N/A
ATOM      1  N   MET A   1      -9.892   7.200   4.657  1.00 75.18           N  
ATOM      2  CA  MET A   1      -9.335   5.861   4.488  1.00 77.72           C  
ATOM      3  C   MET A   1      -8.884   5.286   5.827  1.00 77.79           C  
ATOM      4  CB  MET A   1      -8.161   5.886   3.508  1.00 69.92           C  
ATOM      5  O   MET A   1      -8.252   5.981   6.624  1.00 71.27           O  
ATOM      6  CG  MET A   1      -7.769   4.514   2.985  1.00 63.57           C  
ATOM      7  SD  MET A   1      -6.742   4.606   1.467  1.00 56.25           S  
ATOM      8  CE  MET A   1      -5.090   4.737   2.206  1.00 58.87           C  
ATOM      9  N   SER A   2      -9.544   4.201   6.366  1.00 89.67           N  
ATOM     10  CA  SER A   2      -9.181   3.559   7.625  1.00 91.89           C  
ATOM     11  C   SER A   2      -7.704   3.184   7.648  1.00 90.84           C  
ATOM     12  CB  SER A   2     -10.036   2.313   7.858  1.00 85.77           C  
ATOM     13  O   SER A   2      -7.058   3.117   6.600  1.00 87.93           O  
ATOM     14  OG  SER A   2      -9.600   1.243   7.038  1.00 64.98           O  
ATOM     15  N   PRO A   3      -7.028   3.333   8.649  1.00 92.31           N  
ATOM     16  CA  PRO A   3      -5.634   2.896   8.756  1.00 92.87           C  
ATOM     17  C   PRO A   3      -5.379   1.562   8.058  1.00 92.59           C  
ATOM     18  CB  PRO A   3      -5.418   2.773  10.266  1.00 91.07           C  
ATOM     19  O   PRO A   3      -4.320   1.368   7.456  1.00 91.42           O  
ATOM     20  CG  PRO A   3      -6.614   3.428  10.878  1.00 84.80           C  
ATOM     21  CD  PRO A   3      -7.690   3.527   9.834  1.00 83.48           C  
ATOM     22  N   MET A   4      -6.416   0.624   8.072  1.00 91.24           N  
ATOM     23  CA  MET A   4      -6.249  -0.673   7.422  1.00 91.26           C  
ATOM     24  C   MET A   4      -6.150  -0.513   5.908  1.00 90.68           C  
ATOM     25  CB  MET A   4      -7.409  -1.605   7.774  1.00 89.67           C  
ATOM     26  O   MET A   4      -5.312  -1.149   5.266  1.00 89.13           O  
ATOM     27  CG  MET A   4      -7.260  -3.009   7.210  1.00 82.77           C  
ATOM     28  SD  MET A   4      -8.512  -4.172   7.880  1.00 81.91           S  
ATOM     29  CE  MET A   4      -8.209  -5.613   6.820  1.00 77.80           C  
ATOM     30  N   MET A   5      -6.957   0.313   5.300  1.00 91.45           N  
ATOM     31  CA  MET A   5      -6.896   0.537   3.859  1.00 91.92           C  
ATOM     32  C   MET A   5      -5.555   1.143   3.458  1.00 90.76           C  
ATOM     33  CB  MET A   5      -8.038   1.450   3.407  1.00 88.69           C  
ATOM     34  O   MET A   5      -4.977   0.761   2.438  1.00 88.72           O  
ATOM     35  CG  MET A   5      -8.656   1.046   2.078  1.00 75.34           C  
ATOM     36  SD  MET A   5     -10.184   0.052   2.287  1.00 66.20           S  
ATOM     37  CE  MET A   5     -11.432   1.368   2.238  1.00 68.03           C  
ATOM     38  N   HIS A   6      -5.028   2.109   4.299  1.00 91.50           N  
ATOM     39  CA  HIS A   6      -3.717   2.691   4.035  1.00 91.94           C  
ATOM     40  C   HIS A   6      -2.631   1.620   4.023  1.00 91.41           C  
ATOM     41  CB  HIS A   6      -3.387   3.761   5.077  1.00 89.43           C  
ATOM     42  O   HIS A   6      -1.745   1.638   3.166  1.00 89.97           O  
ATOM     43  CG  HIS A   6      -3.978   5.100   4.769  1.00 78.31           C  
ATOM     44  CD2 HIS A   6      -3.513   6.126   4.017  1.00 70.09           C  
ATOM     45  ND1 HIS A   6      -5.197   5.507   5.265  1.00 69.40           N  
ATOM     46  CE1 HIS A   6      -5.458   6.728   4.830  1.00 70.47           C  
ATOM     47  NE2 HIS A   6      -4.452   7.127   4.070  1.00 71.20           N  
ATOM     48  N   ALA A   7      -2.832   0.744   4.996  1.00 91.61           N  
ATOM     49  CA  ALA A   7      -1.834  -0.315   5.119  1.00 91.96           C  
ATOM     50  C   ALA A   7      -1.873  -1.249   3.913  1.00 91.05           C  
ATOM     51  CB  ALA A   7      -2.052  -1.105   6.407  1.00 90.67           C  
ATOM     52  O   ALA A   7      -0.827  -1.661   3.405  1.00 89.48           O  
ATOM     53  N   ILE A   8      -3.097  -1.565   3.470  1.00 91.08           N  
ATOM     54  CA  ILE A   8      -3.259  -2.423   2.302  1.00 91.59           C  
ATOM     55  C   ILE A   8      -2.678  -1.733   1.070  1.00 90.73           C  
ATOM     56  CB  ILE A   8      -4.744  -2.781   2.065  1.00 89.91           C  
ATOM     57  O   ILE A   8      -1.946  -2.350   0.293  1.00 89.23           O  
ATOM     58  CG1 ILE A   8      -5.248  -3.723   3.165  1.00 80.50           C  
ATOM     59  CG2 ILE A   8      -4.935  -3.404   0.679  1.00 79.49           C  
ATOM     60  CD1 ILE A   8      -6.738  -4.024   3.087  1.00 77.04           C  
ATOM     61  N   ALA A   9      -2.947  -0.540   0.886  1.00 92.37           N  
ATOM     62  CA  ALA A   9      -2.428   0.217  -0.251  1.00 92.72           C  
ATOM     63  C   ALA A   9      -0.905   0.300  -0.205  1.00 92.24           C  
ATOM     64  CB  ALA A   9      -3.033   1.618  -0.279  1.00 91.47           C  
ATOM     65  O   ALA A   9      -0.236   0.127  -1.227  1.00 91.12           O  
ATOM     66  N   ALA A  10      -0.425   0.590   0.976  1.00 92.13           N  
ATOM     67  CA  ALA A  10       1.026   0.674   1.121  1.00 92.36           C  
ATOM     68  C   ALA A  10       1.691  -0.651   0.756  1.00 92.03           C  
ATOM     69  CB  ALA A  10       1.396   1.077   2.546  1.00 91.33           C  
ATOM     70  O   ALA A  10       2.741  -0.668   0.110  1.00 91.09           O  
ATOM     71  N   ALA A  11       1.091  -1.732   1.140  1.00 91.52           N  
ATOM     72  CA  ALA A  11       1.634  -3.051   0.826  1.00 91.85           C  
ATOM     73  C   ALA A  11       1.620  -3.306  -0.678  1.00 91.46           C  
ATOM     74  CB  ALA A  11       0.846  -4.138   1.554  1.00 90.67           C  
ATOM     75  O   ALA A  11       2.581  -3.845  -1.232  1.00 90.43           O  
ATOM     76  N   TYR A  12       0.454  -2.964  -1.280  1.00 91.95           N  
ATOM     77  CA  TYR A  12       0.367  -3.130  -2.726  1.00 92.32           C  
ATOM     78  C   TYR A  12       1.439  -2.311  -3.435  1.00 91.98           C  
ATOM     79  CB  TYR A  12      -1.020  -2.723  -3.232  1.00 90.50           C  
ATOM     80  O   TYR A  12       2.105  -2.805  -4.347  1.00 90.90           O  
ATOM     81  CG  TYR A  12      -1.160  -2.781  -4.734  1.00 80.95           C  
ATOM     82  CD1 TYR A  12      -1.178  -4.002  -5.404  1.00 71.45           C  
ATOM     83  CD2 TYR A  12      -1.274  -1.616  -5.485  1.00 72.61           C  
ATOM     84  CE1 TYR A  12      -1.305  -4.060  -6.788  1.00 75.17           C  
ATOM     85  CE2 TYR A  12      -1.401  -1.663  -6.869  1.00 74.29           C  
ATOM     86  OH  TYR A  12      -1.542  -2.940  -8.881  1.00 66.24           O  
ATOM     87  CZ  TYR A  12      -1.416  -2.888  -7.511  1.00 74.05           C  
ATOM     88  N   LEU A  13       1.636  -1.054  -3.074  1.00 91.71           N  
ATOM     89  CA  LEU A  13       2.602  -0.174  -3.722  1.00 92.12           C  
ATOM     90  C   LEU A  13       4.024  -0.687  -3.522  1.00 91.97           C  
ATOM     91  CB  LEU A  13       2.479   1.251  -3.176  1.00 90.68           C  
ATOM     92  O   LEU A  13       4.843  -0.634  -4.442  1.00 91.06           O  
ATOM     93  CG  LEU A  13       1.342   2.100  -3.747  1.00 83.87           C  
ATOM     94  CD1 LEU A  13       1.181   3.383  -2.938  1.00 76.02           C  
ATOM     95  CD2 LEU A  13       1.596   2.416  -5.217  1.00 76.94           C  
ATOM     96  N   ALA A  14       4.353  -1.120  -2.289  1.00 91.94           N  
ATOM     97  CA  ALA A  14       5.670  -1.684  -2.003  1.00 92.50           C  
ATOM     98  C   ALA A  14       5.960  -2.883  -2.901  1.00 91.88           C  
ATOM     99  CB  ALA A  14       5.768  -2.087  -0.533  1.00 90.85           C  
ATOM    100  O   ALA A  14       7.077  -3.036  -3.401  1.00 90.69           O  
ATOM    101  N   GLU A  15       4.830  -3.734  -2.974  1.00 92.49           N  
ATOM    102  CA  GLU A  15       5.008  -4.901  -3.833  1.00 92.78           C  
ATOM    103  C   GLU A  15       5.273  -4.489  -5.278  1.00 92.34           C  
ATOM    104  CB  GLU A  15       3.780  -5.812  -3.763  1.00 90.77           C  
ATOM    105  O   GLU A  15       6.131  -5.068  -5.947  1.00 91.19           O  
ATOM    106  CG  GLU A  15       3.880  -7.049  -4.645  1.00 81.91           C  
ATOM    107  CD  GLU A  15       4.969  -8.014  -4.203  1.00 79.90           C  
ATOM    108  OE1 GLU A  15       5.391  -7.955  -3.026  1.00 80.29           O  
ATOM    109  OE2 GLU A  15       5.404  -8.834  -5.042  1.00 79.11           O  
ATOM    110  N   ALA A  16       4.568  -3.527  -5.798  1.00 91.76           N  
ATOM    111  CA  ALA A  16       4.732  -3.063  -7.173  1.00 92.53           C  
ATOM    112  C   ALA A  16       6.127  -2.486  -7.395  1.00 92.28           C  
ATOM    113  CB  ALA A  16       3.668  -2.022  -7.514  1.00 91.09           C  
ATOM    114  O   ALA A  16       6.716  -2.663  -8.464  1.00 91.41           O  
ATOM    115  N   ALA A  17       6.627  -1.750  -6.421  1.00 91.93           N  
ATOM    116  CA  ALA A  17       7.949  -1.137  -6.524  1.00 92.48           C  
ATOM    117  C   ALA A  17       9.042  -2.199  -6.596  1.00 91.94           C  
ATOM    118  CB  ALA A  17       8.196  -0.203  -5.341  1.00 91.04           C  
ATOM    119  O   ALA A  17      10.087  -1.982  -7.214  1.00 90.74           O  
ATOM    120  N   ARG A  18       8.859  -3.320  -5.999  1.00 91.89           N  
ATOM    121  CA  ARG A  18       9.832  -4.407  -6.038  1.00 91.86           C  
ATOM    122  C   ARG A  18       9.967  -4.972  -7.448  1.00 91.39           C  
ATOM    123  CB  ARG A  18       9.437  -5.518  -5.063  1.00 89.20           C  
ATOM    124  O   ARG A  18      11.025  -5.483  -7.819  1.00 89.85           O  
ATOM    125  CG  ARG A  18       9.667  -5.166  -3.602  1.00 78.72           C  
ATOM    126  CD  ARG A  18       9.441  -6.365  -2.691  1.00 75.56           C  
ATOM    127  NE  ARG A  18       9.446  -5.980  -1.282  1.00 72.43           N  
ATOM    128  NH1 ARG A  18       8.167  -7.769  -0.575  1.00 61.29           N  
ATOM    129  NH2 ARG A  18       8.910  -6.216   0.938  1.00 57.43           N  
ATOM    130  CZ  ARG A  18       8.841  -6.656  -0.310  1.00 70.11           C  
ATOM    131  N   HIS A  19       8.906  -4.735  -8.251  1.00 88.76           N  
ATOM    132  CA  HIS A  19       8.926  -5.244  -9.617  1.00 89.69           C  
ATOM    133  C   HIS A  19       9.378  -4.168 -10.599  1.00 87.46           C  
ATOM    134  CB  HIS A  19       7.546  -5.770 -10.014  1.00 85.17           C  
ATOM    135  O   HIS A  19       9.541  -4.439 -11.791  1.00 84.53           O  
ATOM    136  CG  HIS A  19       7.113  -6.969  -9.231  1.00 73.50           C  
ATOM    137  CD2 HIS A  19       6.271  -7.087  -8.178  1.00 66.75           C  
ATOM    138  ND1 HIS A  19       7.565  -8.241  -9.508  1.00 65.76           N  
ATOM    139  CE1 HIS A  19       7.017  -9.092  -8.657  1.00 67.86           C  
ATOM    140  NE2 HIS A  19       6.228  -8.417  -7.839  1.00 66.61           N  
ATOM    141  N   SER A  20       9.695  -3.118 -10.206  1.00 85.55           N  
ATOM    142  CA  SER A  20      10.128  -2.085 -11.140  1.00 85.47           C  
ATOM    143  C   SER A  20      11.645  -2.085 -11.302  1.00 83.44           C  
ATOM    144  CB  SER A  20       9.658  -0.707 -10.672  1.00 81.96           C  
ATOM    145  O   SER A  20      12.155  -1.968 -12.418  1.00 79.77           O  
ATOM    146  OG  SER A  20      10.380  -0.292  -9.525  1.00 74.05           O  
TER     147      SER A  20
END
