# Supplementary material for: Tailored structured peptide design with a key-cutting machine approach
Source: Nat Mach Intell. 2025 Oct 21;7(10):1685–97. doi: 10.1038/s42256-025-01119-2 (PMC12552119; doi:10.1038/s42256-025-01119-2)
Supplement: Supplementary file 3 — Statistical data for the ternary plots of the comparison between our method and ESM-IF1, ProteinSolver and ProteinMPNN. [file 42256_2025_1119_MOESM3_ESM.zip › Fig1d/Fig1dv_1r5l_designed.pdb]

HEADER                                            18-OCT-22                     
TITLE     ESMFOLD V1 PREDICTION FOR INPUT
REMARK   1                                                                      
REMARK   1 REFERENCE 1                                                          
REMARK   1  AUTH   ZEMING LIN, HALIL AKIN, ROSHAN RAO, BRIAN HIE, ZHONGKAI ZHU,
REMARK   1  AUTH 2 WENTING LU, NIKITA SMETANIN, ROBERT VERKUIL, ORI KABELI,
REMARK   1  AUTH 3 YANIV SHMUELI, ALLAN DOS SANTOS COSTA,
REMARK   1  AUTH 4 MARYAM FAZEL-ZARANDI, TOM SERCU, SALVATORE CANDIDO,
REMARK   1  AUTH 5 ALEXANDER RIVES
REMARK   1  TITL   EVOLUTIONARY-SCALE PREDICTION OF ATOMIC LEVEL PROTEIN
REMARK   1  TITL 2 STRUCTURE WITH A LANGUAGE MODEL
REMARK   1  REF                                                                 
REMARK   1  REFN                                                                
REMARK   1  PMID                                                                
REMARK   1  DOI    10.1101/2022.07.20.500902                                    
REMARK   1                                                                      
REMARK   1 LICENSE AND DISCLAIMERS                
REMARK   1 ESM METAGENOMIC ATLAS DATA IS AVAILABLE UNDER
REMARK   1 A CC-BY-4.0 LICENSE FOR ACADEMIC AND COMMERCIAL USE.
REMARK   1 COPYRIGHT (C) META PLATFORMS, INC. ALL RIGHTS RESERVED.
REMARK   1 USE OF THE ESM METAGENOMIC ATLAS DATA IS SUBJECT
REMARK   1 TO THE META OPEN SOURCE TERMS OF USE AND PRIVACY POLICY.
ATOM      1  N   CYS A   1      11.779  -0.865   5.944  1.00  0.55           N  
ATOM      2  CA  CYS A   1      10.736  -1.687   6.547  1.00  0.55           C  
ATOM      3  C   CYS A   1       9.368  -1.341   5.970  1.00  0.55           C  
ATOM      4  CB  CYS A   1      10.720  -1.505   8.064  1.00  0.51           C  
ATOM      5  O   CYS A   1       9.029  -0.165   5.828  1.00  0.53           O  
ATOM      6  SG  CYS A   1       9.448  -2.478   8.900  1.00  0.50           S  
ATOM      7  N   ILE A   2       8.932  -1.815   4.853  1.00  0.61           N  
ATOM      8  CA  ILE A   2       7.687  -1.536   4.147  1.00  0.60           C  
ATOM      9  C   ILE A   2       6.522  -1.538   5.134  1.00  0.61           C  
ATOM     10  CB  ILE A   2       7.435  -2.561   3.018  1.00  0.57           C  
ATOM     11  O   ILE A   2       6.296  -2.527   5.835  1.00  0.59           O  
ATOM     12  CG1 ILE A   2       8.523  -2.450   1.944  1.00  0.53           C  
ATOM     13  CG2 ILE A   2       6.043  -2.365   2.411  1.00  0.54           C  
ATOM     14  CD1 ILE A   2       9.463  -3.647   1.888  1.00  0.53           C  
ATOM     15  N   ASP A   3       6.364  -0.570   5.759  1.00  0.60           N  
ATOM     16  CA  ASP A   3       5.282  -0.329   6.708  1.00  0.59           C  
ATOM     17  C   ASP A   3       3.942  -0.801   6.146  1.00  0.59           C  
ATOM     18  CB  ASP A   3       5.206   1.156   7.071  1.00  0.56           C  
ATOM     19  O   ASP A   3       3.595  -0.482   5.007  1.00  0.57           O  
ATOM     20  CG  ASP A   3       4.144   1.459   8.113  1.00  0.55           C  
ATOM     21  OD1 ASP A   3       3.389   0.540   8.499  1.00  0.56           O  
ATOM     22  OD2 ASP A   3       4.058   2.627   8.549  1.00  0.59           O  
ATOM     23  N   GLU A   4       3.571  -2.035   6.086  1.00  0.58           N  
ATOM     24  CA  GLU A   4       2.302  -2.682   5.767  1.00  0.57           C  
ATOM     25  C   GLU A   4       1.138  -1.702   5.883  1.00  0.58           C  
ATOM     26  CB  GLU A   4       2.069  -3.887   6.681  1.00  0.54           C  
ATOM     27  O   GLU A   4       0.108  -1.874   5.229  1.00  0.57           O  
ATOM     28  CG  GLU A   4       1.395  -5.063   5.989  1.00  0.52           C  
ATOM     29  CD  GLU A   4       1.619  -6.387   6.702  1.00  0.52           C  
ATOM     30  OE1 GLU A   4       2.385  -6.422   7.691  1.00  0.52           O  
ATOM     31  OE2 GLU A   4       1.024  -7.399   6.266  1.00  0.47           O  
ATOM     32  N   TYR A   5       1.440  -0.661   6.547  1.00  0.57           N  
ATOM     33  CA  TYR A   5       0.290   0.180   6.859  1.00  0.55           C  
ATOM     34  C   TYR A   5      -0.119   1.014   5.651  1.00  0.56           C  
ATOM     35  CB  TYR A   5       0.599   1.096   8.046  1.00  0.52           C  
ATOM     36  O   TYR A   5      -1.292   1.364   5.499  1.00  0.54           O  
ATOM     37  CG  TYR A   5      -0.540   2.014   8.418  1.00  0.49           C  
ATOM     38  CD1 TYR A   5      -0.488   3.375   8.122  1.00  0.44           C  
ATOM     39  CD2 TYR A   5      -1.669   1.524   9.065  1.00  0.46           C  
ATOM     40  CE1 TYR A   5      -1.535   4.225   8.465  1.00  0.47           C  
ATOM     41  CE2 TYR A   5      -2.721   2.365   9.412  1.00  0.48           C  
ATOM     42  OH  TYR A   5      -3.684   4.549   9.448  1.00  0.52           O  
ATOM     43  CZ  TYR A   5      -2.645   3.712   9.107  1.00  0.41           C  
ATOM     44  N   HIS A   6       0.660   1.072   4.708  1.00  0.57           N  
ATOM     45  CA  HIS A   6       0.363   1.865   3.521  1.00  0.56           C  
ATOM     46  C   HIS A   6      -0.061   0.977   2.356  1.00  0.57           C  
ATOM     47  CB  HIS A   6       1.575   2.710   3.123  1.00  0.53           C  
ATOM     48  O   HIS A   6       0.782   0.347   1.712  1.00  0.55           O  
ATOM     49  CG  HIS A   6       1.997   3.687   4.175  1.00  0.52           C  
ATOM     50  CD2 HIS A   6       3.101   3.730   4.957  1.00  0.50           C  
ATOM     51  ND1 HIS A   6       1.235   4.782   4.521  1.00  0.51           N  
ATOM     52  CE1 HIS A   6       1.855   5.459   5.473  1.00  0.48           C  
ATOM     53  NE2 HIS A   6       2.989   4.841   5.756  1.00  0.43           N  
ATOM     54  N   GLN A   7      -0.941  -0.056   2.507  1.00  0.58           N  
ATOM     55  CA  GLN A   7      -1.667  -0.981   1.643  1.00  0.57           C  
ATOM     56  C   GLN A   7      -3.054  -0.442   1.303  1.00  0.58           C  
ATOM     57  CB  GLN A   7      -1.785  -2.355   2.305  1.00  0.53           C  
ATOM     58  O   GLN A   7      -3.956  -0.462   2.143  1.00  0.55           O  
ATOM     59  CG  GLN A   7      -0.483  -3.144   2.320  1.00  0.51           C  
ATOM     60  CD  GLN A   7      -0.595  -4.446   3.090  1.00  0.53           C  
ATOM     61  NE2 GLN A   7       0.518  -4.895   3.661  1.00  0.41           N  
ATOM     62  OE1 GLN A   7      -1.673  -5.044   3.172  1.00  0.53           O  
ATOM     63  N   GLY A   8      -3.231   0.747   0.600  1.00  0.60           N  
ATOM     64  CA  GLY A   8      -4.426   1.150  -0.125  1.00  0.57           C  
ATOM     65  C   GLY A   8      -4.275   1.041  -1.630  1.00  0.59           C  
ATOM     66  O   GLY A   8      -3.298   1.533  -2.199  1.00  0.57           O  
ATOM     67  N   ASP A   9      -4.250  -0.209  -2.298  1.00  0.58           N  
ATOM     68  CA  ASP A   9      -4.617  -0.795  -3.583  1.00  0.57           C  
ATOM     69  C   ASP A   9      -4.577   0.251  -4.695  1.00  0.58           C  
ATOM     70  CB  ASP A   9      -6.007  -1.429  -3.507  1.00  0.53           C  
ATOM     71  O   ASP A   9      -4.464  -0.091  -5.874  1.00  0.56           O  
ATOM     72  CG  ASP A   9      -6.054  -2.647  -2.601  1.00  0.51           C  
ATOM     73  OD1 ASP A   9      -5.138  -3.494  -2.670  1.00  0.53           O  
ATOM     74  OD2 ASP A   9      -7.018  -2.761  -1.813  1.00  0.57           O  
ATOM     75  N   GLY A  10      -4.092   1.243  -4.636  1.00  0.61           N  
ATOM     76  CA  GLY A  10      -3.778   2.162  -5.718  1.00  0.59           C  
ATOM     77  C   GLY A  10      -2.301   2.496  -5.808  1.00  0.61           C  
ATOM     78  O   GLY A  10      -1.802   2.843  -6.881  1.00  0.59           O  
ATOM     79  N   TRP A  11      -1.559   2.297  -4.709  1.00  0.56           N  
ATOM     80  CA  TRP A  11      -0.128   2.548  -4.846  1.00  0.59           C  
ATOM     81  C   TRP A  11       0.536   1.470  -5.695  1.00  0.57           C  
ATOM     82  CB  TRP A  11       0.540   2.616  -3.470  1.00  0.55           C  
ATOM     83  O   TRP A  11       1.420   1.764  -6.503  1.00  0.56           O  
ATOM     84  CG  TRP A  11       1.957   3.107  -3.504  1.00  0.55           C  
ATOM     85  CD1 TRP A  11       2.382   4.403  -3.410  1.00  0.48           C  
ATOM     86  CD2 TRP A  11       3.134   2.307  -3.648  1.00  0.48           C  
ATOM     87  CE2 TRP A  11       4.240   3.185  -3.632  1.00  0.50           C  
ATOM     88  CE3 TRP A  11       3.362   0.932  -3.789  1.00  0.55           C  
ATOM     89  NE1 TRP A  11       3.755   4.457  -3.486  1.00  0.49           N  
ATOM     90  CH2 TRP A  11       5.751   1.381  -3.888  1.00  0.43           C  
ATOM     91  CZ2 TRP A  11       5.556   2.731  -3.751  1.00  0.46           C  
ATOM     92  CZ3 TRP A  11       4.672   0.482  -3.907  1.00  0.44           C  
ATOM     93  N   LEU A  12      -0.023   0.366  -5.570  1.00  0.59           N  
ATOM     94  CA  LEU A  12       0.623  -0.619  -6.430  1.00  0.58           C  
ATOM     95  C   LEU A  12       0.242  -0.399  -7.891  1.00  0.59           C  
ATOM     96  CB  LEU A  12       0.242  -2.038  -6.000  1.00  0.56           C  
ATOM     97  O   LEU A  12       1.079  -0.543  -8.784  1.00  0.59           O  
ATOM     98  CG  LEU A  12       0.879  -3.181  -6.793  1.00  0.54           C  
ATOM     99  CD1 LEU A  12       2.390  -3.190  -6.588  1.00  0.49           C  
ATOM    100  CD2 LEU A  12       0.271  -4.518  -6.385  1.00  0.49           C  
ATOM    101  N   LEU A  13      -0.937   0.136  -8.111  1.00  0.59           N  
ATOM    102  CA  LEU A  13      -1.349   0.207  -9.508  1.00  0.57           C  
ATOM    103  C   LEU A  13      -0.863   1.501 -10.153  1.00  0.58           C  
ATOM    104  CB  LEU A  13      -2.872   0.107  -9.624  1.00  0.54           C  
ATOM    105  O   LEU A  13      -0.600   1.540 -11.357  1.00  0.57           O  
ATOM    106  CG  LEU A  13      -3.477  -1.283  -9.421  1.00  0.51           C  
ATOM    107  CD1 LEU A  13      -4.984  -1.180  -9.212  1.00  0.45           C  
ATOM    108  CD2 LEU A  13      -3.158  -2.184 -10.609  1.00  0.47           C  
ATOM    109  N   SER A  14      -0.332   2.439  -9.458  1.00  0.60           N  
ATOM    110  CA  SER A  14      -0.020   3.695 -10.133  1.00  0.60           C  
ATOM    111  C   SER A  14       1.474   3.995 -10.078  1.00  0.60           C  
ATOM    112  CB  SER A  14      -0.804   4.849  -9.507  1.00  0.56           C  
ATOM    113  O   SER A  14       2.021   4.620 -10.989  1.00  0.58           O  
ATOM    114  OG  SER A  14      -0.457   5.011  -8.142  1.00  0.55           O  
ATOM    115  N   HIS A  15       2.252   3.248  -9.374  1.00  0.56           N  
ATOM    116  CA  HIS A  15       3.691   3.437  -9.518  1.00  0.57           C  
ATOM    117  C   HIS A  15       4.441   2.122  -9.327  1.00  0.56           C  
ATOM    118  CB  HIS A  15       4.197   4.479  -8.519  1.00  0.53           C  
ATOM    119  O   HIS A  15       4.083   1.318  -8.463  1.00  0.54           O  
ATOM    120  CG  HIS A  15       3.336   5.700  -8.438  1.00  0.53           C  
ATOM    121  CD2 HIS A  15       3.372   6.861  -9.133  1.00  0.50           C  
ATOM    122  ND1 HIS A  15       2.287   5.812  -7.552  1.00  0.50           N  
ATOM    123  CE1 HIS A  15       1.713   6.994  -7.706  1.00  0.47           C  
ATOM    124  NE2 HIS A  15       2.353   7.650  -8.660  1.00  0.43           N  
