# Supplementary material for: Tailored structured peptide design with a key-cutting machine approach
Source: Nat Mach Intell. 2025 Oct 21;7(10):1685–97. doi: 10.1038/s42256-025-01119-2 (PMC12552119; doi:10.1038/s42256-025-01119-2)
Supplement: Supplementary file 3 — Statistical data for the ternary plots of the comparison between our method and ESM-IF1, ProteinSolver and ProteinMPNN. [file 42256_2025_1119_MOESM3_ESM.zip › Fig1d/Fig1dh_1p9n_designed.pdb]

PARENT N/A
ATOM      1  N   TRP A   1      -0.436   7.187  -6.453  1.00 37.24           N  
ATOM      2  CA  TRP A   1      -1.422   7.964  -5.710  1.00 44.34           C  
ATOM      3  C   TRP A   1      -1.439   7.560  -4.240  1.00 38.30           C  
ATOM      4  CB  TRP A   1      -2.816   7.785  -6.318  1.00 34.39           C  
ATOM      5  O   TRP A   1      -1.492   8.417  -3.354  1.00 37.64           O  
ATOM      6  CG  TRP A   1      -3.016   8.518  -7.610  1.00 34.36           C  
ATOM      7  CD1 TRP A   1      -2.872   8.016  -8.873  1.00 28.73           C  
ATOM      8  CD2 TRP A   1      -3.392   9.890  -7.764  1.00 31.01           C  
ATOM      9  CE2 TRP A   1      -3.458  10.152  -9.150  1.00 31.33           C  
ATOM     10  CE3 TRP A   1      -3.681  10.924  -6.863  1.00 54.57           C  
ATOM     11  NE1 TRP A   1      -3.137   8.994  -9.804  1.00 51.48           N  
ATOM     12  CH2 TRP A   1      -4.080  12.402  -8.755  1.00 39.61           C  
ATOM     13  CZ2 TRP A   1      -3.802  11.408  -9.657  1.00 48.79           C  
ATOM     14  CZ3 TRP A   1      -4.023  12.173  -7.370  1.00 38.41           C  
ATOM     15  N   ILE A   2      -1.396   6.272  -3.971  1.00 52.23           N  
ATOM     16  CA  ILE A   2      -1.481   5.613  -2.672  1.00 50.77           C  
ATOM     17  C   ILE A   2      -0.283   6.011  -1.813  1.00 52.94           C  
ATOM     18  CB  ILE A   2      -1.548   4.077  -2.821  1.00 48.51           C  
ATOM     19  O   ILE A   2      -0.400   6.130  -0.591  1.00 52.40           O  
ATOM     20  CG1 ILE A   2      -2.778   3.673  -3.641  1.00 43.45           C  
ATOM     21  CG2 ILE A   2      -1.560   3.401  -1.446  1.00 45.12           C  
ATOM     22  CD1 ILE A   2      -2.777   2.215  -4.081  1.00 44.14           C  
ATOM     23  N   ILE A   3       0.811   6.351  -2.376  1.00 50.73           N  
ATOM     24  CA  ILE A   3       2.018   6.660  -1.617  1.00 49.94           C  
ATOM     25  C   ILE A   3       1.871   8.025  -0.947  1.00 50.86           C  
ATOM     26  CB  ILE A   3       3.273   6.638  -2.517  1.00 48.47           C  
ATOM     27  O   ILE A   3       2.317   8.218   0.186  1.00 50.20           O  
ATOM     28  CG1 ILE A   3       3.433   5.264  -3.177  1.00 44.37           C  
ATOM     29  CG2 ILE A   3       4.522   7.007  -1.712  1.00 45.98           C  
ATOM     30  CD1 ILE A   3       4.498   5.218  -4.264  1.00 44.30           C  
ATOM     31  N   TRP A   4       1.138   8.971  -1.450  1.00 49.49           N  
ATOM     32  CA  TRP A   4       0.996  10.330  -0.939  1.00 52.95           C  
ATOM     33  C   TRP A   4       0.110  10.355   0.302  1.00 49.75           C  
ATOM     34  CB  TRP A   4       0.416  11.251  -2.015  1.00 46.65           C  
ATOM     35  O   TRP A   4       0.364  11.117   1.238  1.00 48.44           O  
ATOM     36  CG  TRP A   4       1.445  12.066  -2.739  1.00 45.94           C  
ATOM     37  CD1 TRP A   4       2.004  11.795  -3.957  1.00 40.92           C  
ATOM     38  CD2 TRP A   4       2.043  13.285  -2.286  1.00 41.59           C  
ATOM     39  CE2 TRP A   4       2.956  13.698  -3.281  1.00 42.97           C  
ATOM     40  CE3 TRP A   4       1.894  14.069  -1.134  1.00 54.43           C  
ATOM     41  NE1 TRP A   4       2.913  12.773  -4.289  1.00 51.41           N  
ATOM     42  CH2 TRP A   4       3.552  15.611  -2.022  1.00 46.34           C  
ATOM     43  CZ2 TRP A   4       3.717  14.863  -3.158  1.00 53.33           C  
ATOM     44  CZ3 TRP A   4       2.653  15.228  -1.014  1.00 43.27           C  
ATOM     45  N   ALA A   5      -0.995   9.500   0.346  1.00 51.03           N  
ATOM     46  CA  ALA A   5      -1.808   9.400   1.556  1.00 48.91           C  
ATOM     47  C   ALA A   5      -0.953   9.020   2.761  1.00 50.74           C  
ATOM     48  CB  ALA A   5      -2.930   8.384   1.361  1.00 47.99           C  
ATOM     49  O   ALA A   5      -1.179   9.509   3.870  1.00 49.12           O  
ATOM     50  N   CYS A   6       0.186   8.246   2.517  1.00 50.49           N  
ATOM     51  CA  CYS A   6       1.073   7.789   3.581  1.00 51.01           C  
ATOM     52  C   CYS A   6       1.849   8.954   4.183  1.00 50.51           C  
ATOM     53  CB  CYS A   6       2.046   6.736   3.052  1.00 48.57           C  
ATOM     54  O   CYS A   6       2.147   8.956   5.379  1.00 49.53           O  
ATOM     55  SG  CYS A   6       1.252   5.186   2.573  1.00 55.89           S  
ATOM     56  N   MET A   7       2.125   9.999   3.481  1.00 51.18           N  
ATOM     57  CA  MET A   7       3.101  11.006   3.888  1.00 50.62           C  
ATOM     58  C   MET A   7       2.464  12.041   4.809  1.00 51.38           C  
ATOM     59  CB  MET A   7       3.705  11.697   2.663  1.00 48.63           C  
ATOM     60  O   MET A   7       3.140  12.620   5.661  1.00 50.31           O  
ATOM     61  CG  MET A   7       4.633  10.807   1.853  1.00 47.47           C  
ATOM     62  SD  MET A   7       5.942  11.759   0.989  1.00 49.68           S  
ATOM     63  CE  MET A   7       4.922  12.784  -0.107  1.00 42.68           C  
ATOM     64  N   GLU A   8       1.141  12.089   4.967  1.00 53.43           N  
ATOM     65  CA  GLU A   8       0.685  13.251   5.725  1.00 52.85           C  
ATOM     66  C   GLU A   8       0.021  12.831   7.033  1.00 53.81           C  
ATOM     67  CB  GLU A   8      -0.283  14.092   4.890  1.00 49.59           C  
ATOM     68  O   GLU A   8      -0.080  13.628   7.968  1.00 52.29           O  
ATOM     69  CG  GLU A   8       0.405  15.020   3.899  1.00 47.76           C  
ATOM     70  CD  GLU A   8      -0.524  16.074   3.319  1.00 50.02           C  
ATOM     71  OE1 GLU A   8      -1.740  16.042   3.618  1.00 49.12           O  
ATOM     72  OE2 GLU A   8      -0.033  16.939   2.559  1.00 45.06           O  
ATOM     73  N   SER A   9      -0.254  11.528   7.353  1.00 53.69           N  
ATOM     74  CA  SER A   9      -1.094  11.266   8.517  1.00 52.44           C  
ATOM     75  C   SER A   9      -0.302  10.578   9.625  1.00 53.75           C  
ATOM     76  CB  SER A   9      -2.296  10.404   8.129  1.00 49.86           C  
ATOM     77  O   SER A   9      -0.672  10.655  10.799  1.00 52.23           O  
ATOM     78  OG  SER A   9      -1.881   9.104   7.749  1.00 48.67           O  
ATOM     79  N   GLY A  10       1.044  10.292   9.568  1.00 55.60           N  
ATOM     80  CA  GLY A  10       1.670   9.480  10.599  1.00 54.43           C  
ATOM     81  C   GLY A  10       1.162   8.051  10.624  1.00 55.74           C  
ATOM     82  O   GLY A  10       1.583   7.251  11.462  1.00 54.48           O  
ATOM     83  N   ALA A  11       0.223   7.641   9.768  1.00 55.97           N  
ATOM     84  CA  ALA A  11      -0.444   6.342   9.806  1.00 54.51           C  
ATOM     85  C   ALA A  11       0.294   5.321   8.944  1.00 55.69           C  
ATOM     86  CB  ALA A  11      -1.893   6.475   9.344  1.00 52.65           C  
ATOM     87  O   ALA A  11       1.030   5.691   8.026  1.00 53.64           O  
ATOM     88  N   VAL A  12       0.641   4.034   9.621  1.00 63.23           N  
ATOM     89  CA  VAL A  12       1.094   2.841   8.913  1.00 62.28           C  
ATOM     90  C   VAL A  12      -0.021   2.324   8.007  1.00 63.30           C  
ATOM     91  CB  VAL A  12       1.540   1.734   9.894  1.00 60.30           C  
ATOM     92  O   VAL A  12      -1.160   2.153   8.449  1.00 61.33           O  
ATOM     93  CG1 VAL A  12       2.065   0.518   9.133  1.00 56.35           C  
ATOM     94  CG2 VAL A  12       2.603   2.268  10.852  1.00 57.13           C  
ATOM     95  N   PHE A  13       0.177   2.458   6.755  1.00 63.33           N  
ATOM     96  CA  PHE A  13      -0.822   1.884   5.861  1.00 62.75           C  
ATOM     97  C   PHE A  13      -0.375   0.518   5.355  1.00 63.15           C  
ATOM     98  CB  PHE A  13      -1.089   2.821   4.679  1.00 60.86           C  
ATOM     99  O   PHE A  13       0.812   0.301   5.106  1.00 61.51           O  
ATOM    100  CG  PHE A  13      -1.798   4.093   5.060  1.00 59.41           C  
ATOM    101  CD1 PHE A  13      -3.186   4.144   5.110  1.00 57.40           C  
ATOM    102  CD2 PHE A  13      -1.076   5.238   5.369  1.00 57.71           C  
ATOM    103  CE1 PHE A  13      -3.844   5.319   5.463  1.00 55.54           C  
ATOM    104  CE2 PHE A  13      -1.727   6.417   5.723  1.00 54.09           C  
ATOM    105  CZ  PHE A  13      -3.111   6.455   5.768  1.00 57.70           C  
ATOM    106  N   VAL A  14      -1.209  -0.490   5.535  1.00 68.99           N  
ATOM    107  CA  VAL A  14      -1.053  -1.840   5.002  1.00 68.33           C  
ATOM    108  C   VAL A  14      -1.841  -1.975   3.701  1.00 69.19           C  
ATOM    109  CB  VAL A  14      -1.515  -2.908   6.019  1.00 66.06           C  
ATOM    110  O   VAL A  14      -3.048  -1.727   3.670  1.00 67.44           O  
ATOM    111  CG1 VAL A  14      -1.387  -4.310   5.424  1.00 61.99           C  
ATOM    112  CG2 VAL A  14      -0.710  -2.797   7.312  1.00 62.92           C  
ATOM    113  N   TYR A  15      -1.144  -2.158   2.502  1.00 70.82           N  
ATOM    114  CA  TYR A  15      -1.775  -2.387   1.208  1.00 71.13           C  
ATOM    115  C   TYR A  15      -1.621  -3.840   0.775  1.00 72.04           C  
ATOM    116  CB  TYR A  15      -1.176  -1.460   0.146  1.00 68.67           C  
ATOM    117  O   TYR A  15      -0.534  -4.414   0.882  1.00 71.20           O  
ATOM    118  CG  TYR A  15      -1.732  -1.685  -1.240  1.00 65.25           C  
ATOM    119  CD1 TYR A  15      -1.019  -2.417  -2.187  1.00 61.00           C  
ATOM    120  CD2 TYR A  15      -2.969  -1.166  -1.605  1.00 61.57           C  
ATOM    121  CE1 TYR A  15      -1.526  -2.626  -3.465  1.00 58.30           C  
ATOM    122  CE2 TYR A  15      -3.486  -1.368  -2.880  1.00 57.45           C  
ATOM    123  OH  TYR A  15      -3.265  -2.302  -5.066  1.00 49.93           O  
ATOM    124  CZ  TYR A  15      -2.759  -2.098  -3.802  1.00 59.32           C  
ATOM    125  N   HIS A  16      -2.816  -4.432   0.559  1.00 72.45           N  
ATOM    126  CA  HIS A  16      -2.873  -5.801   0.060  1.00 72.65           C  
ATOM    127  C   HIS A  16      -3.199  -5.832  -1.430  1.00 73.58           C  
ATOM    128  CB  HIS A  16      -3.908  -6.614   0.840  1.00 69.13           C  
ATOM    129  O   HIS A  16      -4.178  -5.223  -1.868  1.00 72.17           O  
ATOM    130  CG  HIS A  16      -3.499  -6.913   2.247  1.00 66.03           C  
ATOM    131  CD2 HIS A  16      -3.961  -6.438   3.427  1.00 63.39           C  
ATOM    132  ND1 HIS A  16      -2.492  -7.802   2.555  1.00 65.35           N  
ATOM    133  CE1 HIS A  16      -2.353  -7.861   3.869  1.00 61.70           C  
ATOM    134  NE2 HIS A  16      -3.232  -7.043   4.422  1.00 60.08           N  
ATOM    135  N   GLN A  17      -2.271  -6.182  -2.252  1.00 75.28           N  
ATOM    136  CA  GLN A  17      -2.508  -6.531  -3.648  1.00 76.47           C  
ATOM    137  C   GLN A  17      -2.283  -8.021  -3.889  1.00 78.75           C  
ATOM    138  CB  GLN A  17      -1.605  -5.709  -4.569  1.00 73.57           C  
ATOM    139  O   GLN A  17      -1.142  -8.486  -3.911  1.00 79.22           O  
ATOM    140  CG  GLN A  17      -1.929  -5.864  -6.048  1.00 68.91           C  
ATOM    141  CD  GLN A  17      -1.039  -5.015  -6.936  1.00 66.84           C  
ATOM    142  NE2 GLN A  17      -0.937  -5.392  -8.206  1.00 61.19           N  
ATOM    143  OE1 GLN A  17      -0.449  -4.029  -6.485  1.00 66.78           O  
ATOM    144  N   GLY A  18      -3.382  -8.629  -4.047  1.00 73.46           N  
ATOM    145  CA  GLY A  18      -3.275 -10.079  -4.074  1.00 74.54           C  
ATOM    146  C   GLY A  18      -2.779 -10.665  -2.766  1.00 71.36           C  
ATOM    147  O   GLY A  18      -3.312 -10.355  -1.699  1.00 65.49           O  
ATOM    148  N   ASN A  19      -1.755 -11.585  -2.748  1.00 70.02           N  
ATOM    149  CA  ASN A  19      -1.105 -12.160  -1.575  1.00 70.33           C  
ATOM    150  C   ASN A  19      -0.004 -11.247  -1.041  1.00 68.87           C  
ATOM    151  CB  ASN A  19      -0.536 -13.543  -1.900  1.00 63.51           C  
ATOM    152  O   ASN A  19       0.718 -11.616  -0.112  1.00 67.41           O  
ATOM    153  CG  ASN A  19      -1.617 -14.566  -2.186  1.00 58.50           C  
ATOM    154  ND2 ASN A  19      -1.285 -15.572  -2.986  1.00 58.24           N  
ATOM    155  OD1 ASN A  19      -2.742 -14.453  -1.692  1.00 59.01           O  
ATOM    156  N   VAL A  20       0.195 -10.175  -1.683  1.00 77.30           N  
ATOM    157  CA  VAL A  20       1.353  -9.401  -1.248  1.00 75.59           C  
ATOM    158  C   VAL A  20       0.891  -8.196  -0.431  1.00 74.86           C  
ATOM    159  CB  VAL A  20       2.208  -8.935  -2.448  1.00 72.49           C  
ATOM    160  O   VAL A  20      -0.057  -7.507  -0.811  1.00 70.44           O  
ATOM    161  CG1 VAL A  20       3.432  -8.157  -1.969  1.00 67.70           C  
ATOM    162  CG2 VAL A  20       2.630 -10.132  -3.297  1.00 67.45           C  
ATOM    163  N   THR A  21       1.478  -8.186   0.781  1.00 76.63           N  
ATOM    164  CA  THR A  21       1.210  -7.100   1.717  1.00 75.37           C  
ATOM    165  C   THR A  21       2.322  -6.057   1.668  1.00 75.08           C  
ATOM    166  CB  THR A  21       1.059  -7.627   3.156  1.00 72.86           C  
ATOM    167  O   THR A  21       3.500  -6.391   1.810  1.00 71.79           O  
ATOM    168  CG2 THR A  21       0.677  -6.505   4.116  1.00 67.27           C  
ATOM    169  OG1 THR A  21       0.040  -8.634   3.186  1.00 68.75           O  
ATOM    170  N   TYR A  22       1.938  -4.898   1.302  1.00 72.59           N  
ATOM    171  CA  TYR A  22       2.901  -3.806   1.393  1.00 71.08           C  
ATOM    172  C   TYR A  22       2.630  -2.940   2.618  1.00 71.26           C  
ATOM    173  CB  TYR A  22       2.859  -2.945   0.127  1.00 69.53           C  
ATOM    174  O   TYR A  22       1.480  -2.594   2.899  1.00 68.01           O  
ATOM    175  CG  TYR A  22       3.201  -3.703  -1.133  1.00 68.17           C  
ATOM    176  CD1 TYR A  22       4.521  -3.811  -1.568  1.00 67.22           C  
ATOM    177  CD2 TYR A  22       2.207  -4.311  -1.892  1.00 67.78           C  
ATOM    178  CE1 TYR A  22       4.841  -4.506  -2.729  1.00 67.43           C  
ATOM    179  CE2 TYR A  22       2.516  -5.009  -3.055  1.00 64.96           C  
ATOM    180  OH  TYR A  22       4.144  -5.791  -4.615  1.00 67.71           O  
ATOM    181  CZ  TYR A  22       3.833  -5.101  -3.465  1.00 66.19           C  
ATOM    182  N   THR A  23       3.544  -2.901   3.586  1.00 67.46           N  
ATOM    183  CA  THR A  23       3.465  -2.046   4.766  1.00 66.03           C  
ATOM    184  C   THR A  23       4.347  -0.812   4.599  1.00 66.80           C  
ATOM    185  CB  THR A  23       3.881  -2.809   6.037  1.00 64.21           C  
ATOM    186  O   THR A  23       5.537  -0.928   4.300  1.00 64.49           O  
ATOM    187  CG2 THR A  23       3.701  -1.945   7.281  1.00 60.10           C  
ATOM    188  OG1 THR A  23       3.074  -3.986   6.166  1.00 61.59           O  
ATOM    189  N   CYS A  24       3.709   0.356   4.563  1.00 63.61           N  
ATOM    190  CA  CYS A  24       4.480   1.594   4.528  1.00 63.08           C  
ATOM    191  C   CYS A  24       4.758   2.104   5.936  1.00 63.00           C  
ATOM    192  CB  CYS A  24       3.739   2.664   3.725  1.00 60.91           C  
ATOM    193  O   CYS A  24       3.842   2.213   6.754  1.00 60.92           O  
ATOM    194  SG  CYS A  24       3.664   2.322   1.953  1.00 60.37           S  
ATOM    195  N   HIS A  25       5.928   1.857   6.485  1.00 59.49           N  
ATOM    196  CA  HIS A  25       6.435   2.435   7.725  1.00 58.30           C  
ATOM    197  C   HIS A  25       7.087   3.791   7.475  1.00 59.19           C  
ATOM    198  CB  HIS A  25       7.435   1.486   8.388  1.00 56.15           C  
ATOM    199  O   HIS A  25       7.894   3.936   6.555  1.00 57.33           O  
ATOM    200  CG  HIS A  25       6.957   0.924   9.689  1.00 54.47           C  
ATOM    201  CD2 HIS A  25       6.200  -0.165   9.962  1.00 51.99           C  
ATOM    202  ND1 HIS A  25       7.254   1.503  10.903  1.00 54.72           N  
ATOM    203  CE1 HIS A  25       6.699   0.792  11.871  1.00 51.27           C  
ATOM    204  NE2 HIS A  25       6.054  -0.225  11.326  1.00 47.17           N  
ATOM    205  N   TYR A  26       6.497   4.891   7.892  1.00 56.32           N  
ATOM    206  CA  TYR A  26       7.260   6.132   7.959  1.00 56.13           C  
ATOM    207  C   TYR A  26       8.366   6.037   9.003  1.00 56.18           C  
ATOM    208  CB  TYR A  26       6.339   7.313   8.280  1.00 53.78           C  
ATOM    209  O   TYR A  26       8.116   5.654  10.148  1.00 54.98           O  
ATOM    210  CG  TYR A  26       6.920   8.655   7.906  1.00 52.88           C  
ATOM    211  CD1 TYR A  26       7.691   9.379   8.812  1.00 50.48           C  
ATOM    212  CD2 TYR A  26       6.697   9.202   6.646  1.00 50.92           C  
ATOM    213  CE1 TYR A  26       8.227  10.617   8.472  1.00 48.84           C  
ATOM    214  CE2 TYR A  26       7.228  10.439   6.296  1.00 49.18           C  
ATOM    215  OH  TYR A  26       8.518  12.363   6.872  1.00 44.41           O  
ATOM    216  CZ  TYR A  26       7.990  11.138   7.214  1.00 49.91           C  
ATOM    217  N   ASP A  27       9.522   5.789   8.589  1.00 52.83           N  
ATOM    218  CA  ASP A  27      10.721   6.034   9.385  1.00 52.55           C  
ATOM    219  C   ASP A  27      10.886   7.522   9.686  1.00 52.93           C  
ATOM    220  CB  ASP A  27      11.962   5.502   8.665  1.00 50.23           C  
ATOM    221  O   ASP A  27      10.989   8.338   8.768  1.00 51.66           O  
ATOM    222  CG  ASP A  27      13.174   5.395   9.573  1.00 48.65           C  
ATOM    223  OD1 ASP A  27      13.147   5.946  10.694  1.00 50.13           O  
ATOM    224  OD2 ASP A  27      14.167   4.755   9.162  1.00 51.86           O  
ATOM    225  N   THR A  28      10.472   8.063  10.781  1.00 57.35           N  
ATOM    226  CA  THR A  28      10.886   9.392  11.218  1.00 57.37           C  
ATOM    227  C   THR A  28      12.402   9.460  11.378  1.00 57.55           C  
ATOM    228  CB  THR A  28      10.210   9.780  12.546  1.00 54.92           C  
ATOM    229  O   THR A  28      12.956  10.526  11.654  1.00 57.26           O  
ATOM    230  CG2 THR A  28       8.699   9.906  12.377  1.00 51.17           C  
ATOM    231  OG1 THR A  28      10.487   8.774  13.528  1.00 52.87           O  
ATOM    232  N   SER A  29      13.136   8.454  11.311  1.00 42.64           N  
ATOM    233  CA  SER A  29      14.506   8.765  11.704  1.00 45.34           C  
ATOM    234  C   SER A  29      15.091   9.876  10.839  1.00 42.79           C  
ATOM    235  CB  SER A  29      15.387   7.518  11.611  1.00 39.59           C  
ATOM    236  O   SER A  29      14.763   9.987   9.656  1.00 40.41           O  
ATOM    237  OG  SER A  29      15.466   7.057  10.273  1.00 36.46           O  
TER     238      SER A  29
END
