# Supplementary material for: Tailored structured peptide design with a key-cutting machine approach
Source: Nat Mach Intell. 2025 Oct 21;7(10):1685–97. doi: 10.1038/s42256-025-01119-2 (PMC12552119; doi:10.1038/s42256-025-01119-2)
Supplement: Supplementary file 3 — Statistical data for the ternary plots of the comparison between our method and ESM-IF1, ProteinSolver and ProteinMPNN. [file 42256_2025_1119_MOESM3_ESM.zip › Fig1d/Fig1dm_3m9q_designed.pdb]

HEADER                                            18-OCT-22                     
TITLE     ESMFOLD V1 PREDICTION FOR INPUT
REMARK   1                                                                      
REMARK   1 REFERENCE 1                                                          
REMARK   1  AUTH   ZEMING LIN, HALIL AKIN, ROSHAN RAO, BRIAN HIE, ZHONGKAI ZHU,
REMARK   1  AUTH 2 WENTING LU, NIKITA SMETANIN, ROBERT VERKUIL, ORI KABELI,
REMARK   1  AUTH 3 YANIV SHMUELI, ALLAN DOS SANTOS COSTA,
REMARK   1  AUTH 4 MARYAM FAZEL-ZARANDI, TOM SERCU, SALVATORE CANDIDO,
REMARK   1  AUTH 5 ALEXANDER RIVES
REMARK   1  TITL   EVOLUTIONARY-SCALE PREDICTION OF ATOMIC LEVEL PROTEIN
REMARK   1  TITL 2 STRUCTURE WITH A LANGUAGE MODEL
REMARK   1  REF                                                                 
REMARK   1  REFN                                                                
REMARK   1  PMID                                                                
REMARK   1  DOI    10.1101/2022.07.20.500902                                    
REMARK   1                                                                      
REMARK   1 LICENSE AND DISCLAIMERS                
REMARK   1 ESM METAGENOMIC ATLAS DATA IS AVAILABLE UNDER
REMARK   1 A CC-BY-4.0 LICENSE FOR ACADEMIC AND COMMERCIAL USE.
REMARK   1 COPYRIGHT (C) META PLATFORMS, INC. ALL RIGHTS RESERVED.
REMARK   1 USE OF THE ESM METAGENOMIC ATLAS DATA IS SUBJECT
REMARK   1 TO THE META OPEN SOURCE TERMS OF USE AND PRIVACY POLICY.
ATOM      1  N   VAL A   1      -4.672  -6.595  13.025  1.00  0.72           N  
ATOM      2  CA  VAL A   1      -3.860  -5.468  12.580  1.00  0.74           C  
ATOM      3  C   VAL A   1      -3.390  -5.703  11.146  1.00  0.74           C  
ATOM      4  CB  VAL A   1      -2.645  -5.241  13.508  1.00  0.65           C  
ATOM      5  O   VAL A   1      -3.320  -4.766  10.348  1.00  0.71           O  
ATOM      6  CG1 VAL A   1      -2.212  -3.777  13.482  1.00  0.52           C  
ATOM      7  CG2 VAL A   1      -2.975  -5.679  14.934  1.00  0.53           C  
ATOM      8  N   CYS A   2      -2.899  -7.023  10.696  1.00  0.72           N  
ATOM      9  CA  CYS A   2      -2.425  -7.358   9.358  1.00  0.79           C  
ATOM     10  C   CYS A   2      -3.552  -7.248   8.337  1.00  0.71           C  
ATOM     11  CB  CYS A   2      -1.839  -8.769   9.334  1.00  0.64           C  
ATOM     12  O   CYS A   2      -3.354  -6.718   7.242  1.00  0.67           O  
ATOM     13  SG  CYS A   2      -0.284  -8.927  10.239  1.00  0.62           S  
ATOM     14  N   VAL A   3      -4.606  -7.553   8.810  1.00  0.85           N  
ATOM     15  CA  VAL A   3      -5.720  -7.601   7.869  1.00  0.87           C  
ATOM     16  C   VAL A   3      -6.168  -6.183   7.524  1.00  0.83           C  
ATOM     17  CB  VAL A   3      -6.908  -8.412   8.436  1.00  0.80           C  
ATOM     18  O   VAL A   3      -6.559  -5.908   6.387  1.00  0.78           O  
ATOM     19  CG1 VAL A   3      -8.100  -8.362   7.483  1.00  0.58           C  
ATOM     20  CG2 VAL A   3      -6.489  -9.857   8.699  1.00  0.58           C  
ATOM     21  N   ARG A   4      -6.093  -5.403   8.490  1.00  0.86           N  
ATOM     22  CA  ARG A   4      -6.462  -4.009   8.265  1.00  0.88           C  
ATOM     23  C   ARG A   4      -5.510  -3.343   7.277  1.00  0.84           C  
ATOM     24  CB  ARG A   4      -6.473  -3.235   9.585  1.00  0.80           C  
ATOM     25  O   ARG A   4      -5.936  -2.555   6.431  1.00  0.79           O  
ATOM     26  CG  ARG A   4      -7.726  -3.454  10.418  1.00  0.68           C  
ATOM     27  CD  ARG A   4      -7.738  -2.576  11.661  1.00  0.67           C  
ATOM     28  NE  ARG A   4      -9.079  -2.462  12.227  1.00  0.62           N  
ATOM     29  NH1 ARG A   4      -8.381  -1.533  14.224  1.00  0.48           N  
ATOM     30  NH2 ARG A   4     -10.611  -1.913  13.848  1.00  0.44           N  
ATOM     31  CZ  ARG A   4      -9.354  -1.970  13.432  1.00  0.63           C  
ATOM     32  N   VAL A   5      -4.236  -3.683   7.443  1.00  0.85           N  
ATOM     33  CA  VAL A   5      -3.221  -3.090   6.579  1.00  0.88           C  
ATOM     34  C   VAL A   5      -3.407  -3.584   5.147  1.00  0.84           C  
ATOM     35  CB  VAL A   5      -1.794  -3.416   7.074  1.00  0.81           C  
ATOM     36  O   VAL A   5      -3.376  -2.793   4.201  1.00  0.79           O  
ATOM     37  CG1 VAL A   5      -0.747  -2.845   6.119  1.00  0.60           C  
ATOM     38  CG2 VAL A   5      -1.583  -2.877   8.488  1.00  0.59           C  
ATOM     39  N   ILE A   6      -3.713  -4.845   5.078  1.00  0.84           N  
ATOM     40  CA  ILE A   6      -3.903  -5.495   3.786  1.00  0.85           C  
ATOM     41  C   ILE A   6      -5.157  -4.944   3.111  1.00  0.82           C  
ATOM     42  CB  ILE A   6      -4.005  -7.030   3.935  1.00  0.81           C  
ATOM     43  O   ILE A   6      -5.133  -4.605   1.925  1.00  0.78           O  
ATOM     44  CG1 ILE A   6      -2.681  -7.605   4.451  1.00  0.64           C  
ATOM     45  CG2 ILE A   6      -4.400  -7.676   2.604  1.00  0.63           C  
ATOM     46  CD1 ILE A   6      -2.645  -9.126   4.500  1.00  0.64           C  
ATOM     47  N   THR A   7      -6.157  -4.789   3.830  1.00  0.86           N  
ATOM     48  CA  THR A   7      -7.412  -4.284   3.284  1.00  0.87           C  
ATOM     49  C   THR A   7      -7.257  -2.839   2.819  1.00  0.85           C  
ATOM     50  CB  THR A   7      -8.549  -4.375   4.318  1.00  0.83           C  
ATOM     51  O   THR A   7      -7.765  -2.463   1.761  1.00  0.82           O  
ATOM     52  CG2 THR A   7      -9.914  -4.296   3.644  1.00  0.65           C  
ATOM     53  OG1 THR A   7      -8.448  -5.618   5.023  1.00  0.69           O  
ATOM     54  N   PHE A   8      -6.542  -2.086   3.557  1.00  0.90           N  
ATOM     55  CA  PHE A   8      -6.345  -0.686   3.199  1.00  0.90           C  
ATOM     56  C   PHE A   8      -5.512  -0.565   1.928  1.00  0.89           C  
ATOM     57  CB  PHE A   8      -5.669   0.074   4.344  1.00  0.87           C  
ATOM     58  O   PHE A   8      -5.739   0.332   1.114  1.00  0.87           O  
ATOM     59  CG  PHE A   8      -5.589   1.560   4.123  1.00  0.77           C  
ATOM     60  CD1 PHE A   8      -6.739   2.340   4.130  1.00  0.68           C  
ATOM     61  CD2 PHE A   8      -4.364   2.177   3.909  1.00  0.70           C  
ATOM     62  CE1 PHE A   8      -6.668   3.716   3.926  1.00  0.71           C  
ATOM     63  CE2 PHE A   8      -4.285   3.552   3.704  1.00  0.69           C  
ATOM     64  CZ  PHE A   8      -5.439   4.319   3.712  1.00  0.71           C  
ATOM     65  N   ALA A   9      -4.507  -1.340   1.730  1.00  0.89           N  
ATOM     66  CA  ALA A   9      -3.694  -1.346   0.517  1.00  0.90           C  
ATOM     67  C   ALA A   9      -4.537  -1.691  -0.707  1.00  0.88           C  
ATOM     68  CB  ALA A   9      -2.537  -2.332   0.657  1.00  0.88           C  
ATOM     69  O   ALA A   9      -4.372  -1.091  -1.772  1.00  0.85           O  
ATOM     70  N   TYR A  10      -5.391  -2.692  -0.434  1.00  0.91           N  
ATOM     71  CA  TYR A  10      -6.278  -3.085  -1.523  1.00  0.91           C  
ATOM     72  C   TYR A  10      -7.212  -1.944  -1.905  1.00  0.90           C  
ATOM     73  CB  TYR A  10      -7.096  -4.320  -1.131  1.00  0.88           C  
ATOM     74  O   TYR A  10      -7.447  -1.695  -3.090  1.00  0.88           O  
ATOM     75  CG  TYR A  10      -7.926  -4.881  -2.260  1.00  0.77           C  
ATOM     76  CD1 TYR A  10      -9.271  -4.545  -2.394  1.00  0.68           C  
ATOM     77  CD2 TYR A  10      -7.368  -5.748  -3.193  1.00  0.70           C  
ATOM     78  CE1 TYR A  10     -10.041  -5.061  -3.432  1.00  0.72           C  
ATOM     79  CE2 TYR A  10      -8.129  -6.270  -4.234  1.00  0.68           C  
ATOM     80  OH  TYR A  10     -10.219  -6.434  -5.374  1.00  0.68           O  
ATOM     81  CZ  TYR A  10      -9.462  -5.921  -4.345  1.00  0.73           C  
ATOM     82  N   GLU A  11      -7.750  -1.207  -0.961  1.00  0.90           N  
ATOM     83  CA  GLU A  11      -8.674  -0.100  -1.186  1.00  0.91           C  
ATOM     84  C   GLU A  11      -7.998   1.037  -1.947  1.00  0.90           C  
ATOM     85  CB  GLU A  11      -9.231   0.415   0.143  1.00  0.87           C  
ATOM     86  O   GLU A  11      -8.612   1.661  -2.815  1.00  0.88           O  
ATOM     87  CG  GLU A  11     -10.628  -0.097   0.464  1.00  0.75           C  
ATOM     88  CD  GLU A  11     -11.049   0.170   1.901  1.00  0.74           C  
ATOM     89  OE1 GLU A  11     -10.186   0.545   2.727  1.00  0.74           O  
ATOM     90  OE2 GLU A  11     -12.251   0.001   2.203  1.00  0.71           O  
ATOM     91  N   ILE A  12      -6.735   1.363  -1.559  1.00  0.90           N  
ATOM     92  CA  ILE A  12      -5.984   2.398  -2.262  1.00  0.91           C  
ATOM     93  C   ILE A  12      -5.806   2.003  -3.726  1.00  0.90           C  
ATOM     94  CB  ILE A  12      -4.609   2.645  -1.602  1.00  0.88           C  
ATOM     95  O   ILE A  12      -5.950   2.837  -4.623  1.00  0.89           O  
ATOM     96  CG1 ILE A  12      -4.788   3.249  -0.204  1.00  0.73           C  
ATOM     97  CG2 ILE A  12      -3.742   3.550  -2.483  1.00  0.73           C  
ATOM     98  CD1 ILE A  12      -4.037   4.557   0.006  1.00  0.71           C  
ATOM     99  N   GLU A  13      -5.424   0.668  -3.913  1.00  0.91           N  
ATOM    100  CA  GLU A  13      -5.207   0.197  -5.277  1.00  0.92           C  
ATOM    101  C   GLU A  13      -6.471   0.343  -6.120  1.00  0.90           C  
ATOM    102  CB  GLU A  13      -4.742  -1.262  -5.275  1.00  0.88           C  
ATOM    103  O   GLU A  13      -6.402   0.717  -7.292  1.00  0.88           O  
ATOM    104  CG  GLU A  13      -3.489  -1.510  -6.102  1.00  0.75           C  
ATOM    105  CD  GLU A  13      -3.075  -2.972  -6.140  1.00  0.74           C  
ATOM    106  OE1 GLU A  13      -3.601  -3.773  -5.334  1.00  0.76           O  
ATOM    107  OE2 GLU A  13      -2.218  -3.320  -6.983  1.00  0.75           O  
ATOM    108  N   ARG A  14      -7.613   0.022  -5.556  1.00  0.90           N  
ATOM    109  CA  ARG A  14      -8.886   0.075  -6.268  1.00  0.91           C  
ATOM    110  C   ARG A  14      -9.242   1.509  -6.646  1.00  0.90           C  
ATOM    111  CB  ARG A  14     -10.003  -0.535  -5.419  1.00  0.87           C  
ATOM    112  O   ARG A  14      -9.796   1.754  -7.719  1.00  0.88           O  
ATOM    113  CG  ARG A  14     -11.334  -0.653  -6.144  1.00  0.76           C  
ATOM    114  CD  ARG A  14     -12.403  -1.282  -5.262  1.00  0.74           C  
ATOM    115  NE  ARG A  14     -13.707  -1.293  -5.920  1.00  0.66           N  
ATOM    116  NH1 ARG A  14     -14.662  -2.806  -4.460  1.00  0.53           N  
ATOM    117  NH2 ARG A  14     -15.889  -1.951  -6.196  1.00  0.49           N  
ATOM    118  CZ  ARG A  14     -14.750  -2.017  -5.524  1.00  0.68           C  
ATOM    119  N   SER A  15      -8.855   2.417  -5.699  1.00  0.88           N  
ATOM    120  CA  SER A  15      -9.167   3.826  -5.911  1.00  0.89           C  
ATOM    121  C   SER A  15      -8.353   4.405  -7.063  1.00  0.89           C  
ATOM    122  CB  SER A  15      -8.906   4.631  -4.637  1.00  0.86           C  
ATOM    123  O   SER A  15      -8.803   5.328  -7.746  1.00  0.88           O  
ATOM    124  OG  SER A  15      -9.886   4.348  -3.653  1.00  0.76           O  
ATOM    125  N   LEU A  16      -7.382   3.751  -7.221  1.00  0.89           N  
ATOM    126  CA  LEU A  16      -6.518   4.242  -8.289  1.00  0.90           C  
ATOM    127  C   LEU A  16      -6.943   3.672  -9.638  1.00  0.88           C  
ATOM    128  CB  LEU A  16      -5.057   3.881  -8.006  1.00  0.88           C  
ATOM    129  O   LEU A  16      -6.586   4.214 -10.687  1.00  0.86           O  
ATOM    130  CG  LEU A  16      -4.393   4.609  -6.836  1.00  0.81           C  
ATOM    131  CD1 LEU A  16      -3.007   4.032  -6.572  1.00  0.75           C  
ATOM    132  CD2 LEU A  16      -4.311   6.106  -7.114  1.00  0.76           C  
ATOM    133  N   MET A  17      -7.656   2.675  -9.735  1.00  0.89           N  
ATOM    134  CA  MET A  17      -8.130   2.080 -10.982  1.00  0.88           C  
ATOM    135  C   MET A  17      -9.417   2.751 -11.450  1.00  0.86           C  
ATOM    136  CB  MET A  17      -8.356   0.577 -10.809  1.00  0.85           C  
ATOM    137  O   MET A  17      -9.617   2.949 -12.650  1.00  0.83           O  
ATOM    138  CG  MET A  17      -7.072  -0.225 -10.675  1.00  0.79           C  
ATOM    139  SD  MET A  17      -7.048  -1.701 -11.765  1.00  0.76           S  
ATOM    140  CE  MET A  17      -5.517  -2.493 -11.198  1.00  0.69           C  
