# Supplementary material for: Tailored structured peptide design with a key-cutting machine approach
Source: Nat Mach Intell. 2025 Oct 21;7(10):1685–97. doi: 10.1038/s42256-025-01119-2 (PMC12552119; doi:10.1038/s42256-025-01119-2)
Supplement: Supplementary file 3 — Statistical data for the ternary plots of the comparison between our method and ESM-IF1, ProteinSolver and ProteinMPNN. [file 42256_2025_1119_MOESM3_ESM.zip › Fig1d/Fig1dh_1p9n_reference.pdb]

ATOM    328  N   ASP A  51      20.042  91.517  -0.185  1.00 89.85           N  
ATOM    329  CA  ASP A  51      19.817  92.835   0.409  1.00 88.23           C  
ATOM    330  C   ASP A  51      20.072  93.901  -0.643  1.00 87.21           C  
ATOM    331  O   ASP A  51      20.960  94.732  -0.482  1.00 88.13           O  
ATOM    332  CB  ASP A  51      20.757  93.045   1.607  1.00 89.29           C  
ATOM    333  CG  ASP A  51      20.677  94.469   2.211  1.00 90.55           C  
ATOM    334  OD1 ASP A  51      19.580  94.939   2.582  1.00 91.15           O  
ATOM    335  OD2 ASP A  51      21.735  95.140   2.337  1.00 86.41           O  
ATOM    336  N   SER A  52      19.293  93.874  -1.724  1.00 84.50           N  
ATOM    337  CA  SER A  52      19.437  94.856  -2.806  1.00 81.22           C  
ATOM    338  C   SER A  52      20.810  94.615  -3.444  1.00 78.84           C  
ATOM    339  O   SER A  52      21.476  95.541  -3.905  1.00 77.90           O  
ATOM    340  CB  SER A  52      19.345  96.282  -2.237  1.00 80.83           C  
ATOM    341  OG  SER A  52      18.978  97.229  -3.231  1.00 81.55           O  
ATOM    342  N   TYR A  53      21.205  93.343  -3.455  1.00 76.27           N  
ATOM    343  CA  TYR A  53      22.476  92.891  -3.999  1.00 75.17           C  
ATOM    344  C   TYR A  53      22.489  92.980  -5.504  1.00 74.40           C  
ATOM    345  O   TYR A  53      23.480  93.400  -6.113  1.00 73.45           O  
ATOM    346  CB  TYR A  53      22.729  91.441  -3.568  1.00 75.10           C  
ATOM    347  CG  TYR A  53      23.857  90.733  -4.295  1.00 77.29           C  
ATOM    348  CD1 TYR A  53      25.166  91.194  -4.212  1.00 78.15           C  
ATOM    349  CD2 TYR A  53      23.611  89.592  -5.067  1.00 80.54           C  
ATOM    350  CE1 TYR A  53      26.211  90.541  -4.878  1.00 83.22           C  
ATOM    351  CE2 TYR A  53      24.657  88.927  -5.743  1.00 82.61           C  
ATOM    352  CZ  TYR A  53      25.954  89.414  -5.640  1.00 84.79           C  
ATOM    353  OH  TYR A  53      27.000  88.790  -6.287  1.00 87.86           O  
ATOM    354  N   GLU A  54      21.372  92.582  -6.102  1.00 72.82           N  
ATOM    355  CA  GLU A  54      21.223  92.580  -7.552  1.00 69.46           C  
ATOM    356  C   GLU A  54      21.489  93.943  -8.197  1.00 67.40           C  
ATOM    357  O   GLU A  54      22.283  94.047  -9.127  1.00 66.08           O  
ATOM    358  CB  GLU A  54      19.814  92.100  -7.928  1.00 71.09           C  
ATOM    359  CG  GLU A  54      19.395  90.736  -7.356  1.00 72.71           C  
ATOM    360  CD  GLU A  54      20.434  89.640  -7.567  1.00 79.82           C  
ATOM    361  OE1 GLU A  54      20.784  89.337  -8.729  1.00 79.15           O  
ATOM    362  OE2 GLU A  54      20.902  89.077  -6.554  1.00 84.89           O  
ATOM    363  N   LEU A  55      20.830  94.983  -7.698  1.00 64.06           N  
ATOM    364  CA  LEU A  55      20.989  96.320  -8.254  1.00 63.50           C  
ATOM    365  C   LEU A  55      22.367  96.921  -8.043  1.00 63.17           C  
ATOM    366  O   LEU A  55      22.685  97.962  -8.606  1.00 63.23           O  
ATOM    367  CB  LEU A  55      19.948  97.261  -7.660  1.00 64.00           C  
ATOM    368  CG  LEU A  55      18.487  96.825  -7.756  1.00 66.85           C  
ATOM    369  CD1 LEU A  55      18.246  95.603  -6.882  1.00 66.70           C  
ATOM    370  CD2 LEU A  55      17.603  97.971  -7.310  1.00 59.59           C  
ATOM    371  N   ARG A  56      23.190  96.278  -7.228  1.00 63.55           N  
ATOM    372  CA  ARG A  56      24.518  96.814  -6.969  1.00 61.94           C  
ATOM    373  C   ARG A  56      25.508  96.230  -7.960  1.00 60.99           C  
ATOM    374  O   ARG A  56      26.216  96.969  -8.652  1.00 63.27           O  
ATOM    375  CB  ARG A  56      24.956  96.498  -5.539  1.00 62.08           C  
ATOM    376  CG  ARG A  56      25.848  97.573  -4.906  1.00 63.63           C  
ATOM    377  CD  ARG A  56      26.243  97.178  -3.495  1.00 55.86           C  
ATOM    378  NE  ARG A  56      25.099  96.611  -2.791  1.00 57.45           N  
ATOM    379  CZ  ARG A  56      25.140  95.488  -2.083  1.00 52.51           C  
ATOM    380  NH1 ARG A  56      26.275  94.804  -1.973  1.00 29.57           N  
ATOM    381  NH2 ARG A  56      24.039  95.037  -1.500  1.00 55.67           N  
ATOM    382  N   LYS A  57      25.562  94.904  -8.027  1.00 55.99           N  
ATOM    383  CA  LYS A  57      26.460  94.251  -8.967  1.00 52.87           C  
ATOM    384  C   LYS A  57      25.923  94.519 -10.362  1.00 51.70           C  
ATOM    385  O   LYS A  57      26.577  94.210 -11.350  1.00 48.95           O  
ATOM    386  CB  LYS A  57      26.526  92.741  -8.711  1.00 53.95           C  
ATOM    387  CG  LYS A  57      27.133  92.358  -7.364  1.00 58.21           C  
ATOM    388  CD  LYS A  57      28.615  92.730  -7.235  1.00 61.32           C  
ATOM    389  CE  LYS A  57      29.533  91.741  -7.948  1.00 58.42           C  
ATOM    390  NZ  LYS A  57      29.362  91.764  -9.429  1.00 58.95           N  
ATOM    391  N   ALA A  58      24.726  95.104 -10.426  1.00 51.51           N  
ATOM    392  CA  ALA A  58      24.085  95.437 -11.691  1.00 46.81           C  
ATOM    393  C   ALA A  58      24.608  96.764 -12.226  1.00 43.40           C  
ATOM    394  O   ALA A  58      24.636  96.976 -13.437  1.00 45.90           O  
ATOM    395  CB  ALA A  58      22.579  95.503 -11.518  1.00 47.03           C  
ATOM    396  N   GLY A  59      25.020  97.661 -11.330  1.00 39.21           N  
ATOM    397  CA  GLY A  59      25.552  98.937 -11.781  1.00 36.91           C  
ATOM    398  C   GLY A  59      25.385 100.130 -10.860  1.00 35.33           C  
ATOM    399  O   GLY A  59      25.749 101.254 -11.222  1.00 32.54           O  
ATOM    400  N   ALA A  60      24.828  99.901  -9.674  1.00 34.08           N  
ATOM    401  CA  ALA A  60      24.630 100.980  -8.705  1.00 33.59           C  
ATOM    402  C   ALA A  60      25.861 101.047  -7.807  1.00 32.46           C  
ATOM    403  O   ALA A  60      25.896 100.455  -6.729  1.00 32.00           O  
ATOM    404  CB  ALA A  60      23.393 100.713  -7.877  1.00 33.92           C  
ATOM    405  N   ALA A  61      26.874 101.765  -8.273  1.00 28.71           N  
ATOM    406  CA  ALA A  61      28.121 101.911  -7.546  1.00 24.64           C  
ATOM    407  C   ALA A  61      27.906 102.183  -6.051  1.00 26.48           C  
ATOM    408  O   ALA A  61      28.690 101.738  -5.202  1.00 23.11           O  
ATOM    409  CB  ALA A  61      28.941 103.039  -8.172  1.00 24.47           C  
ATOM    410  N   GLN A  62      26.844 102.916  -5.738  1.00 26.25           N  
ATOM    411  CA  GLN A  62      26.539 103.258  -4.369  1.00 25.76           C  
ATOM    412  C   GLN A  62      25.064 103.078  -4.075  1.00 28.63           C  
ATOM    413  O   GLN A  62      24.227 103.843  -4.527  1.00 32.63           O  
ATOM    414  CB  GLN A  62      26.946 104.701  -4.096  1.00 21.04           C  
ATOM    415  CG  GLN A  62      28.435 104.974  -4.246  1.00 16.76           C  
ATOM    416  CD  GLN A  62      28.782 106.416  -3.929  1.00 26.00           C  
ATOM    417  OE1 GLN A  62      28.445 106.926  -2.868  1.00 21.05           O  
ATOM    418  NE2 GLN A  62      29.457 107.079  -4.848  1.00 20.90           N  
ATOM    419  N   THR A  63      24.756 102.047  -3.309  1.00 30.28           N  
ATOM    420  CA  THR A  63      23.392 101.751  -2.909  1.00 35.63           C  
ATOM    421  C   THR A  63      23.283 102.022  -1.396  1.00 35.69           C  
ATOM    422  O   THR A  63      24.085 101.520  -0.615  1.00 36.90           O  
ATOM    423  CB  THR A  63      23.082 100.272  -3.180  1.00 38.96           C  
ATOM    424  OG1 THR A  63      23.487  99.941  -4.513  1.00 45.33           O  
ATOM    425  CG2 THR A  63      21.601  99.997  -3.017  1.00 35.15           C  
ATOM    426  N   ILE A  64      22.307 102.817  -0.977  1.00 36.77           N  
ATOM    427  CA  ILE A  64      22.148 103.108   0.447  1.00 35.88           C  
ATOM    428  C   ILE A  64      20.740 102.745   0.937  1.00 37.43           C  
ATOM    429  O   ILE A  64      19.773 103.462   0.699  1.00 37.46           O  
ATOM    430  CB  ILE A  64      22.512 104.599   0.745  1.00 33.07           C  
ATOM    431  CG1 ILE A  64      21.387 105.326   1.482  1.00 25.48           C  
ATOM    432  CG2 ILE A  64      22.843 105.305  -0.554  1.00 40.41           C  
ATOM    433  CD1 ILE A  64      21.728 106.757   1.814  1.00 42.97           C  
ATOM    434  N   VAL A  65      20.655 101.599   1.611  1.00 37.88           N  
ATOM    435  CA  VAL A  65      19.408 101.050   2.150  1.00 39.70           C  
ATOM    436  C   VAL A  65      18.977 101.639   3.496  1.00 42.56           C  
ATOM    437  O   VAL A  65      19.498 101.239   4.541  1.00 45.16           O  
ATOM    438  CB  VAL A  65      19.530  99.523   2.343  1.00 39.02           C  
ATOM    439  CG1 VAL A  65      18.255  98.973   2.945  1.00 35.51           C  
ATOM    440  CG2 VAL A  65      19.845  98.851   1.017  1.00 37.47           C  
ATOM    441  N   ALA A  66      18.016 102.564   3.473  1.00 44.42           N  
ATOM    442  CA  ALA A  66      17.523 103.189   4.700  1.00 47.24           C  
ATOM    443  C   ALA A  66      16.537 102.287   5.428  1.00 49.76           C  
ATOM    444  O   ALA A  66      16.152 101.219   4.941  1.00 50.81           O  
ATOM    445  CB  ALA A  66      16.870 104.531   4.401  1.00 45.49           C  
ATOM    446  N   SER A  67      16.131 102.733   6.608  1.00 52.85           N  
ATOM    447  CA  SER A  67      15.216 101.973   7.437  1.00 53.46           C  
ATOM    448  C   SER A  67      14.732 102.904   8.541  1.00 53.19           C  
ATOM    449  O   SER A  67      14.712 104.124   8.365  1.00 48.41           O  
ATOM    450  CB  SER A  67      15.950 100.764   8.022  1.00 54.65           C  
ATOM    451  OG  SER A  67      15.046  99.828   8.566  1.00 57.58           O  
ATOM    452  N   GLN A  68      14.342 102.339   9.676  1.00 57.24           N  
ATOM    453  CA  GLN A  68      13.857 103.150  10.791  1.00 59.27           C  
ATOM    454  C   GLN A  68      14.896 103.167  11.911  1.00 58.43           C  
ATOM    455  O   GLN A  68      15.145 104.206  12.528  1.00 58.84           O  
ATOM    456  CB  GLN A  68      12.537 102.584  11.330  1.00 60.44           C  
ATOM    457  CG  GLN A  68      11.504 102.185  10.269  1.00 67.85           C  
ATOM    458  CD  GLN A  68      11.822 100.860   9.585  1.00 78.14           C  
ATOM    459  OE1 GLN A  68      12.181  99.875  10.238  1.00 76.77           O  
ATOM    460  NE2 GLN A  68      11.674 100.827   8.268  1.00 81.45           N  
ATOM    461  N   GLN A  69      15.498 102.003  12.153  1.00 57.44           N  
ATOM    462  CA  GLN A  69      16.516 101.817  13.188  1.00 55.90           C  
ATOM    463  C   GLN A  69      17.923 102.267  12.754  1.00 52.31           C  
ATOM    464  O   GLN A  69      18.701 102.761  13.567  1.00 49.09           O  
ATOM    465  CB  GLN A  69      16.565 100.340  13.598  1.00 58.43           C  
ATOM    466  CG  GLN A  69      15.248  99.752  14.109  1.00 63.81           C  
ATOM    467  CD  GLN A  69      14.781 100.365  15.425  1.00 73.53           C  
ATOM    468  OE1 GLN A  69      14.066 101.370  15.442  1.00 71.03           O  
ATOM    469  NE2 GLN A  69      15.197  99.761  16.536  1.00 71.38           N  
ATOM    470  N   ARG A  70      18.243 102.071  11.475  1.00 49.76           N  
ATOM    471  CA  ARG A  70      19.542 102.450  10.916  1.00 44.30           C  
ATOM    472  C   ARG A  70      19.596 102.352   9.392  1.00 42.92           C  
ATOM    473  O   ARG A  70      18.665 101.851   8.763  1.00 43.48           O  
ATOM    474  CB  ARG A  70      20.662 101.583  11.497  1.00 41.81           C  
ATOM    475  CG  ARG A  70      20.247 100.208  11.998  1.00 35.20           C  
ATOM    476  CD  ARG A  70      19.359  99.435  11.048  1.00 43.76           C  
ATOM    477  NE  ARG A  70      19.240  98.041  11.470  1.00 61.42           N  
ATOM    478  CZ  ARG A  70      19.008  97.643  12.720  1.00 71.27           C  
ATOM    479  NH1 ARG A  70      18.863  98.529  13.696  1.00 67.25           N  
ATOM    480  NH2 ARG A  70      18.928  96.349  13.000  1.00 78.15           N  
ATOM    481  N   TRP A  71      20.705 102.823   8.816  1.00 38.70           N  
ATOM    482  CA  TRP A  71      20.920 102.806   7.368  1.00 32.70           C  
ATOM    483  C   TRP A  71      22.369 102.508   6.951  1.00 34.01           C  
ATOM    484  O   TRP A  71      23.328 102.914   7.619  1.00 36.64           O  
ATOM    485  CB  TRP A  71      20.506 104.135   6.773  1.00 28.44           C  
ATOM    486  CG  TRP A  71      21.308 105.269   7.279  1.00 23.11           C  
ATOM    487  CD1 TRP A  71      21.047 106.033   8.369  1.00 23.34           C  
ATOM    488  CD2 TRP A  71      22.450 105.842   6.651  1.00 26.44           C  
ATOM    489  NE1 TRP A  71      21.944 107.068   8.452  1.00 27.47           N  
ATOM    490  CE2 TRP A  71      22.816 106.974   7.406  1.00 21.08           C  
ATOM    491  CE3 TRP A  71      23.195 105.513   5.517  1.00 14.91           C  
ATOM    492  CZ2 TRP A  71      23.891 107.780   7.062  1.00 18.59           C  
ATOM    493  CZ3 TRP A  71      24.261 106.312   5.176  1.00 15.98           C  
ATOM    494  CH2 TRP A  71      24.600 107.439   5.947  1.00 11.85           C  
ATOM    495  N   ALA A  72      22.511 101.829   5.815  1.00 33.19           N  
ATOM    496  CA  ALA A  72      23.820 101.440   5.308  1.00 28.04           C  
ATOM    497  C   ALA A  72      24.152 101.970   3.921  1.00 25.47           C  
ATOM    498  O   ALA A  72      23.374 101.807   2.994  1.00 30.52           O  
ATOM    499  CB  ALA A  72      23.921  99.921   5.302  1.00 21.19           C  
ATOM    500  N   LEU A  73      25.311 102.599   3.777  1.00 21.96           N  
ATOM    501  CA  LEU A  73      25.736 103.090   2.480  1.00 19.09           C  
ATOM    502  C   LEU A  73      26.739 102.066   1.946  1.00 20.19           C  
ATOM    503  O   LEU A  73      27.891 102.066   2.354  1.00 22.34           O  
ATOM    504  CB  LEU A  73      26.420 104.450   2.609  1.00 15.55           C  
ATOM    505  CG  LEU A  73      26.647 105.225   1.294  1.00 14.77           C  
ATOM    506  CD1 LEU A  73      27.427 106.496   1.575  1.00 12.03           C  
ATOM    507  CD2 LEU A  73      27.392 104.384   0.285  1.00  7.58           C    
ATOM    516  N   THR A  74      29.176 100.755  -0.835  1.00 22.78           N  
ATOM    517  CA  THR A  74      29.921 101.182  -2.012  1.00 20.06           C  
ATOM    518  C   THR A  74      30.722 100.054  -2.668  1.00 21.57           C  
ATOM    519  O   THR A  74      31.396  99.290  -1.981  1.00 21.94           O  
ATOM    520  CB  THR A  74      30.892 102.323  -1.648  1.00 22.00           C  
ATOM    521  OG1 THR A  74      30.156 103.414  -1.090  1.00 27.52           O  
ATOM    522  CG2 THR A  74      31.624 102.820  -2.866  1.00 12.68           C  
ATOM    523  N   GLU A  75      30.634  99.947  -3.999  1.00 22.82           N  
ATOM    524  CA  GLU A  75      31.388  98.932  -4.746  1.00 21.98           C  
ATOM    525  C   GLU A  75      32.659  99.601  -5.270  1.00 23.25           C  
ATOM    526  O   GLU A  75      32.656 100.791  -5.593  1.00 21.12           O  
ATOM    527  CB  GLU A  75      30.572  98.392  -5.920  1.00 17.50           C  
ATOM    528  CG  GLU A  75      29.295  97.659  -5.549  1.00 15.84           C  
ATOM    529  CD  GLU A  75      29.513  96.182  -5.277  1.00 29.32           C  
ATOM    530  OE1 GLU A  75      30.222  95.526  -6.069  1.00 18.81           O  
ATOM    531  OE2 GLU A  75      28.962  95.673  -4.277  1.00 42.88           O  
ATOM    532  N   THR A  76      33.745  98.844  -5.339  1.00 24.70           N  
ATOM    533  CA  THR A  76      35.017  99.388  -5.816  1.00 26.73           C  
ATOM    534  C   THR A  76      35.764  98.306  -6.589  1.00 30.87           C  
ATOM    535  O   THR A  76      36.718  97.715  -6.072  1.00 34.36           O  
ATOM    536  CB  THR A  76      35.907  99.797  -4.649  1.00 24.49           C  
ATOM    537  OG1 THR A  76      36.137  98.645  -3.828  1.00 25.38           O  
ATOM    538  CG2 THR A  76      35.251 100.899  -3.820  1.00 20.83           C  
ATOM    539  N   PRO A  77      35.339  98.025  -7.833  1.00 34.46           N  
ATOM    540  CA  PRO A  77      35.971  97.000  -8.671  1.00 33.69           C  
ATOM    541  C   PRO A  77      37.201  97.468  -9.432  1.00 36.59           C  
ATOM    542  O   PRO A  77      37.549  96.902 -10.464  1.00 35.43           O  
ATOM    543  CB  PRO A  77      34.847  96.588  -9.625  1.00 32.72           C  
ATOM    544  CG  PRO A  77      33.598  97.016  -8.916  1.00 24.80           C  
ATOM    545  CD  PRO A  77      34.005  98.341  -8.356  1.00 33.73           C  
ATOM    546  N   ASP A  78      37.851  98.508  -8.938  1.00 38.63           N  
ATOM    547  CA  ASP A  78      39.052  99.008  -9.585  1.00 40.82           C  
ATOM    548  C   ASP A  78      40.134  99.121  -8.544  1.00 42.01           C  
ATOM    549  O   ASP A  78      41.111  98.378  -8.545  1.00 46.74           O  
ATOM    550  CB  ASP A  78      38.810 100.390 -10.195  1.00 44.16           C  
ATOM    551  CG  ASP A  78      38.583 100.337 -11.688  1.00 44.75           C  
ATOM    552  OD1 ASP A  78      37.616  99.675 -12.108  1.00 44.95           O  
ATOM    553  OD2 ASP A  78      39.372 100.953 -12.438  1.00 51.25           O  
ATOM    554  N   GLU A  79      39.925 100.071  -7.646  1.00 39.16           N  
ATOM    555  CA  GLU A  79      40.843 100.368  -6.567  1.00 37.12           C  
ATOM    556  C   GLU A  79      40.134 100.011  -5.275  1.00 36.11           C  
ATOM    557  O   GLU A  79      39.059 100.553  -4.997  1.00 37.48           O  
ATOM    558  CB  GLU A  79      41.145 101.867  -6.581  1.00 36.37           C  
ATOM    559  CG  GLU A  79      42.169 102.334  -5.580  1.00 41.95           C  
ATOM    560  CD  GLU A  79      43.522 102.555  -6.214  1.00 51.97           C  
ATOM    561  OE1 GLU A  79      44.173 101.561  -6.600  1.00 51.20           O  
ATOM    562  OE2 GLU A  79      43.925 103.730  -6.336  1.00 52.71           O  
