# Supplementary material for: Tailored structured peptide design with a key-cutting machine approach
Source: Nat Mach Intell. 2025 Oct 21;7(10):1685–97. doi: 10.1038/s42256-025-01119-2 (PMC12552119; doi:10.1038/s42256-025-01119-2)
Supplement: Supplementary file 3 — Statistical data for the ternary plots of the comparison between our method and ESM-IF1, ProteinSolver and ProteinMPNN. [file 42256_2025_1119_MOESM3_ESM.zip › Fig1d/Fig1dl_2qq8_designed.pdb]

PARENT N/A
ATOM      1  N   CYS A   1      -0.709   1.622   4.803  1.00 54.46           N  
ATOM      2  CA  CYS A   1      -2.129   1.933   4.920  1.00 55.41           C  
ATOM      3  C   CYS A   1      -2.953   0.663   5.096  1.00 54.77           C  
ATOM      4  CB  CYS A   1      -2.613   2.699   3.689  1.00 51.07           C  
ATOM      5  O   CYS A   1      -3.876   0.625   5.911  1.00 53.08           O  
ATOM      6  SG  CYS A   1      -1.277   3.270   2.615  1.00 53.71           S  
ATOM      7  N   CYS A   2      -2.588  -0.459   4.378  1.00 55.76           N  
ATOM      8  CA  CYS A   2      -3.401  -1.668   4.315  1.00 55.63           C  
ATOM      9  C   CYS A   2      -2.772  -2.792   5.129  1.00 56.25           C  
ATOM     10  CB  CYS A   2      -3.582  -2.116   2.865  1.00 51.45           C  
ATOM     11  O   CYS A   2      -1.659  -3.230   4.834  1.00 54.58           O  
ATOM     12  SG  CYS A   2      -4.511  -0.945   1.851  1.00 59.58           S  
ATOM     13  N   GLU A   3      -2.649  -2.781   6.351  1.00 57.19           N  
ATOM     14  CA  GLU A   3      -2.512  -3.734   7.448  1.00 57.12           C  
ATOM     15  C   GLU A   3      -3.354  -4.983   7.202  1.00 57.25           C  
ATOM     16  CB  GLU A   3      -2.907  -3.086   8.777  1.00 52.89           C  
ATOM     17  O   GLU A   3      -2.973  -6.084   7.603  1.00 56.69           O  
ATOM     18  CG  GLU A   3      -1.758  -2.380   9.482  1.00 51.66           C  
ATOM     19  CD  GLU A   3      -2.159  -1.764  10.813  1.00 53.73           C  
ATOM     20  OE1 GLU A   3      -3.369  -1.746  11.134  1.00 52.79           O  
ATOM     21  OE2 GLU A   3      -1.256  -1.295  11.541  1.00 49.42           O  
ATOM     22  N   ALA A   4      -4.191  -4.926   6.099  1.00 53.38           N  
ATOM     23  CA  ALA A   4      -5.138  -6.038   6.116  1.00 52.35           C  
ATOM     24  C   ALA A   4      -5.070  -6.836   4.817  1.00 53.26           C  
ATOM     25  CB  ALA A   4      -6.557  -5.525   6.349  1.00 49.27           C  
ATOM     26  O   ALA A   4      -5.438  -8.012   4.784  1.00 51.27           O  
ATOM     27  N   VAL A   5      -4.085  -6.637   3.790  1.00 55.76           N  
ATOM     28  CA  VAL A   5      -4.047  -7.465   2.590  1.00 54.89           C  
ATOM     29  C   VAL A   5      -2.713  -7.272   1.871  1.00 55.44           C  
ATOM     30  CB  VAL A   5      -5.218  -7.138   1.636  1.00 52.50           C  
ATOM     31  O   VAL A   5      -2.318  -6.142   1.576  1.00 54.06           O  
ATOM     32  CG1 VAL A   5      -6.256  -8.259   1.652  1.00 49.30           C  
ATOM     33  CG2 VAL A   5      -5.860  -5.806   2.019  1.00 50.37           C  
ATOM     34  N   ALA A   6      -1.790  -7.788   2.373  1.00 56.09           N  
ATOM     35  CA  ALA A   6      -0.358  -7.991   2.165  1.00 54.67           C  
ATOM     36  C   ALA A   6       0.020  -7.774   0.703  1.00 55.90           C  
ATOM     37  CB  ALA A   6       0.052  -9.391   2.616  1.00 51.03           C  
ATOM     38  O   ALA A   6       1.153  -7.397   0.398  1.00 54.07           O  
ATOM     39  N   MET A   7      -0.954  -7.384  -0.236  1.00 55.61           N  
ATOM     40  CA  MET A   7      -0.355  -7.343  -1.567  1.00 55.47           C  
ATOM     41  C   MET A   7      -0.951  -6.212  -2.398  1.00 55.41           C  
ATOM     42  CB  MET A   7      -0.550  -8.679  -2.287  1.00 49.48           C  
ATOM     43  O   MET A   7      -0.319  -5.726  -3.338  1.00 52.80           O  
ATOM     44  CG  MET A   7       0.195  -9.837  -1.642  1.00 47.35           C  
ATOM     45  SD  MET A   7       0.364 -11.277  -2.767  1.00 50.53           S  
ATOM     46  CE  MET A   7       0.659 -10.422  -4.339  1.00 39.04           C  
ATOM     47  N   SER A   8      -1.736  -5.404  -1.868  1.00 57.22           N  
ATOM     48  CA  SER A   8      -2.227  -4.516  -2.916  1.00 56.44           C  
ATOM     49  C   SER A   8      -1.885  -3.061  -2.613  1.00 56.87           C  
ATOM     50  CB  SER A   8      -3.740  -4.668  -3.084  1.00 52.00           C  
ATOM     51  O   SER A   8      -1.568  -2.290  -3.522  1.00 54.60           O  
ATOM     52  OG  SER A   8      -4.395  -4.594  -1.829  1.00 50.95           O  
ATOM     53  N   CYS A   9      -1.489  -2.775  -1.386  1.00 62.75           N  
ATOM     54  CA  CYS A   9      -1.229  -1.347  -1.239  1.00 62.68           C  
ATOM     55  C   CYS A   9       0.237  -1.089  -0.914  1.00 62.49           C  
ATOM     56  CB  CYS A   9      -2.116  -0.751  -0.147  1.00 59.03           C  
ATOM     57  O   CYS A   9       0.763  -0.015  -1.208  1.00 60.76           O  
ATOM     58  SG  CYS A   9      -3.874  -0.738  -0.562  1.00 59.18           S  
ATOM     59  N   ALA A  10       0.960  -2.363  -0.688  1.00 64.89           N  
ATOM     60  CA  ALA A  10       2.333  -2.174  -0.230  1.00 63.46           C  
ATOM     61  C   ALA A  10       3.148  -1.381  -1.249  1.00 64.97           C  
ATOM     62  CB  ALA A  10       2.994  -3.523   0.041  1.00 61.73           C  
ATOM     63  O   ALA A  10       4.013  -0.586  -0.877  1.00 64.82           O  
ATOM     64  N   GLN A  11       2.777  -1.657  -2.649  1.00 69.79           N  
ATOM     65  CA  GLN A  11       3.537  -0.972  -3.689  1.00 69.47           C  
ATOM     66  C   GLN A  11       3.283   0.533  -3.655  1.00 69.63           C  
ATOM     67  CB  GLN A  11       3.187  -1.532  -5.068  1.00 66.89           C  
ATOM     68  O   GLN A  11       4.215   1.328  -3.785  1.00 69.11           O  
ATOM     69  CG  GLN A  11       3.985  -0.909  -6.205  1.00 63.83           C  
ATOM     70  CD  GLN A  11       4.141  -1.841  -7.392  1.00 62.25           C  
ATOM     71  NE2 GLN A  11       4.317  -1.267  -8.578  1.00 54.89           N  
ATOM     72  OE1 GLN A  11       4.105  -3.067  -7.245  1.00 60.83           O  
ATOM     73  N   TRP A  12       1.984   0.930  -3.533  1.00 67.45           N  
ATOM     74  CA  TRP A  12       1.626   2.342  -3.446  1.00 69.05           C  
ATOM     75  C   TRP A  12       2.139   2.954  -2.146  1.00 66.79           C  
ATOM     76  CB  TRP A  12       0.109   2.520  -3.544  1.00 64.18           C  
ATOM     77  O   TRP A  12       2.792   4.000  -2.161  1.00 64.86           O  
ATOM     78  CG  TRP A  12      -0.327   3.944  -3.718  1.00 60.74           C  
ATOM     79  CD1 TRP A  12      -1.611   4.410  -3.787  1.00 54.39           C  
ATOM     80  CD2 TRP A  12       0.523   5.087  -3.849  1.00 55.39           C  
ATOM     81  CE2 TRP A  12      -0.314   6.216  -3.994  1.00 54.07           C  
ATOM     82  CE3 TRP A  12       1.913   5.268  -3.858  1.00 61.57           C  
ATOM     83  NE1 TRP A  12      -1.610   5.776  -3.953  1.00 60.19           N  
ATOM     84  CH2 TRP A  12       1.557   7.656  -4.151  1.00 57.17           C  
ATOM     85  CZ2 TRP A  12       0.195   7.508  -4.146  1.00 60.91           C  
ATOM     86  CZ3 TRP A  12       2.417   6.554  -4.009  1.00 53.32           C  
ATOM     87  N   CYS A  13       2.009   2.276  -0.995  1.00 69.48           N  
ATOM     88  CA  CYS A  13       2.510   2.740   0.294  1.00 69.44           C  
ATOM     89  C   CYS A  13       4.021   2.931   0.254  1.00 69.49           C  
ATOM     90  CB  CYS A  13       2.140   1.753   1.400  1.00 66.40           C  
ATOM     91  O   CYS A  13       4.535   3.951   0.717  1.00 68.84           O  
ATOM     92  SG  CYS A  13       0.372   1.697   1.765  1.00 64.85           S  
ATOM     93  N   ALA A  14       4.707   1.972  -0.356  1.00 68.61           N  
ATOM     94  CA  ALA A  14       6.157   2.087  -0.490  1.00 68.39           C  
ATOM     95  C   ALA A  14       6.538   3.348  -1.260  1.00 69.01           C  
ATOM     96  CB  ALA A  14       6.726   0.851  -1.184  1.00 66.03           C  
ATOM     97  O   ALA A  14       7.510   4.024  -0.913  1.00 69.83           O  
ATOM     98  N   THR A  15       5.820   3.496  -2.449  1.00 71.50           N  
ATOM     99  CA  THR A  15       6.128   4.655  -3.279  1.00 71.86           C  
ATOM    100  C   THR A  15       5.912   5.950  -2.502  1.00 71.62           C  
ATOM    101  CB  THR A  15       5.269   4.670  -4.557  1.00 68.35           C  
ATOM    102  O   THR A  15       6.708   6.885  -2.610  1.00 71.46           O  
ATOM    103  CG2 THR A  15       5.737   5.755  -5.522  1.00 62.69           C  
ATOM    104  OG1 THR A  15       5.364   3.396  -5.205  1.00 68.31           O  
ATOM    105  N   TYR A  16       4.923   6.098  -1.712  1.00 72.20           N  
ATOM    106  CA  TYR A  16       4.642   7.309  -0.948  1.00 72.64           C  
ATOM    107  C   TYR A  16       5.595   7.440   0.234  1.00 72.13           C  
ATOM    108  CB  TYR A  16       3.193   7.308  -0.452  1.00 69.31           C  
ATOM    109  O   TYR A  16       6.071   8.537   0.538  1.00 72.04           O  
ATOM    110  CG  TYR A  16       2.726   8.650   0.058  1.00 65.94           C  
ATOM    111  CD1 TYR A  16       2.772   8.955   1.417  1.00 60.78           C  
ATOM    112  CD2 TYR A  16       2.236   9.614  -0.816  1.00 61.79           C  
ATOM    113  CE1 TYR A  16       2.341  10.189   1.892  1.00 58.91           C  
ATOM    114  CE2 TYR A  16       1.803  10.852  -0.352  1.00 58.73           C  
ATOM    115  OH  TYR A  16       1.431  12.353   1.467  1.00 59.01           O  
ATOM    116  CZ  TYR A  16       1.859  11.129   1.002  1.00 58.15           C  
ATOM    117  N   LEU A  17       5.856   6.284   1.016  1.00 70.75           N  
ATOM    118  CA  LEU A  17       6.829   6.337   2.102  1.00 71.54           C  
ATOM    119  C   LEU A  17       8.220   6.663   1.570  1.00 72.05           C  
ATOM    120  CB  LEU A  17       6.858   5.008   2.861  1.00 68.68           C  
ATOM    121  O   LEU A  17       9.041   7.246   2.283  1.00 73.72           O  
ATOM    122  CG  LEU A  17       5.668   4.724   3.779  1.00 65.03           C  
ATOM    123  CD1 LEU A  17       5.715   3.284   4.278  1.00 59.47           C  
ATOM    124  CD2 LEU A  17       5.650   5.701   4.949  1.00 60.59           C  
ATOM    125  N   ALA A  18       8.550   5.976   0.346  1.00 72.15           N  
ATOM    126  CA  ALA A  18       9.862   6.235  -0.242  1.00 72.72           C  
ATOM    127  C   ALA A  18      10.007   7.703  -0.634  1.00 73.05           C  
ATOM    128  CB  ALA A  18      10.087   5.338  -1.456  1.00 68.69           C  
ATOM    129  O   ALA A  18      11.124   8.217  -0.735  1.00 73.04           O  
ATOM    130  N   SER A  19       8.791   8.326  -0.893  1.00 69.49           N  
ATOM    131  CA  SER A  19       8.965   9.752  -1.152  1.00 70.41           C  
ATOM    132  C   SER A  19       9.057  10.543   0.148  1.00 69.27           C  
ATOM    133  CB  SER A  19       7.812  10.287  -2.003  1.00 64.62           C  
ATOM    134  O   SER A  19       9.854  11.477   0.257  1.00 67.96           O  
ATOM    135  OG  SER A  19       7.615   9.477  -3.149  1.00 57.90           O  
TER     136      SER A  19
END
