# Supplementary material for: Tailored structured peptide design with a key-cutting machine approach
Source: Nat Mach Intell. 2025 Oct 21;7(10):1685–97. doi: 10.1038/s42256-025-01119-2 (PMC12552119; doi:10.1038/s42256-025-01119-2)
Supplement: Supplementary file 3 — Statistical data for the ternary plots of the comparison between our method and ESM-IF1, ProteinSolver and ProteinMPNN. [file 42256_2025_1119_MOESM3_ESM.zip › Fig1d/Fig1db_1lql_reference.pdb]

ATOM     26  N   LYS A   4       8.725  61.362  90.150  1.00 38.03           N  
ATOM     27  CA  LYS A   4      10.003  61.147  89.488  1.00 35.40           C  
ATOM     28  C   LYS A   4       9.936  59.879  88.637  1.00 32.60           C  
ATOM     29  O   LYS A   4       9.130  58.985  88.901  1.00 31.42           O  
ATOM     30  CB  LYS A   4      11.112  61.007  90.535  1.00 38.52           C  
ATOM     31  CG  LYS A   4      11.240  62.190  91.487  1.00 38.68           C  
ATOM     32  CD  LYS A   4      11.686  63.446  90.756  1.00 39.53           C  
ATOM     33  CE  LYS A   4      12.056  64.556  91.729  1.00 40.09           C  
ATOM     34  NZ  LYS A   4      12.584  65.770  91.037  1.00 40.15           N  
ATOM     35  N   TYR A   5      10.786  59.811  87.619  1.00 40.14           N  
ATOM     36  CA  TYR A   5      10.831  58.661  86.730  1.00 38.08           C  
ATOM     37  C   TYR A   5      12.280  58.318  86.439  1.00 38.13           C  
ATOM     38  O   TYR A   5      13.085  59.204  86.141  1.00 37.96           O  
ATOM     39  CB  TYR A   5      10.120  58.979  85.410  1.00 41.81           C  
ATOM     40  CG  TYR A   5       8.647  59.245  85.554  1.00 41.31           C  
ATOM     41  CD1 TYR A   5       7.725  58.197  85.580  1.00 41.81           C  
ATOM     42  CD2 TYR A   5       8.172  60.545  85.712  1.00 40.44           C  
ATOM     43  CE1 TYR A   5       6.360  58.437  85.762  1.00 42.35           C  
ATOM     44  CE2 TYR A   5       6.810  60.800  85.898  1.00 41.89           C  
ATOM     45  CZ  TYR A   5       5.909  59.743  85.921  1.00 42.87           C  
ATOM     46  OH  TYR A   5       4.564  59.993  86.101  1.00 43.88           O  
ATOM     47  N   ASP A   6      12.614  57.036  86.525  1.00 36.67           N  
ATOM     48  CA  ASP A   6      13.969  56.609  86.238  1.00 36.13           C  
ATOM     49  C   ASP A   6      14.003  55.399  85.319  1.00 35.17           C  
ATOM     50  O   ASP A   6      13.681  54.283  85.723  1.00 36.28           O  
ATOM     51  CB  ASP A   6      14.720  56.274  87.509  1.00 46.80           C  
ATOM     52  CG  ASP A   6      16.195  56.100  87.258  1.00 49.67           C  
ATOM     53  OD1 ASP A   6      16.551  55.469  86.237  1.00 50.44           O  
ATOM     54  OD2 ASP A   6      16.996  56.593  88.081  1.00 50.82           O  
ATOM     55  N   ILE A   7      14.440  55.633  84.091  1.00 31.73           N  
ATOM     56  CA  ILE A   7      14.515  54.599  83.081  1.00 31.19           C  
ATOM     57  C   ILE A   7      15.929  54.444  82.484  1.00 30.89           C  
ATOM     58  O   ILE A   7      16.766  55.343  82.606  1.00 28.89           O  
ATOM     59  CB  ILE A   7      13.467  54.921  81.974  1.00 41.58           C  
ATOM     60  CG1 ILE A   7      12.438  53.796  81.950  1.00 42.96           C  
ATOM     61  CG2 ILE A   7      14.138  55.198  80.603  1.00 39.32           C  
ATOM     62  CD1 ILE A   7      11.765  53.575  83.294  1.00 44.07           C  
ATOM     63  N   THR A   8      16.191  53.300  81.853  1.00 39.85           N  
ATOM     64  CA  THR A   8      17.488  53.048  81.229  1.00 41.99           C  
ATOM     65  C   THR A   8      17.350  52.044  80.077  1.00 40.30           C  
ATOM     66  O   THR A   8      16.790  50.954  80.239  1.00 39.50           O  
ATOM     67  CB  THR A   8      18.516  52.478  82.235  1.00 68.68           C  
ATOM     68  OG1 THR A   8      18.069  51.199  82.691  1.00 72.83           O  
ATOM     69  CG2 THR A   8      18.676  53.390  83.431  1.00 67.97           C  
ATOM     70  N   ALA A   9      17.879  52.416  78.916  1.00 27.23           N  
ATOM     71  CA  ALA A   9      17.818  51.564  77.744  1.00 26.89           C  
ATOM     72  C   ALA A   9      19.218  51.206  77.262  1.00 27.71           C  
ATOM     73  O   ALA A   9      20.131  52.040  77.276  1.00 26.66           O  
ATOM     74  CB  ALA A   9      17.061  52.270  76.637  1.00 21.79           C  
ATOM     75  N   VAL A  10      19.376  49.963  76.824  1.00 34.85           N  
ATOM     76  CA  VAL A  10      20.652  49.484  76.334  1.00 36.25           C  
ATOM     77  C   VAL A  10      20.572  49.067  74.878  1.00 37.78           C  
ATOM     78  O   VAL A  10      19.569  48.526  74.417  1.00 38.01           O  
ATOM     79  CB  VAL A  10      21.140  48.253  77.114  1.00 35.81           C  
ATOM     80  CG1 VAL A  10      22.592  47.978  76.766  1.00 35.19           C  
ATOM     81  CG2 VAL A  10      20.958  48.461  78.612  1.00 37.56           C  
ATOM     82  N   LEU A  11      21.649  49.321  74.153  1.00 38.62           N  
ATOM     83  CA  LEU A  11      21.722  48.933  72.764  1.00 38.91           C  
ATOM     84  C   LEU A  11      22.354  47.566  72.799  1.00 40.21           C  
ATOM     85  O   LEU A  11      23.503  47.441  73.205  1.00 39.32           O  
ATOM     86  CB  LEU A  11      22.626  49.878  71.991  1.00 29.05           C  
ATOM     87  CG  LEU A  11      22.810  49.456  70.538  1.00 28.51           C  
ATOM     88  CD1 LEU A  11      21.445  49.280  69.876  1.00 28.67           C  
ATOM     89  CD2 LEU A  11      23.642  50.498  69.813  1.00 28.05           C  
ATOM     90  N   ASN A  12      21.595  46.543  72.419  1.00 38.36           N  
ATOM     91  CA  ASN A  12      22.112  45.176  72.392  1.00 41.89           C  
ATOM     92  C   ASN A  12      22.752  45.009  71.018  1.00 44.66           C  
ATOM     93  O   ASN A  12      22.777  45.954  70.230  1.00 43.63           O  
ATOM     94  CB  ASN A  12      20.975  44.162  72.526  1.00 45.85           C  
ATOM     95  CG  ASN A  12      20.031  44.484  73.662  1.00 46.05           C  
ATOM     96  OD1 ASN A  12      20.396  44.399  74.834  1.00 45.47           O  
ATOM     97  ND2 ASN A  12      18.798  44.858  73.317  1.00 46.44           N  
ATOM     98  N   GLU A  13      23.279  43.823  70.728  1.00 69.46           N  
ATOM     99  CA  GLU A  13      23.860  43.581  69.413  1.00 72.86           C  
ATOM    100  C   GLU A  13      22.641  43.477  68.511  1.00 73.55           C  
ATOM    101  O   GLU A  13      21.522  43.689  68.971  1.00 74.50           O  
ATOM    102  CB  GLU A  13      24.639  42.269  69.399  1.00 57.92           C  
ATOM    103  CG  GLU A  13      25.687  42.178  70.487  1.00 61.91           C  
ATOM    104  CD  GLU A  13      26.450  40.869  70.459  1.00 64.81           C  
ATOM    105  OE1 GLU A  13      25.803  39.801  70.377  1.00 63.92           O  
ATOM    106  OE2 GLU A  13      27.699  40.909  70.528  1.00 66.73           O  
ATOM    107  N   ASP A  14      22.835  43.167  67.238  1.00 66.02           N  
ATOM    108  CA  ASP A  14      21.700  43.049  66.326  1.00 66.64           C  
ATOM    109  C   ASP A  14      20.825  44.295  66.374  1.00 65.34           C  
ATOM    110  O   ASP A  14      19.660  44.259  65.992  1.00 66.12           O  
ATOM    111  CB  ASP A  14      20.851  41.821  66.681  1.00 64.65           C  
ATOM    112  CG  ASP A  14      20.042  42.011  67.954  1.00 65.95           C  
ATOM    113  OD1 ASP A  14      19.102  42.829  67.936  1.00 67.63           O  
ATOM    114  OD2 ASP A  14      20.348  41.350  68.974  1.00 66.84           O  
ATOM    115  N   SER A  15      21.397  45.388  66.865  1.00 65.11           N  
ATOM    116  CA  SER A  15      20.723  46.680  66.967  1.00 63.11           C  
ATOM    117  C   SER A  15      19.334  46.773  67.616  1.00 61.01           C  
ATOM    118  O   SER A  15      18.601  47.737  67.375  1.00 61.84           O  
ATOM    119  CB  SER A  15      20.682  47.341  65.588  1.00 64.76           C  
ATOM    120  OG  SER A  15      20.151  46.458  64.624  1.00 67.04           O  
ATOM    121  N   SER A  16      18.958  45.793  68.429  1.00 61.08           N  
ATOM    122  CA  SER A  16      17.673  45.874  69.114  1.00 58.05           C  
ATOM    123  C   SER A  16      18.022  46.511  70.466  1.00 56.65           C  
ATOM    124  O   SER A  16      19.138  46.337  70.960  1.00 56.87           O  
ATOM    125  CB  SER A  16      17.063  44.480  69.318  1.00 48.50           C  
ATOM    126  OG  SER A  16      17.648  43.805  70.426  1.00 48.48           O  
ATOM    127  N   MET A  17      17.093  47.250  71.064  1.00 44.54           N  
ATOM    128  CA  MET A  17      17.365  47.900  72.353  1.00 40.66           C  
ATOM    129  C   MET A  17      16.434  47.424  73.462  1.00 40.80           C  
ATOM    130  O   MET A  17      15.240  47.283  73.241  1.00 41.29           O  
ATOM    131  CB  MET A  17      17.208  49.412  72.207  1.00 34.51           C  
ATOM    132  CG  MET A  17      18.089  50.019  71.157  1.00 30.49           C  
ATOM    133  SD  MET A  17      17.321  51.422  70.380  1.00 27.36           S  
ATOM    134  CE  MET A  17      16.473  50.620  69.066  1.00 27.14           C  
ATOM    135  N   THR A  18      16.952  47.161  74.654  1.00 37.45           N  
ATOM    136  CA  THR A  18      16.038  46.759  75.716  1.00 38.46           C  
ATOM    137  C   THR A  18      16.014  47.839  76.783  1.00 38.03           C  
ATOM    138  O   THR A  18      17.060  48.331  77.215  1.00 36.81           O  
ATOM    139  CB  THR A  18      16.397  45.397  76.395  1.00 33.66           C  
ATOM    140  OG1 THR A  18      17.372  45.612  77.419  1.00 36.82           O  
ATOM    141  CG2 THR A  18      16.904  44.387  75.366  1.00 32.56           C  
ATOM    142  N   ALA A  19      14.798  48.211  77.178  1.00 39.27           N  
ATOM    143  CA  ALA A  19      14.564  49.227  78.193  1.00 39.06           C  
ATOM    144  C   ALA A  19      14.195  48.545  79.508  1.00 39.57           C  
ATOM    145  O   ALA A  19      13.633  47.453  79.513  1.00 39.92           O  
ATOM    146  CB  ALA A  19      13.448  50.143  77.744  1.00 33.21           C  
ATOM    147  N   ILE A  20      14.513  49.193  80.620  1.00 24.96           N  
ATOM    148  CA  ILE A  20      14.226  48.627  81.926  1.00 27.31           C  
ATOM    149  C   ILE A  20      13.603  49.670  82.845  1.00 29.11           C  
ATOM    150  O   ILE A  20      14.039  50.827  82.893  1.00 27.97           O  
ATOM    151  CB  ILE A  20      15.521  48.103  82.622  1.00 47.29           C  
ATOM    152  CG1 ILE A  20      16.216  47.044  81.761  1.00 48.23           C  
ATOM    153  CG2 ILE A  20      15.186  47.515  83.970  1.00 48.21           C  
ATOM    154  CD1 ILE A  20      17.150  47.614  80.685  1.00 50.36           C  
ATOM    155  N   SER A  21      12.560  49.259  83.557  1.00 42.29           N  
ATOM    156  CA  SER A  21      11.900  50.120  84.530  1.00 45.23           C  
ATOM    157  C   SER A  21      11.666  49.213  85.736  1.00 47.41           C  
ATOM    158  O   SER A  21      11.030  48.164  85.599  1.00 47.60           O  
ATOM    159  CB  SER A  21      10.574  50.645  83.992  1.00 55.86           C  
ATOM    160  OG  SER A  21      10.050  51.629  84.863  1.00 56.31           O  
ATOM    161  N   ASP A  22      12.190  49.607  86.902  1.00 39.28           N  
ATOM    162  CA  ASP A  22      12.067  48.810  88.128  1.00 41.41           C  
ATOM    163  C   ASP A  22      12.346  47.362  87.755  1.00 41.94           C  
ATOM    164  O   ASP A  22      13.418  47.079  87.241  1.00 41.50           O  
ATOM    165  CB  ASP A  22      10.668  48.959  88.755  1.00 62.67           C  
ATOM    166  CG  ASP A  22      10.314  50.418  89.082  1.00 64.64           C  
ATOM    167  OD1 ASP A  22      11.220  51.193  89.456  1.00 66.08           O  
ATOM    168  OD2 ASP A  22       9.123  50.788  88.979  1.00 66.03           O  
ATOM    169  N   GLN A  23      11.416  46.447  88.014  1.00 48.06           N  
ATOM    170  CA  GLN A  23      11.607  45.079  87.511  1.00 49.15           C  
ATOM    171  C   GLN A  23      10.920  44.634  86.222  1.00 47.88           C  
ATOM    172  O   GLN A  23      10.710  43.444  86.005  1.00 47.72           O  
ATOM    173  CB  GLN A  23      11.258  44.124  88.663  1.00 82.62           C  
ATOM    174  CG  GLN A  23      12.381  44.080  89.706  1.00 86.94           C  
ATOM    175  CD  GLN A  23      12.297  42.867  90.622  1.00 89.40           C  
ATOM    176  OE1 GLN A  23      11.530  42.847  91.585  1.00 90.51           O  
ATOM    177  NE2 GLN A  23      13.079  41.840  90.313  1.00 89.67           N  
ATOM    178  N   PHE A  24      10.573  45.593  85.370  1.00 45.45           N  
ATOM    179  CA  PHE A  24       9.924  45.299  84.098  1.00 44.50           C  
ATOM    180  C   PHE A  24      10.891  45.562  82.950  1.00 44.23           C  
ATOM    181  O   PHE A  24      11.774  46.410  83.084  1.00 44.14           O  
ATOM    182  CB  PHE A  24       8.680  46.179  83.908  1.00 51.79           C  
ATOM    183  CG  PHE A  24       7.516  45.794  84.762  1.00 51.66           C  
ATOM    184  CD1 PHE A  24       6.891  44.560  84.588  1.00 51.84           C  
ATOM    185  CD2 PHE A  24       7.032  46.664  85.736  1.00 51.87           C  
ATOM    186  CE1 PHE A  24       5.803  44.191  85.368  1.00 51.05           C  
ATOM    187  CE2 PHE A  24       5.940  46.304  86.525  1.00 52.22           C  
ATOM    188  CZ  PHE A  24       5.326  45.066  86.340  1.00 51.93           C  
ATOM    189  N   GLN A  25      10.716  44.873  81.822  1.00 55.02           N  
ATOM    190  CA  GLN A  25      11.612  45.061  80.683  1.00 54.71           C  
ATOM    191  C   GLN A  25      10.912  45.043  79.340  1.00 53.15           C  
ATOM    192  O   GLN A  25      10.110  44.157  79.060  1.00 54.72           O  
ATOM    193  CB  GLN A  25      12.693  43.988  80.689  1.00 81.06           C  
ATOM    194  CG  GLN A  25      13.847  44.308  81.602  1.00 84.21           C  
ATOM    195  CD  GLN A  25      14.954  43.296  81.496  1.00 85.70           C  
ATOM    196  OE1 GLN A  25      15.393  42.955  80.398  1.00 86.99           O  
ATOM    197  NE2 GLN A  25      15.422  42.811  82.638  1.00 86.16           N  
ATOM    198  N   ILE A  26      11.230  46.025  78.508  1.00 40.00           N  
ATOM    199  CA  ILE A  26      10.651  46.140  77.176  1.00 39.57           C  
ATOM    200  C   ILE A  26      11.785  46.080  76.157  1.00 38.55           C  
ATOM    201  O   ILE A  26      12.854  46.650  76.380  1.00 38.79           O  
ATOM    202  CB  ILE A  26       9.896  47.505  76.990  1.00 65.92           C  
ATOM    203  CG1 ILE A  26       8.409  47.358  77.308  1.00 66.99           C  
ATOM    204  CG2 ILE A  26      10.013  47.989  75.559  1.00 66.45           C  
ATOM    205  CD1 ILE A  26       8.099  47.019  78.734  1.00 70.55           C  
ATOM    206  N   THR A  27      11.572  45.386  75.046  1.00 43.16           N  
ATOM    207  CA  THR A  27      12.600  45.345  74.020  1.00 42.52           C  
ATOM    208  C   THR A  27      12.093  46.146  72.811  1.00 40.82           C  
ATOM    209  O   THR A  27      11.029  45.858  72.269  1.00 40.43           O  
ATOM    210  CB  THR A  27      12.946  43.888  73.609  1.00 51.36           C  
ATOM    211  OG1 THR A  27      11.871  43.323  72.854  1.00 52.74           O  
ATOM    212  CG2 THR A  27      13.187  43.033  74.847  1.00 51.86           C  
ATOM    213  N   LEU A  28      12.848  47.171  72.415  1.00 44.20           N  
ATOM    214  CA  LEU A  28      12.483  48.025  71.286  1.00 44.34           C  
ATOM    215  C   LEU A  28      13.410  47.834  70.079  1.00 45.13           C  
ATOM    216  O   LEU A  28      14.553  47.389  70.219  1.00 45.21           O  
ATOM    217  CB  LEU A  28      12.501  49.493  71.707  1.00 43.51           C  
ATOM    218  CG  LEU A  28      11.678  49.905  72.930  1.00 43.42           C  
ATOM    219  CD1 LEU A  28      12.427  49.530  74.198  1.00 44.79           C  
ATOM    220  CD2 LEU A  28      11.443  51.411  72.911  1.00 43.73           C  
ATOM    221  N   ASP A  29      12.924  48.209  68.897  1.00 31.02           N  
ATOM    222  CA  ASP A  29      13.688  48.038  67.670  1.00 31.47           C  
ATOM    223  C   ASP A  29      13.265  49.014  66.557  1.00 31.91           C  
ATOM    224  O   ASP A  29      12.084  49.125  66.239  1.00 32.37           O  
ATOM    225  CB  ASP A  29      13.495  46.600  67.200  1.00 47.02           C  
ATOM    226  CG  ASP A  29      14.455  46.208  66.123  1.00 46.80           C  
ATOM    227  OD1 ASP A  29      14.600  46.975  65.154  1.00 45.05           O  
ATOM    228  OD2 ASP A  29      15.060  45.128  66.247  1.00 49.03           O  
