# Supplementary material for: Tailored structured peptide design with a key-cutting machine approach
Source: Nat Mach Intell. 2025 Oct 21;7(10):1685–97. doi: 10.1038/s42256-025-01119-2 (PMC12552119; doi:10.1038/s42256-025-01119-2)
Supplement: Supplementary file 3 — Statistical data for the ternary plots of the comparison between our method and ESM-IF1, ProteinSolver and ProteinMPNN. [file 42256_2025_1119_MOESM3_ESM.zip › Fig1d/Fig1db_1lql_designed.pdb]

HEADER                                            18-OCT-22                     
TITLE     ESMFOLD V1 PREDICTION FOR INPUT
REMARK   1                                                                      
REMARK   1 REFERENCE 1                                                          
REMARK   1  AUTH   ZEMING LIN, HALIL AKIN, ROSHAN RAO, BRIAN HIE, ZHONGKAI ZHU,
REMARK   1  AUTH 2 WENTING LU, NIKITA SMETANIN, ROBERT VERKUIL, ORI KABELI,
REMARK   1  AUTH 3 YANIV SHMUELI, ALLAN DOS SANTOS COSTA,
REMARK   1  AUTH 4 MARYAM FAZEL-ZARANDI, TOM SERCU, SALVATORE CANDIDO,
REMARK   1  AUTH 5 ALEXANDER RIVES
REMARK   1  TITL   EVOLUTIONARY-SCALE PREDICTION OF ATOMIC LEVEL PROTEIN
REMARK   1  TITL 2 STRUCTURE WITH A LANGUAGE MODEL
REMARK   1  REF                                                                 
REMARK   1  REFN                                                                
REMARK   1  PMID                                                                
REMARK   1  DOI    10.1101/2022.07.20.500902                                    
REMARK   1                                                                      
REMARK   1 LICENSE AND DISCLAIMERS                
REMARK   1 ESM METAGENOMIC ATLAS DATA IS AVAILABLE UNDER
REMARK   1 A CC-BY-4.0 LICENSE FOR ACADEMIC AND COMMERCIAL USE.
REMARK   1 COPYRIGHT (C) META PLATFORMS, INC. ALL RIGHTS RESERVED.
REMARK   1 USE OF THE ESM METAGENOMIC ATLAS DATA IS SUBJECT
REMARK   1 TO THE META OPEN SOURCE TERMS OF USE AND PRIVACY POLICY.
ATOM      1  N   ALA A   1       0.794  -7.909 -18.964  1.00  0.61           N  
ATOM      2  CA  ALA A   1       0.153  -8.486 -17.785  1.00  0.61           C  
ATOM      3  C   ALA A   1       0.256  -7.545 -16.588  1.00  0.62           C  
ATOM      4  CB  ALA A   1       0.776  -9.839 -17.450  1.00  0.56           C  
ATOM      5  O   ALA A   1       1.317  -6.971 -16.331  1.00  0.58           O  
ATOM      6  N   TYR A   2      -0.741  -6.639 -16.075  1.00  0.64           N  
ATOM      7  CA  TYR A   2      -0.738  -5.693 -14.965  1.00  0.64           C  
ATOM      8  C   TYR A   2      -0.374  -6.387 -13.658  1.00  0.63           C  
ATOM      9  CB  TYR A   2      -2.105  -5.015 -14.833  1.00  0.60           C  
ATOM     10  O   TYR A   2      -0.925  -7.441 -13.333  1.00  0.60           O  
ATOM     11  CG  TYR A   2      -2.496  -4.196 -16.038  1.00  0.59           C  
ATOM     12  CD1 TYR A   2      -2.003  -2.905 -16.217  1.00  0.59           C  
ATOM     13  CD2 TYR A   2      -3.359  -4.709 -17.000  1.00  0.60           C  
ATOM     14  CE1 TYR A   2      -2.361  -2.145 -17.326  1.00  0.59           C  
ATOM     15  CE2 TYR A   2      -3.725  -3.958 -18.113  1.00  0.55           C  
ATOM     16  OH  TYR A   2      -3.580  -1.932 -19.366  1.00  0.61           O  
ATOM     17  CZ  TYR A   2      -3.221  -2.680 -18.267  1.00  0.62           C  
ATOM     18  N   HIS A   3       0.833  -6.395 -13.098  1.00  0.67           N  
ATOM     19  CA  HIS A   3       1.214  -6.987 -11.820  1.00  0.67           C  
ATOM     20  C   HIS A   3       0.807  -6.091 -10.655  1.00  0.66           C  
ATOM     21  CB  HIS A   3       2.721  -7.248 -11.780  1.00  0.62           C  
ATOM     22  O   HIS A   3       1.014  -4.876 -10.699  1.00  0.63           O  
ATOM     23  CG  HIS A   3       3.177  -8.283 -12.758  1.00  0.60           C  
ATOM     24  CD2 HIS A   3       3.805  -8.164 -13.951  1.00  0.58           C  
ATOM     25  ND1 HIS A   3       2.995  -9.634 -12.551  1.00  0.63           N  
ATOM     26  CE1 HIS A   3       3.494 -10.301 -13.578  1.00  0.56           C  
ATOM     27  NE2 HIS A   3       3.991  -9.433 -14.442  1.00  0.54           N  
ATOM     28  N   TYR A   4      -0.183  -6.466  -9.915  1.00  0.68           N  
ATOM     29  CA  TYR A   4      -0.566  -5.774  -8.690  1.00  0.68           C  
ATOM     30  C   TYR A   4       0.147  -6.370  -7.481  1.00  0.68           C  
ATOM     31  CB  TYR A   4      -2.082  -5.841  -8.486  1.00  0.65           C  
ATOM     32  O   TYR A   4       0.202  -7.593  -7.326  1.00  0.65           O  
ATOM     33  CG  TYR A   4      -2.876  -5.314  -9.657  1.00  0.64           C  
ATOM     34  CD1 TYR A   4      -3.000  -3.944  -9.879  1.00  0.62           C  
ATOM     35  CD2 TYR A   4      -3.503  -6.183 -10.543  1.00  0.63           C  
ATOM     36  CE1 TYR A   4      -3.732  -3.454 -10.956  1.00  0.62           C  
ATOM     37  CE2 TYR A   4      -4.237  -5.704 -11.623  1.00  0.59           C  
ATOM     38  OH  TYR A   4      -5.071  -3.860 -12.888  1.00  0.62           O  
ATOM     39  CZ  TYR A   4      -4.345  -4.340 -11.821  1.00  0.63           C  
ATOM     40  N   THR A   5       1.121  -5.712  -6.826  1.00  0.73           N  
ATOM     41  CA  THR A   5       1.726  -6.168  -5.579  1.00  0.72           C  
ATOM     42  C   THR A   5       1.034  -5.529  -4.378  1.00  0.73           C  
ATOM     43  CB  THR A   5       3.231  -5.848  -5.538  1.00  0.70           C  
ATOM     44  O   THR A   5       0.782  -4.323  -4.370  1.00  0.69           O  
ATOM     45  CG2 THR A   5       3.884  -6.433  -4.291  1.00  0.67           C  
ATOM     46  OG1 THR A   5       3.863  -6.401  -6.699  1.00  0.68           O  
ATOM     47  N   CYS A   6       0.336  -6.278  -3.514  1.00  0.72           N  
ATOM     48  CA  CYS A   6      -0.321  -5.801  -2.302  1.00  0.72           C  
ATOM     49  C   CYS A   6       0.568  -6.008  -1.082  1.00  0.72           C  
ATOM     50  CB  CYS A   6      -1.656  -6.518  -2.099  1.00  0.69           C  
ATOM     51  O   CYS A   6       1.319  -6.982  -1.014  1.00  0.69           O  
ATOM     52  SG  CYS A   6      -2.800  -6.333  -3.484  1.00  0.71           S  
ATOM     53  N   MET A   7       0.852  -4.980  -0.334  1.00  0.74           N  
ATOM     54  CA  MET A   7       1.620  -5.050   0.905  1.00  0.74           C  
ATOM     55  C   MET A   7       0.706  -4.928   2.120  1.00  0.74           C  
ATOM     56  CB  MET A   7       2.686  -3.952   0.941  1.00  0.71           C  
ATOM     57  O   MET A   7      -0.249  -4.149   2.108  1.00  0.72           O  
ATOM     58  CG  MET A   7       3.727  -4.073  -0.160  1.00  0.67           C  
ATOM     59  SD  MET A   7       5.298  -3.223   0.262  1.00  0.63           S  
ATOM     60  CE  MET A   7       4.792  -1.493   0.052  1.00  0.61           C  
ATOM     61  N   ILE A   8       0.647  -5.926   3.071  1.00  0.72           N  
ATOM     62  CA  ILE A   8      -0.068  -5.903   4.342  1.00  0.71           C  
ATOM     63  C   ILE A   8       0.675  -5.014   5.337  1.00  0.72           C  
ATOM     64  CB  ILE A   8      -0.241  -7.325   4.920  1.00  0.69           C  
ATOM     65  O   ILE A   8       1.881  -5.172   5.539  1.00  0.70           O  
ATOM     66  CG1 ILE A   8      -1.035  -8.204   3.947  1.00  0.63           C  
ATOM     67  CG2 ILE A   8      -0.921  -7.273   6.291  1.00  0.64           C  
ATOM     68  CD1 ILE A   8      -1.279  -9.620   4.449  1.00  0.62           C  
ATOM     69  N   HIS A   9       0.028  -3.888   5.815  1.00  0.69           N  
ATOM     70  CA  HIS A   9       0.534  -3.021   6.872  1.00  0.69           C  
ATOM     71  C   HIS A   9      -0.046  -3.409   8.228  1.00  0.69           C  
ATOM     72  CB  HIS A   9       0.214  -1.557   6.564  1.00  0.66           C  
ATOM     73  O   HIS A   9      -1.090  -4.063   8.298  1.00  0.66           O  
ATOM     74  CG  HIS A   9       1.381  -0.787   6.032  1.00  0.64           C  
ATOM     75  CD2 HIS A   9       1.929  -0.746   4.795  1.00  0.61           C  
ATOM     76  ND1 HIS A   9       2.128   0.066   6.814  1.00  0.60           N  
ATOM     77  CE1 HIS A   9       3.088   0.601   6.078  1.00  0.57           C  
ATOM     78  NE2 HIS A   9       2.990   0.125   4.849  1.00  0.55           N  
ATOM     79  N   ASN A  10       0.761  -3.402   9.297  1.00  0.67           N  
ATOM     80  CA  ASN A  10       0.655  -3.761  10.707  1.00  0.66           C  
ATOM     81  C   ASN A  10      -0.636  -3.231  11.325  1.00  0.66           C  
ATOM     82  CB  ASN A  10       1.867  -3.244  11.485  1.00  0.62           C  
ATOM     83  O   ASN A  10      -1.045  -3.678  12.398  1.00  0.63           O  
ATOM     84  CG  ASN A  10       2.532  -4.325  12.315  1.00  0.59           C  
ATOM     85  ND2 ASN A  10       3.490  -3.930  13.144  1.00  0.58           N  
ATOM     86  OD1 ASN A  10       2.187  -5.505  12.211  1.00  0.59           O  
ATOM     87  N   ASN A  11      -1.469  -2.462  10.498  1.00  0.66           N  
ATOM     88  CA  ASN A  11      -2.767  -2.024  10.999  1.00  0.65           C  
ATOM     89  C   ASN A  11      -3.910  -2.563  10.143  1.00  0.65           C  
ATOM     90  CB  ASN A  11      -2.829  -0.496  11.066  1.00  0.61           C  
ATOM     91  O   ASN A  11      -4.904  -1.870   9.920  1.00  0.62           O  
ATOM     92  CG  ASN A  11      -2.366   0.049  12.403  1.00  0.58           C  
ATOM     93  ND2 ASN A  11      -2.296   1.370  12.513  1.00  0.56           N  
ATOM     94  OD1 ASN A  11      -2.074  -0.712  13.330  1.00  0.57           O  
ATOM     95  N   ALA A  12      -3.732  -3.772   9.629  1.00  0.64           N  
ATOM     96  CA  ALA A  12      -4.798  -4.505   8.952  1.00  0.63           C  
ATOM     97  C   ALA A  12      -5.143  -3.860   7.612  1.00  0.64           C  
ATOM     98  CB  ALA A  12      -6.039  -4.579   9.838  1.00  0.59           C  
ATOM     99  O   ALA A  12      -6.067  -4.300   6.924  1.00  0.61           O  
ATOM    100  N   SER A  13      -4.474  -2.923   7.150  1.00  0.71           N  
ATOM    101  CA  SER A  13      -4.780  -2.335   5.850  1.00  0.70           C  
ATOM    102  C   SER A  13      -3.912  -2.940   4.752  1.00  0.70           C  
ATOM    103  CB  SER A  13      -4.587  -0.819   5.888  1.00  0.67           C  
ATOM    104  O   SER A  13      -2.752  -3.285   4.989  1.00  0.67           O  
ATOM    105  OG  SER A  13      -5.316  -0.245   6.960  1.00  0.64           O  
ATOM    106  N   ILE A  14      -4.578  -3.636   3.686  1.00  0.73           N  
ATOM    107  CA  ILE A  14      -3.883  -4.129   2.503  1.00  0.72           C  
ATOM    108  C   ILE A  14      -3.715  -2.997   1.492  1.00  0.73           C  
ATOM    109  CB  ILE A  14      -4.635  -5.316   1.859  1.00  0.70           C  
ATOM    110  O   ILE A  14      -4.677  -2.294   1.173  1.00  0.70           O  
ATOM    111  CG1 ILE A  14      -4.893  -6.412   2.899  1.00  0.63           C  
ATOM    112  CG2 ILE A  14      -3.851  -5.867   0.664  1.00  0.63           C  
ATOM    113  CD1 ILE A  14      -5.829  -7.512   2.418  1.00  0.63           C  
ATOM    114  N   VAL A  15      -2.339  -2.520   1.225  1.00  0.74           N  
ATOM    115  CA  VAL A  15      -2.026  -1.510   0.220  1.00  0.74           C  
ATOM    116  C   VAL A  15      -1.599  -2.188  -1.080  1.00  0.74           C  
ATOM    117  CB  VAL A  15      -0.918  -0.549   0.708  1.00  0.72           C  
ATOM    118  O   VAL A  15      -0.685  -3.016  -1.084  1.00  0.73           O  
ATOM    119  CG1 VAL A  15      -0.551   0.452  -0.387  1.00  0.67           C  
ATOM    120  CG2 VAL A  15      -1.364   0.180   1.974  1.00  0.67           C  
ATOM    121  N   CYS A  16      -2.329  -2.022  -2.215  1.00  0.73           N  
ATOM    122  CA  CYS A  16      -2.048  -2.625  -3.513  1.00  0.72           C  
ATOM    123  C   CYS A  16      -1.412  -1.612  -4.458  1.00  0.72           C  
ATOM    124  CB  CYS A  16      -3.328  -3.182  -4.134  1.00  0.70           C  
ATOM    125  O   CYS A  16      -1.736  -0.424  -4.411  1.00  0.70           O  
ATOM    126  SG  CYS A  16      -4.202  -4.353  -3.072  1.00  0.71           S  
ATOM    127  N   CYS A  17      -0.227  -1.952  -5.091  1.00  0.69           N  
ATOM    128  CA  CYS A  17       0.430  -1.206  -6.159  1.00  0.69           C  
ATOM    129  C   CYS A  17       0.011  -1.729  -7.527  1.00  0.69           C  
ATOM    130  CB  CYS A  17       1.949  -1.289  -6.014  1.00  0.66           C  
ATOM    131  O   CYS A  17       0.014  -2.939  -7.762  1.00  0.67           O  
ATOM    132  SG  CYS A  17       2.558  -0.742  -4.404  1.00  0.64           S  
ATOM    133  N   GLY A  18      -0.847  -0.946  -8.189  1.00  0.68           N  
ATOM    134  CA  GLY A  18      -1.210  -1.151  -9.582  1.00  0.68           C  
ATOM    135  C   GLY A  18      -1.129   0.116 -10.413  1.00  0.69           C  
ATOM    136  O   GLY A  18      -1.538   1.188  -9.961  1.00  0.67           O  
ATOM    137  N   ASN A  19      -0.546   0.057 -11.616  1.00  0.64           N  
ATOM    138  CA  ASN A  19      -0.438   1.065 -12.665  1.00  0.63           C  
ATOM    139  C   ASN A  19       0.132   2.375 -12.129  1.00  0.63           C  
ATOM    140  CB  ASN A  19      -1.801   1.307 -13.319  1.00  0.60           C  
ATOM    141  O   ASN A  19      -0.405   3.449 -12.404  1.00  0.61           O  
ATOM    142  CG  ASN A  19      -2.192   0.204 -14.281  1.00  0.57           C  
ATOM    143  ND2 ASN A  19      -3.329   0.371 -14.945  1.00  0.55           N  
ATOM    144  OD1 ASN A  19      -1.477  -0.792 -14.427  1.00  0.56           O  
ATOM    145  N   GLY A  20       1.179   2.300 -11.220  1.00  0.65           N  
ATOM    146  CA  GLY A  20       1.733   3.550 -10.727  1.00  0.64           C  
ATOM    147  C   GLY A  20       0.873   4.206  -9.663  1.00  0.65           C  
ATOM    148  O   GLY A  20       1.149   5.331  -9.240  1.00  0.64           O  
ATOM    149  N   HIS A  21      -0.225   3.582  -9.339  1.00  0.71           N  
ATOM    150  CA  HIS A  21      -1.136   4.121  -8.336  1.00  0.70           C  
ATOM    151  C   HIS A  21      -1.237   3.194  -7.129  1.00  0.70           C  
ATOM    152  CB  HIS A  21      -2.523   4.349  -8.940  1.00  0.68           C  
ATOM    153  O   HIS A  21      -1.050   1.982  -7.254  1.00  0.67           O  
ATOM    154  CG  HIS A  21      -2.535   5.344 -10.057  1.00  0.66           C  
ATOM    155  CD2 HIS A  21      -2.526   5.173 -11.400  1.00  0.67           C  
ATOM    156  ND1 HIS A  21      -2.556   6.704  -9.840  1.00  0.68           N  
ATOM    157  CE1 HIS A  21      -2.560   7.329 -11.006  1.00  0.65           C  
ATOM    158  NE2 HIS A  21      -2.542   6.423 -11.968  1.00  0.64           N  
ATOM    159  N   MET A  22      -1.284   3.634  -5.969  1.00  0.73           N  
ATOM    160  CA  MET A  22      -1.466   2.906  -4.716  1.00  0.72           C  
ATOM    161  C   MET A  22      -2.903   3.026  -4.221  1.00  0.73           C  
ATOM    162  CB  MET A  22      -0.500   3.422  -3.648  1.00  0.70           C  
ATOM    163  O   MET A  22      -3.464   4.122  -4.189  1.00  0.70           O  
ATOM    164  CG  MET A  22       0.961   3.129  -3.949  1.00  0.66           C  
ATOM    165  SD  MET A  22       2.066   3.553  -2.548  1.00  0.62           S  
ATOM    166  CE  MET A  22       3.677   3.142  -3.275  1.00  0.60           C  
ATOM    167  N   TRP A  23      -3.651   1.913  -3.931  1.00  0.71           N  
ATOM    168  CA  TRP A  23      -4.992   1.994  -3.361  1.00  0.72           C  
ATOM    169  C   TRP A  23      -5.084   1.191  -2.068  1.00  0.70           C  
ATOM    170  CB  TRP A  23      -6.034   1.491  -4.364  1.00  0.68           C  
ATOM    171  O   TRP A  23      -4.419   0.163  -1.920  1.00  0.67           O  
ATOM    172  CG  TRP A  23      -5.478   1.198  -5.725  1.00  0.63           C  
ATOM    173  CD1 TRP A  23      -4.693   0.138  -6.084  1.00  0.59           C  
ATOM    174  CD2 TRP A  23      -5.661   1.981  -6.909  1.00  0.60           C  
ATOM    175  CE2 TRP A  23      -4.959   1.334  -7.950  1.00  0.55           C  
ATOM    176  CE3 TRP A  23      -6.352   3.167  -7.191  1.00  0.65           C  
ATOM    177  NE1 TRP A  23      -4.377   0.214  -7.421  1.00  0.66           N  
ATOM    178  CH2 TRP A  23      -5.613   2.997  -9.503  1.00  0.63           C  
ATOM    179  CZ2 TRP A  23      -4.928   1.835  -9.254  1.00  0.66           C  
ATOM    180  CZ3 TRP A  23      -6.321   3.663  -8.489  1.00  0.63           C  
ATOM    181  N   ARG A  24      -5.656   1.705  -1.097  1.00  0.73           N  
ATOM    182  CA  ARG A  24      -5.976   1.021   0.152  1.00  0.72           C  
ATOM    183  C   ARG A  24      -7.276   0.233   0.026  1.00  0.73           C  
ATOM    184  CB  ARG A  24      -6.081   2.023   1.303  1.00  0.70           C  
ATOM    185  O   ARG A  24      -8.290   0.766  -0.431  1.00  0.72           O  
ATOM    186  CG  ARG A  24      -6.249   1.377   2.669  1.00  0.67           C  
ATOM    187  CD  ARG A  24      -6.248   2.411   3.786  1.00  0.66           C  
ATOM    188  NE  ARG A  24      -5.396   2.001   4.899  1.00  0.60           N  
ATOM    189  NH1 ARG A  24      -5.058   4.142   5.699  1.00  0.52           N  
ATOM    190  NH2 ARG A  24      -4.092   2.352   6.756  1.00  0.48           N  
ATOM    191  CZ  ARG A  24      -4.851   2.832   5.782  1.00  0.61           C  
ATOM    192  N   VAL A  25      -7.295  -1.088   0.228  1.00  0.69           N  
ATOM    193  CA  VAL A  25      -8.507  -1.894   0.328  1.00  0.68           C  
ATOM    194  C   VAL A  25      -8.913  -2.039   1.793  1.00  0.68           C  
ATOM    195  CB  VAL A  25      -8.316  -3.287  -0.313  1.00  0.66           C  
ATOM    196  O   VAL A  25      -8.082  -2.366   2.644  1.00  0.66           O  
ATOM    197  CG1 VAL A  25      -9.629  -4.067  -0.311  1.00  0.62           C  
ATOM    198  CG2 VAL A  25      -7.774  -3.151  -1.734  1.00  0.62           C  
ATOM    199  N   HIS A  26      -9.973  -1.410   2.060  1.00  0.63           N  
ATOM    200  CA  HIS A  26     -10.635  -1.808   3.297  1.00  0.63           C  
ATOM    201  C   HIS A  26     -11.226  -3.209   3.180  1.00  0.62           C  
ATOM    202  CB  HIS A  26     -11.730  -0.806   3.665  1.00  0.60           C  
ATOM    203  O   HIS A  26     -11.680  -3.608   2.106  1.00  0.61           O  
ATOM    204  CG  HIS A  26     -11.583  -0.234   5.039  1.00  0.59           C  
ATOM    205  CD2 HIS A  26     -10.838   0.800   5.497  1.00  0.55           C  
ATOM    206  ND1 HIS A  26     -12.254  -0.739   6.131  1.00  0.55           N  
ATOM    207  CE1 HIS A  26     -11.928  -0.038   7.204  1.00  0.51           C  
ATOM    208  NE2 HIS A  26     -11.070   0.901   6.846  1.00  0.49           N  
