# Supplementary material for: Tailored structured peptide design with a key-cutting machine approach
Source: Nat Mach Intell. 2025 Oct 21;7(10):1685–97. doi: 10.1038/s42256-025-01119-2 (PMC12552119; doi:10.1038/s42256-025-01119-2)
Supplement: Supplementary file 3 — Statistical data for the ternary plots of the comparison between our method and ESM-IF1, ProteinSolver and ProteinMPNN. [file 42256_2025_1119_MOESM3_ESM.zip › Fig1d/Fig1dl_2qq8_reference.pdb]

ATOM      1  N   TYR A 353      33.454  55.081  -5.862  1.00 45.88           N  
ATOM      2  CA  TYR A 353      33.010  54.611  -4.495  1.00 48.96           C  
ATOM      3  C   TYR A 353      33.024  55.758  -3.475  1.00 51.48           C  
ATOM      4  O   TYR A 353      33.697  56.774  -3.689  1.00 52.56           O  
ATOM      5  CB  TYR A 353      33.887  53.466  -3.978  1.00 47.08           C  
ATOM      6  CG  TYR A 353      33.881  52.230  -4.850  1.00 46.73           C  
ATOM      7  CD1 TYR A 353      35.079  51.596  -5.190  1.00 47.35           C  
ATOM      8  CD2 TYR A 353      32.690  51.702  -5.352  1.00 44.27           C  
ATOM      9  CE1 TYR A 353      35.090  50.476  -6.000  1.00 46.34           C  
ATOM     10  CE2 TYR A 353      32.699  50.577  -6.169  1.00 44.66           C  
ATOM     11  CZ  TYR A 353      33.901  49.970  -6.478  1.00 45.26           C  
ATOM     12  OH  TYR A 353      33.921  48.853  -7.267  1.00 47.91           O  
ATOM     13  N   PHE A 354      32.298  55.584  -2.366  1.00 52.98           N  
ATOM     14  CA  PHE A 354      32.002  56.696  -1.440  1.00 55.05           C  
ATOM     15  C   PHE A 354      31.587  57.958  -2.232  1.00 55.24           C  
ATOM     16  O   PHE A 354      31.999  59.081  -1.913  1.00 56.65           O  
ATOM     17  CB  PHE A 354      33.204  57.005  -0.527  1.00 55.99           C  
ATOM     18  CG  PHE A 354      33.699  55.819   0.261  1.00 56.81           C  
ATOM     19  CD1 PHE A 354      33.152  55.515   1.512  1.00 56.50           C  
ATOM     20  CD2 PHE A 354      34.716  55.009  -0.245  1.00 56.60           C  
ATOM     21  CE1 PHE A 354      33.612  54.413   2.250  1.00 56.72           C  
ATOM     22  CE2 PHE A 354      35.179  53.909   0.476  1.00 57.23           C  
ATOM     23  CZ  PHE A 354      34.631  53.610   1.729  1.00 56.86           C  
ATOM     24  N   GLN A 355      30.802  57.745  -3.289  1.00 55.85           N  
ATOM     25  CA  GLN A 355      30.241  58.822  -4.085  1.00 54.94           C  
ATOM     26  C   GLN A 355      28.728  58.644  -4.114  1.00 52.91           C  
ATOM     27  O   GLN A 355      28.080  58.887  -5.147  1.00 52.18           O  
ATOM     28  CB  GLN A 355      30.806  58.815  -5.515  1.00 58.60           C  
ATOM     29  CG  GLN A 355      32.340  58.901  -5.633  1.00 61.26           C  
ATOM     30  CD  GLN A 355      32.939  60.167  -5.018  1.00 63.89           C  
ATOM     31  OE1 GLN A 355      32.374  61.257  -5.125  1.00 62.92           O  
ATOM     32  NE2 GLN A 355      34.102  60.023  -4.384  1.00 65.95           N  
ATOM     33  N   GLY A 356      28.165  58.213  -2.981  1.00 49.65           N  
ATOM     34  CA  GLY A 356      26.709  58.091  -2.838  1.00 48.02           C  
ATOM     35  C   GLY A 356      26.114  56.772  -3.318  1.00 45.55           C  
ATOM     36  O   GLY A 356      24.893  56.673  -3.472  1.00 46.42           O  
ATOM     37  N  AASN A 357      26.942  55.775  -3.656  0.50 43.27           N  
ATOM     39  CA AASN A 357      26.427  54.411  -3.906  0.50 40.59           C  
ATOM     41  C  AASN A 357      26.948  53.447  -2.846  0.50 38.44           C  
ATOM     43  O  AASN A 357      27.986  52.809  -2.990  0.50 36.16           O  
ATOM     45  CB AASN A 357      26.714  53.881  -5.318  0.50 39.20           C  
ATOM     47  CG AASN A 357      25.677  52.843  -5.774  0.50 38.56           C  
ATOM     49  OD1AASN A 357      25.275  51.953  -5.012  0.50 36.16           O  
ATOM     51  ND2AASN A 357      25.232  52.965  -7.023  0.50 37.64           N  
ATOM     53  N   ALA A 358      26.179  53.375  -1.774  1.00 37.30           N  
ATOM     54  CA  ALA A 358      26.501  52.588  -0.584  1.00 36.02           C  
ATOM     55  C   ALA A 358      26.678  51.095  -0.825  1.00 31.25           C  
ATOM     56  O   ALA A 358      27.630  50.520  -0.301  1.00 31.18           O  
ATOM     57  CB  ALA A 358      25.439  52.833   0.529  1.00 34.31           C  
ATOM     58  N   VAL A 359      25.784  50.463  -1.595  1.00 32.41           N  
ATOM     59  CA  VAL A 359      25.865  48.994  -1.800  1.00 32.36           C  
ATOM     60  C   VAL A 359      27.184  48.601  -2.464  1.00 30.84           C  
ATOM     61  O   VAL A 359      27.927  47.696  -1.992  1.00 28.22           O  
ATOM     62  CB  VAL A 359      24.693  48.449  -2.625  1.00 35.06           C  
ATOM     63  CG1 VAL A 359      24.853  46.905  -2.850  1.00 36.61           C  
ATOM     64  CG2 VAL A 359      23.357  48.788  -1.946  1.00 37.85           C  
ATOM     65  N   LEU A 360      27.493  49.302  -3.554  1.00 33.04           N  
ATOM     66  CA  LEU A 360      28.755  49.089  -4.278  1.00 30.67           C  
ATOM     67  C   LEU A 360      29.955  49.371  -3.399  1.00 30.92           C  
ATOM     68  O   LEU A 360      30.943  48.641  -3.439  1.00 30.51           O  
ATOM     69  CB  LEU A 360      28.826  49.957  -5.558  1.00 30.18           C  
ATOM     70  CG  LEU A 360      27.830  49.633  -6.684  1.00 29.94           C  
ATOM     71  CD1 LEU A 360      28.129  50.432  -7.965  1.00 28.57           C  
ATOM     72  CD2 LEU A 360      27.791  48.139  -6.979  1.00 30.05           C  
ATOM     73  N   THR A 361      29.892  50.437  -2.605  1.00 30.37           N  
ATOM     74  CA  THR A 361      31.016  50.780  -1.765  1.00 28.89           C  
ATOM     75  C   THR A 361      31.204  49.657  -0.739  1.00 30.69           C  
ATOM     76  O   THR A 361      32.315  49.175  -0.567  1.00 31.43           O  
ATOM     77  CB  THR A 361      30.831  52.147  -1.097  1.00 30.26           C  
ATOM     78  OG1 THR A 361      30.687  53.159  -2.099  1.00 31.76           O  
ATOM     79  CG2 THR A 361      32.019  52.514  -0.192  1.00 30.10           C  
ATOM     80  N   TRP A 362      30.122  49.217  -0.087  1.00 29.37           N  
ATOM     81  CA  TRP A 362      30.234  48.129   0.912  1.00 27.48           C  
ATOM     82  C   TRP A 362      30.736  46.816   0.290  1.00 26.60           C  
ATOM     83  O   TRP A 362      31.671  46.177   0.805  1.00 28.28           O  
ATOM     84  CB  TRP A 362      28.896  47.885   1.632  1.00 29.46           C  
ATOM     85  CG  TRP A 362      28.667  48.828   2.801  1.00 28.57           C  
ATOM     86  CD1 TRP A 362      27.964  49.990   2.795  1.00 29.46           C  
ATOM     87  CD2 TRP A 362      29.175  48.669   4.128  1.00 27.84           C  
ATOM     88  NE1 TRP A 362      27.986  50.571   4.053  1.00 29.41           N  
ATOM     89  CE2 TRP A 362      28.743  49.786   4.882  1.00 29.44           C  
ATOM     90  CE3 TRP A 362      29.969  47.699   4.750  1.00 30.20           C  
ATOM     91  CZ2 TRP A 362      29.061  49.947   6.245  1.00 29.41           C  
ATOM     92  CZ3 TRP A 362      30.278  47.854   6.102  1.00 30.40           C  
ATOM     93  CH2 TRP A 362      29.832  48.979   6.831  1.00 29.21           C  
ATOM     94  N   ASN A 363      30.101  46.417  -0.808  1.00 28.90           N  
ATOM     95  CA  ASN A 363      30.416  45.140  -1.450  1.00 33.89           C  
ATOM     96  C   ASN A 363      31.775  45.116  -2.118  1.00 38.10           C  
ATOM     97  O   ASN A 363      32.534  44.165  -1.930  1.00 41.27           O  
ATOM     98  CB  ASN A 363      29.315  44.725  -2.427  1.00 34.31           C  
ATOM     99  CG  ASN A 363      28.112  44.145  -1.713  1.00 37.72           C  
ATOM    100  OD1 ASN A 363      28.242  43.619  -0.607  1.00 40.00           O  
ATOM    101  ND2 ASN A 363      26.934  44.250  -2.325  1.00 39.08           N  
ATOM    102  N   ASN A 364      32.101  46.176  -2.849  1.00 41.80           N  
ATOM    103  CA  ASN A 364      33.313  46.197  -3.675  1.00 44.15           C  
ATOM    104  C   ASN A 364      34.533  46.759  -2.964  1.00 45.00           C  
ATOM    105  O   ASN A 364      35.643  46.303  -3.210  1.00 45.70           O  
ATOM    106  CB  ASN A 364      33.062  46.970  -4.975  1.00 44.76           C  
ATOM    107  CG  ASN A 364      31.950  46.370  -5.790  1.00 47.17           C  
ATOM    108  OD1 ASN A 364      31.455  45.292  -5.469  1.00 49.68           O  
ATOM    109  ND2 ASN A 364      31.556  47.048  -6.863  1.00 48.93           N  
ATOM    110  N   GLU A 365      34.329  47.734  -2.080  1.00 42.52           N  
ATOM    111  CA  GLU A 365      35.433  48.439  -1.441  1.00 43.58           C  
ATOM    112  C   GLU A 365      35.641  48.010   0.030  1.00 45.66           C  
ATOM    113  O   GLU A 365      36.782  47.750   0.455  1.00 43.97           O  
ATOM    114  CB  GLU A 365      35.204  49.954  -1.556  1.00 43.63           C  
ATOM    115  CG  GLU A 365      36.290  50.828  -0.942  1.00 45.31           C  
ATOM    116  N   ILE A 366      34.552  47.930   0.799  1.00 41.00           N  
ATOM    117  CA  ILE A 366      34.669  47.730   2.252  1.00 40.20           C  
ATOM    118  C   ILE A 366      34.857  46.274   2.690  1.00 40.01           C  
ATOM    119  O   ILE A 366      35.818  45.965   3.414  1.00 41.84           O  
ATOM    120  CB  ILE A 366      33.476  48.367   3.035  1.00 38.28           C  
ATOM    121  CG1 ILE A 366      33.439  49.891   2.770  1.00 36.96           C  
ATOM    122  CG2 ILE A 366      33.629  48.070   4.515  1.00 36.88           C  
ATOM    123  CD1 ILE A 366      32.220  50.638   3.335  1.00 36.29           C  
ATOM    124  N   LEU A 367      33.952  45.396   2.274  1.00 37.58           N  
ATOM    125  CA  LEU A 367      33.934  44.012   2.771  1.00 41.99           C  
ATOM    126  C   LEU A 367      35.142  43.150   2.356  1.00 47.54           C  
ATOM    127  O   LEU A 367      35.622  42.339   3.168  1.00 46.88           O  
ATOM    128  CB  LEU A 367      32.636  43.299   2.381  1.00 42.96           C  
ATOM    129  CG  LEU A 367      31.372  43.707   3.146  1.00 42.74           C  
ATOM    130  CD1 LEU A 367      30.201  42.878   2.636  1.00 41.00           C  
ATOM    131  CD2 LEU A 367      31.574  43.541   4.638  1.00 42.27           C  
ATOM    132  N   PRO A 368      35.619  43.289   1.096  1.00 49.51           N  
ATOM    133  CA  PRO A 368      36.921  42.687   0.772  1.00 51.36           C  
ATOM    134  C   PRO A 368      38.031  43.115   1.736  1.00 53.40           C  
ATOM    135  O   PRO A 368      38.974  42.359   1.961  1.00 55.17           O  
ATOM    136  CB  PRO A 368      37.212  43.185  -0.654  1.00 51.21           C  
ATOM    137  CG  PRO A 368      36.157  44.192  -0.978  1.00 51.80           C  
ATOM    138  CD  PRO A 368      34.999  43.921  -0.082  1.00 50.62           C  
ATOM    139  N   ASN A 369      37.905  44.311   2.308  1.00 54.98           N  
ATOM    140  CA  ASN A 369      38.891  44.846   3.243  1.00 56.82           C  
ATOM    141  C   ASN A 369      38.388  44.883   4.704  1.00 56.61           C  
ATOM    142  O   ASN A 369      38.764  45.772   5.473  1.00 54.28           O  
ATOM    143  CB  ASN A 369      39.326  46.237   2.755  1.00 58.04           C  
ATOM    144  CG  ASN A 369      40.007  46.187   1.377  1.00 59.38           C  
ATOM    145  OD1 ASN A 369      41.187  45.848   1.273  1.00 60.21           O  
ATOM    146  ND2 ASN A 369      39.261  46.521   0.320  1.00 56.83           N  
ATOM    147  N   TRP A 370      37.560  43.897   5.074  1.00 57.34           N  
ATOM    148  CA  TRP A 370      36.917  43.831   6.404  1.00 58.38           C  
ATOM    149  C   TRP A 370      37.896  44.042   7.567  1.00 59.28           C  
ATOM    150  O   TRP A 370      37.628  44.843   8.473  1.00 59.23           O  
ATOM    151  CB  TRP A 370      36.188  42.490   6.589  1.00 58.56           C  
ATOM    152  N   GLU A 371      39.022  43.330   7.531  1.00 59.74           N  
ATOM    153  CA  GLU A 371      40.050  43.423   8.578  1.00 60.53           C  
ATOM    154  C   GLU A 371      41.031  44.562   8.291  1.00 61.79           C  
ATOM    155  O   GLU A 371      40.721  45.738   8.499  1.00 63.18           O  
ATOM    156  CB  GLU A 371      40.808  42.094   8.710  1.00 60.18           C  
ATOM    157  CG  GLU A 371      39.960  40.932   9.229  1.00 59.36           C  
