# Supplementary material for: Tailored structured peptide design with a key-cutting machine approach
Source: Nat Mach Intell. 2025 Oct 21;7(10):1685–97. doi: 10.1038/s42256-025-01119-2 (PMC12552119; doi:10.1038/s42256-025-01119-2)
Supplement: Supplementary file 3 — Statistical data for the ternary plots of the comparison between our method and ESM-IF1, ProteinSolver and ProteinMPNN. [file 42256_2025_1119_MOESM3_ESM.zip › Fig1d/Fig1dp_3c8v_reference.pdb]

ATOM   3150  N   GLY A 412     171.219 150.759  65.600  1.00 48.68           N  
ATOM   3151  CA  GLY A 412     170.877 149.446  65.071  1.00 47.72           C  
ATOM   3152  C   GLY A 412     171.103 148.378  66.098  1.00 48.62           C  
ATOM   3153  O   GLY A 412     170.417 147.351  66.143  1.00 50.56           O  
ATOM   3154  N   GLY A 413     172.098 148.627  66.925  1.00 48.08           N  
ATOM   3155  CA  GLY A 413     172.442 147.709  68.011  1.00 47.08           C  
ATOM   3156  C   GLY A 413     171.293 147.484  68.962  1.00 46.37           C  
ATOM   3157  O   GLY A 413     170.849 146.369  69.135  1.00 47.95           O  
ATOM   3158  N   PRO A 414     170.795 148.548  69.582  1.00 46.00           N  
ATOM   3159  CA  PRO A 414     169.673 148.405  70.517  1.00 46.38           C  
ATOM   3160  C   PRO A 414     168.397 147.860  69.869  1.00 48.28           C  
ATOM   3161  O   PRO A 414     167.600 147.195  70.509  1.00 47.13           O  
ATOM   3162  CB  PRO A 414     169.460 149.835  71.041  1.00 46.76           C  
ATOM   3163  CG  PRO A 414     170.800 150.513  70.904  1.00 45.72           C  
ATOM   3164  CD  PRO A 414     171.532 149.811  69.760  1.00 46.68           C  
ATOM   3165  N   PHE A 415     168.250 148.123  68.576  1.00 50.10           N  
ATOM   3166  CA  PHE A 415     167.103 147.640  67.804  1.00 47.18           C  
ATOM   3167  C   PHE A 415     167.174 146.141  67.748  1.00 47.64           C  
ATOM   3168  O   PHE A 415     166.261 145.413  68.126  1.00 50.81           O  
ATOM   3169  CB  PHE A 415     167.160 148.200  66.402  1.00 48.16           C  
ATOM   3170  CG  PHE A 415     165.985 147.826  65.527  1.00 45.72           C  
ATOM   3171  CD1 PHE A 415     164.711 148.118  65.900  1.00 43.79           C  
ATOM   3172  CD2 PHE A 415     166.186 147.207  64.303  1.00 47.01           C  
ATOM   3173  CE1 PHE A 415     163.641 147.791  65.080  1.00 45.11           C  
ATOM   3174  CE2 PHE A 415     165.130 146.869  63.495  1.00 43.37           C  
ATOM   3175  CZ  PHE A 415     163.847 147.174  63.878  1.00 45.93           C  
ATOM   3176  N   LEU A 416     168.295 145.678  67.264  1.00 48.34           N  
ATOM   3177  CA  LEU A 416     168.553 144.227  67.181  1.00 49.09           C  
ATOM   3178  C   LEU A 416     168.398 143.545  68.528  1.00 48.65           C  
ATOM   3179  O   LEU A 416     167.915 142.434  68.605  1.00 46.28           O  
ATOM   3180  CB  LEU A 416     169.957 143.910  66.646  1.00 47.74           C  
ATOM   3181  CG  LEU A 416     170.274 144.253  65.198  1.00 43.73           C  
ATOM   3182  CD1 LEU A 416     171.740 143.865  64.891  1.00 43.78           C  
ATOM   3183  CD2 LEU A 416     169.309 143.582  64.268  1.00 43.34           C  
ATOM   3184  N   ASP A 417     168.810 144.246  69.578  1.00 50.79           N  
ATOM   3185  CA  ASP A 417     168.747 143.714  70.951  1.00 49.96           C  
ATOM   3186  C   ASP A 417     167.320 143.566  71.426  1.00 49.02           C  
ATOM   3187  O   ASP A 417     167.020 142.758  72.294  1.00 48.10           O  
ATOM   3188  CB  ASP A 417     169.474 144.612  71.952  1.00 53.42           C  
ATOM   3189  CG  ASP A 417     170.989 144.481  71.886  1.00 60.72           C  
ATOM   3190  OD1 ASP A 417     171.518 143.503  71.269  1.00 73.03           O  
ATOM   3191  OD2 ASP A 417     171.651 145.385  72.460  1.00 65.29           O  
ATOM   3192  N   SER A 418     166.434 144.373  70.860  1.00 48.80           N  
ATOM   3193  CA  SER A 418     165.046 144.402  71.307  1.00 47.49           C  
ATOM   3194  C   SER A 418     164.435 143.056  70.894  1.00 48.96           C  
ATOM   3195  O   SER A 418     163.555 142.486  71.572  1.00 51.55           O  
ATOM   3196  CB  SER A 418     164.278 145.620  70.756  1.00 47.80           C  
ATOM   3197  OG  SER A 418     163.965 145.498  69.346  1.00 54.29           O  
ATOM   3198  N   PHE A 419     164.975 142.509  69.816  1.00 47.22           N  
ATOM   3199  CA  PHE A 419     164.464 141.233  69.276  1.00 47.57           C  
ATOM   3200  C   PHE A 419     165.096 140.056  70.015  1.00 48.41           C  
ATOM   3201  O   PHE A 419     164.464 139.035  70.235  1.00 48.86           O  
ATOM   3202  CB  PHE A 419     164.783 141.058  67.782  1.00 45.74           C  
ATOM   3203  CG  PHE A 419     163.959 141.884  66.888  1.00 43.43           C  
ATOM   3204  CD1 PHE A 419     162.711 141.473  66.503  1.00 46.68           C  
ATOM   3205  CD2 PHE A 419     164.445 143.079  66.401  1.00 47.77           C  
ATOM   3206  CE1 PHE A 419     161.960 142.240  65.662  1.00 46.40           C  
ATOM   3207  CE2 PHE A 419     163.678 143.877  65.583  1.00 41.59           C  
ATOM   3208  CZ  PHE A 419     162.454 143.462  65.212  1.00 44.75           C  
ATOM   3209  N   LYS A 420     166.371 140.194  70.349  1.00 46.78           N  
ATOM   3210  CA  LYS A 420     167.059 139.136  71.082  1.00 47.72           C  
ATOM   3211  C   LYS A 420     166.408 138.981  72.469  1.00 47.46           C  
ATOM   3212  O   LYS A 420     166.140 137.890  72.936  1.00 47.97           O  
ATOM   3213  CB  LYS A 420     168.555 139.424  71.192  1.00 47.08           C  
ATOM   3214  N   LYS A 421     166.106 140.094  73.099  1.00 47.58           N  
ATOM   3215  CA  LYS A 421     165.485 140.048  74.420  1.00 49.74           C  
ATOM   3216  C   LYS A 421     164.147 139.321  74.349  1.00 49.89           C  
ATOM   3217  O   LYS A 421     163.764 138.561  75.248  1.00 49.31           O  
ATOM   3218  CB  LYS A 421     165.275 141.451  74.972  1.00 51.09           C  
ATOM   3219  CG  LYS A 421     166.582 142.157  75.364  1.00 60.87           C  
ATOM   3220  CD  LYS A 421     166.407 143.673  75.285  1.00 75.88           C  
ATOM   3221  CE  LYS A 421     167.612 144.459  75.793  1.00 79.99           C  
ATOM   3222  NZ  LYS A 421     167.398 145.906  75.428  1.00 80.50           N  
ATOM   3223  N   ARG A 422     163.458 139.526  73.235  1.00 48.95           N  
ATOM   3224  CA  ARG A 422     162.071 139.062  73.110  1.00 47.42           C  
ATOM   3225  C   ARG A 422     162.024 137.561  72.906  1.00 46.32           C  
ATOM   3226  O   ARG A 422     161.272 136.855  73.555  1.00 45.36           O  
ATOM   3227  CB  ARG A 422     161.310 139.791  72.003  1.00 48.39           C  
ATOM   3228  CG  ARG A 422     159.812 139.540  72.073  1.00 48.67           C  
ATOM   3229  CD  ARG A 422     159.037 140.496  71.194  1.00 53.47           C  
ATOM   3230  NE  ARG A 422     157.585 140.334  71.284  1.00 57.08           N  
ATOM   3231  CZ  ARG A 422     156.702 141.135  70.690  1.00 52.60           C  
ATOM   3232  NH1 ARG A 422     157.110 142.132  69.949  1.00 58.46           N  
ATOM   3233  NH2 ARG A 422     155.413 140.939  70.849  1.00 56.29           N  
ATOM   3234  N   ILE A 423     162.856 137.056  72.021  1.00 47.64           N  
ATOM   3235  CA  ILE A 423     162.926 135.585  71.851  1.00 49.17           C  
ATOM   3236  C   ILE A 423     163.443 134.938  73.142  1.00 49.29           C  
ATOM   3237  O   ILE A 423     162.920 133.964  73.639  1.00 47.38           O  
ATOM   3238  CB  ILE A 423     163.764 135.159  70.645  1.00 49.08           C  
ATOM   3239  CG1 ILE A 423     163.690 133.638  70.500  1.00 49.39           C  
ATOM   3240  CG2 ILE A 423     165.183 135.656  70.756  1.00 46.92           C  
ATOM   3241  CD1 ILE A 423     164.123 133.108  69.106  1.00 46.17           C  
ATOM   3242  N   LYS A 424     164.463 135.548  73.700  1.00 51.92           N  
ATOM   3243  CA  LYS A 424     165.099 135.027  74.935  1.00 52.78           C  
ATOM   3244  C   LYS A 424     164.038 134.923  76.075  1.00 51.55           C  
ATOM   3245  O   LYS A 424     164.013 133.982  76.878  1.00 50.00           O  
ATOM   3246  CB  LYS A 424     166.279 135.932  75.327  1.00 53.01           C  
ATOM   3247  CG  LYS A 424     167.493 135.230  75.825  1.00 57.94           C  
ATOM   3248  CD  LYS A 424     168.224 134.401  74.804  1.00 65.15           C  
ATOM   3249  CE  LYS A 424     169.408 133.659  75.522  1.00 71.62           C  
ATOM   3250  NZ  LYS A 424     170.045 132.468  74.799  1.00 76.06           N  
ATOM   3251  N   ARG A 425     163.124 135.879  76.100  1.00 51.55           N  
ATOM   3252  CA  ARG A 425     162.151 135.970  77.212  1.00 51.98           C  
ATOM   3253  C   ARG A 425     161.075 134.918  77.032  1.00 51.28           C  
ATOM   3254  O   ARG A 425     160.453 134.424  77.979  1.00 53.19           O  
ATOM   3255  CB  ARG A 425     161.508 137.362  77.322  1.00 50.04           C  
ATOM   3256  CG  ARG A 425     160.296 137.395  78.276  1.00 61.28           C  
ATOM   3257  CD  ARG A 425     159.517 138.719  78.251  1.00 73.48           C  
ATOM   3258  NE  ARG A 425     159.039 139.057  76.903  1.00 83.78           N  
ATOM   3259  CZ  ARG A 425     157.912 138.590  76.362  1.00 86.62           C  
ATOM   3260  NH1 ARG A 425     157.137 137.761  77.060  1.00 83.28           N  
ATOM   3261  NH2 ARG A 425     157.565 138.947  75.121  1.00 86.94           N  
ATOM   3262  N   ILE A 426     160.862 134.595  75.776  1.00 51.97           N  
ATOM   3263  CA  ILE A 426     159.822 133.656  75.384  1.00 51.06           C  
ATOM   3264  C   ILE A 426     160.351 132.275  75.624  1.00 50.02           C  
ATOM   3265  O   ILE A 426     159.651 131.412  76.068  1.00 51.05           O  
ATOM   3266  CB  ILE A 426     159.380 133.808  73.886  1.00 50.52           C  
ATOM   3267  CG1 ILE A 426     158.480 135.035  73.694  1.00 49.25           C  
ATOM   3268  CG2 ILE A 426     158.614 132.547  73.432  1.00 43.09           C  
ATOM   3269  CD1 ILE A 426     158.196 135.382  72.191  1.00 39.04           C  
ATOM   3270  N   LEU A 427     161.623 132.087  75.344  1.00 52.23           N  
ATOM   3271  CA  LEU A 427     162.265 130.759  75.485  1.00 53.99           C  
ATOM   3272  C   LEU A 427     162.434 130.406  76.943  1.00 57.42           C  
ATOM   3273  O   LEU A 427     162.570 129.243  77.345  1.00 57.19           O  
ATOM   3274  CB  LEU A 427     163.653 130.735  74.855  1.00 53.89           C  
ATOM   3275  CG  LEU A 427     163.660 130.523  73.350  1.00 52.38           C  
ATOM   3276  CD1 LEU A 427     165.088 130.608  72.804  1.00 38.69           C  
ATOM   3277  CD2 LEU A 427     162.965 129.182  73.075  1.00 42.66           C  
ATOM   3278  N   SER A 428     162.418 131.473  77.709  1.00 60.69           N  
ATOM   3279  CA  SER A 428     162.676 131.448  79.147  1.00 62.85           C  
ATOM   3280  C   SER A 428     161.391 131.079  79.829  1.00 64.23           C  
ATOM   3281  O   SER A 428     161.158 129.948  80.239  1.00 64.99           O  
ATOM   3282  CB  SER A 428     163.124 132.845  79.614  1.00 63.52           C  
ATOM   3283  OG  SER A 428     162.853 133.089  80.974  1.00 66.96           O  
ATOM   3284  N   GLU A 429     160.571 132.106  79.946  1.00 66.32           N  
ATOM   3285  CA  GLU A 429     159.200 131.989  80.453  1.00 66.86           C  
ATOM   3286  C   GLU A 429     158.600 130.660  80.044  1.00 67.14           C  
ATOM   3287  O   GLU A 429     157.766 130.070  80.774  1.00 70.07           O  
ATOM   3288  CB  GLU A 429     158.297 133.072  79.844  1.00 67.92           C  
ATOM   3289  CG  GLU A 429     158.391 134.473  80.408  1.00 71.43           C  
ATOM   3290  CD  GLU A 429     157.527 135.397  79.559  1.00 78.79           C  
ATOM   3291  OE1 GLU A 429     156.987 134.878  78.539  1.00 80.40           O  
ATOM   3292  OE2 GLU A 429     157.381 136.606  79.885  1.00 82.32           O  
ATOM   3293  N   ASN A 430     158.998 130.227  78.855  1.00 64.40           N  
ATOM   3294  CA  ASN A 430     158.357 129.088  78.197  1.00 65.08           C  
ATOM   3295  C   ASN A 430     158.651 127.817  78.989  1.00 64.71           C  
ATOM   3296  O   ASN A 430     157.773 126.988  79.190  1.00 68.08           O  
ATOM   3297  CB  ASN A 430     158.793 128.948  76.713  1.00 66.01           C  
