# Supplementary material for: Tailored structured peptide design with a key-cutting machine approach
Source: Nat Mach Intell. 2025 Oct 21;7(10):1685–97. doi: 10.1038/s42256-025-01119-2 (PMC12552119; doi:10.1038/s42256-025-01119-2)
Supplement: Supplementary file 3 — Statistical data for the ternary plots of the comparison between our method and ESM-IF1, ProteinSolver and ProteinMPNN. [file 42256_2025_1119_MOESM3_ESM.zip › Fig1d/Fig1dg_1s7m_designed.pdb]

PARENT N/A
ATOM      1  N   ASN A   1      -5.526 -10.114  10.643  1.00 59.83           N  
ATOM      2  CA  ASN A   1      -5.200 -10.506   9.276  1.00 60.96           C  
ATOM      3  C   ASN A   1      -5.802  -9.542   8.257  1.00 61.26           C  
ATOM      4  CB  ASN A   1      -5.675 -11.934   8.999  1.00 54.50           C  
ATOM      5  O   ASN A   1      -7.013  -9.317   8.249  1.00 56.79           O  
ATOM      6  CG  ASN A   1      -4.540 -12.864   8.618  1.00 52.47           C  
ATOM      7  ND2 ASN A   1      -4.807 -14.164   8.634  1.00 52.85           N  
ATOM      8  OD1 ASN A   1      -3.432 -12.417   8.311  1.00 52.94           O  
ATOM      9  N   ARG A   2      -5.130  -8.416   7.945  1.00 65.01           N  
ATOM     10  CA  ARG A   2      -5.661  -7.418   7.023  1.00 64.50           C  
ATOM     11  C   ARG A   2      -5.402  -7.818   5.574  1.00 65.20           C  
ATOM     12  CB  ARG A   2      -5.048  -6.044   7.305  1.00 60.49           C  
ATOM     13  O   ARG A   2      -4.326  -8.321   5.247  1.00 61.87           O  
ATOM     14  CG  ARG A   2      -5.420  -5.471   8.663  1.00 58.63           C  
ATOM     15  CD  ARG A   2      -4.824  -4.086   8.873  1.00 58.74           C  
ATOM     16  NE  ARG A   2      -4.486  -3.852  10.274  1.00 48.36           N  
ATOM     17  NH1 ARG A   2      -4.160  -1.578  10.030  1.00 41.46           N  
ATOM     18  NH2 ARG A   2      -3.886  -2.566  12.080  1.00 38.14           N  
ATOM     19  CZ  ARG A   2      -4.178  -2.666  10.792  1.00 56.52           C  
ATOM     20  N   THR A   3      -6.155  -8.273   4.752  1.00 66.61           N  
ATOM     21  CA  THR A   3      -6.050  -8.684   3.357  1.00 65.59           C  
ATOM     22  C   THR A   3      -5.917  -7.469   2.444  1.00 66.88           C  
ATOM     23  CB  THR A   3      -7.269  -9.521   2.928  1.00 61.01           C  
ATOM     24  O   THR A   3      -6.649  -6.488   2.596  1.00 62.95           O  
ATOM     25  CG2 THR A   3      -6.894 -10.989   2.752  1.00 53.85           C  
ATOM     26  OG1 THR A   3      -8.289  -9.417   3.929  1.00 60.08           O  
ATOM     27  N   VAL A   4      -4.707  -7.269   1.879  1.00 71.62           N  
ATOM     28  CA  VAL A   4      -4.450  -6.314   0.806  1.00 70.67           C  
ATOM     29  C   VAL A   4      -4.868  -6.917  -0.534  1.00 71.53           C  
ATOM     30  CB  VAL A   4      -2.963  -5.896   0.762  1.00 68.38           C  
ATOM     31  O   VAL A   4      -4.451  -8.025  -0.880  1.00 68.80           O  
ATOM     32  CG1 VAL A   4      -2.736  -4.821  -0.300  1.00 63.22           C  
ATOM     33  CG2 VAL A   4      -2.508  -5.401   2.133  1.00 63.48           C  
ATOM     34  N   HIS A   5      -5.963  -6.530  -1.080  1.00 69.44           N  
ATOM     35  CA  HIS A   5      -6.461  -6.913  -2.396  1.00 68.63           C  
ATOM     36  C   HIS A   5      -6.141  -5.847  -3.439  1.00 69.33           C  
ATOM     37  CB  HIS A   5      -7.969  -7.163  -2.346  1.00 65.00           C  
ATOM     38  O   HIS A   5      -6.467  -4.673  -3.251  1.00 65.90           O  
ATOM     39  CG  HIS A   5      -8.338  -8.500  -1.786  1.00 61.44           C  
ATOM     40  CD2 HIS A   5      -8.617  -8.887  -0.519  1.00 58.54           C  
ATOM     41  ND1 HIS A   5      -8.451  -9.629  -2.568  1.00 59.17           N  
ATOM     42  CE1 HIS A   5      -8.784 -10.655  -1.804  1.00 56.02           C  
ATOM     43  NE2 HIS A   5      -8.891 -10.232  -0.556  1.00 51.94           N  
ATOM     44  N   CYS A   6      -5.272  -6.183  -4.342  1.00 76.35           N  
ATOM     45  CA  CYS A   6      -4.866  -5.422  -5.518  1.00 76.76           C  
ATOM     46  C   CYS A   6      -5.677  -5.833  -6.741  1.00 76.49           C  
ATOM     47  CB  CYS A   6      -3.375  -5.617  -5.795  1.00 73.76           C  
ATOM     48  O   CYS A   6      -6.148  -6.969  -6.825  1.00 73.43           O  
ATOM     49  SG  CYS A   6      -2.314  -5.201  -4.394  1.00 73.84           S  
ATOM     50  N   THR A   7      -6.233  -4.817  -7.571  1.00 75.47           N  
ATOM     51  CA  THR A   7      -6.804  -5.054  -8.892  1.00 75.13           C  
ATOM     52  C   THR A   7      -5.703  -5.280  -9.924  1.00 75.16           C  
ATOM     53  CB  THR A   7      -7.693  -3.878  -9.336  1.00 71.69           C  
ATOM     54  O   THR A   7      -4.516  -5.194  -9.602  1.00 71.28           O  
ATOM     55  CG2 THR A   7      -8.731  -3.540  -8.271  1.00 63.34           C  
ATOM     56  OG1 THR A   7      -6.872  -2.727  -9.569  1.00 67.31           O  
ATOM     57  N   ALA A   8      -6.118  -5.694 -11.264  1.00 72.27           N  
ATOM     58  CA  ALA A   8      -5.247  -6.139 -12.348  1.00 71.13           C  
ATOM     59  C   ALA A   8      -4.211  -5.074 -12.692  1.00 72.37           C  
ATOM     60  CB  ALA A   8      -6.072  -6.493 -13.582  1.00 67.65           C  
ATOM     61  O   ALA A   8      -3.100  -5.395 -13.121  1.00 69.96           O  
ATOM     62  N   ASN A   9      -4.376  -3.867 -12.366  1.00 77.50           N  
ATOM     63  CA  ASN A   9      -3.376  -2.871 -12.737  1.00 78.14           C  
ATOM     64  C   ASN A   9      -2.829  -2.143 -11.513  1.00 77.67           C  
ATOM     65  CB  ASN A   9      -3.962  -1.869 -13.734  1.00 73.82           C  
ATOM     66  O   ASN A   9      -2.241  -1.067 -11.637  1.00 74.48           O  
ATOM     67  CG  ASN A   9      -4.340  -2.511 -15.054  1.00 68.98           C  
ATOM     68  ND2 ASN A   9      -5.480  -2.109 -15.604  1.00 67.69           N  
ATOM     69  OD1 ASN A   9      -3.615  -3.362 -15.575  1.00 68.55           O  
ATOM     70  N   PHE A  10      -3.067  -2.617 -10.330  1.00 80.31           N  
ATOM     71  CA  PHE A  10      -2.508  -1.949  -9.160  1.00 80.46           C  
ATOM     72  C   PHE A  10      -1.694  -2.923  -8.318  1.00 79.50           C  
ATOM     73  CB  PHE A  10      -3.622  -1.326  -8.313  1.00 78.12           C  
ATOM     74  O   PHE A  10      -2.037  -4.102  -8.216  1.00 77.17           O  
ATOM     75  CG  PHE A  10      -4.315  -0.167  -8.978  1.00 75.02           C  
ATOM     76  CD1 PHE A  10      -3.868   1.134  -8.781  1.00 71.91           C  
ATOM     77  CD2 PHE A  10      -5.414  -0.379  -9.800  1.00 73.56           C  
ATOM     78  CE1 PHE A  10      -4.507   2.208  -9.395  1.00 74.10           C  
ATOM     79  CE2 PHE A  10      -6.058   0.690 -10.417  1.00 72.70           C  
ATOM     80  CZ  PHE A  10      -5.603   1.983 -10.212  1.00 72.70           C  
ATOM     81  N   MET A  11      -0.557  -2.471  -7.936  1.00 82.29           N  
ATOM     82  CA  MET A  11       0.200  -3.185  -6.912  1.00 82.30           C  
ATOM     83  C   MET A  11      -0.024  -2.564  -5.537  1.00 82.68           C  
ATOM     84  CB  MET A  11       1.693  -3.186  -7.248  1.00 80.12           C  
ATOM     85  O   MET A  11       0.050  -1.344  -5.383  1.00 81.11           O  
ATOM     86  CG  MET A  11       2.546  -3.950  -6.249  1.00 74.19           C  
ATOM     87  SD  MET A  11       4.336  -3.866  -6.643  1.00 68.95           S  
ATOM     88  CE  MET A  11       4.355  -4.743  -8.231  1.00 64.28           C  
ATOM     89  N   CYS A  12      -0.401  -3.412  -4.551  1.00 81.25           N  
ATOM     90  CA  CYS A  12      -0.588  -2.992  -3.167  1.00 81.35           C  
ATOM     91  C   CYS A  12       0.527  -3.531  -2.278  1.00 80.94           C  
ATOM     92  CB  CYS A  12      -1.944  -3.463  -2.642  1.00 79.40           C  
ATOM     93  O   CYS A  12       0.845  -4.720  -2.327  1.00 78.96           O  
ATOM     94  SG  CYS A  12      -3.352  -2.675  -3.453  1.00 78.41           S  
ATOM     95  N   VAL A  13       1.263  -2.648  -1.710  1.00 81.29           N  
ATOM     96  CA  VAL A  13       2.339  -3.062  -0.816  1.00 81.15           C  
ATOM     97  C   VAL A  13       2.071  -2.539   0.593  1.00 81.88           C  
ATOM     98  CB  VAL A  13       3.715  -2.566  -1.316  1.00 79.67           C  
ATOM     99  O   VAL A  13       1.736  -1.366   0.773  1.00 81.01           O  
ATOM    100  CG1 VAL A  13       4.827  -3.018  -0.371  1.00 73.65           C  
ATOM    101  CG2 VAL A  13       3.978  -3.065  -2.735  1.00 74.12           C  
ATOM    102  N   GLU A  14       1.938  -3.334   1.594  1.00 83.09           N  
ATOM    103  CA  GLU A  14       1.843  -2.970   3.004  1.00 83.00           C  
ATOM    104  C   GLU A  14       3.165  -2.409   3.520  1.00 83.48           C  
ATOM    105  CB  GLU A  14       1.420  -4.178   3.845  1.00 80.81           C  
ATOM    106  O   GLU A  14       4.207  -3.058   3.407  1.00 82.29           O  
ATOM    107  CG  GLU A  14       0.964  -3.819   5.251  1.00 75.17           C  
ATOM    108  CD  GLU A  14       0.422  -5.009   6.028  1.00 73.35           C  
ATOM    109  OE1 GLU A  14       0.550  -6.157   5.546  1.00 68.83           O  
ATOM    110  OE2 GLU A  14      -0.137  -4.790   7.126  1.00 66.42           O  
ATOM    111  N   VAL A  15       3.070  -1.160   4.167  1.00 84.67           N  
ATOM    112  CA  VAL A  15       4.279  -0.497   4.645  1.00 84.81           C  
ATOM    113  C   VAL A  15       4.098  -0.081   6.103  1.00 85.76           C  
ATOM    114  CB  VAL A  15       4.632   0.733   3.780  1.00 83.19           C  
ATOM    115  O   VAL A  15       3.022   0.378   6.495  1.00 85.10           O  
ATOM    116  CG1 VAL A  15       5.899   1.411   4.296  1.00 76.29           C  
ATOM    117  CG2 VAL A  15       4.799   0.326   2.317  1.00 76.24           C  
ATOM    118  N   TYR A  16       4.897  -0.418   7.071  1.00 85.85           N  
ATOM    119  CA  TYR A  16       4.924   0.033   8.458  1.00 86.72           C  
ATOM    120  C   TYR A  16       5.820   1.255   8.616  1.00 86.80           C  
ATOM    121  CB  TYR A  16       5.408  -1.092   9.379  1.00 84.90           C  
ATOM    122  O   TYR A  16       7.003   1.215   8.269  1.00 85.78           O  
ATOM    123  CG  TYR A  16       5.234  -0.790  10.847  1.00 81.86           C  
ATOM    124  CD1 TYR A  16       6.279  -0.253  11.597  1.00 79.28           C  
ATOM    125  CD2 TYR A  16       4.026  -1.042  11.489  1.00 80.89           C  
ATOM    126  CE1 TYR A  16       6.124   0.024  12.951  1.00 80.34           C  
ATOM    127  CE2 TYR A  16       3.860  -0.768  12.843  1.00 80.22           C  
ATOM    128  OH  TYR A  16       4.754   0.038  14.904  1.00 72.55           O  
ATOM    129  CZ  TYR A  16       4.913  -0.235  13.564  1.00 79.09           C  
ATOM    130  N   GLN A  17       5.292   2.396   8.936  1.00 86.46           N  
ATOM    131  CA  GLN A  17       6.041   3.631   9.142  1.00 87.08           C  
ATOM    132  C   GLN A  17       5.491   4.419  10.327  1.00 87.70           C  
ATOM    133  CB  GLN A  17       6.012   4.494   7.879  1.00 85.10           C  
ATOM    134  O   GLN A  17       4.283   4.646  10.421  1.00 86.78           O  
ATOM    135  CG  GLN A  17       6.814   5.783   7.996  1.00 79.28           C  
ATOM    136  CD  GLN A  17       6.852   6.570   6.699  1.00 77.42           C  
ATOM    137  NE2 GLN A  17       6.861   7.895   6.810  1.00 72.12           N  
ATOM    138  OE1 GLN A  17       6.873   5.994   5.608  1.00 77.17           O  
ATOM    139  N   ASP A  18       6.388   4.898  11.278  1.00 87.29           N  
ATOM    140  CA  ASP A  18       6.046   5.729  12.428  1.00 87.58           C  
ATOM    141  C   ASP A  18       4.957   5.073  13.275  1.00 86.34           C  
ATOM    142  CB  ASP A  18       5.592   7.117  11.971  1.00 84.36           C  
ATOM    143  O   ASP A  18       3.957   5.710  13.611  1.00 83.23           O  
ATOM    144  CG  ASP A  18       6.741   7.991  11.501  1.00 75.42           C  
ATOM    145  OD1 ASP A  18       7.913   7.667  11.792  1.00 69.83           O  
ATOM    146  OD2 ASP A  18       6.473   9.015  10.836  1.00 77.09           O  
ATOM    147  N   GLY A  19       5.167   3.883  13.443  1.00 86.14           N  
ATOM    148  CA  GLY A  19       4.333   3.181  14.406  1.00 86.43           C  
ATOM    149  C   GLY A  19       3.011   2.718  13.824  1.00 84.95           C  
ATOM    150  O   GLY A  19       2.115   2.300  14.560  1.00 81.75           O  
ATOM    151  N   LYS A  20       2.847   2.863  12.510  1.00 88.14           N  
ATOM    152  CA  LYS A  20       1.538   2.562  11.936  1.00 87.54           C  
ATOM    153  C   LYS A  20       1.678   1.823  10.608  1.00 87.30           C  
ATOM    154  CB  LYS A  20       0.730   3.845  11.739  1.00 86.00           C  
ATOM    155  O   LYS A  20       2.697   1.948   9.926  1.00 85.57           O  
ATOM    156  CG  LYS A  20       0.392   4.569  13.034  1.00 80.42           C  
ATOM    157  CD  LYS A  20      -0.455   5.809  12.777  1.00 77.80           C  
ATOM    158  CE  LYS A  20      -0.785   6.539  14.072  1.00 71.12           C  
ATOM    159  NZ  LYS A  20      -1.582   7.778  13.821  1.00 64.36           N  
ATOM    160  N   TRP A  21       0.712   1.168  10.272  1.00 85.31           N  
ATOM    161  CA  TRP A  21       0.627   0.444   9.008  1.00 85.27           C  
ATOM    162  C   TRP A  21      -0.097   1.274   7.953  1.00 84.43           C  
ATOM    163  CB  TRP A  21      -0.089  -0.896   9.201  1.00 83.44           C  
ATOM    164  O   TRP A  21      -1.137   1.874   8.233  1.00 81.81           O  
ATOM    165  CG  TRP A  21       0.690  -1.891  10.007  1.00 79.35           C  
ATOM    166  CD1 TRP A  21       0.611  -2.103  11.356  1.00 75.59           C  
ATOM    167  CD2 TRP A  21       1.672  -2.809   9.514  1.00 77.30           C  
ATOM    168  CE2 TRP A  21       2.146  -3.547  10.621  1.00 77.09           C  
ATOM    169  CE3 TRP A  21       2.195  -3.079   8.243  1.00 77.85           C  
ATOM    170  NE1 TRP A  21       1.484  -3.098  11.731  1.00 77.43           N  
ATOM    171  CH2 TRP A  21       3.617  -4.784   9.238  1.00 74.15           C  
ATOM    172  CZ2 TRP A  21       3.122  -4.540  10.493  1.00 75.39           C  
ATOM    173  CZ3 TRP A  21       3.165  -4.067   8.118  1.00 75.44           C  
ATOM    174  N   PHE A  22       0.452   1.287   6.690  1.00 84.81           N  
ATOM    175  CA  PHE A  22      -0.147   1.941   5.533  1.00 84.63           C  
ATOM    176  C   PHE A  22      -0.202   0.992   4.342  1.00 84.01           C  
ATOM    177  CB  PHE A  22       0.637   3.204   5.162  1.00 82.85           C  
ATOM    178  O   PHE A  22       0.567   0.031   4.271  1.00 82.16           O  
ATOM    179  CG  PHE A  22       0.750   4.200   6.284  1.00 78.05           C  
ATOM    180  CD1 PHE A  22      -0.185   5.217   6.425  1.00 74.18           C  
ATOM    181  CD2 PHE A  22       1.793   4.118   7.198  1.00 75.28           C  
ATOM    182  CE1 PHE A  22      -0.083   6.141   7.463  1.00 74.30           C  
ATOM    183  CE2 PHE A  22       1.901   5.037   8.238  1.00 74.35           C  
ATOM    184  CZ  PHE A  22       0.963   6.048   8.368  1.00 71.81           C  
ATOM    185  N   ILE A  23      -1.143   1.112   3.567  1.00 83.14           N  
ATOM    186  CA  ILE A  23      -1.146   0.418   2.283  1.00 82.84           C  
ATOM    187  C   ILE A  23      -0.681   1.368   1.182  1.00 82.88           C  
ATOM    188  CB  ILE A  23      -2.545  -0.147   1.949  1.00 80.92           C  
ATOM    189  O   ILE A  23      -1.237   2.456   1.017  1.00 81.18           O  
ATOM    190  CG1 ILE A  23      -2.989  -1.144   3.025  1.00 73.59           C  
ATOM    191  CG2 ILE A  23      -2.546  -0.800   0.564  1.00 73.71           C  
ATOM    192  CD1 ILE A  23      -4.476  -1.471   2.990  1.00 72.59           C  
ATOM    193  N   MET A  24       0.497   1.144   0.559  1.00 83.57           N  
ATOM    194  CA  MET A  24       0.943   1.870  -0.627  1.00 83.52           C  
ATOM    195  C   MET A  24       0.377   1.241  -1.896  1.00 83.35           C  
ATOM    196  CB  MET A  24       2.471   1.901  -0.696  1.00 81.50           C  
ATOM    197  O   MET A  24       0.482   0.030  -2.093  1.00 81.75           O  
ATOM    198  CG  MET A  24       3.017   2.818  -1.778  1.00 75.54           C  
ATOM    199  SD  MET A  24       4.762   2.441  -2.204  1.00 69.65           S  
ATOM    200  CE  MET A  24       5.547   2.689  -0.587  1.00 66.88           C  
ATOM    201  N   VAL A  25      -0.448   1.935  -2.673  1.00 81.97           N  
ATOM    202  CA  VAL A  25      -1.046   1.483  -3.925  1.00 82.09           C  
ATOM    203  C   VAL A  25      -0.291   2.088  -5.107  1.00 81.91           C  
ATOM    204  CB  VAL A  25      -2.544   1.853  -4.005  1.00 80.15           C  
ATOM    205  O   VAL A  25      -0.131   3.308  -5.191  1.00 80.48           O  
ATOM    206  CG1 VAL A  25      -3.148   1.378  -5.325  1.00 74.56           C  
ATOM    207  CG2 VAL A  25      -3.304   1.257  -2.821  1.00 74.78           C  
ATOM    208  N   MET A  26       0.388   1.290  -5.909  1.00 82.81           N  
ATOM    209  CA  MET A  26       1.120   1.707  -7.102  1.00 83.26           C  
ATOM    210  C   MET A  26       0.481   1.132  -8.361  1.00 82.88           C  
ATOM    211  CB  MET A  26       2.584   1.273  -7.013  1.00 80.52           C  
ATOM    212  O   MET A  26      -0.001  -0.002  -8.356  1.00 80.97           O  
ATOM    213  CG  MET A  26       3.353   1.937  -5.883  1.00 73.57           C  
ATOM    214  SD  MET A  26       5.079   1.329  -5.754  1.00 66.03           S  
ATOM    215  CE  MET A  26       4.792  -0.289  -4.984  1.00 64.85           C  
ATOM    216  N   ARG A  27       0.295   2.005  -9.325  1.00 81.25           N  
ATOM    217  CA  ARG A  27      -0.082   1.538 -10.655  1.00 81.49           C  
ATOM    218  C   ARG A  27       1.078   0.814 -11.331  1.00 80.47           C  
ATOM    219  CB  ARG A  27      -0.548   2.708 -11.524  1.00 78.14           C  
ATOM    220  O   ARG A  27       2.225   1.258 -11.250  1.00 78.77           O  
ATOM    221  CG  ARG A  27      -1.149   2.286 -12.855  1.00 72.80           C  
ATOM    222  CD  ARG A  27      -1.654   3.482 -13.650  1.00 72.56           C  
ATOM    223  NE  ARG A  27      -2.200   3.078 -14.943  1.00 62.29           N  
ATOM    224  NH1 ARG A  27      -2.692   5.225 -15.639  1.00 50.99           N  
ATOM    225  NH2 ARG A  27      -3.154   3.440 -17.001  1.00 47.89           N  
ATOM    226  CZ  ARG A  27      -2.681   3.915 -15.858  1.00 65.30           C  
ATOM    227  N   THR A  28       0.775  -0.445 -11.814  1.00 78.18           N  
ATOM    228  CA  THR A  28       1.811  -1.128 -12.582  1.00 77.30           C  
ATOM    229  C   THR A  28       1.781  -0.685 -14.042  1.00 76.55           C  
ATOM    230  CB  THR A  28       1.649  -2.657 -12.503  1.00 74.55           C  
ATOM    231  O   THR A  28       0.726  -0.313 -14.562  1.00 73.60           O  
ATOM    232  CG2 THR A  28       1.768  -3.149 -11.064  1.00 67.87           C  
ATOM    233  OG1 THR A  28       0.362  -3.023 -13.016  1.00 68.46           O  
TER     234      THR A  28
END
