# Supplementary material for: Tailored structured peptide design with a key-cutting machine approach
Source: Nat Mach Intell. 2025 Oct 21;7(10):1685–97. doi: 10.1038/s42256-025-01119-2 (PMC12552119; doi:10.1038/s42256-025-01119-2)
Supplement: Supplementary file 3 — Statistical data for the ternary plots of the comparison between our method and ESM-IF1, ProteinSolver and ProteinMPNN. [file 42256_2025_1119_MOESM3_ESM.zip › Fig1d/Fig1dg_1s7m_reference.pdb]

ATOM    932  N   GLU A 678      36.939   7.474   2.264  1.00 19.50           N  
ATOM    933  CA  GLU A 678      35.636   8.118   2.444  1.00 19.02           C  
ATOM    934  C   GLU A 678      34.540   7.412   1.662  1.00 18.48           C  
ATOM    935  O   GLU A 678      34.755   6.970   0.547  1.00 19.08           O  
ATOM    936  CB  GLU A 678      35.680   9.588   1.958  1.00 17.34           C  
ATOM    937  CG  GLU A 678      34.348  10.344   2.109  1.00 21.21           C  
ATOM    938  CD  GLU A 678      34.418  11.824   1.629  1.00 23.77           C  
ATOM    939  OE1 GLU A 678      35.540  12.339   1.452  1.00 23.81           O  
ATOM    940  OE2 GLU A 678      33.354  12.452   1.440  1.00 22.52           O  
ATOM    941  N   VAL A 679      33.368   7.331   2.262  1.00 18.90           N  
ATOM    942  CA  VAL A 679      32.207   6.727   1.633  1.00 22.30           C  
ATOM    943  C   VAL A 679      31.125   7.812   1.658  1.00 22.50           C  
ATOM    944  O   VAL A 679      30.813   8.371   2.706  1.00 22.99           O  
ATOM    945  CB  VAL A 679      31.693   5.485   2.410  1.00 21.94           C  
ATOM    946  CG1 VAL A 679      30.405   4.982   1.777  1.00 20.78           C  
ATOM    947  CG2 VAL A 679      32.742   4.380   2.404  1.00 20.92           C  
ATOM    948  N   LYS A 680      30.564   8.095   0.491  1.00 24.89           N  
ATOM    949  CA  LYS A 680      29.534   9.113   0.346  1.00 22.86           C  
ATOM    950  C   LYS A 680      28.248   8.539  -0.198  1.00 22.74           C  
ATOM    951  O   LYS A 680      28.263   7.815  -1.185  1.00 23.43           O  
ATOM    952  CB  LYS A 680      30.032  10.210  -0.608  1.00 26.01           C  
ATOM    953  CG  LYS A 680      28.952  11.181  -1.049  1.00 28.79           C  
ATOM    954  CD  LYS A 680      29.541  12.299  -1.889  1.00 33.94           C  
ATOM    955  CE  LYS A 680      29.873  13.502  -1.038  1.00 35.13           C  
ATOM    956  NZ  LYS A 680      30.122  14.675  -1.948  1.00 40.51           N  
ATOM    957  N   PHE A 681      27.136   8.852   0.452  1.00 20.55           N  
ATOM    958  CA  PHE A 681      25.841   8.398  -0.006  1.00 24.04           C  
ATOM    959  C   PHE A 681      25.183   9.584  -0.717  1.00 26.71           C  
ATOM    960  O   PHE A 681      24.894  10.624  -0.101  1.00 25.95           O  
ATOM    961  CB  PHE A 681      25.030   7.898   1.189  1.00 24.07           C  
ATOM    962  CG  PHE A 681      25.693   6.743   1.910  1.00 27.63           C  
ATOM    963  CD1 PHE A 681      26.664   6.975   2.897  1.00 23.78           C  
ATOM    964  CD2 PHE A 681      25.412   5.421   1.541  1.00 25.54           C  
ATOM    965  CE1 PHE A 681      27.347   5.901   3.504  1.00 26.77           C  
ATOM    966  CE2 PHE A 681      26.094   4.347   2.141  1.00 28.22           C  
ATOM    967  CZ  PHE A 681      27.065   4.587   3.124  1.00 25.29           C  
ATOM    968  N   LYS A 682      24.970   9.422  -2.020  1.00 27.97           N  
ATOM    969  CA  LYS A 682      24.430  10.475  -2.852  1.00 29.69           C  
ATOM    970  C   LYS A 682      22.991  10.344  -3.287  1.00 31.47           C  
ATOM    971  O   LYS A 682      22.494   9.250  -3.564  1.00 32.87           O  
ATOM    972  CB  LYS A 682      25.287  10.646  -4.107  1.00 32.03           C  
ATOM    973  CG  LYS A 682      26.755  10.269  -3.932  1.00 34.98           C  
ATOM    974  CD  LYS A 682      27.689  11.079  -4.834  1.00 35.58           C  
ATOM    975  CE  LYS A 682      27.113  11.293  -6.224  1.00 39.48           C  
ATOM    976  NZ  LYS A 682      28.067  11.987  -7.143  1.00 41.63           N  
ATOM    977  N   SER A 683      22.324  11.490  -3.348  1.00 30.69           N  
ATOM    978  CA  SER A 683      20.951  11.545  -3.794  1.00 30.48           C  
ATOM    979  C   SER A 683      20.994  11.267  -5.290  1.00 30.98           C  
ATOM    980  O   SER A 683      21.970  11.584  -5.970  1.00 32.08           O  
ATOM    981  CB  SER A 683      20.370  12.941  -3.541  1.00 31.33           C  
ATOM    982  OG  SER A 683      20.300  13.214  -2.154  1.00 29.92           O  
ATOM    983  N   GLY A 684      19.940  10.658  -5.797  1.00 32.77           N  
ATOM    984  CA  GLY A 684      19.874  10.362  -7.213  1.00 34.84           C  
ATOM    985  C   GLY A 684      18.488  10.793  -7.634  1.00 36.68           C  
ATOM    986  O   GLY A 684      17.683  11.191  -6.783  1.00 35.84           O  
ATOM    987  N   ASN A 685      18.190  10.704  -8.926  1.00 37.75           N  
ATOM    988  CA  ASN A 685      16.889  11.140  -9.391  1.00 37.80           C  
ATOM    989  C   ASN A 685      15.717  10.575  -8.596  1.00 37.01           C  
ATOM    990  O   ASN A 685      15.517   9.359  -8.516  1.00 36.99           O  
ATOM    991  CB  ASN A 685      16.697  10.828 -10.877  1.00 40.56           C  
ATOM    992  CG  ASN A 685      15.357  11.328 -11.392  1.00 43.59           C  
ATOM    993  OD1 ASN A 685      14.457  10.543 -11.690  1.00 44.39           O  
ATOM    994  ND2 ASN A 685      15.211  12.649 -11.467  1.00 44.66           N  
ATOM    995  N   GLY A 686      14.953  11.488  -8.005  1.00 35.50           N  
ATOM    996  CA  GLY A 686      13.787  11.126  -7.233  1.00 32.06           C  
ATOM    997  C   GLY A 686      14.031  10.743  -5.797  1.00 31.78           C  
ATOM    998  O   GLY A 686      13.072  10.514  -5.062  1.00 31.59           O  
ATOM    999  N   ILE A 687      15.293  10.656  -5.376  1.00 31.53           N  
ATOM   1000  CA  ILE A 687      15.572  10.268  -3.995  1.00 30.75           C  
ATOM   1001  C   ILE A 687      16.528  11.237  -3.320  1.00 29.79           C  
ATOM   1002  O   ILE A 687      17.550  11.606  -3.889  1.00 29.09           O  
ATOM   1003  CB  ILE A 687      16.163   8.851  -3.935  1.00 31.03           C  
ATOM   1004  CG1 ILE A 687      15.196   7.859  -4.596  1.00 31.58           C  
ATOM   1005  CG2 ILE A 687      16.422   8.455  -2.494  1.00 30.95           C  
ATOM   1006  CD1 ILE A 687      15.664   6.395  -4.539  1.00 30.69           C  
ATOM   1007  N   ASN A 688      16.178  11.681  -2.118  1.00 30.79           N  
ATOM   1008  CA  ASN A 688      17.052  12.603  -1.405  1.00 31.94           C  
ATOM   1009  C   ASN A 688      17.764  11.894  -0.271  1.00 29.16           C  
ATOM   1010  O   ASN A 688      17.136  11.328   0.613  1.00 27.84           O  
ATOM   1011  CB  ASN A 688      16.280  13.816  -0.870  1.00 35.31           C  
ATOM   1012  CG  ASN A 688      15.968  14.837  -1.963  1.00 39.39           C  
ATOM   1013  OD1 ASN A 688      16.714  14.967  -2.951  1.00 38.83           O  
ATOM   1014  ND2 ASN A 688      14.869  15.580  -1.784  1.00 40.58           N  
ATOM   1015  N   VAL A 689      19.087  11.931  -0.319  1.00 27.85           N  
ATOM   1016  CA  VAL A 689      19.904  11.258   0.684  1.00 28.85           C  
ATOM   1017  C   VAL A 689      20.623  12.273   1.576  1.00 26.88           C  
ATOM   1018  O   VAL A 689      21.468  13.033   1.102  1.00 28.21           O  
ATOM   1019  CB  VAL A 689      20.951  10.336  -0.007  1.00 26.29           C  
ATOM   1020  CG1 VAL A 689      21.646   9.487   1.016  1.00 26.53           C  
ATOM   1021  CG2 VAL A 689      20.268   9.480  -1.060  1.00 27.40           C  
ATOM   1022  N   SER A 690      20.297  12.267   2.867  1.00 26.78           N  
ATOM   1023  CA  SER A 690      20.911  13.219   3.808  1.00 28.12           C  
ATOM   1024  C   SER A 690      21.467  12.569   5.063  1.00 27.04           C  
ATOM   1025  O   SER A 690      20.999  11.506   5.481  1.00 25.36           O  
ATOM   1026  CB  SER A 690      19.891  14.294   4.227  1.00 25.34           C  
ATOM   1027  OG  SER A 690      18.836  13.705   4.972  1.00 26.19           O  
ATOM   1028  N   GLY A 691      22.448  13.238   5.671  1.00 29.03           N  
ATOM   1029  CA  GLY A 691      23.070  12.721   6.886  1.00 31.39           C  
ATOM   1030  C   GLY A 691      22.991  13.669   8.084  1.00 33.63           C  
ATOM   1031  O   GLY A 691      22.712  14.866   7.934  1.00 32.99           O  
ATOM   1032  N   LYS A 692      23.245  13.127   9.272  1.00 33.53           N  
ATOM   1033  CA  LYS A 692      23.208  13.901  10.513  1.00 34.29           C  
ATOM   1034  C   LYS A 692      23.639  13.028  11.696  1.00 32.18           C  
ATOM   1035  O   LYS A 692      23.177  11.903  11.832  1.00 28.94           O  
ATOM   1036  CB  LYS A 692      21.775  14.416  10.745  1.00 36.26           C  
ATOM   1037  CG  LYS A 692      21.491  14.960  12.137  1.00 39.22           C  
ATOM   1038  CD  LYS A 692      22.351  16.173  12.454  1.00 43.80           C  
ATOM   1039  CE  LYS A 692      21.612  17.482  12.188  1.00 45.95           C  
ATOM   1040  NZ  LYS A 692      20.414  17.611  13.065  1.00 47.19           N  
ATOM   1041  N   THR A 693      24.519  13.539  12.552  1.00 32.05           N  
ATOM   1042  CA  THR A 693      24.923  12.760  13.718  1.00 31.01           C  
ATOM   1043  C   THR A 693      23.917  13.043  14.829  1.00 31.60           C  
ATOM   1044  O   THR A 693      23.777  14.165  15.276  1.00 32.66           O  
ATOM   1045  CB  THR A 693      26.337  13.125  14.177  1.00 30.22           C  
ATOM   1046  OG1 THR A 693      27.262  12.880  13.102  1.00 30.71           O  
ATOM   1047  CG2 THR A 693      26.736  12.292  15.400  1.00 27.44           C  
ATOM   1048  N   VAL A 694      23.212  12.009  15.257  1.00 33.78           N  
ATOM   1049  CA  VAL A 694      22.190  12.126  16.280  1.00 35.08           C  
ATOM   1050  C   VAL A 694      22.370  11.068  17.362  1.00 36.00           C  
ATOM   1051  O   VAL A 694      22.454   9.876  17.061  1.00 35.90           O  
ATOM   1052  CB  VAL A 694      20.805  11.941  15.657  1.00 36.77           C  
ATOM   1053  CG1 VAL A 694      19.716  12.010  16.747  1.00 38.21           C  
ATOM   1054  CG2 VAL A 694      20.593  12.984  14.564  1.00 34.47           C  
ATOM   1055  N   ASN A 695      22.395  11.505  18.618  1.00 35.96           N  
ATOM   1056  CA  ASN A 695      22.585  10.605  19.753  1.00 35.86           C  
ATOM   1057  C   ASN A 695      23.758   9.663  19.501  1.00 33.87           C  
ATOM   1058  O   ASN A 695      23.665   8.471  19.756  1.00 33.06           O  
ATOM   1059  CB  ASN A 695      21.330   9.770  20.019  1.00 39.49           C  
ATOM   1060  CG  ASN A 695      20.135  10.616  20.408  1.00 42.07           C  
ATOM   1061  OD1 ASN A 695      20.224  11.472  21.285  1.00 41.94           O  
ATOM   1062  ND2 ASN A 695      19.005  10.374  19.755  1.00 44.78           N  
ATOM   1063  N   GLY A 696      24.847  10.218  18.986  1.00 32.05           N  
ATOM   1064  CA  GLY A 696      26.037   9.440  18.722  1.00 32.83           C  
ATOM   1065  C   GLY A 696      26.085   8.785  17.349  1.00 32.13           C  
ATOM   1066  O   GLY A 696      27.156   8.644  16.750  1.00 31.38           O  
ATOM   1067  N   ARG A 697      24.922   8.405  16.840  1.00 31.02           N  
ATOM   1068  CA  ARG A 697      24.852   7.739  15.546  1.00 29.83           C  
ATOM   1069  C   ARG A 697      25.004   8.605  14.286  1.00 29.57           C  
ATOM   1070  O   ARG A 697      24.402   9.682  14.163  1.00 29.77           O  
ATOM   1071  CB  ARG A 697      23.542   6.960  15.443  1.00 28.80           C  
ATOM   1072  CG  ARG A 697      23.296   5.955  16.559  1.00 31.01           C  
ATOM   1073  CD  ARG A 697      22.005   5.181  16.314  1.00 33.12           C  
ATOM   1074  NE  ARG A 697      21.658   4.285  17.420  1.00 38.28           N  
ATOM   1075  CZ  ARG A 697      21.004   4.661  18.524  1.00 41.19           C  
ATOM   1076  NH1 ARG A 697      20.620   5.924  18.689  1.00 39.64           N  
ATOM   1077  NH2 ARG A 697      20.708   3.767  19.461  1.00 39.95           N  
ATOM   1078  N   ARG A 698      25.831   8.142  13.355  1.00 26.41           N  
ATOM   1079  CA  ARG A 698      25.944   8.833  12.101  1.00 25.28           C  
ATOM   1080  C   ARG A 698      24.733   8.245  11.355  1.00 27.65           C  
ATOM   1081  O   ARG A 698      24.724   7.071  10.946  1.00 28.51           O  
ATOM   1082  CB  ARG A 698      27.240   8.502  11.390  1.00 21.10           C  
ATOM   1083  CG  ARG A 698      28.476   9.105  11.989  1.00 20.32           C  
ATOM   1084  CD  ARG A 698      28.972   8.410  13.285  1.00 21.58           C  
ATOM   1085  NE  ARG A 698      30.270   8.961  13.697  1.00 22.97           N  
ATOM   1086  CZ  ARG A 698      30.480   9.619  14.839  1.00 23.59           C  
ATOM   1087  NH1 ARG A 698      29.485   9.785  15.686  1.00 24.54           N  
ATOM   1088  NH2 ARG A 698      31.666  10.152  15.110  1.00 23.17           N  
ATOM   1089  N   GLU A 699      23.693   9.058  11.204  1.00 28.86           N  
ATOM   1090  CA  GLU A 699      22.474   8.604  10.561  1.00 28.80           C  
ATOM   1091  C   GLU A 699      22.316   9.082   9.123  1.00 28.96           C  
ATOM   1092  O   GLU A 699      22.483  10.264   8.825  1.00 28.66           O  
ATOM   1093  CB  GLU A 699      21.258   9.016  11.409  1.00 31.67           C  
ATOM   1094  CG  GLU A 699      21.180   8.334  12.800  1.00 32.54           C  
ATOM   1095  CD  GLU A 699      19.825   8.520  13.474  1.00 34.28           C  
ATOM   1096  OE1 GLU A 699      19.474   7.728  14.376  1.00 33.69           O  
ATOM   1097  OE2 GLU A 699      19.102   9.461  13.098  1.00 35.99           O  
ATOM   1098  N   ILE A 700      22.036   8.142   8.221  1.00 27.95           N  
ATOM   1099  CA  ILE A 700      21.821   8.494   6.816  1.00 28.84           C  
ATOM   1100  C   ILE A 700      20.347   8.250   6.540  1.00 28.33           C  
ATOM   1101  O   ILE A 700      19.830   7.138   6.737  1.00 26.77           O  
ATOM   1102  CB  ILE A 700      22.672   7.636   5.856  1.00 29.05           C  
ATOM   1103  CG1 ILE A 700      24.146   7.762   6.220  1.00 27.38           C  
ATOM   1104  CG2 ILE A 700      22.444   8.088   4.419  1.00 30.41           C  
ATOM   1105  CD1 ILE A 700      24.680   9.186   6.201  1.00 29.62           C  
ATOM   1106  N   THR A 701      19.654   9.297   6.111  1.00 28.83           N  
ATOM   1107  CA  THR A 701      18.224   9.174   5.854  1.00 27.79           C  
ATOM   1108  C   THR A 701      17.878   9.197   4.373  1.00 27.67           C  
ATOM   1109  O   THR A 701      18.480   9.946   3.595  1.00 25.28           O  
ATOM   1110  CB  THR A 701      17.439  10.282   6.602  1.00 28.36           C  
ATOM   1111  OG1 THR A 701      17.543  10.051   8.006  1.00 28.28           O  
ATOM   1112  CG2 THR A 701      15.964  10.255   6.228  1.00 27.14           C  
ATOM   1113  N   PHE A 702      16.888   8.379   4.009  1.00 27.83           N  
ATOM   1114  CA  PHE A 702      16.453   8.238   2.619  1.00 29.41           C  
ATOM   1115  C   PHE A 702      14.977   8.583   2.408  1.00 29.77           C  
ATOM   1116  O   PHE A 702      14.101   7.971   3.008  1.00 30.05           O  
ATOM   1117  CB  PHE A 702      16.711   6.796   2.146  1.00 27.41           C  
ATOM   1118  CG  PHE A 702      18.147   6.371   2.262  1.00 25.14           C  
ATOM   1119  CD1 PHE A 702      18.686   6.022   3.497  1.00 23.15           C  
ATOM   1120  CD2 PHE A 702      18.974   6.374   1.141  1.00 23.97           C  
ATOM   1121  CE1 PHE A 702      20.042   5.681   3.616  1.00 24.95           C  
ATOM   1122  CE2 PHE A 702      20.335   6.038   1.239  1.00 22.05           C  
ATOM   1123  CZ  PHE A 702      20.872   5.690   2.480  1.00 24.48           C  
ATOM   1124  N   GLU A 703      14.704   9.546   1.534  1.00 31.61           N  
ATOM   1125  CA  GLU A 703      13.322   9.931   1.272  1.00 34.87           C  
ATOM   1126  C   GLU A 703      13.087  10.309  -0.187  1.00 34.92           C  
ATOM   1127  O   GLU A 703      14.013  10.712  -0.899  1.00 34.98           O  
ATOM   1128  CB  GLU A 703      12.941  11.127   2.155  1.00 37.50           C  
ATOM   1129  CG  GLU A 703      13.810  12.346   1.864  1.00 42.99           C  
ATOM   1130  CD  GLU A 703      13.485  13.553   2.736  1.00 47.70           C  
ATOM   1131  OE1 GLU A 703      13.274  13.373   3.960  1.00 48.60           O  
ATOM   1132  OE2 GLU A 703      13.462  14.685   2.190  1.00 49.02           O  
ATOM   1133  N   LEU A 704      11.834  10.192  -0.622  1.00 36.59           N  
ATOM   1134  CA  LEU A 704      11.463  10.564  -1.985  1.00 38.40           C  
ATOM   1135  C   LEU A 704      11.667  12.063  -2.101  1.00 39.36           C  
ATOM   1136  O   LEU A 704      11.424  12.789  -1.144  1.00 40.35           O  
ATOM   1137  CB  LEU A 704       9.990  10.248  -2.240  1.00 37.15           C  
ATOM   1138  CG  LEU A 704       9.590   8.771  -2.183  1.00 39.66           C  
ATOM   1139  CD1 LEU A 704       8.063   8.640  -2.216  1.00 39.87           C  
ATOM   1140  CD2 LEU A 704      10.226   8.032  -3.353  1.00 38.28           C  
ATOM   1141  N   ALA A 705      12.119  12.527  -3.258  1.00 40.92           N  
ATOM   1142  CA  ALA A 705      12.323  13.956  -3.470  1.00 44.01           C  
ATOM   1143  C   ALA A 705      10.975  14.619  -3.776  1.00 46.93           C  
ATOM   1144  O   ALA A 705       9.946  13.905  -3.730  1.00 47.93           O  
ATOM   1145  CB  ALA A 705      13.289  14.188  -4.624  1.00 42.26           C  
