# Supplementary material for: Tailored structured peptide design with a key-cutting machine approach
Source: Nat Mach Intell. 2025 Oct 21;7(10):1685–97. doi: 10.1038/s42256-025-01119-2 (PMC12552119; doi:10.1038/s42256-025-01119-2)
Supplement: Supplementary file 3 — Statistical data for the ternary plots of the comparison between our method and ESM-IF1, ProteinSolver and ProteinMPNN. [file 42256_2025_1119_MOESM3_ESM.zip › Fig1d/Fig1du_3w68_designed.pdb]

HEADER                                            18-OCT-22                     
TITLE     ESMFOLD V1 PREDICTION FOR INPUT
REMARK   1                                                                      
REMARK   1 REFERENCE 1                                                          
REMARK   1  AUTH   ZEMING LIN, HALIL AKIN, ROSHAN RAO, BRIAN HIE, ZHONGKAI ZHU,
REMARK   1  AUTH 2 WENTING LU, NIKITA SMETANIN, ROBERT VERKUIL, ORI KABELI,
REMARK   1  AUTH 3 YANIV SHMUELI, ALLAN DOS SANTOS COSTA,
REMARK   1  AUTH 4 MARYAM FAZEL-ZARANDI, TOM SERCU, SALVATORE CANDIDO,
REMARK   1  AUTH 5 ALEXANDER RIVES
REMARK   1  TITL   EVOLUTIONARY-SCALE PREDICTION OF ATOMIC LEVEL PROTEIN
REMARK   1  TITL 2 STRUCTURE WITH A LANGUAGE MODEL
REMARK   1  REF                                                                 
REMARK   1  REFN                                                                
REMARK   1  PMID                                                                
REMARK   1  DOI    10.1101/2022.07.20.500902                                    
REMARK   1                                                                      
REMARK   1 LICENSE AND DISCLAIMERS                
REMARK   1 ESM METAGENOMIC ATLAS DATA IS AVAILABLE UNDER
REMARK   1 A CC-BY-4.0 LICENSE FOR ACADEMIC AND COMMERCIAL USE.
REMARK   1 COPYRIGHT (C) META PLATFORMS, INC. ALL RIGHTS RESERVED.
REMARK   1 USE OF THE ESM METAGENOMIC ATLAS DATA IS SUBJECT
REMARK   1 TO THE META OPEN SOURCE TERMS OF USE AND PRIVACY POLICY.
ATOM      1  N   GLU A   1      10.798   4.936   1.396  1.00  0.66           N  
ATOM      2  CA  GLU A   1       9.751   5.061   2.406  1.00  0.64           C  
ATOM      3  C   GLU A   1       8.366   5.083   1.766  1.00  0.66           C  
ATOM      4  CB  GLU A   1       9.962   6.323   3.247  1.00  0.60           C  
ATOM      5  O   GLU A   1       7.354   4.957   2.459  1.00  0.63           O  
ATOM      6  CG  GLU A   1       9.727   6.116   4.736  1.00  0.58           C  
ATOM      7  CD  GLU A   1      10.380   7.184   5.600  1.00  0.57           C  
ATOM      8  OE1 GLU A   1      10.803   8.229   5.057  1.00  0.57           O  
ATOM      9  OE2 GLU A   1      10.469   6.972   6.830  1.00  0.54           O  
ATOM     10  N   ARG A   2       7.982   5.092   0.469  1.00  0.66           N  
ATOM     11  CA  ARG A   2       6.697   5.091  -0.224  1.00  0.64           C  
ATOM     12  C   ARG A   2       6.196   3.668  -0.447  1.00  0.65           C  
ATOM     13  CB  ARG A   2       6.807   5.824  -1.562  1.00  0.61           C  
ATOM     14  O   ARG A   2       4.990   3.439  -0.557  1.00  0.62           O  
ATOM     15  CG  ARG A   2       7.079   7.314  -1.428  1.00  0.60           C  
ATOM     16  CD  ARG A   2       7.122   8.003  -2.785  1.00  0.60           C  
ATOM     17  NE  ARG A   2       8.307   7.620  -3.547  1.00  0.52           N  
ATOM     18  NH1 ARG A   2       7.329   7.929  -5.617  1.00  0.45           N  
ATOM     19  NH2 ARG A   2       9.506   7.228  -5.466  1.00  0.42           N  
ATOM     20  CZ  ARG A   2       8.378   7.593  -4.875  1.00  0.58           C  
ATOM     21  N   TYR A   3       7.111   2.716  -0.346  1.00  0.66           N  
ATOM     22  CA  TYR A   3       6.749   1.305  -0.432  1.00  0.66           C  
ATOM     23  C   TYR A   3       6.304   0.773   0.925  1.00  0.66           C  
ATOM     24  CB  TYR A   3       7.926   0.478  -0.957  1.00  0.63           C  
ATOM     25  O   TYR A   3       5.671  -0.283   1.008  1.00  0.65           O  
ATOM     26  CG  TYR A   3       8.308   0.802  -2.381  1.00  0.61           C  
ATOM     27  CD1 TYR A   3       7.449   0.504  -3.437  1.00  0.59           C  
ATOM     28  CD2 TYR A   3       9.526   1.404  -2.674  1.00  0.60           C  
ATOM     29  CE1 TYR A   3       7.797   0.799  -4.752  1.00  0.59           C  
ATOM     30  CE2 TYR A   3       9.885   1.703  -3.984  1.00  0.58           C  
ATOM     31  OH  TYR A   3       9.364   1.691  -6.314  1.00  0.64           O  
ATOM     32  CZ  TYR A   3       9.015   1.397  -5.015  1.00  0.58           C  
ATOM     33  N   ASN A   4       6.573   1.598   1.858  1.00  0.71           N  
ATOM     34  CA  ASN A   4       6.131   1.212   3.194  1.00  0.70           C  
ATOM     35  C   ASN A   4       4.844   1.932   3.588  1.00  0.70           C  
ATOM     36  CB  ASN A   4       7.229   1.486   4.223  1.00  0.66           C  
ATOM     37  O   ASN A   4       4.465   1.936   4.761  1.00  0.67           O  
ATOM     38  CG  ASN A   4       8.301   0.414   4.232  1.00  0.63           C  
ATOM     39  ND2 ASN A   4       9.350   0.631   5.017  1.00  0.62           N  
ATOM     40  OD1 ASN A   4       8.188  -0.601   3.539  1.00  0.62           O  
ATOM     41  N   ASP A   5       4.043   2.503   2.696  1.00  0.70           N  
ATOM     42  CA  ASP A   5       2.779   3.191   2.940  1.00  0.70           C  
ATOM     43  C   ASP A   5       1.615   2.204   2.980  1.00  0.70           C  
ATOM     44  CB  ASP A   5       2.531   4.253   1.867  1.00  0.67           C  
ATOM     45  O   ASP A   5       1.315   1.549   1.980  1.00  0.67           O  
ATOM     46  CG  ASP A   5       1.325   5.127   2.165  1.00  0.64           C  
ATOM     47  OD1 ASP A   5       0.579   4.831   3.123  1.00  0.62           O  
ATOM     48  OD2 ASP A   5       1.118   6.120   1.434  1.00  0.64           O  
ATOM     49  N   PRO A   6       1.151   1.706   4.218  1.00  0.68           N  
ATOM     50  CA  PRO A   6       0.105   0.689   4.352  1.00  0.67           C  
ATOM     51  C   PRO A   6      -1.152   1.028   3.554  1.00  0.68           C  
ATOM     52  CB  PRO A   6      -0.187   0.680   5.855  1.00  0.65           C  
ATOM     53  O   PRO A   6      -1.952   0.139   3.249  1.00  0.67           O  
ATOM     54  CG  PRO A   6       0.319   1.996   6.350  1.00  0.62           C  
ATOM     55  CD  PRO A   6       1.385   2.482   5.410  1.00  0.61           C  
ATOM     56  N   MET A   7      -1.252   2.310   3.179  1.00  0.71           N  
ATOM     57  CA  MET A   7      -2.519   2.619   2.523  1.00  0.70           C  
ATOM     58  C   MET A   7      -2.455   2.293   1.034  1.00  0.70           C  
ATOM     59  CB  MET A   7      -2.883   4.092   2.720  1.00  0.67           C  
ATOM     60  O   MET A   7      -3.470   2.345   0.338  1.00  0.68           O  
ATOM     61  CG  MET A   7      -3.483   4.397   4.083  1.00  0.64           C  
ATOM     62  SD  MET A   7      -5.130   3.621   4.316  1.00  0.58           S  
ATOM     63  CE  MET A   7      -6.128   4.646   3.200  1.00  0.59           C  
ATOM     64  N   ALA A   8      -1.305   2.000   0.490  1.00  0.64           N  
ATOM     65  CA  ALA A   8      -1.176   1.846  -0.957  1.00  0.63           C  
ATOM     66  C   ALA A   8      -1.754   0.512  -1.420  1.00  0.63           C  
ATOM     67  CB  ALA A   8       0.287   1.963  -1.377  1.00  0.60           C  
ATOM     68  O   ALA A   8      -2.192   0.382  -2.565  1.00  0.63           O  
ATOM     69  N   ALA A   9      -1.930  -0.463  -0.426  1.00  0.61           N  
ATOM     70  CA  ALA A   9      -2.162  -1.823  -0.903  1.00  0.60           C  
ATOM     71  C   ALA A   9      -3.512  -1.935  -1.606  1.00  0.61           C  
ATOM     72  CB  ALA A   9      -2.086  -2.815   0.256  1.00  0.58           C  
ATOM     73  O   ALA A   9      -3.590  -2.403  -2.744  1.00  0.60           O  
ATOM     74  N   PRO A  10      -4.610  -1.640  -1.080  1.00  0.63           N  
ATOM     75  CA  PRO A  10      -5.845  -1.981  -1.791  1.00  0.62           C  
ATOM     76  C   PRO A  10      -6.040  -1.158  -3.062  1.00  0.63           C  
ATOM     77  CB  PRO A  10      -6.939  -1.671  -0.766  1.00  0.59           C  
ATOM     78  O   PRO A  10      -6.714  -1.604  -3.994  1.00  0.61           O  
ATOM     79  CG  PRO A  10      -6.232  -0.965   0.345  1.00  0.57           C  
ATOM     80  CD  PRO A  10      -4.753  -1.057   0.104  1.00  0.57           C  
ATOM     81  N   TYR A  11      -5.255  -0.086  -3.215  1.00  0.64           N  
ATOM     82  CA  TYR A  11      -5.472   0.680  -4.437  1.00  0.63           C  
ATOM     83  C   TYR A  11      -4.595   0.161  -5.570  1.00  0.63           C  
ATOM     84  CB  TYR A  11      -5.191   2.167  -4.198  1.00  0.61           C  
ATOM     85  O   TYR A  11      -4.869   0.418  -6.744  1.00  0.63           O  
ATOM     86  CG  TYR A  11      -6.200   2.839  -3.299  1.00  0.60           C  
ATOM     87  CD1 TYR A  11      -7.464   3.183  -3.773  1.00  0.57           C  
ATOM     88  CD2 TYR A  11      -5.892   3.131  -1.974  1.00  0.57           C  
ATOM     89  CE1 TYR A  11      -8.396   3.804  -2.949  1.00  0.55           C  
ATOM     90  CE2 TYR A  11      -6.817   3.752  -1.141  1.00  0.54           C  
ATOM     91  OH  TYR A  11      -8.984   4.698  -0.816  1.00  0.60           O  
ATOM     92  CZ  TYR A  11      -8.065   4.084  -1.637  1.00  0.54           C  
ATOM     93  N   ILE A  12      -3.564  -0.710  -5.325  1.00  0.60           N  
ATOM     94  CA  ILE A  12      -2.738  -1.248  -6.400  1.00  0.60           C  
ATOM     95  C   ILE A  12      -3.421  -2.468  -7.015  1.00  0.60           C  
ATOM     96  CB  ILE A  12      -1.326  -1.623  -5.894  1.00  0.57           C  
ATOM     97  O   ILE A  12      -3.308  -2.708  -8.219  1.00  0.60           O  
ATOM     98  CG1 ILE A  12      -0.600  -0.379  -5.370  1.00  0.53           C  
ATOM     99  CG2 ILE A  12      -0.518  -2.303  -7.003  1.00  0.55           C  
ATOM    100  CD1 ILE A  12       0.763  -0.671  -4.757  1.00  0.52           C  
ATOM    101  N   MET A  13      -4.459  -3.045  -6.301  1.00  0.61           N  
ATOM    102  CA  MET A  13      -5.130  -4.193  -6.905  1.00  0.60           C  
ATOM    103  C   MET A  13      -6.437  -3.773  -7.567  1.00  0.60           C  
ATOM    104  CB  MET A  13      -5.398  -5.273  -5.855  1.00  0.56           C  
ATOM    105  O   MET A  13      -7.251  -4.621  -7.937  1.00  0.59           O  
ATOM    106  CG  MET A  13      -4.145  -5.777  -5.159  1.00  0.56           C  
ATOM    107  SD  MET A  13      -2.987  -6.611  -6.314  1.00  0.55           S  
ATOM    108  CE  MET A  13      -3.710  -8.275  -6.345  1.00  0.50           C  
ATOM    109  N   MET A  14      -6.645  -2.639  -7.910  1.00  0.60           N  
ATOM    110  CA  MET A  14      -7.722  -2.260  -8.820  1.00  0.60           C  
ATOM    111  C   MET A  14      -7.167  -1.872 -10.187  1.00  0.59           C  
ATOM    112  CB  MET A  14      -8.536  -1.104  -8.239  1.00  0.57           C  
ATOM    113  O   MET A  14      -6.608  -0.786 -10.349  1.00  0.58           O  
ATOM    114  CG  MET A  14      -9.099  -1.385  -6.855  1.00  0.55           C  
ATOM    115  SD  MET A  14     -10.914  -1.652  -6.875  1.00  0.54           S  
ATOM    116  CE  MET A  14     -11.490   0.066  -6.978  1.00  0.50           C  
ATOM    117  N   LEU A  15      -5.942  -2.449 -10.507  1.00  0.59           N  
ATOM    118  CA  LEU A  15      -5.514  -2.326 -11.896  1.00  0.60           C  
ATOM    119  C   LEU A  15      -4.935  -3.642 -12.405  1.00  0.58           C  
ATOM    120  CB  LEU A  15      -4.476  -1.210 -12.040  1.00  0.55           C  
ATOM    121  O   LEU A  15      -4.323  -4.393 -11.642  1.00  0.57           O  
ATOM    122  CG  LEU A  15      -4.924   0.190 -11.617  1.00  0.53           C  
ATOM    123  CD1 LEU A  15      -3.723   1.127 -11.530  1.00  0.49           C  
ATOM    124  CD2 LEU A  15      -5.965   0.736 -12.589  1.00  0.51           C  
