# Supplementary material for: Tailored structured peptide design with a key-cutting machine approach
Source: Nat Mach Intell. 2025 Oct 21;7(10):1685–97. doi: 10.1038/s42256-025-01119-2 (PMC12552119; doi:10.1038/s42256-025-01119-2)
Supplement: Supplementary file 3 — Statistical data for the ternary plots of the comparison between our method and ESM-IF1, ProteinSolver and ProteinMPNN. [file 42256_2025_1119_MOESM3_ESM.zip › Fig1d/Fig1da_1emn_reference.pdb]

ATOM    234  N   GLY A2140     -10.846   5.606  -2.578  1.00  0.86           N  
ATOM    235  CA  GLY A2140      -9.714   5.618  -1.604  1.00  0.93           C  
ATOM    236  C   GLY A2140     -10.054   6.528  -0.420  1.00  0.87           C  
ATOM    237  O   GLY A2140     -10.968   7.325  -0.479  1.00  0.86           O  
ATOM    238  H   GLY A2140     -11.528   6.309  -2.547  1.00  0.94           H  
ATOM    239  HA2 GLY A2140      -9.536   4.613  -1.248  1.00  1.06           H  
ATOM    240  HA3 GLY A2140      -8.825   5.988  -2.093  1.00  0.97           H  
ATOM    241  N   GLN A2141      -9.316   6.419   0.654  1.00  0.94           N  
ATOM    242  CA  GLN A2141      -9.587   7.280   1.839  1.00  0.98           C  
ATOM    243  C   GLN A2141      -8.720   8.534   1.744  1.00  0.87           C  
ATOM    244  O   GLN A2141      -7.510   8.471   1.829  1.00  0.96           O  
ATOM    245  CB  GLN A2141      -9.243   6.512   3.118  1.00  1.20           C  
ATOM    246  CG  GLN A2141      -9.662   7.334   4.338  1.00  1.46           C  
ATOM    247  CD  GLN A2141      -9.927   6.397   5.518  1.00  2.10           C  
ATOM    248  OE1 GLN A2141      -9.009   5.826   6.073  1.00  2.67           O  
ATOM    249  NE2 GLN A2141     -11.152   6.213   5.928  1.00  2.72           N  
ATOM    250  H   GLN A2141      -8.579   5.775   0.678  1.00  1.03           H  
ATOM    251  HA  GLN A2141     -10.630   7.560   1.853  1.00  0.99           H  
ATOM    252  HB2 GLN A2141      -9.767   5.568   3.122  1.00  1.40           H  
ATOM    253  HB3 GLN A2141      -8.179   6.333   3.156  1.00  1.27           H  
ATOM    254  HG2 GLN A2141      -8.872   8.025   4.596  1.00  1.66           H  
ATOM    255  HG3 GLN A2141     -10.562   7.885   4.110  1.00  1.75           H  
ATOM    256 HE21 GLN A2141     -11.893   6.673   5.481  1.00  2.95           H  
ATOM    257 HE22 GLN A2141     -11.332   5.614   6.683  1.00  3.27           H  
ATOM    258  N   CYS A2142      -9.324   9.672   1.549  1.00  0.91           N  
ATOM    259  CA  CYS A2142      -8.531  10.920   1.429  1.00  0.84           C  
ATOM    260  C   CYS A2142      -8.773  11.822   2.637  1.00  0.89           C  
ATOM    261  O   CYS A2142      -9.600  11.546   3.483  1.00  1.08           O  
ATOM    262  CB  CYS A2142      -8.958  11.661   0.165  1.00  0.82           C  
ATOM    263  SG  CYS A2142     -10.757  11.565  -0.018  1.00  1.43           S  
ATOM    264  H   CYS A2142     -10.297   9.705   1.469  1.00  1.10           H  
ATOM    265  HA  CYS A2142      -7.481  10.677   1.364  1.00  0.84           H  
ATOM    266  HB2 CYS A2142      -8.663  12.691   0.243  1.00  1.05           H  
ATOM    267  HB3 CYS A2142      -8.484  11.214  -0.692  1.00  0.88           H  
ATOM    268  N   ILE A2143      -8.057  12.908   2.710  1.00  0.82           N  
ATOM    269  CA  ILE A2143      -8.233  13.853   3.844  1.00  0.92           C  
ATOM    270  C   ILE A2143      -8.250  15.277   3.290  1.00  0.87           C  
ATOM    271  O   ILE A2143      -7.236  15.809   2.883  1.00  0.89           O  
ATOM    272  CB  ILE A2143      -7.075  13.689   4.826  1.00  1.02           C  
ATOM    273  CG1 ILE A2143      -7.150  12.297   5.458  1.00  1.11           C  
ATOM    274  CG2 ILE A2143      -7.175  14.753   5.920  1.00  1.21           C  
ATOM    275  CD1 ILE A2143      -6.510  11.272   4.518  1.00  1.35           C  
ATOM    276  H   ILE A2143      -7.404  13.108   2.008  1.00  0.78           H  
ATOM    277  HA  ILE A2143      -9.168  13.648   4.345  1.00  1.02           H  
ATOM    278  HB  ILE A2143      -6.138  13.799   4.300  1.00  0.98           H  
ATOM    279 HG12 ILE A2143      -6.624  12.303   6.400  1.00  1.44           H  
ATOM    280 HG13 ILE A2143      -8.184  12.033   5.624  1.00  1.26           H  
ATOM    281 HG21 ILE A2143      -8.172  15.169   5.928  1.00  1.51           H  
ATOM    282 HG22 ILE A2143      -6.965  14.303   6.879  1.00  1.62           H  
ATOM    283 HG23 ILE A2143      -6.459  15.538   5.726  1.00  1.69           H  
ATOM    284 HD11 ILE A2143      -6.060  11.783   3.680  1.00  1.87           H  
ATOM    285 HD12 ILE A2143      -5.751  10.719   5.052  1.00  1.65           H  
ATOM    286 HD13 ILE A2143      -7.267  10.589   4.159  1.00  1.80           H  
ATOM    287  N   ASN A2144      -9.399  15.889   3.250  1.00  0.92           N  
ATOM    288  CA  ASN A2144      -9.487  17.268   2.698  1.00  0.91           C  
ATOM    289  C   ASN A2144      -8.623  18.224   3.519  1.00  0.92           C  
ATOM    290  O   ASN A2144      -8.862  18.449   4.688  1.00  1.05           O  
ATOM    291  CB  ASN A2144     -10.939  17.742   2.733  1.00  1.10           C  
ATOM    292  CG  ASN A2144     -11.114  18.887   1.735  1.00  1.02           C  
ATOM    293  OD1 ASN A2144     -11.424  19.999   2.112  1.00  1.36           O  
ATOM    294  ND2 ASN A2144     -10.918  18.659   0.467  1.00  1.38           N  
ATOM    295  H   ASN A2144     -10.206  15.437   3.569  1.00  1.02           H  
ATOM    296  HA  ASN A2144      -9.141  17.264   1.676  1.00  0.87           H  
ATOM    297  HB2 ASN A2144     -11.592  16.923   2.465  1.00  1.29           H  
ATOM    298  HB3 ASN A2144     -11.183  18.088   3.725  1.00  1.24           H  
ATOM    299 HD21 ASN A2144     -10.662  17.763   0.164  1.00  1.85           H  
ATOM    300 HD22 ASN A2144     -11.029  19.382  -0.183  1.00  1.52           H  
ATOM    301  N   THR A2145      -7.626  18.798   2.905  1.00  0.87           N  
ATOM    302  CA  THR A2145      -6.749  19.754   3.635  1.00  0.97           C  
ATOM    303  C   THR A2145      -7.096  21.179   3.198  1.00  1.07           C  
ATOM    304  O   THR A2145      -7.989  21.391   2.400  1.00  1.07           O  
ATOM    305  CB  THR A2145      -5.284  19.461   3.303  1.00  0.97           C  
ATOM    306  OG1 THR A2145      -5.089  19.567   1.900  1.00  1.14           O  
ATOM    307  CG2 THR A2145      -4.927  18.048   3.764  1.00  1.09           C  
ATOM    308  H   THR A2145      -7.459  18.607   1.958  1.00  0.84           H  
ATOM    309  HA  THR A2145      -6.908  19.652   4.698  1.00  1.06           H  
ATOM    310  HB  THR A2145      -4.650  20.171   3.810  1.00  1.11           H  
ATOM    311  HG1 THR A2145      -4.154  19.448   1.720  1.00  1.45           H  
ATOM    312 HG21 THR A2145      -5.831  17.471   3.893  1.00  1.30           H  
ATOM    313 HG22 THR A2145      -4.301  17.575   3.022  1.00  1.61           H  
ATOM    314 HG23 THR A2145      -4.396  18.099   4.703  1.00  1.68           H  
ATOM    315  N   ASP A2146      -6.399  22.156   3.709  1.00  1.21           N  
ATOM    316  CA  ASP A2146      -6.695  23.562   3.315  1.00  1.37           C  
ATOM    317  C   ASP A2146      -6.743  23.666   1.789  1.00  1.45           C  
ATOM    318  O   ASP A2146      -7.800  23.670   1.190  1.00  2.18           O  
ATOM    319  CB  ASP A2146      -5.606  24.483   3.856  1.00  1.48           C  
ATOM    320  CG  ASP A2146      -6.227  25.504   4.811  1.00  1.79           C  
ATOM    321  OD1 ASP A2146      -6.413  25.167   5.969  1.00  2.48           O  
ATOM    322  OD2 ASP A2146      -6.508  26.606   4.368  1.00  2.28           O  
ATOM    323  H   ASP A2146      -5.682  21.966   4.349  1.00  1.23           H  
ATOM    324  HA  ASP A2146      -7.646  23.857   3.725  1.00  1.48           H  
ATOM    325  HB2 ASP A2146      -4.871  23.896   4.384  1.00  1.88           H  
ATOM    326  HB3 ASP A2146      -5.134  25.001   3.037  1.00  1.94           H  
ATOM    327  N   GLY A2147      -5.605  23.748   1.155  1.00  1.40           N  
ATOM    328  CA  GLY A2147      -5.587  23.851  -0.332  1.00  1.41           C  
ATOM    329  C   GLY A2147      -4.852  22.644  -0.920  1.00  1.29           C  
ATOM    330  O   GLY A2147      -3.977  22.782  -1.751  1.00  1.60           O  
ATOM    331  H   GLY A2147      -4.763  23.743   1.656  1.00  1.86           H  
ATOM    332  HA2 GLY A2147      -6.602  23.873  -0.703  1.00  1.50           H  
ATOM    333  HA3 GLY A2147      -5.076  24.756  -0.625  1.00  1.51           H  
ATOM    334  N   SER A2148      -5.202  21.462  -0.495  1.00  1.12           N  
ATOM    335  CA  SER A2148      -4.527  20.244  -1.027  1.00  1.02           C  
ATOM    336  C   SER A2148      -5.293  19.003  -0.572  1.00  0.89           C  
ATOM    337  O   SER A2148      -6.440  19.081  -0.179  1.00  0.90           O  
ATOM    338  CB  SER A2148      -3.095  20.179  -0.499  1.00  1.07           C  
ATOM    339  OG  SER A2148      -2.197  20.045  -1.593  1.00  1.68           O  
ATOM    340  H   SER A2148      -5.912  21.373   0.176  1.00  1.30           H  
ATOM    341  HA  SER A2148      -4.512  20.281  -2.105  1.00  1.05           H  
ATOM    342  HB2 SER A2148      -2.866  21.084   0.038  1.00  1.27           H  
ATOM    343  HB3 SER A2148      -2.996  19.332   0.168  1.00  1.22           H  
ATOM    344  HG  SER A2148      -1.318  20.276  -1.286  1.00  1.93           H  
ATOM    345  N   TYR A2149      -4.670  17.860  -0.617  1.00  0.84           N  
ATOM    346  CA  TYR A2149      -5.370  16.619  -0.182  1.00  0.77           C  
ATOM    347  C   TYR A2149      -4.365  15.477  -0.046  1.00  0.74           C  
ATOM    348  O   TYR A2149      -3.174  15.657  -0.209  1.00  0.78           O  
ATOM    349  CB  TYR A2149      -6.427  16.236  -1.217  1.00  0.78           C  
ATOM    350  CG  TYR A2149      -5.773  16.067  -2.568  1.00  0.78           C  
ATOM    351  CD1 TYR A2149      -5.507  17.189  -3.363  1.00  1.42           C  
ATOM    352  CD2 TYR A2149      -5.433  14.789  -3.027  1.00  1.47           C  
ATOM    353  CE1 TYR A2149      -4.901  17.032  -4.615  1.00  1.42           C  
ATOM    354  CE2 TYR A2149      -4.827  14.632  -4.279  1.00  1.55           C  
ATOM    355  CZ  TYR A2149      -4.561  15.754  -5.073  1.00  0.92           C  
ATOM    356  OH  TYR A2149      -3.962  15.600  -6.307  1.00  1.04           O  
ATOM    357  H   TYR A2149      -3.744  17.819  -0.935  1.00  0.90           H  
ATOM    358  HA  TYR A2149      -5.848  16.792   0.771  1.00  0.84           H  
ATOM    359  HB2 TYR A2149      -6.895  15.307  -0.925  1.00  0.80           H  
ATOM    360  HB3 TYR A2149      -7.174  17.011  -1.273  1.00  0.84           H  
ATOM    361  HD1 TYR A2149      -5.769  18.175  -3.010  1.00  2.26           H  
ATOM    362  HD2 TYR A2149      -5.638  13.923  -2.414  1.00  2.29           H  
ATOM    363  HE1 TYR A2149      -4.697  17.898  -5.228  1.00  2.23           H  
ATOM    364  HE2 TYR A2149      -4.565  13.646  -4.633  1.00  2.41           H  
ATOM    365  HH  TYR A2149      -3.289  16.278  -6.398  1.00  1.39           H  
ATOM    366  N   ARG A2150      -4.843  14.301   0.247  1.00  0.75           N  
ATOM    367  CA  ARG A2150      -3.929  13.133   0.393  1.00  0.83           C  
ATOM    368  C   ARG A2150      -4.695  11.853   0.062  1.00  0.84           C  
ATOM    369  O   ARG A2150      -5.608  11.465   0.763  1.00  1.17           O  
ATOM    370  CB  ARG A2150      -3.417  13.055   1.831  1.00  1.04           C  
ATOM    371  CG  ARG A2150      -2.154  13.904   1.974  1.00  1.40           C  
ATOM    372  CD  ARG A2150      -1.874  14.151   3.457  1.00  1.47           C  
ATOM    373  NE  ARG A2150      -0.578  14.869   3.608  1.00  1.80           N  
ATOM    374  CZ  ARG A2150      -0.280  15.447   4.739  1.00  2.35           C  
ATOM    375  NH1 ARG A2150      -0.243  14.746   5.840  1.00  2.86           N  
ATOM    376  NH2 ARG A2150      -0.023  16.725   4.771  1.00  3.04           N  
ATOM    377  H   ARG A2150      -5.809  14.184   0.368  1.00  0.75           H  
ATOM    378  HA  ARG A2150      -3.094  13.240  -0.284  1.00  0.87           H  
ATOM    379  HB2 ARG A2150      -4.178  13.424   2.503  1.00  1.44           H  
ATOM    380  HB3 ARG A2150      -3.188  12.029   2.073  1.00  1.50           H  
ATOM    381  HG2 ARG A2150      -1.317  13.383   1.530  1.00  2.03           H  
ATOM    382  HG3 ARG A2150      -2.295  14.850   1.475  1.00  2.03           H  
ATOM    383  HD2 ARG A2150      -2.669  14.750   3.878  1.00  1.95           H  
ATOM    384  HD3 ARG A2150      -1.823  13.205   3.976  1.00  1.89           H  
ATOM    385  HE  ARG A2150       0.051  14.908   2.857  1.00  2.15           H  
ATOM    386 HH11 ARG A2150      -0.441  13.766   5.816  1.00  3.48           H  
ATOM    387 HH12 ARG A2150      -0.015  15.189   6.707  1.00  2.99           H  
ATOM    388 HH21 ARG A2150      -0.053  17.262   3.928  1.00  3.26           H  
ATOM    389 HH22 ARG A2150       0.205  17.168   5.638  1.00  3.66           H  
ATOM    390  N   CYS A2151      -4.333  11.198  -1.003  1.00  0.92           N  
ATOM    391  CA  CYS A2151      -5.043   9.947  -1.382  1.00  0.93           C  
ATOM    392  C   CYS A2151      -4.425   8.757  -0.647  1.00  0.97           C  
ATOM    393  O   CYS A2151      -3.556   8.080  -1.159  1.00  1.22           O  
ATOM    394  CB  CYS A2151      -4.929   9.738  -2.892  1.00  1.02           C  
ATOM    395  SG  CYS A2151      -6.238  10.675  -3.716  1.00  1.70           S  
ATOM    396  H   CYS A2151      -3.599  11.531  -1.556  1.00  1.23           H  
ATOM    397  HA  CYS A2151      -6.084  10.032  -1.110  1.00  0.94           H  
ATOM    398  HB2 CYS A2151      -3.965  10.085  -3.234  1.00  1.51           H  
ATOM    399  HB3 CYS A2151      -5.039   8.688  -3.121  1.00  0.99           H  
ATOM    400  N   GLU A2152      -4.874   8.496   0.550  1.00  0.90           N  
ATOM    401  CA  GLU A2152      -4.322   7.347   1.320  1.00  0.96           C  
ATOM    402  C   GLU A2152      -5.216   6.126   1.106  1.00  0.96           C  
ATOM    403  O   GLU A2152      -6.307   6.043   1.635  1.00  1.21           O  
ATOM    404  CB  GLU A2152      -4.285   7.701   2.808  1.00  1.04           C  
ATOM    405  CG  GLU A2152      -2.844   7.994   3.229  1.00  1.35           C  
ATOM    406  CD  GLU A2152      -2.431   7.031   4.344  1.00  1.83           C  
ATOM    407  OE1 GLU A2152      -3.067   7.053   5.385  1.00  2.23           O  
ATOM    408  OE2 GLU A2152      -1.486   6.288   4.138  1.00  2.48           O  
ATOM    409  H   GLU A2152      -5.578   9.054   0.941  1.00  0.94           H  
ATOM    410  HA  GLU A2152      -3.322   7.128   0.975  1.00  1.00           H  
ATOM    411  HB2 GLU A2152      -4.898   8.573   2.985  1.00  1.30           H  
ATOM    412  HB3 GLU A2152      -4.664   6.870   3.385  1.00  1.51           H  
ATOM    413  HG2 GLU A2152      -2.188   7.866   2.380  1.00  1.82           H  
ATOM    414  HG3 GLU A2152      -2.774   9.009   3.589  1.00  1.69           H  
ATOM    415  N   CYS A2153      -4.766   5.179   0.330  1.00  1.00           N  
ATOM    416  CA  CYS A2153      -5.594   3.968   0.079  1.00  1.01           C  
ATOM    417  C   CYS A2153      -5.631   3.098   1.340  1.00  1.07           C  
ATOM    418  O   CYS A2153      -4.730   3.145   2.154  1.00  1.13           O  
ATOM    419  CB  CYS A2153      -4.995   3.179  -1.086  1.00  1.02           C  
ATOM    420  SG  CYS A2153      -6.205   3.082  -2.428  1.00  1.06           S  
ATOM    421  H   CYS A2153      -3.885   5.267  -0.090  1.00  1.23           H  
ATOM    422  HA  CYS A2153      -6.600   4.270  -0.174  1.00  1.00           H  
ATOM    423  HB2 CYS A2153      -4.106   3.679  -1.439  1.00  1.02           H  
ATOM    424  HB3 CYS A2153      -4.740   2.182  -0.757  1.00  1.10           H  
ATOM    425  N   PRO A2154      -6.687   2.338   1.462  1.00  1.07           N  
ATOM    426  CA  PRO A2154      -6.898   1.445   2.618  1.00  1.14           C  
ATOM    427  C   PRO A2154      -5.819   0.368   2.680  1.00  1.16           C  
ATOM    428  O   PRO A2154      -4.828   0.417   1.979  1.00  1.14           O  
ATOM    429  CB  PRO A2154      -8.257   0.789   2.364  1.00  1.13           C  
ATOM    430  CG  PRO A2154      -8.769   1.281   0.987  1.00  1.06           C  
ATOM    431  CD  PRO A2154      -7.758   2.307   0.452  1.00  1.03           C  
ATOM    432  HA  PRO A2154      -6.929   2.006   3.535  1.00  1.19           H  
ATOM    433  HB2 PRO A2154      -8.143  -0.285   2.353  1.00  1.12           H  
ATOM    434  HB3 PRO A2154      -8.953   1.074   3.135  1.00  1.18           H  
ATOM    435  HG2 PRO A2154      -8.842   0.446   0.304  1.00  1.04           H  
ATOM    436  HG3 PRO A2154      -9.732   1.747   1.099  1.00  1.08           H  
ATOM    437  HD2 PRO A2154      -7.369   1.987  -0.504  1.00  0.99           H  
ATOM    438  HD3 PRO A2154      -8.217   3.280   0.368  1.00  1.02           H  
ATOM    439  N   PHE A2155      -6.025  -0.620   3.505  1.00  1.20           N  
ATOM    440  CA  PHE A2155      -5.034  -1.724   3.608  1.00  1.23           C  
ATOM    441  C   PHE A2155      -5.419  -2.806   2.604  1.00  1.17           C  
ATOM    442  O   PHE A2155      -6.332  -3.578   2.820  1.00  1.18           O  
ATOM    443  CB  PHE A2155      -5.042  -2.300   5.027  1.00  1.33           C  
ATOM    444  CG  PHE A2155      -3.880  -3.252   5.198  1.00  1.47           C  
ATOM    445  CD1 PHE A2155      -2.678  -3.027   4.514  1.00  2.12           C  
ATOM    446  CD2 PHE A2155      -4.005  -4.360   6.046  1.00  1.79           C  
ATOM    447  CE1 PHE A2155      -1.604  -3.910   4.677  1.00  2.29           C  
ATOM    448  CE2 PHE A2155      -2.930  -5.242   6.208  1.00  1.93           C  
ATOM    449  CZ  PHE A2155      -1.730  -5.017   5.524  1.00  1.85           C  
ATOM    450  H   PHE A2155      -6.844  -0.642   4.046  1.00  1.22           H  
ATOM    451  HA  PHE A2155      -4.051  -1.347   3.370  1.00  1.24           H  
ATOM    452  HB2 PHE A2155      -4.956  -1.495   5.741  1.00  1.34           H  
ATOM    453  HB3 PHE A2155      -5.967  -2.831   5.193  1.00  1.34           H  
ATOM    454  HD1 PHE A2155      -2.579  -2.174   3.861  1.00  2.79           H  
ATOM    455  HD2 PHE A2155      -4.931  -4.533   6.574  1.00  2.38           H  
ATOM    456  HE1 PHE A2155      -0.678  -3.737   4.149  1.00  3.05           H  
ATOM    457  HE2 PHE A2155      -3.027  -6.096   6.862  1.00  2.53           H  
ATOM    458  HZ  PHE A2155      -0.901  -5.698   5.650  1.00  2.02           H  
ATOM    459  N   GLY A2156      -4.744  -2.847   1.493  1.00  1.13           N  
ATOM    460  CA  GLY A2156      -5.078  -3.851   0.449  1.00  1.09           C  
ATOM    461  C   GLY A2156      -5.193  -3.126  -0.886  1.00  1.03           C  
ATOM    462  O   GLY A2156      -5.234  -3.733  -1.937  1.00  1.00           O  
ATOM    463  H   GLY A2156      -4.028  -2.198   1.332  1.00  1.14           H  
ATOM    464  HA2 GLY A2156      -4.302  -4.598   0.396  1.00  1.11           H  
ATOM    465  HA3 GLY A2156      -6.021  -4.321   0.684  1.00  1.09           H  
ATOM    466  N   TYR A2157      -5.246  -1.821  -0.847  1.00  1.03           N  
ATOM    467  CA  TYR A2157      -5.358  -1.044  -2.108  1.00  0.98           C  
ATOM    468  C   TYR A2157      -4.046  -0.312  -2.390  1.00  1.01           C  
ATOM    469  O   TYR A2157      -3.045  -0.526  -1.736  1.00  1.08           O  
ATOM    470  CB  TYR A2157      -6.477  -0.020  -1.968  1.00  0.98           C  
ATOM    471  CG  TYR A2157      -7.805  -0.716  -2.080  1.00  0.96           C  
ATOM    472  CD1 TYR A2157      -8.141  -1.729  -1.177  1.00  1.57           C  
ATOM    473  CD2 TYR A2157      -8.697  -0.350  -3.090  1.00  1.50           C  
ATOM    474  CE1 TYR A2157      -9.374  -2.379  -1.284  1.00  1.58           C  
ATOM    475  CE2 TYR A2157      -9.929  -0.997  -3.200  1.00  1.50           C  
ATOM    476  CZ  TYR A2157     -10.271  -2.013  -2.297  1.00  0.96           C  
ATOM    477  OH  TYR A2157     -11.489  -2.651  -2.405  1.00  0.98           O  
ATOM    478  H   TYR A2157      -5.214  -1.352   0.017  1.00  1.06           H  
ATOM    479  HA  TYR A2157      -5.582  -1.712  -2.925  1.00  0.95           H  
ATOM    480  HB2 TYR A2157      -6.403   0.469  -1.007  1.00  1.03           H  
ATOM    481  HB3 TYR A2157      -6.389   0.712  -2.753  1.00  0.96           H  
ATOM    482  HD1 TYR A2157      -7.449  -2.009  -0.397  1.00  2.39           H  
ATOM    483  HD2 TYR A2157      -8.434   0.434  -3.785  1.00  2.29           H  
ATOM    484  HE1 TYR A2157      -9.633  -3.162  -0.587  1.00  2.39           H  
ATOM    485  HE2 TYR A2157     -10.616  -0.713  -3.982  1.00  2.30           H  
ATOM    486  HH  TYR A2157     -12.113  -2.197  -1.835  1.00  1.15           H  
ATOM    487  N   ILE A2158      -4.052   0.554  -3.366  1.00  0.97           N  
ATOM    488  CA  ILE A2158      -2.814   1.312  -3.707  1.00  1.00           C  
ATOM    489  C   ILE A2158      -3.195   2.603  -4.430  1.00  0.95           C  
ATOM    490  O   ILE A2158      -4.337   3.014  -4.427  1.00  0.92           O  
ATOM    491  CB  ILE A2158      -1.929   0.464  -4.622  1.00  1.02           C  
ATOM    492  CG1 ILE A2158      -2.549   0.407  -6.021  1.00  0.97           C  
ATOM    493  CG2 ILE A2158      -1.818  -0.948  -4.055  1.00  1.08           C  
ATOM    494  CD1 ILE A2158      -3.971  -0.144  -5.930  1.00  0.96           C  
ATOM    495  H   ILE A2158      -4.875   0.705  -3.876  1.00  0.92           H  
ATOM    496  HA  ILE A2158      -2.275   1.550  -2.802  1.00  1.06           H  
ATOM    497  HB  ILE A2158      -0.946   0.903  -4.681  1.00  1.05           H  
ATOM    498 HG12 ILE A2158      -2.575   1.402  -6.442  1.00  0.94           H  
ATOM    499 HG13 ILE A2158      -1.955  -0.235  -6.653  1.00  1.01           H  
ATOM    500 HG21 ILE A2158      -2.805  -1.372  -3.953  1.00  1.51           H  
ATOM    501 HG22 ILE A2158      -1.230  -1.559  -4.723  1.00  1.50           H  
ATOM    502 HG23 ILE A2158      -1.341  -0.912  -3.088  1.00  1.47           H  
ATOM    503 HD11 ILE A2158      -4.021  -0.883  -5.145  1.00  1.41           H  
ATOM    504 HD12 ILE A2158      -4.654   0.662  -5.710  1.00  1.53           H  
ATOM    505 HD13 ILE A2158      -4.242  -0.599  -6.870  1.00  1.20           H  
ATOM    506  N   LEU A2159      -2.247   3.242  -5.054  1.00  0.95           N  
ATOM    507  CA  LEU A2159      -2.554   4.504  -5.782  1.00  0.92           C  
ATOM    508  C   LEU A2159      -1.801   4.521  -7.114  1.00  0.94           C  
ATOM    509  O   LEU A2159      -0.594   4.389  -7.159  1.00  1.00           O  
ATOM    510  CB  LEU A2159      -2.124   5.703  -4.937  1.00  0.93           C  
ATOM    511  CG  LEU A2159      -2.638   6.989  -5.585  1.00  0.89           C  
ATOM    512  CD1 LEU A2159      -4.161   7.055  -5.457  1.00  0.87           C  
ATOM    513  CD2 LEU A2159      -2.015   8.197  -4.883  1.00  0.92           C  
ATOM    514  H   LEU A2159      -1.335   2.889  -5.047  1.00  0.99           H  
ATOM    515  HA  LEU A2159      -3.616   4.561  -5.971  1.00  0.90           H  
ATOM    516  HB2 LEU A2159      -2.537   5.609  -3.942  1.00  0.94           H  
ATOM    517  HB3 LEU A2159      -1.047   5.737  -4.879  1.00  0.98           H  
ATOM    518  HG  LEU A2159      -2.365   6.997  -6.630  1.00  0.92           H  
ATOM    519 HD11 LEU A2159      -4.493   6.326  -4.732  1.00  1.26           H  
ATOM    520 HD12 LEU A2159      -4.452   8.043  -5.133  1.00  1.31           H  
ATOM    521 HD13 LEU A2159      -4.612   6.842  -6.415  1.00  1.34           H  
ATOM    522 HD21 LEU A2159      -1.048   7.924  -4.487  1.00  1.34           H  
ATOM    523 HD22 LEU A2159      -1.899   9.005  -5.590  1.00  1.17           H  
ATOM    524 HD23 LEU A2159      -2.657   8.515  -4.075  1.00  1.50           H  
ATOM    525  N   ALA A2160      -2.507   4.682  -8.198  1.00  0.93           N  
ATOM    526  CA  ALA A2160      -1.841   4.707  -9.530  1.00  0.97           C  
ATOM    527  C   ALA A2160      -1.685   6.156  -9.994  1.00  0.97           C  
ATOM    528  O   ALA A2160      -2.147   6.532 -11.053  1.00  1.13           O  
ATOM    529  CB  ALA A2160      -2.699   3.940 -10.538  1.00  0.99           C  
ATOM    530  H   ALA A2160      -3.478   4.786  -8.136  1.00  0.93           H  
ATOM    531  HA  ALA A2160      -0.868   4.244  -9.457  1.00  1.01           H  
ATOM    532  HB1 ALA A2160      -3.678   4.394 -10.596  1.00  1.45           H  
ATOM    533  HB2 ALA A2160      -2.229   3.971 -11.509  1.00  1.29           H  
ATOM    534  HB3 ALA A2160      -2.798   2.913 -10.218  1.00  1.47           H  
ATOM    535  N   GLY A2161      -1.039   6.974  -9.209  1.00  1.02           N  
ATOM    536  CA  GLY A2161      -0.857   8.398  -9.607  1.00  1.03           C  
ATOM    537  C   GLY A2161      -2.079   9.208  -9.171  1.00  0.95           C  
ATOM    538  O   GLY A2161      -2.093  10.420  -9.248  1.00  1.00           O  
ATOM    539  H   GLY A2161      -0.674   6.652  -8.359  1.00  1.18           H  
ATOM    540  HA2 GLY A2161       0.029   8.795  -9.131  1.00  1.08           H  
ATOM    541  HA3 GLY A2161      -0.750   8.463 -10.679  1.00  1.06           H  
ATOM    542  N   ASN A2162      -3.106   8.546  -8.712  1.00  0.88           N  
ATOM    543  CA  ASN A2162      -4.327   9.276  -8.271  1.00  0.83           C  
ATOM    544  C   ASN A2162      -5.479   8.284  -8.095  1.00  0.80           C  
ATOM    545  O   ASN A2162      -6.100   8.217  -7.052  1.00  0.81           O  
ATOM    546  CB  ASN A2162      -4.705  10.319  -9.321  1.00  0.84           C  
ATOM    547  CG  ASN A2162      -4.580  11.720  -8.719  1.00  1.46           C  
ATOM    548  OD1 ASN A2162      -4.365  11.866  -7.532  1.00  2.13           O  
ATOM    549  ND2 ASN A2162      -4.704  12.763  -9.493  1.00  2.04           N  
ATOM    550  H   ASN A2162      -3.075   7.568  -8.658  1.00  0.90           H  
ATOM    551  HA  ASN A2162      -4.131   9.770  -7.335  1.00  0.84           H  
ATOM    552  HB2 ASN A2162      -4.041  10.229 -10.166  1.00  1.11           H  
ATOM    553  HB3 ASN A2162      -5.722  10.156  -9.641  1.00  1.15           H  
ATOM    554 HD21 ASN A2162      -4.877  12.645 -10.451  1.00  2.22           H  
ATOM    555 HD22 ASN A2162      -4.624  13.665  -9.117  1.00  2.64           H  
ATOM    556  N   GLU A2163      -5.768   7.510  -9.105  1.00  0.82           N  
ATOM    557  CA  GLU A2163      -6.878   6.521  -8.995  1.00  0.82           C  
ATOM    558  C   GLU A2163      -6.518   5.465  -7.948  1.00  0.82           C  
ATOM    559  O   GLU A2163      -5.516   4.788  -8.054  1.00  0.92           O  
ATOM    560  CB  GLU A2163      -7.093   5.843 -10.349  1.00  0.88           C  
ATOM    561  CG  GLU A2163      -8.292   4.897 -10.260  1.00  0.93           C  
ATOM    562  CD  GLU A2163      -8.599   4.328 -11.646  1.00  1.28           C  
ATOM    563  OE1 GLU A2163      -8.189   4.938 -12.620  1.00  1.86           O  
ATOM    564  OE2 GLU A2163      -9.238   3.290 -11.711  1.00  1.83           O  
ATOM    565  H   GLU A2163      -5.254   7.578  -9.936  1.00  0.85           H  
ATOM    566  HA  GLU A2163      -7.786   7.028  -8.699  1.00  0.81           H  
ATOM    567  HB2 GLU A2163      -7.280   6.595 -11.103  1.00  0.89           H  
ATOM    568  HB3 GLU A2163      -6.211   5.279 -10.614  1.00  0.92           H  
ATOM    569  HG2 GLU A2163      -8.063   4.090  -9.580  1.00  1.21           H  
ATOM    570  HG3 GLU A2163      -9.152   5.440  -9.898  1.00  1.08           H  
ATOM    571  N   CYS A2164      -7.330   5.319  -6.938  1.00  0.81           N  
ATOM    572  CA  CYS A2164      -7.036   4.309  -5.882  1.00  0.82           C  
ATOM    573  C   CYS A2164      -7.825   3.027  -6.166  1.00  0.83           C  
ATOM    574  O   CYS A2164      -8.986   3.067  -6.520  1.00  0.86           O  
ATOM    575  CB  CYS A2164      -7.448   4.871  -4.520  1.00  0.85           C  
ATOM    576  SG  CYS A2164      -6.031   4.846  -3.395  1.00  0.97           S  
ATOM    577  H   CYS A2164      -8.133   5.875  -6.874  1.00  0.85           H  
ATOM    578  HA  CYS A2164      -5.979   4.089  -5.877  1.00  0.82           H  
ATOM    579  HB2 CYS A2164      -7.794   5.887  -4.639  1.00  0.84           H  
ATOM    580  HB3 CYS A2164      -8.243   4.268  -4.109  1.00  0.88           H  
ATOM    581  N   VAL A2165      -7.203   1.888  -6.014  1.00  0.82           N  
ATOM    582  CA  VAL A2165      -7.918   0.605  -6.275  1.00  0.84           C  
ATOM    583  C   VAL A2165      -7.229  -0.528  -5.509  1.00  0.81           C  
ATOM    584  O   VAL A2165      -6.435  -0.294  -4.622  1.00  0.80           O  
ATOM    585  CB  VAL A2165      -7.894   0.304  -7.774  1.00  0.85           C  
ATOM    586  CG1 VAL A2165      -9.026   1.067  -8.464  1.00  0.92           C  
ATOM    587  CG2 VAL A2165      -6.551   0.744  -8.361  1.00  0.83           C  
ATOM    588  H   VAL A2165      -6.265   1.876  -5.727  1.00  0.82           H  
ATOM    589  HA  VAL A2165      -8.942   0.691  -5.942  1.00  0.88           H  
ATOM    590  HB  VAL A2165      -8.028  -0.757  -7.931  1.00  0.85           H  
ATOM    591 HG11 VAL A2165      -9.723   1.427  -7.721  1.00  1.45           H  
ATOM    592 HG12 VAL A2165      -8.617   1.904  -9.008  1.00  1.26           H  
ATOM    593 HG13 VAL A2165      -9.540   0.408  -9.149  1.00  1.37           H  
ATOM    594 HG21 VAL A2165      -5.850   0.924  -7.559  1.00  1.23           H  
ATOM    595 HG22 VAL A2165      -6.169  -0.032  -9.007  1.00  1.35           H  
ATOM    596 HG23 VAL A2165      -6.687   1.652  -8.930  1.00  1.32           H  
ATOM    597  N   ASP A2166      -7.528  -1.756  -5.836  1.00  0.82           N  
ATOM    598  CA  ASP A2166      -6.888  -2.893  -5.113  1.00  0.80           C  
ATOM    599  C   ASP A2166      -5.592  -3.297  -5.822  1.00  0.75           C  
ATOM    600  O   ASP A2166      -5.419  -3.068  -7.003  1.00  0.80           O  
ATOM    601  CB  ASP A2166      -7.845  -4.085  -5.083  1.00  0.87           C  
ATOM    602  CG  ASP A2166      -7.668  -4.845  -3.768  1.00  1.06           C  
ATOM    603  OD1 ASP A2166      -7.787  -4.221  -2.726  1.00  1.33           O  
ATOM    604  OD2 ASP A2166      -7.415  -6.037  -3.824  1.00  1.20           O  
ATOM    605  H   ASP A2166      -8.176  -1.931  -6.550  1.00  0.84           H  
ATOM    606  HA  ASP A2166      -6.662  -2.591  -4.102  1.00  0.81           H  
ATOM    607  HB2 ASP A2166      -8.863  -3.732  -5.161  1.00  0.83           H  
ATOM    608  HB3 ASP A2166      -7.627  -4.745  -5.910  1.00  0.96           H  
