# Supplementary material for: Tailored structured peptide design with a key-cutting machine approach
Source: Nat Mach Intell. 2025 Oct 21;7(10):1685–97. doi: 10.1038/s42256-025-01119-2 (PMC12552119; doi:10.1038/s42256-025-01119-2)
Supplement: Supplementary file 3 — Statistical data for the ternary plots of the comparison between our method and ESM-IF1, ProteinSolver and ProteinMPNN. [file 42256_2025_1119_MOESM3_ESM.zip › Fig1d/Fig1dq_2qiw_designed.pdb]

PARENT N/A
ATOM      1  N   LYS A   1       5.934   3.583  14.280  1.00 68.15           N  
ATOM      2  CA  LYS A   1       5.135   2.362  14.238  1.00 70.02           C  
ATOM      3  C   LYS A   1       3.816   2.593  13.505  1.00 70.25           C  
ATOM      4  CB  LYS A   1       4.864   1.847  15.652  1.00 61.26           C  
ATOM      5  O   LYS A   1       3.400   1.768  12.689  1.00 66.68           O  
ATOM      6  CG  LYS A   1       4.400   0.399  15.706  1.00 57.03           C  
ATOM      7  CD  LYS A   1       4.302  -0.103  17.141  1.00 56.08           C  
ATOM      8  CE  LYS A   1       3.886  -1.567  17.194  1.00 54.33           C  
ATOM      9  NZ  LYS A   1       3.939  -2.107  18.586  1.00 49.27           N  
ATOM     10  N   ALA A   2       3.088   3.670  13.641  1.00 70.39           N  
ATOM     11  CA  ALA A   2       1.804   3.948  13.002  1.00 71.30           C  
ATOM     12  C   ALA A   2       1.991   4.312  11.532  1.00 69.01           C  
ATOM     13  CB  ALA A   2       1.076   5.071  13.737  1.00 63.09           C  
ATOM     14  O   ALA A   2       1.158   3.968  10.690  1.00 64.52           O  
ATOM     15  N   ILE A   3       3.185   4.911  11.371  1.00 68.90           N  
ATOM     16  CA  ILE A   3       3.437   5.329   9.996  1.00 72.20           C  
ATOM     17  C   ILE A   3       3.615   4.100   9.107  1.00 68.15           C  
ATOM     18  CB  ILE A   3       4.680   6.243   9.903  1.00 61.28           C  
ATOM     19  O   ILE A   3       3.102   4.058   7.987  1.00 64.67           O  
ATOM     20  CG1 ILE A   3       4.457   7.531  10.703  1.00 46.49           C  
ATOM     21  CG2 ILE A   3       5.010   6.557   8.440  1.00 45.94           C  
ATOM     22  CD1 ILE A   3       5.708   8.383  10.867  1.00 47.47           C  
ATOM     23  N   ASP A   4       4.116   3.218   9.637  1.00 71.91           N  
ATOM     24  CA  ASP A   4       4.341   1.990   8.879  1.00 74.33           C  
ATOM     25  C   ASP A   4       3.029   1.253   8.625  1.00 70.88           C  
ATOM     26  CB  ASP A   4       5.323   1.077   9.617  1.00 67.27           C  
ATOM     27  O   ASP A   4       2.824   0.693   7.546  1.00 69.70           O  
ATOM     28  CG  ASP A   4       4.823   0.653  10.987  1.00 61.61           C  
ATOM     29  OD1 ASP A   4       3.711   1.062  11.384  1.00 57.36           O  
ATOM     30  OD2 ASP A   4       5.549  -0.096  11.676  1.00 63.33           O  
ATOM     31  N   ALA A   5       2.073   1.342   9.656  1.00 75.95           N  
ATOM     32  CA  ALA A   5       0.764   0.710   9.513  1.00 76.50           C  
ATOM     33  C   ALA A   5      -0.043   1.365   8.397  1.00 74.62           C  
ATOM     34  CB  ALA A   5      -0.005   0.775  10.831  1.00 71.68           C  
ATOM     35  O   ALA A   5      -0.718   0.680   7.626  1.00 71.99           O  
ATOM     36  N   GLY A   6      -0.031   2.665   8.353  1.00 80.41           N  
ATOM     37  CA  GLY A   6      -0.709   3.395   7.294  1.00 81.47           C  
ATOM     38  C   GLY A   6      -0.180   3.066   5.910  1.00 79.20           C  
ATOM     39  O   GLY A   6      -0.952   2.950   4.956  1.00 75.96           O  
ATOM     40  N   LEU A   7       1.239   3.046   5.781  1.00 76.52           N  
ATOM     41  CA  LEU A   7       1.894   2.705   4.523  1.00 77.60           C  
ATOM     42  C   LEU A   7       1.529   1.290   4.087  1.00 74.99           C  
ATOM     43  CB  LEU A   7       3.414   2.834   4.657  1.00 72.43           C  
ATOM     44  O   LEU A   7       1.288   1.043   2.903  1.00 72.62           O  
ATOM     45  CG  LEU A   7       3.984   4.250   4.564  1.00 65.94           C  
ATOM     46  CD1 LEU A   7       5.401   4.289   5.127  1.00 59.98           C  
ATOM     47  CD2 LEU A   7       3.963   4.742   3.121  1.00 61.94           C  
ATOM     48  N   ALA A   8       1.530   0.391   4.987  1.00 75.53           N  
ATOM     49  CA  ALA A   8       1.172  -0.991   4.680  1.00 75.59           C  
ATOM     50  C   ALA A   8      -0.245  -1.079   4.120  1.00 73.35           C  
ATOM     51  CB  ALA A   8       1.304  -1.864   5.925  1.00 71.23           C  
ATOM     52  O   ALA A   8      -0.493  -1.801   3.152  1.00 71.28           O  
ATOM     53  N   PHE A   9      -1.110  -0.173   4.876  1.00 79.06           N  
ATOM     54  CA  PHE A   9      -2.494  -0.178   4.417  1.00 80.02           C  
ATOM     55  C   PHE A   9      -2.590   0.332   2.984  1.00 77.52           C  
ATOM     56  CB  PHE A   9      -3.370   0.677   5.338  1.00 75.56           C  
ATOM     57  O   PHE A   9      -3.266  -0.273   2.148  1.00 74.49           O  
ATOM     58  CG  PHE A   9      -4.759   0.911   4.808  1.00 69.79           C  
ATOM     59  CD1 PHE A   9      -5.654  -0.143   4.673  1.00 64.44           C  
ATOM     60  CD2 PHE A   9      -5.170   2.187   4.444  1.00 66.47           C  
ATOM     61  CE1 PHE A   9      -6.940   0.071   4.183  1.00 67.81           C  
ATOM     62  CE2 PHE A   9      -6.454   2.409   3.953  1.00 64.64           C  
ATOM     63  CZ  PHE A   9      -7.337   1.349   3.822  1.00 69.32           C  
ATOM     64  N   ASN A  10      -1.904   1.316   2.688  1.00 80.15           N  
ATOM     65  CA  ASN A  10      -1.919   1.932   1.365  1.00 80.84           C  
ATOM     66  C   ASN A  10      -1.325   1.006   0.308  1.00 78.44           C  
ATOM     67  CB  ASN A  10      -1.168   3.265   1.386  1.00 76.36           C  
ATOM     68  O   ASN A  10      -1.855   0.902  -0.800  1.00 74.96           O  
ATOM     69  CG  ASN A  10      -1.266   4.011   0.070  1.00 68.86           C  
ATOM     70  ND2 ASN A  10      -1.791   5.230   0.117  1.00 65.63           N  
ATOM     71  OD1 ASN A  10      -0.875   3.496  -0.981  1.00 65.90           O  
ATOM     72  N   LYS A  11      -0.186   0.256   0.711  1.00 78.39           N  
ATOM     73  CA  LYS A  11       0.402  -0.740  -0.180  1.00 79.47           C  
ATOM     74  C   LYS A  11      -0.601  -1.842  -0.511  1.00 77.97           C  
ATOM     75  CB  LYS A  11       1.659  -1.347   0.448  1.00 74.75           C  
ATOM     76  O   LYS A  11      -0.612  -2.364  -1.628  1.00 75.63           O  
ATOM     77  CG  LYS A  11       2.893  -0.464   0.337  1.00 68.23           C  
ATOM     78  CD  LYS A  11       4.136  -1.174   0.856  1.00 66.61           C  
ATOM     79  CE  LYS A  11       5.390  -0.337   0.642  1.00 64.44           C  
ATOM     80  NZ  LYS A  11       6.614  -1.034   1.141  1.00 55.69           N  
ATOM     81  N   GLY A  12      -1.477  -2.283   0.581  1.00 79.89           N  
ATOM     82  CA  GLY A  12      -2.476  -3.319   0.369  1.00 80.85           C  
ATOM     83  C   GLY A  12      -3.504  -2.949  -0.683  1.00 79.60           C  
ATOM     84  O   GLY A  12      -3.839  -3.765  -1.545  1.00 76.45           O  
ATOM     85  N   ILE A  13      -4.135  -1.707  -0.550  1.00 80.27           N  
ATOM     86  CA  ILE A  13      -5.166  -1.268  -1.484  1.00 81.09           C  
ATOM     87  C   ILE A  13      -4.564  -1.107  -2.878  1.00 79.33           C  
ATOM     88  CB  ILE A  13      -5.817   0.056  -1.025  1.00 76.80           C  
ATOM     89  O   ILE A  13      -5.200  -1.447  -3.878  1.00 76.54           O  
ATOM     90  CG1 ILE A  13      -6.532  -0.138   0.317  1.00 64.96           C  
ATOM     91  CG2 ILE A  13      -6.785   0.579  -2.090  1.00 64.94           C  
ATOM     92  CD1 ILE A  13      -7.148   1.135   0.880  1.00 64.19           C  
ATOM     93  N   PHE A  14      -3.240  -0.610  -2.878  1.00 76.91           N  
ATOM     94  CA  PHE A  14      -2.564  -0.401  -4.152  1.00 78.90           C  
ATOM     95  C   PHE A  14      -2.258  -1.732  -4.828  1.00 76.52           C  
ATOM     96  CB  PHE A  14      -1.271   0.396  -3.952  1.00 73.37           C  
ATOM     97  O   PHE A  14      -2.490  -1.892  -6.028  1.00 73.79           O  
ATOM     98  CG  PHE A  14      -0.453   0.550  -5.205  1.00 67.28           C  
ATOM     99  CD1 PHE A  14      -0.799   1.491  -6.167  1.00 61.52           C  
ATOM    100  CD2 PHE A  14       0.664  -0.247  -5.421  1.00 63.54           C  
ATOM    101  CE1 PHE A  14      -0.043   1.636  -7.328  1.00 63.21           C  
ATOM    102  CE2 PHE A  14       1.424  -0.108  -6.579  1.00 61.21           C  
ATOM    103  CZ  PHE A  14       1.068   0.833  -7.532  1.00 64.16           C  
ATOM    104  N   MET A  15      -1.899  -2.709  -4.094  1.00 77.82           N  
ATOM    105  CA  MET A  15      -1.551  -4.020  -4.634  1.00 80.15           C  
ATOM    106  C   MET A  15      -2.805  -4.803  -5.009  1.00 77.99           C  
ATOM    107  CB  MET A  15      -0.720  -4.814  -3.626  1.00 74.23           C  
ATOM    108  O   MET A  15      -2.778  -5.621  -5.930  1.00 75.98           O  
ATOM    109  CG  MET A  15       0.693  -4.284  -3.443  1.00 67.64           C  
ATOM    110  SD  MET A  15       1.685  -5.308  -2.288  1.00 61.05           S  
ATOM    111  CE  MET A  15       2.164  -6.664  -3.395  1.00 62.28           C  
ATOM    112  N   SER A  16      -3.934  -4.491  -4.324  1.00 80.79           N  
ATOM    113  CA  SER A  16      -5.180  -5.184  -4.632  1.00 82.80           C  
ATOM    114  C   SER A  16      -5.644  -4.884  -6.054  1.00 80.36           C  
ATOM    115  CB  SER A  16      -6.273  -4.791  -3.637  1.00 76.99           C  
ATOM    116  O   SER A  16      -6.286  -5.720  -6.692  1.00 77.60           O  
ATOM    117  OG  SER A  16      -6.907  -3.588  -4.035  1.00 69.17           O  
ATOM    118  N   HIS A  17      -5.297  -3.754  -6.530  1.00 78.93           N  
ATOM    119  CA  HIS A  17      -5.711  -3.377  -7.877  1.00 80.77           C  
ATOM    120  C   HIS A  17      -4.935  -4.160  -8.931  1.00 78.50           C  
ATOM    121  CB  HIS A  17      -5.524  -1.875  -8.094  1.00 75.17           C  
ATOM    122  O   HIS A  17      -5.461  -4.446 -10.009  1.00 75.35           O  
ATOM    123  CG  HIS A  17      -5.903  -1.416  -9.467  1.00 68.15           C  
ATOM    124  CD2 HIS A  17      -5.141  -1.019 -10.513  1.00 63.85           C  
ATOM    125  ND1 HIS A  17      -7.212  -1.325  -9.886  1.00 63.61           N  
ATOM    126  CE1 HIS A  17      -7.239  -0.891 -11.135  1.00 63.02           C  
ATOM    127  NE2 HIS A  17      -5.995  -0.698 -11.539  1.00 60.74           N  
ATOM    128  N   PHE A  18      -3.746  -4.658  -8.542  1.00 78.35           N  
ATOM    129  CA  PHE A  18      -2.913  -5.481  -9.411  1.00 79.65           C  
ATOM    130  C   PHE A  18      -3.017  -6.952  -9.026  1.00 76.94           C  
ATOM    131  CB  PHE A  18      -1.452  -5.023  -9.348  1.00 74.73           C  
ATOM    132  O   PHE A  18      -2.318  -7.797  -9.589  1.00 74.18           O  
ATOM    133  CG  PHE A  18      -1.224  -3.642  -9.901  1.00 68.81           C  
ATOM    134  CD1 PHE A  18      -1.338  -3.396 -11.264  1.00 63.59           C  
ATOM    135  CD2 PHE A  18      -0.896  -2.589  -9.057  1.00 65.00           C  
ATOM    136  CE1 PHE A  18      -1.128  -2.119 -11.778  1.00 65.71           C  
ATOM    137  CE2 PHE A  18      -0.684  -1.310  -9.563  1.00 63.53           C  
ATOM    138  CZ  PHE A  18      -0.800  -1.077 -10.924  1.00 65.74           C  
ATOM    139  N   ALA A  19      -3.805  -7.215  -8.076  1.00 70.18           N  
ATOM    140  CA  ALA A  19      -4.100  -8.634  -7.892  1.00 71.27           C  
ATOM    141  C   ALA A  19      -5.223  -9.085  -8.821  1.00 69.07           C  
ATOM    142  CB  ALA A  19      -4.469  -8.917  -6.438  1.00 66.79           C  
ATOM    143  O   ALA A  19      -5.174 -10.187  -9.375  1.00 67.29           O  
TER     144      ALA A  19
END
