# Supplementary material for: Tailored structured peptide design with a key-cutting machine approach
Source: Nat Mach Intell. 2025 Oct 21;7(10):1685–97. doi: 10.1038/s42256-025-01119-2 (PMC12552119; doi:10.1038/s42256-025-01119-2)
Supplement: Supplementary file 3 — Statistical data for the ternary plots of the comparison between our method and ESM-IF1, ProteinSolver and ProteinMPNN. [file 42256_2025_1119_MOESM3_ESM.zip › Fig1d/Fig1dn_3h25_reference.pdb]

ATOM   1281  N   GLY A 179      -8.631  28.623   0.482  1.00 23.00           N  
ATOM   1282  CA  GLY A 179      -7.268  28.479   1.000  1.00 23.16           C  
ATOM   1283  C   GLY A 179      -7.097  28.766   2.485  1.00 23.26           C  
ATOM   1284  O   GLY A 179      -6.804  27.851   3.256  1.00 23.17           O  
ATOM   1285  N   PRO A 180      -7.268  30.041   2.895  1.00 23.43           N  
ATOM   1286  CA  PRO A 180      -7.209  30.434   4.311  1.00 23.52           C  
ATOM   1287  C   PRO A 180      -8.145  29.619   5.205  1.00 23.60           C  
ATOM   1288  O   PRO A 180      -7.794  29.317   6.347  1.00 23.69           O  
ATOM   1289  CB  PRO A 180      -7.656  31.897   4.286  1.00 23.45           C  
ATOM   1290  CG  PRO A 180      -7.304  32.375   2.932  1.00 23.49           C  
ATOM   1291  CD  PRO A 180      -7.504  31.205   2.018  1.00 23.46           C  
ATOM   1292  N   ALA A 181      -9.319  29.271   4.681  1.00 23.69           N  
ATOM   1293  CA  ALA A 181     -10.309  28.482   5.412  1.00 23.74           C  
ATOM   1294  C   ALA A 181      -9.856  27.037   5.618  1.00 23.86           C  
ATOM   1295  O   ALA A 181     -10.070  26.461   6.689  1.00 23.85           O  
ATOM   1296  CB  ALA A 181     -11.647  28.522   4.694  1.00 23.67           C  
ATOM   1297  N   LEU A 182      -9.231  26.465   4.589  1.00 24.04           N  
ATOM   1298  CA  LEU A 182      -8.701  25.099   4.642  1.00 24.20           C  
ATOM   1299  C   LEU A 182      -7.586  24.950   5.673  1.00 24.32           C  
ATOM   1300  O   LEU A 182      -7.455  23.902   6.300  1.00 24.27           O  
ATOM   1301  CB  LEU A 182      -8.212  24.649   3.261  1.00 24.09           C  
ATOM   1302  CG  LEU A 182      -9.286  24.198   2.265  1.00 24.25           C  
ATOM   1303  CD1 LEU A 182      -8.801  24.335   0.830  1.00 24.33           C  
ATOM   1304  CD2 LEU A 182      -9.754  22.776   2.548  1.00 24.30           C  
ATOM   1305  N   VAL A 183      -6.791  26.005   5.840  1.00 24.64           N  
ATOM   1306  CA  VAL A 183      -5.724  26.031   6.838  1.00 24.97           C  
ATOM   1307  C   VAL A 183      -6.321  26.111   8.245  1.00 25.32           C  
ATOM   1308  O   VAL A 183      -5.877  25.405   9.153  1.00 25.34           O  
ATOM   1309  CB  VAL A 183      -4.730  27.204   6.590  1.00 24.94           C  
ATOM   1310  CG1 VAL A 183      -3.648  27.251   7.667  1.00 24.70           C  
ATOM   1311  CG2 VAL A 183      -4.094  27.087   5.210  1.00 24.62           C  
ATOM   1312  N   GLN A 184      -7.337  26.960   8.406  1.00 25.77           N  
ATOM   1313  CA  GLN A 184      -8.033  27.138   9.683  1.00 26.25           C  
ATOM   1314  C   GLN A 184      -8.686  25.849  10.174  1.00 26.51           C  
ATOM   1315  O   GLN A 184      -8.588  25.504  11.355  1.00 26.60           O  
ATOM   1316  CB  GLN A 184      -9.093  28.237   9.564  1.00 26.27           C  
ATOM   1317  CG  GLN A 184      -8.535  29.651   9.580  1.00 26.65           C  
ATOM   1318  CD  GLN A 184      -9.492  30.676   8.990  1.00 27.09           C  
ATOM   1319  OE1 GLN A 184      -9.065  31.614   8.313  1.00 27.65           O  
ATOM   1320  NE2 GLN A 184     -10.788  30.503   9.241  1.00 26.67           N  
ATOM   1321  N   GLN A 185      -9.346  25.145   9.257  1.00 26.80           N  
ATOM   1322  CA  GLN A 185     -10.057  23.912   9.569  1.00 27.17           C  
ATOM   1323  C   GLN A 185      -9.092  22.778   9.909  1.00 27.36           C  
ATOM   1324  O   GLN A 185      -9.321  22.027  10.862  1.00 27.36           O  
ATOM   1325  CB  GLN A 185     -10.953  23.515   8.395  1.00 27.18           C  
ATOM   1326  CG  GLN A 185     -11.968  22.427   8.704  1.00 27.24           C  
ATOM   1327  CD  GLN A 185     -12.766  22.017   7.481  1.00 27.43           C  
ATOM   1328  OE1 GLN A 185     -12.207  21.784   6.404  1.00 27.33           O  
ATOM   1329  NE2 GLN A 185     -14.083  21.921   7.640  1.00 27.87           N  
ATOM   1330  N   ALA A 186      -8.020  22.662   9.126  1.00 27.62           N  
ATOM   1331  CA  ALA A 186      -6.998  21.642   9.347  1.00 27.94           C  
ATOM   1332  C   ALA A 186      -6.310  21.828  10.698  1.00 28.23           C  
ATOM   1333  O   ALA A 186      -6.029  20.852  11.393  1.00 28.24           O  
ATOM   1334  CB  ALA A 186      -5.979  21.647   8.217  1.00 27.84           C  
ATOM   1335  N   GLY A 187      -6.057  23.083  11.064  1.00 28.62           N  
ATOM   1336  CA  GLY A 187      -5.469  23.422  12.357  1.00 29.24           C  
ATOM   1337  C   GLY A 187      -6.304  22.950  13.531  1.00 29.73           C  
ATOM   1338  O   GLY A 187      -5.772  22.384  14.486  1.00 29.80           O  
ATOM   1339  N   GLN A 188      -7.614  23.182  13.456  1.00 30.22           N  
ATOM   1340  CA  GLN A 188      -8.550  22.744  14.494  1.00 30.81           C  
ATOM   1341  C   GLN A 188      -8.631  21.222  14.568  1.00 31.12           C  
ATOM   1342  O   GLN A 188      -8.607  20.651  15.659  1.00 31.16           O  
ATOM   1343  CB  GLN A 188      -9.948  23.340  14.270  1.00 30.81           C  
ATOM   1344  CG  GLN A 188     -10.024  24.871  14.361  1.00 31.19           C  
ATOM   1345  CD  GLN A 188     -10.050  25.402  15.793  1.00 31.27           C  
ATOM   1346  OE1 GLN A 188      -9.181  25.086  16.607  1.00 31.14           O  
ATOM   1347  NE2 GLN A 188     -11.045  26.229  16.097  1.00 31.35           N  
ATOM   1348  N   GLN A 189      -8.719  20.578  13.404  1.00 31.57           N  
ATOM   1349  CA  GLN A 189      -8.765  19.116  13.305  1.00 32.03           C  
ATOM   1350  C   GLN A 189      -7.502  18.455  13.855  1.00 32.37           C  
ATOM   1351  O   GLN A 189      -7.578  17.395  14.475  1.00 32.44           O  
ATOM   1352  CB  GLN A 189      -8.996  18.675  11.854  1.00 32.03           C  
ATOM   1353  CG  GLN A 189     -10.416  18.911  11.337  1.00 32.10           C  
ATOM   1354  CD  GLN A 189     -10.555  18.686   9.834  1.00 32.06           C  
ATOM   1355  OE1 GLN A 189      -9.581  18.769   9.081  1.00 31.76           O  
ATOM   1356  NE2 GLN A 189     -11.777  18.411   9.393  1.00 31.92           N  
ATOM   1357  N   ILE A 190      -6.348  19.085  13.625  1.00 32.79           N  
ATOM   1358  CA  ILE A 190      -5.067  18.582  14.126  1.00 33.18           C  
ATOM   1359  C   ILE A 190      -4.978  18.674  15.653  1.00 33.59           C  
ATOM   1360  O   ILE A 190      -4.640  17.690  16.315  1.00 33.63           O  
ATOM   1361  CB  ILE A 190      -3.854  19.288  13.449  1.00 33.15           C  
ATOM   1362  CG1 ILE A 190      -3.666  18.765  12.019  1.00 32.98           C  
ATOM   1363  CG2 ILE A 190      -2.563  19.089  14.261  1.00 32.94           C  
ATOM   1364  CD1 ILE A 190      -2.831  19.668  11.124  1.00 32.58           C  
ATOM   1365  N   GLU A 191      -5.294  19.846  16.204  1.00 34.08           N  
ATOM   1366  CA  GLU A 191      -5.195  20.057  17.649  1.00 34.67           C  
ATOM   1367  C   GLU A 191      -6.291  19.341  18.439  1.00 34.85           C  
ATOM   1368  O   GLU A 191      -6.095  19.016  19.608  1.00 34.93           O  
ATOM   1369  CB  GLU A 191      -5.128  21.551  18.006  1.00 34.64           C  
ATOM   1370  CG  GLU A 191      -6.431  22.330  17.851  1.00 34.99           C  
ATOM   1371  CD  GLU A 191      -6.460  23.596  18.696  1.00 35.09           C  
ATOM   1372  OE1 GLU A 191      -6.863  24.655  18.168  1.00 35.37           O  
ATOM   1373  OE2 GLU A 191      -6.080  23.536  19.888  1.00 35.62           O  
ATOM   1374  N   GLN A 192      -7.430  19.087  17.796  1.00 35.25           N  
ATOM   1375  CA  GLN A 192      -8.493  18.281  18.397  1.00 35.63           C  
ATOM   1376  C   GLN A 192      -8.073  16.814  18.472  1.00 35.91           C  
ATOM   1377  O   GLN A 192      -8.396  16.120  19.436  1.00 36.03           O  
ATOM   1378  CB  GLN A 192      -9.802  18.421  17.616  1.00 35.59           C  
ATOM   1379  N   ALA A 193      -7.351  16.355  17.450  1.00 36.24           N  
ATOM   1380  CA  ALA A 193      -6.772  15.012  17.433  1.00 36.59           C  
ATOM   1381  C   ALA A 193      -5.587  14.911  18.394  1.00 36.89           C  
ATOM   1382  O   ALA A 193      -5.328  13.846  18.961  1.00 36.90           O  
ATOM   1383  CB  ALA A 193      -6.346  14.634  16.021  1.00 36.54           C  
ATOM   1384  N   GLN A 194      -4.874  16.025  18.563  1.00 37.27           N  
ATOM   1385  CA  GLN A 194      -3.763  16.117  19.510  1.00 37.66           C  
ATOM   1386  C   GLN A 194      -4.264  16.108  20.954  1.00 37.91           C  
ATOM   1387  O   GLN A 194      -3.585  15.596  21.846  1.00 38.00           O  
ATOM   1388  CB  GLN A 194      -2.929  17.374  19.247  1.00 37.65           C  
ATOM   1389  N   ARG A 195      -5.449  16.679  21.171  1.00 38.22           N  
ATOM   1390  CA  ARG A 195      -6.108  16.657  22.479  1.00 38.52           C  
ATOM   1391  C   ARG A 195      -6.579  15.251  22.848  1.00 38.78           C  
ATOM   1392  O   ARG A 195      -6.618  14.893  24.027  1.00 38.83           O  
ATOM   1393  CB  ARG A 195      -7.281  17.642  22.522  1.00 38.49           C  
ATOM   1394  CG  ARG A 195      -6.876  19.084  22.800  1.00 38.43           C  
ATOM   1395  N   GLN A 196      -6.932  14.461  21.835  1.00 39.08           N  
ATOM   1396  CA  GLN A 196      -7.272  13.052  22.032  1.00 39.40           C  
ATOM   1397  C   GLN A 196      -5.990  12.225  22.156  1.00 39.58           C  
ATOM   1398  O   GLN A 196      -5.662  11.407  21.291  1.00 39.65           O  
ATOM   1399  CB  GLN A 196      -8.174  12.533  20.901  1.00 39.41           C  
ATOM   1400  CG  GLN A 196      -9.502  13.284  20.738  1.00 39.70           C  
ATOM   1401  CD  GLN A 196     -10.321  13.351  22.022  1.00 40.23           C  
ATOM   1402  OE1 GLN A 196     -10.558  12.335  22.682  1.00 40.10           O  
ATOM   1403  NE2 GLN A 196     -10.761  14.554  22.378  1.00 40.17           N  
ATOM   1404  N   GLN A 197      -5.269  12.467  23.248  1.00 39.79           N  
ATOM   1405  CA  GLN A 197      -4.000  11.806  23.538  1.00 39.92           C  
ATOM   1406  C   GLN A 197      -4.159  10.756  24.638  1.00 40.00           C  
ATOM   1407  O   GLN A 197      -3.409   9.780  24.684  1.00 40.06           O  
ATOM   1408  CB  GLN A 197      -2.940  12.840  23.941  1.00 39.90           C  
ATOM   1409  CG  GLN A 197      -3.419  13.865  24.979  1.00 39.95           C  
ATOM   1410  CD  GLN A 197      -2.299  14.708  25.577  1.00 39.97           C  
ATOM   1411  OE1 GLN A 197      -2.560  15.690  26.272  1.00 39.99           O  
ATOM   1412  NE2 GLN A 197      -1.050  14.326  25.317  1.00 39.94           N  
ATOM   1413  N   GLU A 198      -5.138  10.969  25.516  1.00 40.09           N  
ATOM   1414  CA  GLU A 198      -5.415  10.059  26.627  1.00 40.17           C  
ATOM   1415  C   GLU A 198      -6.421   8.980  26.231  1.00 40.18           C  
ATOM   1416  O   GLU A 198      -6.359   8.431  25.131  1.00 40.17           O  
ATOM   1417  CB  GLU A 198      -5.935  10.836  27.840  1.00 40.19           C  
