# Supplementary material for: Tailored structured peptide design with a key-cutting machine approach
Source: Nat Mach Intell. 2025 Oct 21;7(10):1685–97. doi: 10.1038/s42256-025-01119-2 (PMC12552119; doi:10.1038/s42256-025-01119-2)
Supplement: Supplementary file 3 — Statistical data for the ternary plots of the comparison between our method and ESM-IF1, ProteinSolver and ProteinMPNN. [file 42256_2025_1119_MOESM3_ESM.zip › Fig1d/Fig1dt_1msl_designed.pdb]

PARENT N/A
ATOM      1  N   GLY A   1      -1.049   5.223  12.652  1.00 54.28           N  
ATOM      2  CA  GLY A   1      -2.087   5.843  11.844  1.00 53.93           C  
ATOM      3  C   GLY A   1      -1.598   6.278  10.475  1.00 54.94           C  
ATOM      4  O   GLY A   1      -2.400   6.618   9.603  1.00 52.61           O  
ATOM      5  N   LEU A   2      -0.524   5.960   9.768  1.00 60.09           N  
ATOM      6  CA  LEU A   2       0.129   6.152   8.478  1.00 58.55           C  
ATOM      7  C   LEU A   2       0.446   4.812   7.823  1.00 59.05           C  
ATOM      8  CB  LEU A   2       1.414   6.968   8.644  1.00 53.49           C  
ATOM      9  O   LEU A   2       0.460   4.704   6.595  1.00 56.89           O  
ATOM     10  CG  LEU A   2       1.238   8.467   8.895  1.00 51.26           C  
ATOM     11  CD1 LEU A   2       2.549   9.083   9.371  1.00 48.21           C  
ATOM     12  CD2 LEU A   2       0.739   9.165   7.634  1.00 51.15           C  
ATOM     13  N   MET A   3       0.529   3.832   8.643  1.00 62.57           N  
ATOM     14  CA  MET A   3       0.964   2.564   8.066  1.00 62.49           C  
ATOM     15  C   MET A   3      -0.228   1.757   7.563  1.00 61.52           C  
ATOM     16  CB  MET A   3       1.752   1.748   9.092  1.00 55.79           C  
ATOM     17  O   MET A   3      -0.096   0.960   6.632  1.00 58.96           O  
ATOM     18  CG  MET A   3       3.146   2.288   9.365  1.00 53.07           C  
ATOM     19  SD  MET A   3       4.121   1.194  10.469  1.00 56.78           S  
ATOM     20  CE  MET A   3       3.399   1.633  12.075  1.00 47.84           C  
ATOM     21  N   ALA A   4      -1.337   2.098   8.050  1.00 58.43           N  
ATOM     22  CA  ALA A   4      -2.535   1.315   7.758  1.00 56.60           C  
ATOM     23  C   ALA A   4      -3.137   1.715   6.414  1.00 57.41           C  
ATOM     24  CB  ALA A   4      -3.565   1.484   8.871  1.00 53.08           C  
ATOM     25  O   ALA A   4      -3.681   0.873   5.695  1.00 55.52           O  
ATOM     26  N   CYS A   5      -2.783   2.869   5.942  1.00 53.75           N  
ATOM     27  CA  CYS A   5      -3.376   3.334   4.694  1.00 54.98           C  
ATOM     28  C   CYS A   5      -2.600   2.810   3.492  1.00 53.42           C  
ATOM     29  CB  CYS A   5      -3.420   4.862   4.657  1.00 49.89           C  
ATOM     30  O   CYS A   5      -3.182   2.548   2.438  1.00 52.50           O  
ATOM     31  SG  CYS A   5      -4.664   5.581   5.751  1.00 57.06           S  
ATOM     32  N   GLN A   6      -1.377   2.418   3.617  1.00 60.89           N  
ATOM     33  CA  GLN A   6      -0.582   1.969   2.479  1.00 59.69           C  
ATOM     34  C   GLN A   6      -0.978   0.558   2.054  1.00 60.23           C  
ATOM     35  CB  GLN A   6       0.910   2.017   2.814  1.00 55.97           C  
ATOM     36  O   GLN A   6      -0.942   0.229   0.866  1.00 58.87           O  
ATOM     37  CG  GLN A   6       1.477   3.428   2.897  1.00 53.29           C  
ATOM     38  CD  GLN A   6       2.963   3.447   3.200  1.00 53.89           C  
ATOM     39  NE2 GLN A   6       3.624   4.548   2.858  1.00 47.45           N  
ATOM     40  OE1 GLN A   6       3.513   2.480   3.736  1.00 55.21           O  
ATOM     41  N   CYS A   7      -1.515  -0.267   2.974  1.00 64.93           N  
ATOM     42  CA  CYS A   7      -1.964  -1.619   2.661  1.00 64.72           C  
ATOM     43  C   CYS A   7      -3.153  -1.592   1.707  1.00 63.71           C  
ATOM     44  CB  CYS A   7      -2.342  -2.367   3.939  1.00 60.36           C  
ATOM     45  O   CYS A   7      -3.241  -2.416   0.795  1.00 61.39           O  
ATOM     46  SG  CYS A   7      -0.935  -2.732   5.012  1.00 61.66           S  
ATOM     47  N   GLN A   8      -3.939  -0.490   1.923  1.00 66.46           N  
ATOM     48  CA  GLN A   8      -5.112  -0.434   1.057  1.00 65.71           C  
ATOM     49  C   GLN A   8      -4.716  -0.158  -0.390  1.00 66.14           C  
ATOM     50  CB  GLN A   8      -6.090   0.636   1.547  1.00 62.13           C  
ATOM     51  O   GLN A   8      -5.320  -0.699  -1.319  1.00 64.78           O  
ATOM     52  CG  GLN A   8      -7.541   0.359   1.176  1.00 58.94           C  
ATOM     53  CD  GLN A   8      -8.498   1.396   1.733  1.00 58.01           C  
ATOM     54  NE2 GLN A   8      -9.781   1.246   1.423  1.00 50.95           N  
ATOM     55  OE1 GLN A   8      -8.087   2.324   2.436  1.00 57.76           O  
ATOM     56  N   LEU A   9      -3.677   0.724  -0.487  1.00 67.30           N  
ATOM     57  CA  LEU A   9      -3.277   1.061  -1.849  1.00 66.05           C  
ATOM     58  C   LEU A   9      -2.738  -0.166  -2.577  1.00 67.14           C  
ATOM     59  CB  LEU A   9      -2.220   2.169  -1.839  1.00 63.92           C  
ATOM     60  O   LEU A   9      -3.050  -0.384  -3.750  1.00 66.10           O  
ATOM     61  CG  LEU A   9      -1.634   2.558  -3.197  1.00 60.94           C  
ATOM     62  CD1 LEU A   9      -2.713   3.169  -4.085  1.00 56.86           C  
ATOM     63  CD2 LEU A   9      -0.469   3.526  -3.019  1.00 57.75           C  
ATOM     64  N   LEU A  10      -1.964  -0.994  -1.906  1.00 68.82           N  
ATOM     65  CA  LEU A  10      -1.313  -2.157  -2.499  1.00 67.64           C  
ATOM     66  C   LEU A  10      -2.340  -3.213  -2.894  1.00 68.12           C  
ATOM     67  CB  LEU A  10      -0.295  -2.757  -1.525  1.00 65.07           C  
ATOM     68  O   LEU A  10      -2.247  -3.802  -3.973  1.00 66.62           O  
ATOM     69  CG  LEU A  10       0.468  -3.988  -2.015  1.00 61.40           C  
ATOM     70  CD1 LEU A  10       1.314  -3.638  -3.234  1.00 56.71           C  
ATOM     71  CD2 LEU A  10       1.338  -4.557  -0.900  1.00 57.81           C  
ATOM     72  N   ARG A  11      -3.392  -3.390  -2.058  1.00 70.35           N  
ATOM     73  CA  ARG A  11      -4.432  -4.361  -2.382  1.00 69.60           C  
ATOM     74  C   ARG A  11      -5.167  -3.970  -3.660  1.00 70.10           C  
ATOM     75  CB  ARG A  11      -5.425  -4.492  -1.225  1.00 66.82           C  
ATOM     76  O   ARG A  11      -5.557  -4.835  -4.447  1.00 69.07           O  
ATOM     77  CG  ARG A  11      -5.503  -5.891  -0.636  1.00 63.22           C  
ATOM     78  CD  ARG A  11      -6.430  -5.944   0.571  1.00 61.33           C  
ATOM     79  NE  ARG A  11      -7.825  -6.109   0.171  1.00 53.62           N  
ATOM     80  NH1 ARG A  11      -7.924  -8.357   0.693  1.00 43.90           N  
ATOM     81  NH2 ARG A  11      -9.769  -7.289  -0.151  1.00 39.56           N  
ATOM     82  CZ  ARG A  11      -8.503  -7.251   0.239  1.00 55.98           C  
ATOM     83  N   MET A  12      -5.430  -2.619  -3.758  1.00 68.33           N  
ATOM     84  CA  MET A  12      -6.150  -2.140  -4.935  1.00 67.70           C  
ATOM     85  C   MET A  12      -5.336  -2.376  -6.203  1.00 68.05           C  
ATOM     86  CB  MET A  12      -6.482  -0.653  -4.795  1.00 64.78           C  
ATOM     87  O   MET A  12      -5.897  -2.677  -7.258  1.00 66.95           O  
ATOM     88  CG  MET A  12      -7.525  -0.356  -3.730  1.00 60.93           C  
ATOM     89  SD  MET A  12      -8.150   1.367  -3.821  1.00 54.96           S  
ATOM     90  CE  MET A  12      -7.900   1.706  -5.586  1.00 53.19           C  
ATOM     91  N   MET A  13      -4.025  -2.159  -6.076  1.00 71.18           N  
ATOM     92  CA  MET A  13      -3.158  -2.344  -7.236  1.00 71.01           C  
ATOM     93  C   MET A  13      -3.091  -3.814  -7.636  1.00 70.96           C  
ATOM     94  CB  MET A  13      -1.752  -1.816  -6.947  1.00 67.80           C  
ATOM     95  O   MET A  13      -2.897  -4.134  -8.810  1.00 69.48           O  
ATOM     96  CG  MET A  13      -1.670  -0.300  -6.868  1.00 63.56           C  
ATOM     97  SD  MET A  13       0.059   0.306  -6.765  1.00 57.83           S  
ATOM     98  CE  MET A  13      -0.184   2.044  -7.226  1.00 55.86           C  
ATOM     99  N   ASP A  14      -3.079  -4.714  -6.582  1.00 69.86           N  
ATOM    100  CA  ASP A  14      -2.973  -6.149  -6.826  1.00 69.82           C  
ATOM    101  C   ASP A  14      -4.140  -6.649  -7.676  1.00 69.50           C  
ATOM    102  CB  ASP A  14      -2.919  -6.916  -5.503  1.00 66.37           C  
ATOM    103  O   ASP A  14      -3.971  -7.545  -8.505  1.00 68.11           O  
ATOM    104  CG  ASP A  14      -1.554  -7.518  -5.222  1.00 62.99           C  
ATOM    105  OD1 ASP A  14      -0.602  -7.255  -5.988  1.00 62.46           O  
ATOM    106  OD2 ASP A  14      -1.430  -8.265  -4.228  1.00 65.21           O  
ATOM    107  N   PHE A  15      -5.411  -5.984  -7.521  1.00 66.12           N  
ATOM    108  CA  PHE A  15      -6.592  -6.519  -8.186  1.00 65.80           C  
ATOM    109  C   PHE A  15      -6.751  -5.915  -9.576  1.00 66.10           C  
ATOM    110  CB  PHE A  15      -7.849  -6.252  -7.351  1.00 61.47           C  
ATOM    111  O   PHE A  15      -7.485  -6.449 -10.410  1.00 64.70           O  
ATOM    112  CG  PHE A  15      -8.983  -7.197  -7.641  1.00 58.73           C  
ATOM    113  CD1 PHE A  15      -9.965  -6.863  -8.566  1.00 55.23           C  
ATOM    114  CD2 PHE A  15      -9.067  -8.420  -6.989  1.00 56.28           C  
ATOM    115  CE1 PHE A  15     -11.016  -7.737  -8.836  1.00 54.74           C  
ATOM    116  CE2 PHE A  15     -10.114  -9.298  -7.254  1.00 54.26           C  
ATOM    117  CZ  PHE A  15     -11.088  -8.954  -8.177  1.00 54.12           C  
ATOM    118  N   GLU A  16      -5.821  -5.142 -10.028  1.00 67.64           N  
ATOM    119  CA  GLU A  16      -5.985  -4.673 -11.400  1.00 67.69           C  
ATOM    120  C   GLU A  16      -5.109  -5.468 -12.364  1.00 67.28           C  
ATOM    121  CB  GLU A  16      -5.658  -3.181 -11.502  1.00 62.88           C  
ATOM    122  O   GLU A  16      -5.351  -5.472 -13.572  1.00 65.75           O  
ATOM    123  CG  GLU A  16      -6.875  -2.275 -11.383  1.00 59.65           C  
ATOM    124  CD  GLU A  16      -6.545  -0.801 -11.553  1.00 58.88           C  
ATOM    125  OE1 GLU A  16      -5.351  -0.434 -11.476  1.00 57.09           O  
ATOM    126  OE2 GLU A  16      -7.488  -0.006 -11.764  1.00 53.31           O  
ATOM    127  N   ILE A  17      -4.287  -6.449 -11.953  1.00 60.87           N  
ATOM    128  CA  ILE A  17      -3.456  -7.194 -12.892  1.00 60.21           C  
ATOM    129  C   ILE A  17      -3.974  -8.625 -13.016  1.00 60.30           C  
ATOM    130  CB  ILE A  17      -1.974  -7.196 -12.457  1.00 56.15           C  
ATOM    131  O   ILE A  17      -3.846  -9.422 -12.083  1.00 58.77           O  
ATOM    132  CG1 ILE A  17      -1.422  -5.766 -12.433  1.00 49.50           C  
ATOM    133  CG2 ILE A  17      -1.141  -8.089 -13.381  1.00 50.57           C  
ATOM    134  CD1 ILE A  17      -0.051  -5.643 -11.783  1.00 48.85           C  
ATOM    135  N   SER A  18      -5.252  -8.854 -12.792  1.00 57.44           N  
ATOM    136  CA  SER A  18      -5.852 -10.075 -13.319  1.00 59.43           C  
ATOM    137  C   SER A  18      -6.871  -9.764 -14.410  1.00 57.33           C  
ATOM    138  CB  SER A  18      -6.522 -10.870 -12.197  1.00 53.83           C  
ATOM    139  O   SER A  18      -7.458  -8.680 -14.428  1.00 56.33           O  
ATOM    140  OG  SER A  18      -7.394 -10.044 -11.446  1.00 50.49           O  
TER     141      SER A  18
END
