# Supplementary material for: Tailored structured peptide design with a key-cutting machine approach
Source: Nat Mach Intell. 2025 Oct 21;7(10):1685–97. doi: 10.1038/s42256-025-01119-2 (PMC12552119; doi:10.1038/s42256-025-01119-2)
Supplement: Supplementary file 3 — Statistical data for the ternary plots of the comparison between our method and ESM-IF1, ProteinSolver and ProteinMPNN. [file 42256_2025_1119_MOESM3_ESM.zip › Fig1d/Fig1du_3w68_reference.pdb]

ATOM    475  N   PRO A  81      17.346   4.959   0.988  1.00 86.46           N  
ATOM    476  CA  PRO A  81      17.018   6.382   0.812  1.00 87.20           C  
ATOM    477  C   PRO A  81      16.534   6.696  -0.607  1.00 87.52           C  
ATOM    478  O   PRO A  81      15.832   7.687  -0.822  1.00 86.97           O  
ATOM    479  CB  PRO A  81      18.344   7.095   1.106  1.00 90.27           C  
ATOM    480  CG  PRO A  81      19.397   6.082   0.819  1.00 91.41           C  
ATOM    481  CD  PRO A  81      18.800   4.741   1.139  1.00 89.20           C  
ATOM    482  N   GLU A  82      16.908   5.840  -1.556  1.00 88.11           N  
ATOM    483  CA  GLU A  82      16.440   5.948  -2.936  1.00 88.36           C  
ATOM    484  C   GLU A  82      14.909   5.788  -3.030  1.00 85.00           C  
ATOM    485  O   GLU A  82      14.297   6.273  -3.978  1.00 85.61           O  
ATOM    486  CB  GLU A  82      17.191   4.966  -3.862  1.00 89.87           C  
ATOM    487  CG  GLU A  82      16.823   3.474  -3.722  1.00 89.08           C  
ATOM    488  CD  GLU A  82      17.353   2.806  -2.446  1.00 89.06           C  
ATOM    489  OE1 GLU A  82      18.317   3.312  -1.841  1.00 90.54           O  
ATOM    490  OE2 GLU A  82      16.802   1.758  -2.057  1.00 88.20           O  
ATOM    491  N   LEU A  83      14.311   5.137  -2.028  1.00 81.59           N  
ATOM    492  CA  LEU A  83      12.868   4.920  -1.939  1.00 77.71           C  
ATOM    493  C   LEU A  83      12.153   5.764  -0.872  1.00 76.20           C  
ATOM    494  O   LEU A  83      11.077   6.310  -1.126  1.00 75.56           O  
ATOM    495  CB  LEU A  83      12.573   3.443  -1.655  1.00 76.03           C  
ATOM    496  CG  LEU A  83      12.497   2.438  -2.805  1.00 75.25           C  
ATOM    497  CD1 LEU A  83      12.264   1.047  -2.243  1.00 72.67           C  
ATOM    498  CD2 LEU A  83      11.417   2.814  -3.805  1.00 71.85           C  
ATOM    499  N   SER A  84      12.746   5.851   0.319  1.00 66.20           N  
ATOM    500  CA  SER A  84      12.108   6.473   1.482  1.00 64.98           C  
ATOM    501  C   SER A  84      12.233   7.988   1.547  1.00 66.19           C  
ATOM    502  O   SER A  84      11.387   8.644   2.159  1.00 66.66           O  
ATOM    503  CB  SER A  84      12.690   5.888   2.771  1.00 66.19           C  
ATOM    504  OG  SER A  84      14.026   6.325   2.977  1.00 64.88           O  
ATOM    505  N   ALA A  85      13.290   8.544   0.950  1.00 66.50           N  
ATOM    506  CA  ALA A  85      13.579   9.980   1.085  1.00 67.66           C  
ATOM    507  C   ALA A  85      12.561  10.864   0.382  1.00 67.36           C  
ATOM    508  O   ALA A  85      12.232  11.940   0.876  1.00 68.38           O  
ATOM    509  CB  ALA A  85      14.989  10.318   0.585  1.00 68.77           C  
ATOM    510  N   ASP A  86      12.073  10.409  -0.768  1.00 66.02           N  
ATOM    511  CA  ASP A  86      11.273  11.245  -1.652  1.00 65.85           C  
ATOM    512  C   ASP A  86       9.870  10.673  -1.836  1.00 62.82           C  
ATOM    513  O   ASP A  86       9.715   9.576  -2.356  1.00 61.22           O  
ATOM    514  CB  ASP A  86      11.988  11.360  -2.998  1.00 67.35           C  
ATOM    515  CG  ASP A  86      11.390  12.425  -3.892  1.00 70.98           C  
ATOM    516  OD1 ASP A  86      10.793  13.398  -3.361  1.00 75.30           O  
ATOM    517  OD2 ASP A  86      11.545  12.290  -5.131  1.00 73.57           O  
ATOM    518  N   LEU A  87       8.864  11.407  -1.371  1.00 61.48           N  
ATOM    519  CA  LEU A  87       7.465  10.975  -1.463  1.00 59.10           C  
ATOM    520  C   LEU A  87       6.688  11.953  -2.334  1.00 58.90           C  
ATOM    521  O   LEU A  87       5.447  11.870  -2.447  1.00 56.74           O  
ATOM    522  CB  LEU A  87       6.829  10.874  -0.070  1.00 59.34           C  
ATOM    523  CG  LEU A  87       7.334   9.780   0.891  1.00 59.70           C  
ATOM    524  CD1 LEU A  87       6.853  10.040   2.295  1.00 61.86           C  
ATOM    525  CD2 LEU A  87       6.918   8.387   0.456  1.00 58.87           C  
ATOM    526  N   ARG A  88       7.432  12.869  -2.956  1.00 59.28           N  
ATOM    527  CA  ARG A  88       6.880  13.814  -3.925  1.00 59.89           C  
ATOM    528  C   ARG A  88       6.334  13.051  -5.125  1.00 57.68           C  
ATOM    529  O   ARG A  88       7.038  12.232  -5.726  1.00 57.30           O  
ATOM    530  CB  ARG A  88       7.920  14.866  -4.359  1.00 61.77           C  
ATOM    531  CG  ARG A  88       8.285  15.870  -3.249  1.00 66.91           C  
ATOM    532  CD  ARG A  88       9.486  16.757  -3.595  1.00 73.74           C  
ATOM    533  NE  ARG A  88      10.742  16.035  -3.441  1.00 80.41           N  
ATOM    534  CZ  ARG A  88      11.582  16.156  -2.409  1.00 85.52           C  
ATOM    535  NH1 ARG A  88      11.337  17.001  -1.408  1.00 88.13           N  
ATOM    536  NH2 ARG A  88      12.688  15.424  -2.380  1.00 87.34           N  
ATOM    537  N   PRO A  89       5.060  13.297  -5.464  1.00 55.65           N  
ATOM    538  CA  PRO A  89       4.449  12.478  -6.499  1.00 54.19           C  
ATOM    539  C   PRO A  89       4.729  12.910  -7.967  1.00 54.81           C  
ATOM    540  O   PRO A  89       4.458  12.138  -8.869  1.00 53.10           O  
ATOM    541  CB  PRO A  89       2.950  12.562  -6.164  1.00 54.02           C  
ATOM    542  CG  PRO A  89       2.785  13.913  -5.537  1.00 54.11           C  
ATOM    543  CD  PRO A  89       4.079  14.142  -4.756  1.00 55.47           C  
ATOM    544  N   ARG A  90       5.291  14.101  -8.211  1.00 56.72           N  
ATOM    545  CA  ARG A  90       5.481  14.543  -9.599  1.00 57.73           C  
ATOM    546  C   ARG A  90       6.293  13.555 -10.460  1.00 57.42           C  
ATOM    547  O   ARG A  90       5.932  13.300 -11.595  1.00 57.08           O  
ATOM    548  CB  ARG A  90       6.015  15.976  -9.722  1.00 59.76           C  
ATOM    549  CG  ARG A  90       5.989  16.464 -11.192  1.00 63.20           C  
ATOM    550  CD  ARG A  90       5.822  17.970 -11.337  1.00 66.95           C  
ATOM    551  NE  ARG A  90       4.558  18.444 -10.773  1.00 65.58           N  
ATOM    552  CZ  ARG A  90       3.405  18.522 -11.423  1.00 66.49           C  
ATOM    553  NH1 ARG A  90       3.308  18.143 -12.704  1.00 65.52           N  
ATOM    554  NH2 ARG A  90       2.342  18.983 -10.772  1.00 65.11           N  
ATOM    555  N   SER A  91       7.352  12.960  -9.919  1.00 57.77           N  
ATOM    556  CA  SER A  91       8.154  12.018 -10.710  1.00 58.29           C  
ATOM    557  C   SER A  91       7.369  10.778 -11.174  1.00 56.97           C  
ATOM    558  O   SER A  91       7.704  10.185 -12.196  1.00 57.55           O  
ATOM    559  CB  SER A  91       9.427  11.607  -9.960  1.00 58.94           C  
ATOM    560  OG  SER A  91       9.135  11.201  -8.632  1.00 61.14           O  
ATOM    561  N   ILE A  92       6.312  10.402 -10.455  1.00 55.18           N  
ATOM    562  CA  ILE A  92       5.534   9.208 -10.839  1.00 54.15           C  
ATOM    563  C   ILE A  92       4.122   9.515 -11.368  1.00 54.26           C  
ATOM    564  O   ILE A  92       3.321   8.605 -11.623  1.00 53.64           O  
ATOM    565  CB  ILE A  92       5.535   8.136  -9.716  1.00 53.10           C  
ATOM    566  CG1 ILE A  92       5.068   8.704  -8.356  1.00 51.52           C  
ATOM    567  CG2 ILE A  92       6.942   7.538  -9.583  1.00 54.35           C  
ATOM    568  CD1 ILE A  92       3.538   9.058  -8.278  1.00 47.65           C  
ATOM    569  N   LEU A  93       3.839  10.803 -11.572  1.00 54.43           N  
ATOM    570  CA  LEU A  93       2.558  11.237 -12.120  1.00 53.29           C  
ATOM    571  C   LEU A  93       2.230  10.559 -13.450  1.00 53.58           C  
ATOM    572  O   LEU A  93       1.088  10.175 -13.666  1.00 53.40           O  
ATOM    573  CB  LEU A  93       2.517  12.771 -12.243  1.00 53.91           C  
ATOM    574  CG  LEU A  93       1.253  13.375 -12.854  1.00 53.81           C  
ATOM    575  CD1 LEU A  93      -0.041  12.914 -12.117  1.00 49.35           C  
ATOM    576  CD2 LEU A  93       1.370  14.897 -12.912  1.00 55.13           C  
ATOM    577  N   GLY A  94       3.219  10.407 -14.340  1.00 54.22           N  
ATOM    578  CA  GLY A  94       3.021   9.661 -15.597  1.00 53.25           C  
ATOM    579  C   GLY A  94       2.470   8.240 -15.419  1.00 52.17           C  
ATOM    580  O   GLY A  94       1.628   7.787 -16.188  1.00 52.32           O  
ATOM    581  N   LEU A  95       2.944   7.536 -14.394  1.00 51.90           N  
ATOM    582  CA  LEU A  95       2.444   6.205 -14.056  1.00 50.46           C  
ATOM    583  C   LEU A  95       0.968   6.229 -13.616  1.00 49.24           C  
ATOM    584  O   LEU A  95       0.172   5.346 -13.971  1.00 48.46           O  
ATOM    585  CB  LEU A  95       3.330   5.659 -12.921  1.00 50.30           C  
ATOM    586  CG  LEU A  95       3.557   4.187 -12.655  1.00 51.44           C  
ATOM    587  CD1 LEU A  95       3.720   3.349 -13.939  1.00 51.29           C  
ATOM    588  CD2 LEU A  95       4.793   4.079 -11.762  1.00 50.29           C  
