# Supplementary material for: Tailored structured peptide design with a key-cutting machine approach
Source: Nat Mach Intell. 2025 Oct 21;7(10):1685–97. doi: 10.1038/s42256-025-01119-2 (PMC12552119; doi:10.1038/s42256-025-01119-2)
Supplement: Supplementary file 3 — Statistical data for the ternary plots of the comparison between our method and ESM-IF1, ProteinSolver and ProteinMPNN. [file 42256_2025_1119_MOESM3_ESM.zip › Fig1d/Fig1df_2kxq_designed.pdb]

PARENT N/A
ATOM      1  N   CYS A   1       1.858  -7.542  11.136  1.00 48.21           N  
ATOM      2  CA  CYS A   1       1.597  -6.144  10.813  1.00 49.16           C  
ATOM      3  C   CYS A   1       0.158  -5.952  10.349  1.00 49.41           C  
ATOM      4  CB  CYS A   1       2.560  -5.655   9.732  1.00 45.52           C  
ATOM      5  O   CYS A   1      -0.187  -4.904   9.799  1.00 48.41           O  
ATOM      6  SG  CYS A   1       3.963  -6.758   9.454  1.00 52.32           S  
ATOM      7  N   ALA A   2      -0.704  -6.865  10.301  1.00 51.61           N  
ATOM      8  CA  ALA A   2      -2.055  -7.069   9.783  1.00 49.71           C  
ATOM      9  C   ALA A   2      -2.980  -5.929  10.199  1.00 52.02           C  
ATOM     10  CB  ALA A   2      -2.613  -8.406  10.265  1.00 47.62           C  
ATOM     11  O   ALA A   2      -3.907  -5.575   9.467  1.00 50.76           O  
ATOM     12  N   ASP A   3      -2.691  -5.323  11.229  1.00 54.38           N  
ATOM     13  CA  ASP A   3      -3.632  -4.313  11.703  1.00 52.23           C  
ATOM     14  C   ASP A   3      -3.243  -2.923  11.204  1.00 54.20           C  
ATOM     15  CB  ASP A   3      -3.705  -4.322  13.231  1.00 49.86           C  
ATOM     16  O   ASP A   3      -4.060  -2.000  11.221  1.00 52.52           O  
ATOM     17  CG  ASP A   3      -4.229  -5.632  13.792  1.00 47.50           C  
ATOM     18  OD1 ASP A   3      -4.977  -6.342  13.086  1.00 51.77           O  
ATOM     19  OD2 ASP A   3      -3.893  -5.956  14.952  1.00 52.20           O  
ATOM     20  N   HIS A   4      -1.978  -2.733  10.516  1.00 54.86           N  
ATOM     21  CA  HIS A   4      -1.571  -1.388  10.123  1.00 53.13           C  
ATOM     22  C   HIS A   4      -1.277  -1.316   8.629  1.00 54.86           C  
ATOM     23  CB  HIS A   4      -0.344  -0.945  10.922  1.00 51.33           C  
ATOM     24  O   HIS A   4      -0.504  -0.464   8.184  1.00 53.12           O  
ATOM     25  CG  HIS A   4      -0.599  -0.814  12.390  1.00 49.68           C  
ATOM     26  CD2 HIS A   4      -0.993   0.247  13.133  1.00 48.22           C  
ATOM     27  ND1 HIS A   4      -0.446  -1.865  13.268  1.00 53.41           N  
ATOM     28  CE1 HIS A   4      -0.737  -1.455  14.491  1.00 48.64           C  
ATOM     29  NE2 HIS A   4      -1.072  -0.177  14.436  1.00 43.38           N  
ATOM     30  N   CYS A   5      -1.760  -2.351   7.893  1.00 59.57           N  
ATOM     31  CA  CYS A   5      -1.411  -2.267   6.479  1.00 59.19           C  
ATOM     32  C   CYS A   5      -2.528  -1.607   5.680  1.00 59.50           C  
ATOM     33  CB  CYS A   5      -1.122  -3.658   5.915  1.00 56.94           C  
ATOM     34  O   CYS A   5      -3.706  -1.906   5.886  1.00 57.82           O  
ATOM     35  SG  CYS A   5       0.244  -4.507   6.736  1.00 59.00           S  
ATOM     36  N   GLN A   6      -2.291  -0.457   5.299  1.00 60.42           N  
ATOM     37  CA  GLN A   6      -3.137   0.222   4.323  1.00 59.35           C  
ATOM     38  C   GLN A   6      -2.716  -0.121   2.897  1.00 60.21           C  
ATOM     39  CB  GLN A   6      -3.092   1.736   4.534  1.00 57.94           C  
ATOM     40  O   GLN A   6      -1.523  -0.215   2.602  1.00 58.52           O  
ATOM     41  CG  GLN A   6      -3.699   2.191   5.855  1.00 56.76           C  
ATOM     42  CD  GLN A   6      -3.812   3.700   5.960  1.00 56.20           C  
ATOM     43  NE2 GLN A   6      -4.311   4.180   7.094  1.00 49.65           N  
ATOM     44  OE1 GLN A   6      -3.452   4.429   5.030  1.00 56.84           O  
ATOM     45  N   VAL A   7      -3.577  -0.773   2.167  1.00 66.50           N  
ATOM     46  CA  VAL A   7      -3.417  -1.017   0.737  1.00 65.64           C  
ATOM     47  C   VAL A   7      -3.317   0.313  -0.006  1.00 66.72           C  
ATOM     48  CB  VAL A   7      -4.584  -1.858   0.172  1.00 63.97           C  
ATOM     49  O   VAL A   7      -4.141   1.209   0.197  1.00 64.90           O  
ATOM     50  CG1 VAL A   7      -4.404  -2.090  -1.328  1.00 59.95           C  
ATOM     51  CG2 VAL A   7      -4.689  -3.189   0.913  1.00 60.54           C  
ATOM     52  N   LYS A   8      -2.190   0.552  -0.656  1.00 65.78           N  
ATOM     53  CA  LYS A   8      -2.072   1.681  -1.575  1.00 65.13           C  
ATOM     54  C   LYS A   8      -2.008   1.207  -3.024  1.00 65.91           C  
ATOM     55  CB  LYS A   8      -0.836   2.518  -1.242  1.00 63.57           C  
ATOM     56  O   LYS A   8      -1.329   0.224  -3.331  1.00 64.49           O  
ATOM     57  CG  LYS A   8      -0.914   3.232   0.100  1.00 61.52           C  
ATOM     58  CD  LYS A   8      -0.098   4.518   0.097  1.00 60.25           C  
ATOM     59  CE  LYS A   8      -0.162   5.224   1.445  1.00 56.50           C  
ATOM     60  NZ  LYS A   8       0.614   6.500   1.438  1.00 50.05           N  
ATOM     61  N   TYR A   9      -2.875   1.566  -3.862  1.00 70.01           N  
ATOM     62  CA  TYR A   9      -2.882   1.309  -5.298  1.00 69.65           C  
ATOM     63  C   TYR A   9      -1.869   2.192  -6.016  1.00 70.32           C  
ATOM     64  CB  TYR A   9      -4.281   1.541  -5.879  1.00 67.10           C  
ATOM     65  O   TYR A   9      -1.777   3.391  -5.742  1.00 68.15           O  
ATOM     66  CG  TYR A   9      -5.310   0.548  -5.397  1.00 64.90           C  
ATOM     67  CD1 TYR A   9      -5.562  -0.624  -6.107  1.00 62.59           C  
ATOM     68  CD2 TYR A   9      -6.034   0.780  -4.232  1.00 62.96           C  
ATOM     69  CE1 TYR A   9      -6.511  -1.541  -5.668  1.00 61.42           C  
ATOM     70  CE2 TYR A   9      -6.986  -0.131  -3.784  1.00 59.97           C  
ATOM     71  OH  TYR A   9      -8.158  -2.190  -4.068  1.00 62.10           O  
ATOM     72  CZ  TYR A   9      -7.217  -1.286  -4.507  1.00 60.80           C  
ATOM     73  N   ASN A  10      -0.862   1.580  -6.612  1.00 67.37           N  
ATOM     74  CA  ASN A  10       0.050   2.303  -7.492  1.00 66.99           C  
ATOM     75  C   ASN A  10      -0.555   2.515  -8.876  1.00 68.02           C  
ATOM     76  CB  ASN A  10       1.386   1.564  -7.604  1.00 65.11           C  
ATOM     77  O   ASN A  10      -1.545   1.871  -9.231  1.00 66.44           O  
ATOM     78  CG  ASN A  10       2.133   1.506  -6.286  1.00 62.67           C  
ATOM     79  ND2 ASN A  10       3.061   0.563  -6.172  1.00 58.58           N  
ATOM     80  OD1 ASN A  10       1.878   2.301  -5.378  1.00 61.17           O  
ATOM     81  N   ASN A  11      -0.171   3.544  -9.567  1.00 70.41           N  
ATOM     82  CA  ASN A  11      -0.639   3.941 -10.891  1.00 70.08           C  
ATOM     83  C   ASN A  11      -0.540   2.791 -11.889  1.00 71.47           C  
ATOM     84  CB  ASN A  11       0.146   5.153 -11.397  1.00 67.01           C  
ATOM     85  O   ASN A  11      -1.279   2.753 -12.874  1.00 70.37           O  
ATOM     86  CG  ASN A  11      -0.323   6.453 -10.774  1.00 63.53           C  
ATOM     87  ND2 ASN A  11       0.497   7.492 -10.883  1.00 63.44           N  
ATOM     88  OD1 ASN A  11      -1.412   6.524 -10.199  1.00 65.00           O  
ATOM     89  N   ASP A  12       0.341   1.900 -11.537  1.00 67.55           N  
ATOM     90  CA  ASP A  12       0.567   0.803 -12.472  1.00 65.85           C  
ATOM     91  C   ASP A  12      -0.290  -0.409 -12.113  1.00 65.77           C  
ATOM     92  CB  ASP A  12       2.047   0.412 -12.494  1.00 62.52           C  
ATOM     93  O   ASP A  12      -0.145  -1.477 -12.711  1.00 63.74           O  
ATOM     94  CG  ASP A  12       2.574   0.006 -11.129  1.00 58.96           C  
ATOM     95  OD1 ASP A  12       1.777  -0.086 -10.171  1.00 60.67           O  
ATOM     96  OD2 ASP A  12       3.797  -0.222 -11.011  1.00 64.02           O  
ATOM     97  N   GLY A  13      -1.307  -0.173 -11.270  1.00 68.35           N  
ATOM     98  CA  GLY A  13      -2.190  -1.285 -10.956  1.00 66.52           C  
ATOM     99  C   GLY A  13      -1.659  -2.174  -9.847  1.00 67.16           C  
ATOM    100  O   GLY A  13      -2.337  -3.108  -9.415  1.00 65.29           O  
ATOM    101  N   HIS A  14      -0.356  -2.084  -9.530  1.00 66.48           N  
ATOM    102  CA  HIS A  14       0.167  -2.951  -8.480  1.00 64.72           C  
ATOM    103  C   HIS A  14      -0.206  -2.427  -7.097  1.00 64.38           C  
ATOM    104  CB  HIS A  14       1.687  -3.081  -8.599  1.00 62.46           C  
ATOM    105  O   HIS A  14      -0.424  -1.226  -6.921  1.00 60.78           O  
ATOM    106  CG  HIS A  14       2.130  -3.853  -9.801  1.00 60.79           C  
ATOM    107  CD2 HIS A  14       2.615  -3.438 -10.995  1.00 59.52           C  
ATOM    108  ND1 HIS A  14       2.095  -5.229  -9.856  1.00 61.01           N  
ATOM    109  CE1 HIS A  14       2.542  -5.629 -11.035  1.00 57.32           C  
ATOM    110  NE2 HIS A  14       2.864  -4.561 -11.745  1.00 55.35           N  
ATOM    111  N   GLN A  15      -0.715  -3.271  -6.185  1.00 66.58           N  
ATOM    112  CA  GLN A  15      -1.076  -2.999  -4.798  1.00 65.45           C  
ATOM    113  C   GLN A  15       0.145  -3.078  -3.886  1.00 65.99           C  
ATOM    114  CB  GLN A  15      -2.152  -3.976  -4.321  1.00 63.65           C  
ATOM    115  O   GLN A  15       0.981  -3.972  -4.035  1.00 63.20           O  
ATOM    116  CG  GLN A  15      -3.450  -3.897  -5.113  1.00 61.71           C  
ATOM    117  CD  GLN A  15      -4.449  -4.966  -4.712  1.00 60.99           C  
ATOM    118  NE2 GLN A  15      -5.554  -5.049  -5.444  1.00 53.28           N  
ATOM    119  OE1 GLN A  15      -4.229  -5.711  -3.752  1.00 60.00           O  
ATOM    120  N   THR A  16       0.498  -1.926  -3.246  1.00 64.16           N  
ATOM    121  CA  THR A  16       1.599  -1.921  -2.290  1.00 62.58           C  
ATOM    122  C   THR A  16       1.075  -1.821  -0.860  1.00 63.57           C  
ATOM    123  CB  THR A  16       2.572  -0.760  -2.565  1.00 60.85           C  
ATOM    124  O   THR A  16       0.024  -1.222  -0.620  1.00 60.91           O  
ATOM    125  CG2 THR A  16       3.495  -1.081  -3.736  1.00 57.58           C  
ATOM    126  OG1 THR A  16       1.822   0.422  -2.872  1.00 59.32           O  
ATOM    127  N   TYR A  17       1.421  -2.583   0.053  1.00 62.89           N  
ATOM    128  CA  TYR A  17       1.083  -2.612   1.472  1.00 61.51           C  
ATOM    129  C   TYR A  17       2.125  -1.865   2.296  1.00 62.63           C  
ATOM    130  CB  TYR A  17       0.965  -4.057   1.967  1.00 59.90           C  
ATOM    131  O   TYR A  17       3.328  -2.020   2.075  1.00 60.32           O  
ATOM    132  CG  TYR A  17      -0.152  -4.833   1.313  1.00 58.24           C  
ATOM    133  CD1 TYR A  17      -1.411  -4.910   1.903  1.00 56.77           C  
ATOM    134  CD2 TYR A  17       0.049  -5.492   0.105  1.00 57.24           C  
ATOM    135  CE1 TYR A  17      -2.443  -5.626   1.305  1.00 56.54           C  
ATOM    136  CE2 TYR A  17      -0.975  -6.210  -0.502  1.00 55.72           C  
ATOM    137  OH  TYR A  17      -3.234  -6.981  -0.492  1.00 61.73           O  
ATOM    138  CZ  TYR A  17      -2.216  -6.271   0.105  1.00 57.69           C  
ATOM    139  N   CYS A  18       1.767  -0.770   2.879  1.00 58.62           N  
ATOM    140  CA  CYS A  18       2.640   0.053   3.708  1.00 58.03           C  
ATOM    141  C   CYS A  18       2.363  -0.178   5.189  1.00 58.38           C  
ATOM    142  CB  CYS A  18       2.461   1.533   3.371  1.00 55.83           C  
ATOM    143  O   CYS A  18       1.215  -0.389   5.584  1.00 56.72           O  
ATOM    144  SG  CYS A  18       2.830   1.937   1.650  1.00 59.87           S  
ATOM    145  N   ASP A  19       3.369  -0.532   5.903  1.00 54.82           N  
ATOM    146  CA  ASP A  19       3.406  -0.252   7.335  1.00 53.62           C  
ATOM    147  C   ASP A  19       3.378   1.252   7.600  1.00 55.01           C  
ATOM    148  CB  ASP A  19       4.650  -0.875   7.972  1.00 52.48           C  
ATOM    149  O   ASP A  19       4.248   1.987   7.129  1.00 54.06           O  
ATOM    150  CG  ASP A  19       4.747  -0.612   9.464  1.00 51.41           C  
ATOM    151  OD1 ASP A  19       3.932   0.170  10.000  1.00 53.69           O  
ATOM    152  OD2 ASP A  19       5.648  -1.189  10.110  1.00 54.27           O  
ATOM    153  N   ALA A  20       2.194   1.780   7.752  1.00 54.00           N  
ATOM    154  CA  ALA A  20       1.999   3.193   8.069  1.00 52.78           C  
ATOM    155  C   ALA A  20       3.153   3.730   8.911  1.00 54.43           C  
ATOM    156  CB  ALA A  20       0.673   3.398   8.797  1.00 52.04           C  
ATOM    157  O   ALA A  20       3.472   4.920   8.851  1.00 54.31           O  
ATOM    158  N   ASN A  21       3.701   2.889   9.738  1.00 55.29           N  
ATOM    159  CA  ASN A  21       4.620   3.488  10.700  1.00 54.71           C  
ATOM    160  C   ASN A  21       6.023   3.636  10.116  1.00 55.53           C  
ATOM    161  CB  ASN A  21       4.665   2.661  11.987  1.00 52.35           C  
ATOM    162  O   ASN A  21       6.755   4.559  10.477  1.00 54.65           O  
ATOM    163  CG  ASN A  21       3.441   2.868  12.857  1.00 50.77           C  
ATOM    164  ND2 ASN A  21       3.105   1.863  13.657  1.00 48.02           N  
ATOM    165  OD1 ASN A  21       2.803   3.923  12.810  1.00 52.99           O  
ATOM    166  N   ASN A  22       6.382   2.873   9.102  1.00 52.89           N  
ATOM    167  CA  ASN A  22       7.770   2.869   8.655  1.00 52.56           C  
ATOM    168  C   ASN A  22       7.880   3.176   7.164  1.00 52.65           C  
ATOM    169  CB  ASN A  22       8.432   1.525   8.970  1.00 50.05           C  
ATOM    170  O   ASN A  22       8.984   3.334   6.638  1.00 51.66           O  
ATOM    171  CG  ASN A  22       8.561   1.273  10.459  1.00 48.72           C  
ATOM    172  ND2 ASN A  22       8.779   0.017  10.832  1.00 43.40           N  
ATOM    173  OD1 ASN A  22       8.466   2.199  11.269  1.00 50.16           O  
ATOM    174  N   GLY A  23       6.691   3.459   6.546  1.00 56.67           N  
ATOM    175  CA  GLY A  23       6.813   3.801   5.138  1.00 54.35           C  
ATOM    176  C   GLY A  23       7.258   2.633   4.277  1.00 56.59           C  
ATOM    177  O   GLY A  23       7.575   2.809   3.099  1.00 55.16           O  
ATOM    178  N   PHE A  24       7.504   1.421   4.939  1.00 57.02           N  
ATOM    179  CA  PHE A  24       7.980   0.295   4.144  1.00 56.06           C  
ATOM    180  C   PHE A  24       6.837  -0.335   3.359  1.00 56.61           C  
ATOM    181  CB  PHE A  24       8.643  -0.755   5.041  1.00 52.94           C  
ATOM    182  O   PHE A  24       5.738  -0.515   3.888  1.00 54.38           O  
ATOM    183  CG  PHE A  24      10.000  -0.351   5.549  1.00 50.57           C  
ATOM    184  CD1 PHE A  24      11.139  -0.574   4.785  1.00 46.50           C  
ATOM    185  CD2 PHE A  24      10.137   0.254   6.792  1.00 47.28           C  
ATOM    186  CE1 PHE A  24      12.397  -0.200   5.253  1.00 46.70           C  
ATOM    187  CE2 PHE A  24      11.391   0.630   7.267  1.00 49.37           C  
ATOM    188  CZ  PHE A  24      12.519   0.401   6.496  1.00 43.58           C  
ATOM    189  N   VAL A  25       6.944  -0.298   2.106  1.00 58.50           N  
ATOM    190  CA  VAL A  25       6.075  -0.912   1.109  1.00 57.42           C  
ATOM    191  C   VAL A  25       6.451  -2.381   0.928  1.00 58.47           C  
ATOM    192  CB  VAL A  25       6.153  -0.172  -0.245  1.00 55.77           C  
ATOM    193  O   VAL A  25       7.622  -2.707   0.719  1.00 57.17           O  
ATOM    194  CG1 VAL A  25       5.207  -0.807  -1.263  1.00 52.82           C  
ATOM    195  CG2 VAL A  25       5.829   1.310  -0.062  1.00 53.52           C  
ATOM    196  N   HIS A  26       5.614  -3.256   1.434  1.00 55.62           N  
ATOM    197  CA  HIS A  26       5.761  -4.670   1.108  1.00 54.62           C  
ATOM    198  C   HIS A  26       4.798  -5.083   0.000  1.00 55.48           C  
ATOM    199  CB  HIS A  26       5.533  -5.532   2.351  1.00 53.42           C  
ATOM    200  O   HIS A  26       3.701  -4.532  -0.112  1.00 54.28           O  
ATOM    201  CG  HIS A  26       6.560  -5.329   3.419  1.00 52.65           C  
ATOM    202  CD2 HIS A  26       6.637  -4.417   4.416  1.00 51.30           C  
ATOM    203  ND1 HIS A  26       7.679  -6.125   3.536  1.00 54.82           N  
ATOM    204  CE1 HIS A  26       8.401  -5.711   4.564  1.00 50.82           C  
ATOM    205  NE2 HIS A  26       7.791  -4.675   5.115  1.00 46.73           N  
ATOM    206  N   SER A  27       5.189  -5.851  -1.079  1.00 54.50           N  
ATOM    207  CA  SER A  27       4.369  -6.472  -2.115  1.00 53.04           C  
ATOM    208  C   SER A  27       3.433  -7.521  -1.524  1.00 54.46           C  
ATOM    209  CB  SER A  27       5.253  -7.110  -3.187  1.00 51.56           C  
ATOM    210  O   SER A  27       2.469  -7.934  -2.171  1.00 53.28           O  
ATOM    211  OG  SER A  27       6.108  -8.087  -2.618  1.00 51.32           O  
ATOM    212  N   HIS A  28       3.591  -7.967  -0.358  1.00 54.95           N  
ATOM    213  CA  HIS A  28       2.779  -8.990   0.292  1.00 54.33           C  
ATOM    214  C   HIS A  28       2.312  -8.530   1.668  1.00 54.85           C  
ATOM    215  CB  HIS A  28       3.561 -10.298   0.413  1.00 52.35           C  
ATOM    216  O   HIS A  28       2.991  -7.739   2.327  1.00 53.88           O  
ATOM    217  CG  HIS A  28       4.311 -10.667  -0.828  1.00 51.56           C  
ATOM    218  CD2 HIS A  28       4.004 -11.523  -1.831  1.00 49.34           C  
ATOM    219  ND1 HIS A  28       5.539 -10.127  -1.143  1.00 52.29           N  
ATOM    220  CE1 HIS A  28       5.956 -10.638  -2.290  1.00 47.63           C  
ATOM    221  NE2 HIS A  28       5.043 -11.487  -2.728  1.00 45.35           N  
ATOM    222  N   PRO A  29       0.938  -8.794   1.865  1.00 52.58           N  
ATOM    223  CA  PRO A  29       0.482  -8.744   3.256  1.00 51.70           C  
ATOM    224  C   PRO A  29       1.410  -9.494   4.209  1.00 52.96           C  
ATOM    225  CB  PRO A  29      -0.896  -9.409   3.200  1.00 51.07           C  
ATOM    226  O   PRO A  29       1.986 -10.519   3.836  1.00 53.12           O  
ATOM    227  CG  PRO A  29      -0.979 -10.000   1.830  1.00 50.29           C  
ATOM    228  CD  PRO A  29       0.211  -9.538   1.038  1.00 50.22           C  
ATOM    229  N   CYS A  30       2.172  -8.921   5.223  1.00 48.24           N  
ATOM    230  CA  CYS A  30       2.783  -9.683   6.306  1.00 50.71           C  
ATOM    231  C   CYS A  30       1.733 -10.480   7.072  1.00 47.91           C  
ATOM    232  CB  CYS A  30       3.529  -8.754   7.262  1.00 48.07           C  
ATOM    233  O   CYS A  30       0.558 -10.111   7.088  1.00 48.01           O  
ATOM    234  SG  CYS A  30       2.490  -7.465   7.984  1.00 58.68           S  
TER     235      CYS A  30
END
