# Supplementary material for: Tailored structured peptide design with a key-cutting machine approach
Source: Nat Mach Intell. 2025 Oct 21;7(10):1685–97. doi: 10.1038/s42256-025-01119-2 (PMC12552119; doi:10.1038/s42256-025-01119-2)
Supplement: Supplementary file 3 — Statistical data for the ternary plots of the comparison between our method and ESM-IF1, ProteinSolver and ProteinMPNN. [file 42256_2025_1119_MOESM3_ESM.zip › Fig1d/Fig1dn_3h25_designed.pdb]

PARENT N/A
ATOM      1  N   LEU A   1      -9.430  -7.031 -14.636  1.00 87.50           N  
ATOM      2  CA  LEU A   1      -9.387  -7.673 -13.327  1.00 89.19           C  
ATOM      3  C   LEU A   1      -7.966  -7.680 -12.772  1.00 89.17           C  
ATOM      4  CB  LEU A   1      -9.921  -9.105 -13.414  1.00 83.70           C  
ATOM      5  O   LEU A   1      -7.767  -7.552 -11.562  1.00 86.19           O  
ATOM      6  CG  LEU A   1     -11.119  -9.437 -12.523  1.00 72.89           C  
ATOM      7  CD1 LEU A   1     -12.346  -9.739 -13.376  1.00 64.88           C  
ATOM      8  CD2 LEU A   1     -10.795 -10.614 -11.608  1.00 66.84           C  
ATOM      9  N   TRP A   2      -7.142  -8.018 -13.843  1.00 89.33           N  
ATOM     10  CA  TRP A   2      -5.750  -8.080 -13.410  1.00 92.36           C  
ATOM     11  C   TRP A   2      -5.298  -6.741 -12.836  1.00 89.78           C  
ATOM     12  CB  TRP A   2      -4.841  -8.482 -14.576  1.00 85.44           C  
ATOM     13  O   TRP A   2      -4.677  -6.693 -11.771  1.00 85.27           O  
ATOM     14  CG  TRP A   2      -3.411  -8.702 -14.185  1.00 65.12           C  
ATOM     15  CD1 TRP A   2      -2.784  -9.901 -13.992  1.00 56.99           C  
ATOM     16  CD2 TRP A   2      -2.429  -7.691 -13.935  1.00 60.15           C  
ATOM     17  CE2 TRP A   2      -1.227  -8.351 -13.595  1.00 52.47           C  
ATOM     18  CE3 TRP A   2      -2.448  -6.291 -13.967  1.00 66.59           C  
ATOM     19  NE1 TRP A   2      -1.471  -9.698 -13.637  1.00 73.59           N  
ATOM     20  CH2 TRP A   2      -0.101  -6.287 -13.327  1.00 69.87           C  
ATOM     21  CZ2 TRP A   2      -0.054  -7.657 -13.289  1.00 72.54           C  
ATOM     22  CZ3 TRP A   2      -1.280  -5.601 -13.661  1.00 70.46           C  
ATOM     23  N   ILE A   3      -5.641  -5.605 -13.509  1.00 90.96           N  
ATOM     24  CA  ILE A   3      -5.229  -4.274 -13.078  1.00 91.94           C  
ATOM     25  C   ILE A   3      -5.890  -3.936 -11.744  1.00 90.86           C  
ATOM     26  CB  ILE A   3      -5.579  -3.204 -14.136  1.00 88.56           C  
ATOM     27  O   ILE A   3      -5.239  -3.410 -10.837  1.00 88.69           O  
ATOM     28  CG1 ILE A   3      -4.795  -3.455 -15.430  1.00 69.72           C  
ATOM     29  CG2 ILE A   3      -5.305  -1.798 -13.594  1.00 67.29           C  
ATOM     30  CD1 ILE A   3      -3.301  -3.187 -15.310  1.00 67.74           C  
ATOM     31  N   SER A   4      -7.180  -4.260 -11.718  1.00 92.87           N  
ATOM     32  CA  SER A   4      -7.916  -3.972 -10.492  1.00 93.55           C  
ATOM     33  C   SER A   4      -7.331  -4.731  -9.305  1.00 91.71           C  
ATOM     34  CB  SER A   4      -9.394  -4.328 -10.656  1.00 90.97           C  
ATOM     35  O   SER A   4      -7.173  -4.169  -8.219  1.00 88.94           O  
ATOM     36  OG  SER A   4     -10.000  -3.517 -11.648  1.00 68.34           O  
ATOM     37  N   ALA A   5      -7.024  -6.054  -9.600  1.00 93.46           N  
ATOM     38  CA  ALA A   5      -6.412  -6.866  -8.550  1.00 93.97           C  
ATOM     39  C   ALA A   5      -5.064  -6.288  -8.126  1.00 92.22           C  
ATOM     40  CB  ALA A   5      -6.244  -8.308  -9.022  1.00 92.17           C  
ATOM     41  O   ALA A   5      -4.737  -6.269  -6.938  1.00 89.97           O  
ATOM     42  N   GLN A   6      -4.311  -5.814  -9.111  1.00 92.63           N  
ATOM     43  CA  GLN A   6      -3.027  -5.193  -8.807  1.00 93.13           C  
ATOM     44  C   GLN A   6      -3.208  -3.945  -7.948  1.00 92.20           C  
ATOM     45  CB  GLN A   6      -2.282  -4.840 -10.095  1.00 90.95           C  
ATOM     46  O   GLN A   6      -2.483  -3.745  -6.971  1.00 90.56           O  
ATOM     47  CG  GLN A   6      -1.818  -6.054 -10.889  1.00 80.31           C  
ATOM     48  CD  GLN A   6      -0.731  -6.840 -10.180  1.00 76.56           C  
ATOM     49  NE2 GLN A   6      -0.314  -7.950 -10.780  1.00 78.64           N  
ATOM     50  OE1 GLN A   6      -0.270  -6.452  -9.102  1.00 80.72           O  
ATOM     51  N   VAL A   7      -4.188  -3.107  -8.390  1.00 92.71           N  
ATOM     52  CA  VAL A   7      -4.416  -1.865  -7.659  1.00 93.00           C  
ATOM     53  C   VAL A   7      -4.909  -2.179  -6.248  1.00 92.67           C  
ATOM     54  CB  VAL A   7      -5.430  -0.955  -8.388  1.00 91.49           C  
ATOM     55  O   VAL A   7      -4.473  -1.555  -5.278  1.00 91.53           O  
ATOM     56  CG1 VAL A   7      -5.636   0.349  -7.619  1.00 78.85           C  
ATOM     57  CG2 VAL A   7      -4.962  -0.670  -9.813  1.00 76.79           C  
ATOM     58  N   ALA A   8      -5.808  -3.166  -6.127  1.00 93.53           N  
ATOM     59  CA  ALA A   8      -6.320  -3.560  -4.817  1.00 93.79           C  
ATOM     60  C   ALA A   8      -5.195  -4.061  -3.916  1.00 92.74           C  
ATOM     61  CB  ALA A   8      -7.395  -4.633  -4.967  1.00 92.36           C  
ATOM     62  O   ALA A   8      -5.120  -3.691  -2.742  1.00 91.05           O  
ATOM     63  N   ASN A   9      -4.287  -4.924  -4.395  1.00 92.76           N  
ATOM     64  CA  ASN A   9      -3.153  -5.421  -3.624  1.00 93.17           C  
ATOM     65  C   ASN A   9      -2.241  -4.284  -3.173  1.00 92.56           C  
ATOM     66  CB  ASN A   9      -2.360  -6.447  -4.437  1.00 91.15           C  
ATOM     67  O   ASN A   9      -1.763  -4.279  -2.037  1.00 91.25           O  
ATOM     68  CG  ASN A   9      -3.088  -7.769  -4.577  1.00 78.40           C  
ATOM     69  ND2 ASN A   9      -2.824  -8.479  -5.667  1.00 71.50           N  
ATOM     70  OD1 ASN A   9      -3.881  -8.150  -3.712  1.00 70.56           O  
ATOM     71  N   ALA A  10      -1.959  -3.397  -4.057  1.00 92.63           N  
ATOM     72  CA  ALA A  10      -1.114  -2.262  -3.694  1.00 92.95           C  
ATOM     73  C   ALA A  10      -1.748  -1.442  -2.575  1.00 92.58           C  
ATOM     74  CB  ALA A  10      -0.854  -1.381  -4.914  1.00 91.90           C  
ATOM     75  O   ALA A  10      -1.057  -0.995  -1.656  1.00 91.62           O  
ATOM     76  N   ALA A  11      -3.005  -1.192  -2.677  1.00 92.71           N  
ATOM     77  CA  ALA A  11      -3.704  -0.405  -1.664  1.00 93.07           C  
ATOM     78  C   ALA A  11      -3.623  -1.076  -0.296  1.00 92.55           C  
ATOM     79  CB  ALA A  11      -5.162  -0.196  -2.065  1.00 92.22           C  
ATOM     80  O   ALA A  11      -3.402  -0.409   0.717  1.00 91.41           O  
ATOM     81  N   ALA A  12      -3.895  -2.373  -0.331  1.00 92.58           N  
ATOM     82  CA  ALA A  12      -3.844  -3.132   0.916  1.00 93.17           C  
ATOM     83  C   ALA A  12      -2.454  -3.064   1.543  1.00 92.37           C  
ATOM     84  CB  ALA A  12      -4.244  -4.585   0.671  1.00 91.39           C  
ATOM     85  O   ALA A  12      -2.321  -2.913   2.759  1.00 91.03           O  
ATOM     86  N   ALA A  13      -1.471  -3.248   0.644  1.00 91.68           N  
ATOM     87  CA  ALA A  13      -0.095  -3.158   1.124  1.00 92.31           C  
ATOM     88  C   ALA A  13       0.176  -1.800   1.764  1.00 91.60           C  
ATOM     89  CB  ALA A  13       0.885  -3.409  -0.020  1.00 90.52           C  
ATOM     90  O   ALA A  13       0.802  -1.719   2.824  1.00 90.27           O  
ATOM     91  N   ALA A  14      -0.212  -0.737   1.089  1.00 91.60           N  
ATOM     92  CA  ALA A  14      -0.027   0.617   1.603  1.00 91.97           C  
ATOM     93  C   ALA A  14      -0.701   0.785   2.963  1.00 91.06           C  
ATOM     94  CB  ALA A  14      -0.575   1.642   0.612  1.00 90.90           C  
ATOM     95  O   ALA A  14      -0.154   1.433   3.858  1.00 89.63           O  
ATOM     96  N   ALA A  15      -1.938   0.324   3.019  1.00 92.94           N  
ATOM     97  CA  ALA A  15      -2.672   0.420   4.278  1.00 93.17           C  
ATOM     98  C   ALA A  15      -1.924  -0.288   5.404  1.00 92.10           C  
ATOM     99  CB  ALA A  15      -4.073  -0.165   4.124  1.00 91.77           C  
ATOM    100  O   ALA A  15      -1.853   0.219   6.526  1.00 90.37           O  
ATOM    101  N   GLN A  16      -1.337  -1.450   5.128  1.00 92.00           N  
ATOM    102  CA  GLN A  16      -0.598  -2.224   6.120  1.00 92.69           C  
ATOM    103  C   GLN A  16       0.647  -1.474   6.587  1.00 91.66           C  
ATOM    104  CB  GLN A  16      -0.206  -3.590   5.554  1.00 89.47           C  
ATOM    105  O   GLN A  16       1.002  -1.523   7.766  1.00 89.91           O  
ATOM    106  CG  GLN A  16       0.466  -4.506   6.568  1.00 74.36           C  
ATOM    107  CD  GLN A  16      -0.523  -5.166   7.509  1.00 69.81           C  
ATOM    108  NE2 GLN A  16      -0.137  -5.308   8.772  1.00 65.08           N  
ATOM    109  OE1 GLN A  16      -1.627  -5.546   7.104  1.00 74.46           O  
ATOM    110  N   THR A  17       1.309  -0.850   5.648  1.00 90.50           N  
ATOM    111  CA  THR A  17       2.517  -0.104   5.982  1.00 91.18           C  
ATOM    112  C   THR A  17       2.193   1.058   6.917  1.00 89.19           C  
ATOM    113  CB  THR A  17       3.211   0.431   4.715  1.00 88.33           C  
ATOM    114  O   THR A  17       3.019   1.440   7.749  1.00 86.51           O  
ATOM    115  CG2 THR A  17       4.539   1.099   5.056  1.00 73.54           C  
ATOM    116  OG1 THR A  17       3.453  -0.657   3.815  1.00 79.21           O  
ATOM    117  N   HIS A  18       1.007   1.517   6.921  1.00 89.12           N  
ATOM    118  CA  HIS A  18       0.654   2.681   7.727  1.00 90.40           C  
ATOM    119  C   HIS A  18       0.083   2.263   9.077  1.00 89.35           C  
ATOM    120  CB  HIS A  18      -0.348   3.564   6.982  1.00 85.24           C  
ATOM    121  O   HIS A  18      -0.405   3.103   9.837  1.00 86.65           O  
ATOM    122  CG  HIS A  18       0.256   4.341   5.856  1.00 72.10           C  
ATOM    123  CD2 HIS A  18       0.130   4.207   4.515  1.00 65.90           C  
ATOM    124  ND1 HIS A  18       1.111   5.402   6.059  1.00 66.38           N  
ATOM    125  CE1 HIS A  18       1.485   5.889   4.888  1.00 64.26           C  
ATOM    126  NE2 HIS A  18       0.903   5.181   3.935  1.00 64.35           N  
ATOM    127  N   ALA A  19       0.130   0.998   9.419  1.00 85.67           N  
ATOM    128  CA  ALA A  19      -0.667   0.562  10.563  1.00 84.74           C  
ATOM    129  C   ALA A  19       0.170   0.543  11.839  1.00 79.77           C  
ATOM    130  CB  ALA A  19      -1.264  -0.818  10.301  1.00 80.05           C  
ATOM    131  O   ALA A  19       1.266  -0.021  11.862  1.00 71.88           O  
ATOM    132  N   CYS A  20       1.010   1.323  12.251  1.00 70.00           N  
ATOM    133  CA  CYS A  20       1.372   1.893  13.544  1.00 74.66           C  
ATOM    134  C   CYS A  20       2.179   3.173  13.369  1.00 69.63           C  
ATOM    135  CB  CYS A  20       2.170   0.884  14.370  1.00 62.42           C  
ATOM    136  O   CYS A  20       3.084   3.232  12.535  1.00 66.95           O  
ATOM    137  SG  CYS A  20       1.244  -0.608  14.789  1.00 71.09           S  
TER     138      CYS A  20
END
