# Supplementary material for: Tailored structured peptide design with a key-cutting machine approach
Source: Nat Mach Intell. 2025 Oct 21;7(10):1685–97. doi: 10.1038/s42256-025-01119-2 (PMC12552119; doi:10.1038/s42256-025-01119-2)
Supplement: Supplementary file 3 — Statistical data for the ternary plots of the comparison between our method and ESM-IF1, ProteinSolver and ProteinMPNN. [file 42256_2025_1119_MOESM3_ESM.zip › Fig1d/Fig1dj_3clq_reference.pdb]

ATOM   9445  N   ALA D   1     -96.621 -12.147 153.823  1.00 65.85           N  
ATOM   9446  CA  ALA D   1     -95.782 -11.726 154.982  1.00 66.32           C  
ATOM   9447  C   ALA D   1     -94.296 -11.828 154.629  1.00 66.48           C  
ATOM   9448  O   ALA D   1     -93.664 -12.867 154.846  1.00 66.92           O  
ATOM   9449  CB  ALA D   1     -96.118 -12.569 156.238  1.00 65.68           C  
ATOM   9450  N   PRO D   2     -93.722 -10.735 154.110  1.00 66.27           N  
ATOM   9451  CA  PRO D   2     -92.373 -10.759 153.527  1.00 65.56           C  
ATOM   9452  C   PRO D   2     -91.271 -10.506 154.562  1.00 64.55           C  
ATOM   9453  O   PRO D   2     -91.429  -9.650 155.433  1.00 64.05           O  
ATOM   9454  CB  PRO D   2     -92.425  -9.619 152.506  1.00 65.55           C  
ATOM   9455  CG  PRO D   2     -93.435  -8.635 153.088  1.00 65.99           C  
ATOM   9456  CD  PRO D   2     -94.319  -9.387 154.082  1.00 66.27           C  
ATOM   9457  N   THR D   3     -90.168 -11.251 154.464  1.00 63.84           N  
ATOM   9458  CA  THR D   3     -89.071 -11.124 155.430  1.00 63.36           C  
ATOM   9459  C   THR D   3     -88.331  -9.846 155.167  1.00 63.01           C  
ATOM   9460  O   THR D   3     -88.397  -9.301 154.071  1.00 62.92           O  
ATOM   9461  CB  THR D   3     -88.030 -12.258 155.327  1.00 63.10           C  
ATOM   9462  OG1 THR D   3     -87.387 -12.212 154.048  1.00 63.22           O  
ATOM   9463  CG2 THR D   3     -88.680 -13.604 155.510  1.00 63.61           C  
ATOM   9464  N   LEU D   4     -87.605  -9.372 156.162  1.00 62.71           N  
ATOM   9465  CA  LEU D   4     -86.775  -8.207 155.948  1.00 63.10           C  
ATOM   9466  C   LEU D   4     -85.873  -8.384 154.719  1.00 62.60           C  
ATOM   9467  O   LEU D   4     -85.795  -7.500 153.881  1.00 62.53           O  
ATOM   9468  CB  LEU D   4     -85.953  -7.886 157.198  1.00 64.23           C  
ATOM   9469  CG  LEU D   4     -84.775  -6.916 157.014  1.00 65.40           C  
ATOM   9470  CD1 LEU D   4     -84.462  -6.141 158.285  1.00 65.48           C  
ATOM   9471  CD2 LEU D   4     -83.527  -7.657 156.530  1.00 65.99           C  
ATOM   9472  N   TYR D   5     -85.197  -9.523 154.604  1.00 61.76           N  
ATOM   9473  CA  TYR D   5     -84.272  -9.702 153.504  1.00 60.90           C  
ATOM   9474  C   TYR D   5     -85.033  -9.540 152.193  1.00 60.42           C  
ATOM   9475  O   TYR D   5     -84.563  -8.866 151.279  1.00 60.26           O  
ATOM   9476  CB  TYR D   5     -83.546 -11.050 153.612  1.00 62.01           C  
ATOM   9477  CG  TYR D   5     -82.592 -11.369 152.473  1.00 62.40           C  
ATOM   9478  CD1 TYR D   5     -81.267 -10.921 152.487  1.00 62.97           C  
ATOM   9479  CD2 TYR D   5     -83.012 -12.130 151.385  1.00 62.51           C  
ATOM   9480  CE1 TYR D   5     -80.385 -11.209 151.420  1.00 62.54           C  
ATOM   9481  CE2 TYR D   5     -82.153 -12.424 150.329  1.00 62.90           C  
ATOM   9482  CZ  TYR D   5     -80.843 -11.966 150.352  1.00 62.68           C  
ATOM   9483  OH  TYR D   5     -80.013 -12.270 149.289  1.00 62.81           O  
ATOM   9484  N   GLU D   6     -86.226 -10.125 152.117  1.00 60.04           N  
ATOM   9485  CA  GLU D   6     -87.030 -10.071 150.898  1.00 59.45           C  
ATOM   9486  C   GLU D   6     -87.462  -8.659 150.571  1.00 58.66           C  
ATOM   9487  O   GLU D   6     -87.537  -8.270 149.407  1.00 60.10           O  
ATOM   9488  CB  GLU D   6     -88.243 -10.990 150.998  1.00 60.47           C  
ATOM   9489  CG  GLU D   6     -88.073 -12.289 150.230  1.00 62.02           C  
ATOM   9490  CD  GLU D   6     -88.557 -13.522 151.002  1.00 63.68           C  
ATOM   9491  OE1 GLU D   6     -89.450 -13.403 151.896  1.00 64.00           O  
ATOM   9492  OE2 GLU D   6     -88.033 -14.628 150.704  1.00 64.32           O  
ATOM   9493  N   LYS D   7     -87.746  -7.882 151.600  1.00 57.43           N  
ATOM   9494  CA  LYS D   7     -88.072  -6.485 151.409  1.00 56.30           C  
ATOM   9495  C   LYS D   7     -86.948  -5.725 150.738  1.00 54.65           C  
ATOM   9496  O   LYS D   7     -87.181  -5.003 149.762  1.00 55.20           O  
ATOM   9497  CB  LYS D   7     -88.443  -5.829 152.731  1.00 57.86           C  
ATOM   9498  CG  LYS D   7     -89.931  -5.871 152.995  1.00 59.10           C  
ATOM   9499  CD  LYS D   7     -90.250  -5.456 154.407  1.00 60.15           C  
ATOM   9500  CE  LYS D   7     -91.681  -4.923 154.477  1.00 61.01           C  
ATOM   9501  NZ  LYS D   7     -92.262  -5.208 155.828  1.00 61.50           N  
ATOM   9502  N   ILE D   8     -85.733  -5.888 151.244  1.00 52.08           N  
ATOM   9503  CA  ILE D   8     -84.579  -5.256 150.616  1.00 49.99           C  
ATOM   9504  C   ILE D   8     -84.315  -5.759 149.178  1.00 49.79           C  
ATOM   9505  O   ILE D   8     -84.028  -4.965 148.272  1.00 48.86           O  
ATOM   9506  CB  ILE D   8     -83.334  -5.426 151.458  1.00 48.41           C  
ATOM   9507  CG1 ILE D   8     -83.645  -5.044 152.886  1.00 47.96           C  
ATOM   9508  CG2 ILE D   8     -82.186  -4.586 150.895  1.00 47.71           C  
ATOM   9509  CD1 ILE D   8     -82.516  -5.297 153.843  1.00 47.62           C  
ATOM   9510  N   GLN D   9     -84.404  -7.067 148.961  1.00 49.45           N  
ATOM   9511  CA  GLN D   9     -84.251  -7.560 147.594  1.00 50.04           C  
ATOM   9512  C   GLN D   9     -85.275  -6.899 146.671  1.00 51.18           C  
ATOM   9513  O   GLN D   9     -84.919  -6.426 145.594  1.00 50.92           O  
ATOM   9514  CB  GLN D   9     -84.304  -9.081 147.517  1.00 49.91           C  
ATOM   9515  CG  GLN D   9     -83.182  -9.805 148.322  1.00 50.00           C  
ATOM   9516  CD  GLN D   9     -81.793  -9.146 148.182  1.00 50.07           C  
ATOM   9517  OE1 GLN D   9     -81.243  -9.042 147.084  1.00 49.08           O  
ATOM   9518  NE2 GLN D   9     -81.225  -8.701 149.314  1.00 50.07           N  
ATOM   9519  N   GLN D  10     -86.529  -6.806 147.113  1.00 52.78           N  
ATOM   9520  CA  GLN D  10     -87.562  -6.173 146.293  1.00 54.16           C  
ATOM   9521  C   GLN D  10     -87.335  -4.678 146.091  1.00 53.94           C  
ATOM   9522  O   GLN D  10     -87.654  -4.134 145.034  1.00 54.27           O  
ATOM   9523  CB  GLN D  10     -88.958  -6.449 146.854  1.00 55.77           C  
ATOM   9524  CG  GLN D  10     -89.679  -7.610 146.144  1.00 57.13           C  
ATOM   9525  CD  GLN D  10     -90.619  -8.424 147.071  1.00 58.14           C  
ATOM   9526  OE1 GLN D  10     -90.554  -8.344 148.313  1.00 56.91           O  
ATOM   9527  NE2 GLN D  10     -91.489  -9.224 146.451  1.00 58.54           N  
ATOM   9528  N   ALA D  11     -86.759  -4.030 147.095  1.00 53.72           N  
ATOM   9529  CA  ALA D  11     -86.437  -2.611 147.027  1.00 53.78           C  
ATOM   9530  C   ALA D  11     -85.285  -2.328 146.073  1.00 55.03           C  
ATOM   9531  O   ALA D  11     -85.290  -1.319 145.336  1.00 54.31           O  
ATOM   9532  CB  ALA D  11     -86.080  -2.097 148.402  1.00 53.45           C  
ATOM   9533  N   ASN D  12     -84.273  -3.195 146.121  1.00 55.74           N  
ATOM   9534  CA  ASN D  12     -83.101  -3.019 145.280  1.00 56.10           C  
ATOM   9535  C   ASN D  12     -83.419  -3.259 143.806  1.00 55.83           C  
ATOM   9536  O   ASN D  12     -82.837  -2.631 142.935  1.00 56.28           O  
ATOM   9537  CB  ASN D  12     -81.929  -3.875 145.771  1.00 56.71           C  
ATOM   9538  CG  ASN D  12     -81.362  -3.378 147.093  1.00 57.10           C  
ATOM   9539  OD1 ASN D  12     -81.663  -2.264 147.520  1.00 57.98           O  
ATOM   9540  ND2 ASN D  12     -80.534  -4.193 147.740  1.00 56.18           N  
ATOM   9541  N   GLU D  13     -84.356  -4.147 143.523  1.00 55.75           N  
ATOM   9542  CA  GLU D  13     -84.803  -4.344 142.151  1.00 56.34           C  
ATOM   9543  C   GLU D  13     -85.478  -3.063 141.611  1.00 56.65           C  
ATOM   9544  O   GLU D  13     -85.245  -2.642 140.474  1.00 56.95           O  
ATOM   9545  CB  GLU D  13     -85.758  -5.530 142.095  1.00 56.77           C  
ATOM   9546  CG  GLU D  13     -86.616  -5.580 140.865  1.00 57.68           C  
ATOM   9547  CD  GLU D  13     -85.879  -6.162 139.689  1.00 58.46           C  
ATOM   9548  OE1 GLU D  13     -85.088  -7.104 139.902  1.00 59.05           O  
ATOM   9549  OE2 GLU D  13     -86.093  -5.692 138.553  1.00 58.26           O  
ATOM   9550  N   GLU D  14     -86.300  -2.434 142.438  1.00 56.42           N  
ATOM   9551  CA  GLU D  14     -86.971  -1.207 142.055  1.00 56.18           C  
ATOM   9552  C   GLU D  14     -85.981  -0.064 141.829  1.00 54.90           C  
ATOM   9553  O   GLU D  14     -86.019   0.608 140.795  1.00 55.41           O  
ATOM   9554  CB  GLU D  14     -88.002  -0.824 143.120  1.00 58.51           C  
ATOM   9555  CG  GLU D  14     -88.644   0.550 142.945  1.00 61.52           C  
ATOM   9556  CD  GLU D  14     -89.364   0.707 141.598  1.00 64.03           C  
ATOM   9557  OE1 GLU D  14     -89.171  -0.157 140.702  1.00 65.36           O  
ATOM   9558  OE2 GLU D  14     -90.115   1.701 141.433  1.00 64.75           O  
ATOM   9559  N   ALA D  15     -85.094   0.159 142.791  1.00 53.01           N  
ATOM   9560  CA  ALA D  15     -84.097   1.227 142.687  1.00 51.58           C  
ATOM   9561  C   ALA D  15     -83.172   1.053 141.491  1.00 51.06           C  
ATOM   9562  O   ALA D  15     -82.898   1.996 140.751  1.00 50.74           O  
ATOM   9563  CB  ALA D  15     -83.279   1.310 143.965  1.00 51.24           C  
ATOM   9564  N   VAL D  16     -82.683  -0.166 141.305  1.00 50.61           N  
ATOM   9565  CA  VAL D  16     -81.701  -0.436 140.266  1.00 49.34           C  
ATOM   9566  C   VAL D  16     -82.401  -0.376 138.911  1.00 48.40           C  
ATOM   9567  O   VAL D  16     -81.820   0.033 137.921  1.00 47.53           O  
ATOM   9568  CB  VAL D  16     -81.055  -1.814 140.477  1.00 49.63           C  
ATOM   9569  CG1 VAL D  16     -81.956  -2.893 139.922  1.00 49.61           C  
ATOM   9570  CG2 VAL D  16     -79.718  -1.881 139.796  1.00 50.25           C  
ATOM   9571  N   THR D  17     -83.664  -0.764 138.875  1.00 47.89           N  
ATOM   9572  CA  THR D  17     -84.405  -0.701 137.636  1.00 49.04           C  
ATOM   9573  C   THR D  17     -84.590   0.734 137.204  1.00 49.25           C  
ATOM   9574  O   THR D  17     -84.535   1.044 136.026  1.00 50.53           O  
ATOM   9575  CB  THR D  17     -85.770  -1.330 137.781  1.00 49.08           C  
ATOM   9576  OG1 THR D  17     -85.606  -2.742 137.758  1.00 49.23           O  
ATOM   9577  CG2 THR D  17     -86.677  -0.910 136.640  1.00 48.57           C  
ATOM   9578  N   ARG D  18     -84.804   1.605 138.167  1.00 49.05           N  
ATOM   9579  CA  ARG D  18     -84.904   3.008 137.898  1.00 48.85           C  
ATOM   9580  C   ARG D  18     -83.589   3.512 137.359  1.00 49.87           C  
ATOM   9581  O   ARG D  18     -83.565   4.265 136.384  1.00 50.81           O  
ATOM   9582  CB  ARG D  18     -85.239   3.755 139.191  1.00 49.53           C  
ATOM   9583  CG  ARG D  18     -86.692   3.676 139.578  1.00 49.37           C  
ATOM   9584  CD  ARG D  18     -87.108   4.708 140.621  1.00 49.82           C  
ATOM   9585  NE  ARG D  18     -88.491   5.063 140.329  1.00 50.28           N  
ATOM   9586  CZ  ARG D  18     -88.920   6.284 140.010  1.00 49.47           C  
ATOM   9587  NH1 ARG D  18     -88.090   7.324 140.022  1.00 48.58           N  
ATOM   9588  NH2 ARG D  18     -90.207   6.462 139.721  1.00 49.05           N  
ATOM   9589  N   ILE D  19     -82.478   3.116 137.981  1.00 50.55           N  
ATOM   9590  CA  ILE D  19     -81.180   3.570 137.488  1.00 50.83           C  
ATOM   9591  C   ILE D  19     -80.990   3.136 136.038  1.00 51.65           C  
ATOM   9592  O   ILE D  19     -80.584   3.949 135.205  1.00 50.63           O  
ATOM   9593  CB  ILE D  19     -80.026   3.027 138.314  1.00 51.28           C  
ATOM   9594  CG1 ILE D  19     -80.097   3.572 139.738  1.00 51.96           C  
ATOM   9595  CG2 ILE D  19     -78.689   3.397 137.676  1.00 51.15           C  
ATOM   9596  CD1 ILE D  19     -79.451   2.679 140.769  1.00 51.02           C  
ATOM   9597  N   ILE D  20     -81.302   1.860 135.756  1.00 52.57           N  
ATOM   9598  CA  ILE D  20     -81.024   1.230 134.461  1.00 52.90           C  
ATOM   9599  C   ILE D  20     -81.860   1.918 133.407  1.00 53.97           C  
ATOM   9600  O   ILE D  20     -81.388   2.179 132.294  1.00 53.98           O  
ATOM   9601  CB  ILE D  20     -81.477  -0.265 134.397  1.00 53.41           C  
ATOM   9602  CG1 ILE D  20     -80.718  -1.203 135.351  1.00 53.36           C  
ATOM   9603  CG2 ILE D  20     -81.432  -0.795 132.967  1.00 53.29           C  
ATOM   9604  CD1 ILE D  20     -79.310  -0.835 135.603  1.00 54.32           C  
ATOM   9605  N   GLN D  21     -83.117   2.205 133.755  1.00 53.59           N  
ATOM   9606  CA  GLN D  21     -84.079   2.706 132.759  1.00 52.70           C  
ATOM   9607  C   GLN D  21     -84.079   4.231 132.545  1.00 51.85           C  
ATOM   9608  O   GLN D  21     -84.727   4.748 131.626  1.00 51.28           O  
ATOM   9609  CB  GLN D  21     -85.461   2.118 133.022  1.00 52.06           C  
ATOM   9610  CG  GLN D  21     -85.383   0.597 132.905  1.00 52.55           C  
ATOM   9611  CD  GLN D  21     -86.730  -0.144 133.056  1.00 53.35           C  
ATOM   9612  OE1 GLN D  21     -86.836  -1.310 132.665  1.00 54.43           O  
ATOM   9613  NE2 GLN D  21     -87.741   0.517 133.619  1.00 52.06           N  
ATOM   9614  N   SER D  22     -83.320   4.934 133.378  1.00 50.74           N  
ATOM   9615  CA  SER D  22     -83.021   6.337 133.150  1.00 50.54           C  
ATOM   9616  C   SER D  22     -82.356   6.655 131.799  1.00 52.04           C  
ATOM   9617  O   SER D  22     -81.292   6.116 131.451  1.00 53.46           O  
ATOM   9618  CB  SER D  22     -82.122   6.851 134.251  1.00 48.65           C  
ATOM   9619  OG  SER D  22     -82.817   6.853 135.462  1.00 48.44           O  
TER    9613      SER D  22                                                      
END                                                                             
