# Supplementary material for: Tailored structured peptide design with a key-cutting machine approach
Source: Nat Mach Intell. 2025 Oct 21;7(10):1685–97. doi: 10.1038/s42256-025-01119-2 (PMC12552119; doi:10.1038/s42256-025-01119-2)
Supplement: Supplementary file 3 — Statistical data for the ternary plots of the comparison between our method and ESM-IF1, ProteinSolver and ProteinMPNN. [file 42256_2025_1119_MOESM3_ESM.zip › Fig1d/Fig1dp_3c8v_designed.pdb]

HEADER                                            18-OCT-22                     
TITLE     ESMFOLD V1 PREDICTION FOR INPUT
REMARK   1                                                                      
REMARK   1 REFERENCE 1                                                          
REMARK   1  AUTH   ZEMING LIN, HALIL AKIN, ROSHAN RAO, BRIAN HIE, ZHONGKAI ZHU,
REMARK   1  AUTH 2 WENTING LU, NIKITA SMETANIN, ROBERT VERKUIL, ORI KABELI,
REMARK   1  AUTH 3 YANIV SHMUELI, ALLAN DOS SANTOS COSTA,
REMARK   1  AUTH 4 MARYAM FAZEL-ZARANDI, TOM SERCU, SALVATORE CANDIDO,
REMARK   1  AUTH 5 ALEXANDER RIVES
REMARK   1  TITL   EVOLUTIONARY-SCALE PREDICTION OF ATOMIC LEVEL PROTEIN
REMARK   1  TITL 2 STRUCTURE WITH A LANGUAGE MODEL
REMARK   1  REF                                                                 
REMARK   1  REFN                                                                
REMARK   1  PMID                                                                
REMARK   1  DOI    10.1101/2022.07.20.500902                                    
REMARK   1                                                                      
REMARK   1 LICENSE AND DISCLAIMERS                
REMARK   1 ESM METAGENOMIC ATLAS DATA IS AVAILABLE UNDER
REMARK   1 A CC-BY-4.0 LICENSE FOR ACADEMIC AND COMMERCIAL USE.
REMARK   1 COPYRIGHT (C) META PLATFORMS, INC. ALL RIGHTS RESERVED.
REMARK   1 USE OF THE ESM METAGENOMIC ATLAS DATA IS SUBJECT
REMARK   1 TO THE META OPEN SOURCE TERMS OF USE AND PRIVACY POLICY.
ATOM      1  N   VAL A   1      -1.259  -8.770 -11.799  1.00  0.55           N  
ATOM      2  CA  VAL A   1      -1.753  -9.578 -10.688  1.00  0.54           C  
ATOM      3  C   VAL A   1      -1.023  -9.193  -9.404  1.00  0.56           C  
ATOM      4  CB  VAL A   1      -1.582 -11.089 -10.966  1.00  0.49           C  
ATOM      5  O   VAL A   1      -1.577  -9.310  -8.308  1.00  0.54           O  
ATOM      6  CG1 VAL A   1      -2.922 -11.813 -10.854  1.00  0.43           C  
ATOM      7  CG2 VAL A   1      -0.964 -11.311 -12.345  1.00  0.45           C  
ATOM      8  N   HIS A   2       0.212  -8.539  -9.528  1.00  0.71           N  
ATOM      9  CA  HIS A   2       1.098  -8.173  -8.428  1.00  0.73           C  
ATOM     10  C   HIS A   2       0.760  -6.788  -7.887  1.00  0.72           C  
ATOM     11  CB  HIS A   2       2.559  -8.219  -8.879  1.00  0.64           C  
ATOM     12  O   HIS A   2       0.953  -6.517  -6.700  1.00  0.68           O  
ATOM     13  CG  HIS A   2       3.173  -9.579  -8.785  1.00  0.59           C  
ATOM     14  CD2 HIS A   2       3.576 -10.441  -9.749  1.00  0.56           C  
ATOM     15  ND1 HIS A   2       3.433 -10.197  -7.581  1.00  0.55           N  
ATOM     16  CE1 HIS A   2       3.971 -11.383  -7.809  1.00  0.51           C  
ATOM     17  NE2 HIS A   2       4.069 -11.555  -9.116  1.00  0.49           N  
ATOM     18  N   ARG A   3       0.143  -6.050  -8.747  1.00  0.78           N  
ATOM     19  CA  ARG A   3      -0.070  -4.653  -8.384  1.00  0.79           C  
ATOM     20  C   ARG A   3      -1.116  -4.527  -7.281  1.00  0.78           C  
ATOM     21  CB  ARG A   3      -0.498  -3.839  -9.607  1.00  0.73           C  
ATOM     22  O   ARG A   3      -0.962  -3.720  -6.362  1.00  0.75           O  
ATOM     23  CG  ARG A   3      -0.399  -2.335  -9.411  1.00  0.65           C  
ATOM     24  CD  ARG A   3      -0.718  -1.577 -10.693  1.00  0.63           C  
ATOM     25  NE  ARG A   3      -0.615  -0.133 -10.505  1.00  0.56           N  
ATOM     26  NH1 ARG A   3      -0.845   0.384 -12.745  1.00  0.42           N  
ATOM     27  NH2 ARG A   3      -0.572   2.056 -11.200  1.00  0.38           N  
ATOM     28  CZ  ARG A   3      -0.678   0.766 -11.484  1.00  0.57           C  
ATOM     29  N   ALA A   4      -2.145  -5.488  -7.546  1.00  0.80           N  
ATOM     30  CA  ALA A   4      -3.195  -5.389  -6.535  1.00  0.80           C  
ATOM     31  C   ALA A   4      -2.681  -5.826  -5.166  1.00  0.79           C  
ATOM     32  CB  ALA A   4      -4.403  -6.231  -6.940  1.00  0.76           C  
ATOM     33  O   ALA A   4      -3.037  -5.233  -4.145  1.00  0.76           O  
ATOM     34  N   THR A   5      -1.894  -6.856  -5.195  1.00  0.83           N  
ATOM     35  CA  THR A   5      -1.337  -7.343  -3.938  1.00  0.83           C  
ATOM     36  C   THR A   5      -0.410  -6.301  -3.318  1.00  0.82           C  
ATOM     37  CB  THR A   5      -0.570  -8.662  -4.140  1.00  0.80           C  
ATOM     38  O   THR A   5      -0.444  -6.074  -2.107  1.00  0.79           O  
ATOM     39  CG2 THR A   5      -0.126  -9.251  -2.805  1.00  0.65           C  
ATOM     40  OG1 THR A   5      -1.419  -9.604  -4.807  1.00  0.70           O  
ATOM     41  N   TRP A   6       0.484  -5.646  -4.199  1.00  0.84           N  
ATOM     42  CA  TRP A   6       1.383  -4.607  -3.705  1.00  0.85           C  
ATOM     43  C   TRP A   6       0.596  -3.426  -3.149  1.00  0.83           C  
ATOM     44  CB  TRP A   6       2.320  -4.133  -4.819  1.00  0.80           C  
ATOM     45  O   TRP A   6       0.955  -2.867  -2.110  1.00  0.80           O  
ATOM     46  CG  TRP A   6       3.406  -5.110  -5.159  1.00  0.69           C  
ATOM     47  CD1 TRP A   6       3.437  -5.972  -6.220  1.00  0.59           C  
ATOM     48  CD2 TRP A   6       4.617  -5.329  -4.429  1.00  0.62           C  
ATOM     49  CE2 TRP A   6       5.337  -6.338  -5.106  1.00  0.59           C  
ATOM     50  CE3 TRP A   6       5.164  -4.767  -3.267  1.00  0.73           C  
ATOM     51  NE1 TRP A   6       4.595  -6.713  -6.194  1.00  0.75           N  
ATOM     52  CH2 TRP A   6       7.090  -6.232  -3.520  1.00  0.67           C  
ATOM     53  CZ2 TRP A   6       6.578  -6.798  -4.659  1.00  0.72           C  
ATOM     54  CZ3 TRP A   6       6.399  -5.227  -2.824  1.00  0.67           C  
ATOM     55  N   ALA A   7      -0.473  -3.152  -3.858  1.00  0.84           N  
ATOM     56  CA  ALA A   7      -1.279  -2.024  -3.398  1.00  0.85           C  
ATOM     57  C   ALA A   7      -1.853  -2.289  -2.009  1.00  0.84           C  
ATOM     58  CB  ALA A   7      -2.404  -1.735  -4.389  1.00  0.82           C  
ATOM     59  O   ALA A   7      -1.840  -1.408  -1.147  1.00  0.82           O  
ATOM     60  N   ARG A   8      -2.357  -3.546  -1.782  1.00  0.86           N  
ATOM     61  CA  ARG A   8      -2.885  -3.896  -0.468  1.00  0.86           C  
ATOM     62  C   ARG A   8      -1.796  -3.823   0.597  1.00  0.85           C  
ATOM     63  CB  ARG A   8      -3.502  -5.296  -0.491  1.00  0.83           C  
ATOM     64  O   ARG A   8      -2.041  -3.358   1.712  1.00  0.83           O  
ATOM     65  CG  ARG A   8      -4.978  -5.313  -0.856  1.00  0.75           C  
ATOM     66  CD  ARG A   8      -5.506  -6.733  -1.003  1.00  0.73           C  
ATOM     67  NE  ARG A   8      -5.328  -7.504   0.224  1.00  0.64           N  
ATOM     68  NH1 ARG A   8      -6.447  -9.374  -0.543  1.00  0.51           N  
ATOM     69  NH2 ARG A   8      -5.560  -9.350   1.571  1.00  0.48           N  
ATOM     70  CZ  ARG A   8      -5.779  -8.741   0.415  1.00  0.66           C  
ATOM     71  N   TYR A   9      -0.556  -4.319   0.299  1.00  0.87           N  
ATOM     72  CA  TYR A   9       0.585  -4.261   1.205  1.00  0.87           C  
ATOM     73  C   TYR A   9       0.948  -2.818   1.535  1.00  0.86           C  
ATOM     74  CB  TYR A   9       1.794  -4.976   0.594  1.00  0.84           C  
ATOM     75  O   TYR A   9       1.252  -2.495   2.685  1.00  0.84           O  
ATOM     76  CG  TYR A   9       2.689  -5.636   1.615  1.00  0.75           C  
ATOM     77  CD1 TYR A   9       3.836  -4.997   2.081  1.00  0.67           C  
ATOM     78  CD2 TYR A   9       2.391  -6.899   2.113  1.00  0.68           C  
ATOM     79  CE1 TYR A   9       4.665  -5.602   3.020  1.00  0.69           C  
ATOM     80  CE2 TYR A   9       3.213  -7.514   3.053  1.00  0.68           C  
ATOM     81  OH  TYR A   9       5.162  -7.462   4.429  1.00  0.66           O  
ATOM     82  CZ  TYR A   9       4.345  -6.858   3.500  1.00  0.68           C  
ATOM     83  N   ARG A  10       0.984  -1.907   0.536  1.00  0.88           N  
ATOM     84  CA  ARG A  10       1.279  -0.503   0.806  1.00  0.88           C  
ATOM     85  C   ARG A  10       0.302   0.075   1.824  1.00  0.88           C  
ATOM     86  CB  ARG A  10       1.235   0.314  -0.486  1.00  0.85           C  
ATOM     87  O   ARG A  10       0.702   0.814   2.726  1.00  0.86           O  
ATOM     88  CG  ARG A  10       2.434   0.095  -1.395  1.00  0.76           C  
ATOM     89  CD  ARG A  10       2.436   1.064  -2.569  1.00  0.75           C  
ATOM     90  NE  ARG A  10       1.340   0.792  -3.495  1.00  0.66           N  
ATOM     91  NH1 ARG A  10       1.901   2.473  -4.977  1.00  0.53           N  
ATOM     92  NH2 ARG A  10       0.084   1.136  -5.386  1.00  0.50           N  
ATOM     93  CZ  ARG A  10       1.111   1.468  -4.617  1.00  0.68           C  
ATOM     94  N   VAL A  11      -1.088  -0.197   1.565  1.00  0.88           N  
ATOM     95  CA  VAL A  11      -2.086   0.317   2.497  1.00  0.89           C  
ATOM     96  C   VAL A  11      -1.802  -0.209   3.902  1.00  0.88           C  
ATOM     97  CB  VAL A  11      -3.518  -0.069   2.063  1.00  0.87           C  
ATOM     98  O   VAL A  11      -1.807   0.554   4.870  1.00  0.87           O  
ATOM     99  CG1 VAL A  11      -4.534   0.338   3.130  1.00  0.72           C  
ATOM    100  CG2 VAL A  11      -3.861   0.576   0.722  1.00  0.71           C  
ATOM    101  N   TYR A  12      -1.550  -1.526   4.016  1.00  0.89           N  
ATOM    102  CA  TYR A  12      -1.311  -2.141   5.317  1.00  0.90           C  
ATOM    103  C   TYR A  12      -0.069  -1.553   5.977  1.00  0.89           C  
ATOM    104  CB  TYR A  12      -1.158  -3.658   5.175  1.00  0.87           C  
ATOM    105  O   TYR A  12      -0.072  -1.269   7.177  1.00  0.87           O  
ATOM    106  CG  TYR A  12      -2.435  -4.363   4.787  1.00  0.76           C  
ATOM    107  CD1 TYR A  12      -3.532  -4.381   5.645  1.00  0.67           C  
ATOM    108  CD2 TYR A  12      -2.547  -5.013   3.562  1.00  0.69           C  
ATOM    109  CE1 TYR A  12      -4.711  -5.031   5.292  1.00  0.71           C  
ATOM    110  CE2 TYR A  12      -3.720  -5.666   3.200  1.00  0.69           C  
ATOM    111  OH  TYR A  12      -5.959  -6.314   3.715  1.00  0.65           O  
ATOM    112  CZ  TYR A  12      -4.795  -5.669   4.070  1.00  0.72           C  
ATOM    113  N   MET A  13       1.065  -1.352   5.238  1.00  0.87           N  
ATOM    114  CA  MET A  13       2.317  -0.830   5.780  1.00  0.88           C  
ATOM    115  C   MET A  13       2.155   0.619   6.226  1.00  0.88           C  
ATOM    116  CB  MET A  13       3.437  -0.937   4.744  1.00  0.85           C  
ATOM    117  O   MET A  13       2.671   1.011   7.274  1.00  0.86           O  
ATOM    118  CG  MET A  13       3.942  -2.354   4.530  1.00  0.76           C  
ATOM    119  SD  MET A  13       4.666  -3.079   6.053  1.00  0.69           S  
ATOM    120  CE  MET A  13       5.545  -4.500   5.344  1.00  0.70           C  
ATOM    121  N   SER A  14       1.429   1.448   5.436  1.00  0.88           N  
ATOM    122  CA  SER A  14       1.171   2.839   5.792  1.00  0.89           C  
ATOM    123  C   SER A  14       0.378   2.940   7.091  1.00  0.88           C  
ATOM    124  CB  SER A  14       0.415   3.550   4.668  1.00  0.86           C  
ATOM    125  O   SER A  14       0.695   3.759   7.956  1.00  0.87           O  
ATOM    126  OG  SER A  14       1.191   3.582   3.482  1.00  0.73           O  
ATOM    127  N   GLN A  15      -0.779   2.064   7.068  1.00  0.88           N  
ATOM    128  CA  GLN A  15      -1.616   2.054   8.263  1.00  0.89           C  
ATOM    129  C   GLN A  15      -0.802   1.695   9.503  1.00  0.89           C  
ATOM    130  CB  GLN A  15      -2.778   1.073   8.096  1.00  0.85           C  
ATOM    131  O   GLN A  15      -1.015   2.262  10.577  1.00  0.87           O  
ATOM    132  CG  GLN A  15      -3.743   1.056   9.275  1.00  0.72           C  
ATOM    133  CD  GLN A  15      -5.041   0.337   8.960  1.00  0.69           C  
ATOM    134  NE2 GLN A  15      -5.920   0.239   9.952  1.00  0.61           N  
ATOM    135  OE1 GLN A  15      -5.253  -0.125   7.835  1.00  0.69           O  
ATOM    136  N   ALA A  16       0.012   0.721   9.395  1.00  0.86           N  
ATOM    137  CA  ALA A  16       0.850   0.276  10.506  1.00  0.87           C  
ATOM    138  C   ALA A  16       1.820   1.373  10.935  1.00  0.86           C  
ATOM    139  CB  ALA A  16       1.616  -0.987  10.123  1.00  0.84           C  
ATOM    140  O   ALA A  16       2.124   1.512  12.122  1.00  0.85           O  
ATOM    141  N   MET A  17       2.350   2.150   9.930  1.00  0.87           N  
ATOM    142  CA  MET A  17       3.312   3.219  10.186  1.00  0.89           C  
ATOM    143  C   MET A  17       2.648   4.387  10.907  1.00  0.87           C  
ATOM    144  CB  MET A  17       3.942   3.700   8.878  1.00  0.86           C  
ATOM    145  O   MET A  17       3.310   5.130  11.634  1.00  0.86           O  
ATOM    146  CG  MET A  17       4.717   2.622   8.138  1.00  0.78           C  
ATOM    147  SD  MET A  17       6.127   1.972   9.116  1.00  0.76           S  
ATOM    148  CE  MET A  17       7.344   3.289   8.837  1.00  0.75           C  
ATOM    149  N   CYS A  18       1.385   4.680  10.652  1.00  0.84           N  
ATOM    150  CA  CYS A  18       0.650   5.751  11.316  1.00  0.88           C  
ATOM    151  C   CYS A  18       0.250   5.344  12.729  1.00  0.83           C  
ATOM    152  CB  CYS A  18      -0.594   6.126  10.511  1.00  0.80           C  
ATOM    153  O   CYS A  18       0.042   6.200  13.591  1.00  0.80           O  
ATOM    154  SG  CYS A  18      -0.227   6.885   8.914  1.00  0.70           S  
ATOM    155  N   THR A  19       0.259   4.064  12.944  1.00  0.81           N  
ATOM    156  CA  THR A  19      -0.128   3.698  14.301  1.00  0.81           C  
ATOM    157  C   THR A  19       1.029   3.917  15.272  1.00  0.78           C  
ATOM    158  CB  THR A  19      -0.592   2.231  14.373  1.00  0.77           C  
ATOM    159  O   THR A  19       0.816   4.304  16.423  1.00  0.75           O  
ATOM    160  CG2 THR A  19      -1.867   2.017  13.565  1.00  0.67           C  
ATOM    161  OG1 THR A  19       0.439   1.384  13.851  1.00  0.73           O  
