# Supplementary material for: Tailored structured peptide design with a key-cutting machine approach
Source: Nat Mach Intell. 2025 Oct 21;7(10):1685–97. doi: 10.1038/s42256-025-01119-2 (PMC12552119; doi:10.1038/s42256-025-01119-2)
Supplement: Supplementary file 3 — Statistical data for the ternary plots of the comparison between our method and ESM-IF1, ProteinSolver and ProteinMPNN. [file 42256_2025_1119_MOESM3_ESM.zip › Fig1d/Fig1dw_1n7d_designed.pdb]

PARENT N/A
ATOM      1  N   HIS A   1      -9.338   8.935   8.830  1.00 42.45           N  
ATOM      2  CA  HIS A   1      -7.989   9.194   8.340  1.00 44.57           C  
ATOM      3  C   HIS A   1      -7.434   7.986   7.592  1.00 43.84           C  
ATOM      4  CB  HIS A   1      -7.061   9.567   9.497  1.00 40.00           C  
ATOM      5  O   HIS A   1      -7.312   6.900   8.162  1.00 43.39           O  
ATOM      6  CG  HIS A   1      -7.003  11.036   9.770  1.00 40.51           C  
ATOM      7  CD2 HIS A   1      -7.582  11.784  10.739  1.00 39.64           C  
ATOM      8  ND1 HIS A   1      -6.281  11.910   8.988  1.00 38.66           N  
ATOM      9  CE1 HIS A   1      -6.417  13.136   9.466  1.00 33.63           C  
ATOM     10  NE2 HIS A   1      -7.202  13.086  10.529  1.00 36.85           N  
ATOM     11  N   HIS A   2      -7.906   7.513   6.266  1.00 50.36           N  
ATOM     12  CA  HIS A   2      -7.532   6.254   5.632  1.00 50.65           C  
ATOM     13  C   HIS A   2      -6.618   6.490   4.434  1.00 50.89           C  
ATOM     14  CB  HIS A   2      -8.778   5.481   5.197  1.00 45.88           C  
ATOM     15  O   HIS A   2      -6.948   7.272   3.541  1.00 48.85           O  
ATOM     16  CG  HIS A   2      -9.279   4.520   6.228  1.00 44.41           C  
ATOM     17  CD2 HIS A   2     -10.304   4.613   7.107  1.00 43.76           C  
ATOM     18  ND1 HIS A   2      -8.698   3.289   6.441  1.00 50.37           N  
ATOM     19  CE1 HIS A   2      -9.347   2.664   7.409  1.00 42.25           C  
ATOM     20  NE2 HIS A   2     -10.327   3.446   7.830  1.00 39.66           N  
ATOM     21  N   CYS A   3      -5.234   6.591   4.655  1.00 51.75           N  
ATOM     22  CA  CYS A   3      -4.266   6.839   3.592  1.00 53.35           C  
ATOM     23  C   CYS A   3      -4.245   5.688   2.594  1.00 52.03           C  
ATOM     24  CB  CYS A   3      -2.869   7.044   4.177  1.00 49.28           C  
ATOM     25  O   CYS A   3      -4.312   4.521   2.984  1.00 50.88           O  
ATOM     26  SG  CYS A   3      -2.713   8.534   5.185  1.00 57.20           S  
ATOM     27  N   LEU A   4      -4.688   5.827   1.453  1.00 53.00           N  
ATOM     28  CA  LEU A   4      -4.515   5.195   0.149  1.00 51.51           C  
ATOM     29  C   LEU A   4      -3.058   5.262  -0.298  1.00 53.06           C  
ATOM     30  CB  LEU A   4      -5.412   5.866  -0.894  1.00 49.97           C  
ATOM     31  O   LEU A   4      -2.645   6.231  -0.938  1.00 51.44           O  
ATOM     32  CG  LEU A   4      -6.919   5.787  -0.643  1.00 48.35           C  
ATOM     33  CD1 LEU A   4      -7.669   6.655  -1.648  1.00 46.54           C  
ATOM     34  CD2 LEU A   4      -7.398   4.341  -0.715  1.00 47.50           C  
ATOM     35  N   CYS A   5      -2.034   4.848   0.519  1.00 53.02           N  
ATOM     36  CA  CYS A   5      -0.656   5.013   0.070  1.00 52.63           C  
ATOM     37  C   CYS A   5      -0.120   3.719  -0.533  1.00 53.11           C  
ATOM     38  CB  CYS A   5       0.237   5.454   1.229  1.00 49.88           C  
ATOM     39  O   CYS A   5      -0.258   2.649   0.062  1.00 51.48           O  
ATOM     40  SG  CYS A   5      -0.333   6.955   2.056  1.00 58.53           S  
ATOM     41  N   GLN A   6      -0.292   3.358  -1.846  1.00 54.28           N  
ATOM     42  CA  GLN A   6       0.293   2.430  -2.808  1.00 52.88           C  
ATOM     43  C   GLN A   6       1.815   2.416  -2.704  1.00 54.28           C  
ATOM     44  CB  GLN A   6      -0.133   2.792  -4.231  1.00 50.28           C  
ATOM     45  O   GLN A   6       2.511   2.339  -3.718  1.00 52.61           O  
ATOM     46  CG  GLN A   6      -1.630   2.662  -4.478  1.00 48.76           C  
ATOM     47  CD  GLN A   6      -1.996   2.785  -5.945  1.00 50.77           C  
ATOM     48  NE2 GLN A   6      -2.607   3.906  -6.312  1.00 42.46           N  
ATOM     49  OE1 GLN A   6      -1.732   1.879  -6.742  1.00 50.36           O  
ATOM     50  N   GLU A   7       2.488   2.562  -1.481  1.00 58.26           N  
ATOM     51  CA  GLU A   7       3.879   2.288  -1.133  1.00 57.04           C  
ATOM     52  C   GLU A   7       4.210   2.802   0.266  1.00 58.43           C  
ATOM     53  CB  GLU A   7       4.825   2.916  -2.160  1.00 54.12           C  
ATOM     54  O   GLU A   7       4.454   3.995   0.453  1.00 56.42           O  
ATOM     55  CG  GLU A   7       4.750   2.274  -3.538  1.00 52.00           C  
ATOM     56  CD  GLU A   7       5.779   2.824  -4.513  1.00 51.78           C  
ATOM     57  OE1 GLU A   7       6.325   3.923  -4.264  1.00 52.28           O  
ATOM     58  OE2 GLU A   7       6.041   2.151  -5.534  1.00 47.16           O  
ATOM     59  N   ALA A   8       3.439   2.541   1.261  1.00 58.72           N  
ATOM     60  CA  ALA A   8       3.780   2.816   2.654  1.00 57.01           C  
ATOM     61  C   ALA A   8       5.269   2.596   2.908  1.00 58.85           C  
ATOM     62  CB  ALA A   8       2.950   1.939   3.588  1.00 54.98           C  
ATOM     63  O   ALA A   8       5.826   1.568   2.517  1.00 57.31           O  
ATOM     64  N   ASP A   9       6.149   3.565   2.853  1.00 62.67           N  
ATOM     65  CA  ASP A   9       7.479   3.618   3.453  1.00 61.36           C  
ATOM     66  C   ASP A   9       7.429   3.251   4.934  1.00 63.05           C  
ATOM     67  CB  ASP A   9       8.093   5.008   3.275  1.00 59.60           C  
ATOM     68  O   ASP A   9       6.869   3.993   5.744  1.00 61.79           O  
ATOM     69  CG  ASP A   9       9.519   5.096   3.788  1.00 57.39           C  
ATOM     70  OD1 ASP A   9      10.038   4.093   4.324  1.00 59.09           O  
ATOM     71  OD2 ASP A   9      10.130   6.180   3.658  1.00 59.90           O  
ATOM     72  N   PRO A  10       7.625   1.933   5.298  1.00 62.88           N  
ATOM     73  CA  PRO A  10       7.531   1.468   6.684  1.00 61.87           C  
ATOM     74  C   PRO A  10       8.146   2.451   7.678  1.00 63.62           C  
ATOM     75  CB  PRO A  10       8.309   0.150   6.667  1.00 60.20           C  
ATOM     76  O   PRO A  10       7.743   2.489   8.843  1.00 63.59           O  
ATOM     77  CG  PRO A  10       8.971   0.114   5.327  1.00 57.87           C  
ATOM     78  CD  PRO A  10       8.414   1.229   4.490  1.00 55.98           C  
ATOM     79  N   ASP A  11       8.989   3.203   7.242  1.00 67.74           N  
ATOM     80  CA  ASP A  11       9.618   4.085   8.220  1.00 66.83           C  
ATOM     81  C   ASP A  11       8.798   5.357   8.421  1.00 67.86           C  
ATOM     82  CB  ASP A  11      11.042   4.440   7.785  1.00 64.34           C  
ATOM     83  O   ASP A  11       8.967   6.059   9.420  1.00 66.41           O  
ATOM     84  CG  ASP A  11      11.990   3.255   7.835  1.00 60.82           C  
ATOM     85  OD1 ASP A  11      11.819   2.372   8.703  1.00 62.04           O  
ATOM     86  OD2 ASP A  11      12.919   3.204   6.999  1.00 63.36           O  
ATOM     87  N   ARG A  12       7.842   5.647   7.568  1.00 64.39           N  
ATOM     88  CA  ARG A  12       7.263   6.986   7.611  1.00 63.26           C  
ATOM     89  C   ARG A  12       5.882   6.966   8.257  1.00 63.81           C  
ATOM     90  CB  ARG A  12       7.173   7.579   6.203  1.00 60.45           C  
ATOM     91  O   ARG A  12       5.463   7.950   8.869  1.00 62.10           O  
ATOM     92  CG  ARG A  12       8.518   7.975   5.614  1.00 58.00           C  
ATOM     93  CD  ARG A  12       8.358   8.874   4.396  1.00 57.27           C  
ATOM     94  NE  ARG A  12       9.615   9.522   4.035  1.00 49.38           N  
ATOM     95  NH1 ARG A  12       8.635  11.171   2.748  1.00 42.19           N  
ATOM     96  NH2 ARG A  12      10.913  11.106   2.995  1.00 37.92           N  
ATOM     97  CZ  ARG A  12       9.718  10.598   3.260  1.00 54.57           C  
ATOM     98  N   ASP A  13       5.333   5.725   8.390  1.00 61.39           N  
ATOM     99  CA  ASP A  13       4.053   5.687   9.092  1.00 60.38           C  
ATOM    100  C   ASP A  13       3.747   4.280   9.601  1.00 61.63           C  
ATOM    101  CB  ASP A  13       2.926   6.172   8.178  1.00 57.65           C  
ATOM    102  O   ASP A  13       3.203   3.453   8.867  1.00 60.03           O  
ATOM    103  CG  ASP A  13       1.605   6.347   8.907  1.00 55.90           C  
ATOM    104  OD1 ASP A  13       1.552   6.123  10.136  1.00 56.59           O  
ATOM    105  OD2 ASP A  13       0.608   6.710   8.247  1.00 58.55           O  
ATOM    106  N   PRO A  14       4.540   3.987  10.782  1.00 64.59           N  
ATOM    107  CA  PRO A  14       4.333   2.633  11.301  1.00 63.11           C  
ATOM    108  C   PRO A  14       2.856   2.293  11.489  1.00 64.63           C  
ATOM    109  CB  PRO A  14       5.064   2.654  12.645  1.00 60.81           C  
ATOM    110  O   PRO A  14       2.502   1.119  11.631  1.00 63.25           O  
ATOM    111  CG  PRO A  14       5.198   4.104  12.984  1.00 58.08           C  
ATOM    112  CD  PRO A  14       5.143   4.898  11.710  1.00 56.40           C  
ATOM    113  N   ASP A  15       1.995   3.271  11.448  1.00 64.77           N  
ATOM    114  CA  ASP A  15       0.606   2.907  11.711  1.00 63.40           C  
ATOM    115  C   ASP A  15      -0.219   2.921  10.426  1.00 64.28           C  
ATOM    116  CB  ASP A  15      -0.011   3.855  12.742  1.00 60.96           C  
ATOM    117  O   ASP A  15      -1.446   2.816  10.468  1.00 61.73           O  
ATOM    118  CG  ASP A  15       0.589   3.696  14.128  1.00 58.07           C  
ATOM    119  OD1 ASP A  15       1.040   2.583  14.473  1.00 58.81           O  
ATOM    120  OD2 ASP A  15       0.608   4.693  14.882  1.00 60.68           O  
ATOM    121  N   CYS A  16       0.413   3.112   9.271  1.00 58.02           N  
ATOM    122  CA  CYS A  16      -0.318   2.942   8.021  1.00 57.82           C  
ATOM    123  C   CYS A  16      -0.252   1.496   7.544  1.00 57.84           C  
ATOM    124  CB  CYS A  16       0.238   3.871   6.943  1.00 55.11           C  
ATOM    125  O   CYS A  16       0.836   0.947   7.362  1.00 56.23           O  
ATOM    126  SG  CYS A  16      -0.767   3.930   5.443  1.00 58.45           S  
ATOM    127  N   PRO A  17      -1.372   0.753   7.722  1.00 56.18           N  
ATOM    128  CA  PRO A  17      -1.412  -0.591   7.141  1.00 54.69           C  
ATOM    129  C   PRO A  17      -1.000  -0.611   5.671  1.00 56.15           C  
ATOM    130  CB  PRO A  17      -2.877  -1.002   7.304  1.00 53.26           C  
ATOM    131  O   PRO A  17      -1.368   0.288   4.911  1.00 54.59           O  
ATOM    132  CG  PRO A  17      -3.606   0.277   7.565  1.00 51.77           C  
ATOM    133  CD  PRO A  17      -2.604   1.325   7.955  1.00 50.15           C  
ATOM    134  N   ILE A  18       0.177  -1.244   5.361  1.00 59.07           N  
ATOM    135  CA  ILE A  18       0.538  -1.616   3.997  1.00 58.15           C  
ATOM    136  C   ILE A  18      -0.622  -2.361   3.341  1.00 59.17           C  
ATOM    137  CB  ILE A  18       1.817  -2.481   3.967  1.00 56.31           C  
ATOM    138  O   ILE A  18      -0.987  -3.457   3.773  1.00 57.74           O  
ATOM    139  CG1 ILE A  18       2.997  -1.712   4.572  1.00 53.20           C  
ATOM    140  CG2 ILE A  18       2.132  -2.930   2.537  1.00 54.19           C  
ATOM    141  CD1 ILE A  18       4.254  -2.552   4.758  1.00 52.43           C  
ATOM    142  N   ILE A  19      -1.598  -1.562   2.968  1.00 58.77           N  
ATOM    143  CA  ILE A  19      -2.610  -2.295   2.215  1.00 57.98           C  
ATOM    144  C   ILE A  19      -2.115  -2.543   0.792  1.00 58.55           C  
ATOM    145  CB  ILE A  19      -3.955  -1.536   2.190  1.00 56.35           C  
ATOM    146  O   ILE A  19      -1.671  -1.615   0.112  1.00 57.07           O  
ATOM    147  CG1 ILE A  19      -4.418  -1.222   3.617  1.00 54.36           C  
ATOM    148  CG2 ILE A  19      -5.016  -2.343   1.435  1.00 55.43           C  
ATOM    149  CD1 ILE A  19      -5.602  -0.267   3.688  1.00 54.09           C  
ATOM    150  N   MET A  20      -1.470  -3.708   0.525  1.00 57.83           N  
ATOM    151  CA  MET A  20      -1.082  -4.217  -0.787  1.00 57.45           C  
ATOM    152  C   MET A  20      -2.272  -4.224  -1.741  1.00 57.71           C  
ATOM    153  CB  MET A  20      -0.500  -5.626  -0.667  1.00 55.06           C  
ATOM    154  O   MET A  20      -3.324  -4.781  -1.424  1.00 55.97           O  
ATOM    155  CG  MET A  20       0.779  -5.693   0.153  1.00 53.86           C  
ATOM    156  SD  MET A  20       1.947  -6.964  -0.469  1.00 53.73           S  
ATOM    157  CE  MET A  20       1.339  -8.422   0.424  1.00 48.92           C  
ATOM    158  N   ILE A  21      -2.493  -3.087  -2.550  1.00 59.15           N  
ATOM    159  CA  ILE A  21      -3.429  -3.045  -3.668  1.00 58.19           C  
ATOM    160  C   ILE A  21      -3.100  -4.159  -4.659  1.00 58.91           C  
ATOM    161  CB  ILE A  21      -3.400  -1.672  -4.377  1.00 56.79           C  
ATOM    162  O   ILE A  21      -1.986  -4.224  -5.184  1.00 57.49           O  
ATOM    163  CG1 ILE A  21      -3.664  -0.546  -3.371  1.00 53.79           C  
ATOM    164  CG2 ILE A  21      -4.418  -1.634  -5.521  1.00 54.85           C  
ATOM    165  CD1 ILE A  21      -4.004   0.792  -4.014  1.00 53.38           C  
ATOM    166  N   ALA A  22      -3.443  -5.463  -4.402  1.00 62.45           N  
ATOM    167  CA  ALA A  22      -3.405  -6.511  -5.419  1.00 61.18           C  
ATOM    168  C   ALA A  22      -3.950  -6.003  -6.751  1.00 62.07           C  
ATOM    169  CB  ALA A  22      -4.197  -7.731  -4.955  1.00 59.48           C  
ATOM    170  O   ALA A  22      -4.997  -5.354  -6.794  1.00 59.66           O  
ATOM    171  N   GLN A  23      -3.104  -5.374  -7.657  1.00 63.14           N  
ATOM    172  CA  GLN A  23      -3.419  -5.076  -9.050  1.00 62.58           C  
ATOM    173  C   GLN A  23      -4.149  -6.242  -9.711  1.00 63.25           C  
ATOM    174  CB  GLN A  23      -2.146  -4.743  -9.830  1.00 59.87           C  
ATOM    175  O   GLN A  23      -3.634  -7.362  -9.747  1.00 61.57           O  
ATOM    176  CG  GLN A  23      -1.545  -3.389  -9.477  1.00 57.91           C  
ATOM    177  CD  GLN A  23      -0.371  -3.019 -10.364  1.00 57.53           C  
ATOM    178  NE2 GLN A  23      -0.249  -1.735 -10.682  1.00 47.95           N  
ATOM    179  OE1 GLN A  23       0.421  -3.881 -10.759  1.00 56.75           O  
ATOM    180  N   PHE A  24      -5.517  -6.384  -9.683  1.00 61.72           N  
ATOM    181  CA  PHE A  24      -6.268  -7.324 -10.507  1.00 61.12           C  
ATOM    182  C   PHE A  24      -5.969  -7.106 -11.986  1.00 61.46           C  
ATOM    183  CB  PHE A  24      -7.771  -7.185 -10.249  1.00 58.41           C  
ATOM    184  O   PHE A  24      -6.037  -5.977 -12.478  1.00 59.36           O  
ATOM    185  CG  PHE A  24      -8.189  -7.589  -8.861  1.00 56.80           C  
ATOM    186  CD1 PHE A  24      -8.404  -8.925  -8.546  1.00 53.46           C  
ATOM    187  CD2 PHE A  24      -8.366  -6.632  -7.870  1.00 54.18           C  
ATOM    188  CE1 PHE A  24      -8.790  -9.302  -7.262  1.00 53.06           C  
ATOM    189  CE2 PHE A  24      -8.752  -7.001  -6.585  1.00 53.87           C  
ATOM    190  CZ  PHE A  24      -8.964  -8.336  -6.283  1.00 51.60           C  
ATOM    191  N   THR A  25      -5.016  -7.732 -12.590  1.00 65.41           N  
ATOM    192  CA  THR A  25      -4.781  -7.886 -14.021  1.00 64.45           C  
ATOM    193  C   THR A  25      -5.998  -8.500 -14.707  1.00 65.06           C  
ATOM    194  CB  THR A  25      -3.541  -8.758 -14.293  1.00 61.98           C  
ATOM    195  O   THR A  25      -6.558  -9.486 -14.223  1.00 63.19           O  
ATOM    196  CG2 THR A  25      -2.301  -8.174 -13.624  1.00 58.16           C  
ATOM    197  OG1 THR A  25      -3.770 -10.077 -13.781  1.00 61.08           O  
ATOM    198  N   ASP A  26      -7.159  -7.689 -14.890  1.00 63.76           N  
ATOM    199  CA  ASP A  26      -8.113  -8.283 -15.822  1.00 63.01           C  
ATOM    200  C   ASP A  26      -7.451  -8.592 -17.163  1.00 63.42           C  
ATOM    201  CB  ASP A  26      -9.311  -7.355 -16.029  1.00 60.04           C  
ATOM    202  O   ASP A  26      -6.838  -7.715 -17.775  1.00 61.66           O  
ATOM    203  CG  ASP A  26      -9.823  -6.749 -14.733  1.00 58.93           C  
ATOM    204  OD1 ASP A  26      -9.629  -7.356 -13.658  1.00 57.65           O  
ATOM    205  OD2 ASP A  26     -10.428  -5.657 -14.789  1.00 61.23           O  
ATOM    206  N   SER A  27      -6.725  -9.743 -17.217  1.00 64.52           N  
ATOM    207  CA  SER A  27      -6.350 -10.421 -18.454  1.00 64.13           C  
ATOM    208  C   SER A  27      -7.481 -10.371 -19.477  1.00 64.12           C  
ATOM    209  CB  SER A  27      -5.968 -11.875 -18.175  1.00 60.81           C  
ATOM    210  O   SER A  27      -8.637 -10.642 -19.145  1.00 63.49           O  
ATOM    211  OG  SER A  27      -7.121 -12.656 -17.910  1.00 60.53           O  
ATOM    212  N   VAL A  28      -7.855  -9.201 -19.945  1.00 64.51           N  
ATOM    213  CA  VAL A  28      -8.623  -9.423 -21.166  1.00 66.83           C  
ATOM    214  C   VAL A  28      -7.677  -9.756 -22.318  1.00 63.43           C  
ATOM    215  CB  VAL A  28      -9.487  -8.194 -21.524  1.00 59.44           C  
ATOM    216  O   VAL A  28      -6.539  -9.284 -22.351  1.00 60.88           O  
ATOM    217  CG1 VAL A  28     -10.973  -8.546 -21.477  1.00 50.86           C  
ATOM    218  CG2 VAL A  28      -9.180  -7.033 -20.580  1.00 51.23           C  
TER     219      VAL A  28
END
