# Supplementary material for: Tailored structured peptide design with a key-cutting machine approach
Source: Nat Mach Intell. 2025 Oct 21;7(10):1685–97. doi: 10.1038/s42256-025-01119-2 (PMC12552119; doi:10.1038/s42256-025-01119-2)
Supplement: Supplementary file 3 — Statistical data for the ternary plots of the comparison between our method and ESM-IF1, ProteinSolver and ProteinMPNN. [file 42256_2025_1119_MOESM3_ESM.zip › Fig1d/Fig1dd_1o6w_reference.pdb]

ATOM     48  N   TRP A   4       9.952  -1.087   0.926  1.00  0.37           N  
ATOM     49  CA  TRP A   4       9.947   0.334   1.257  1.00  0.31           C  
ATOM     50  C   TRP A   4       9.616   0.573   2.725  1.00  0.34           C  
ATOM     51  O   TRP A   4       8.991  -0.262   3.379  1.00  0.39           O  
ATOM     52  CB  TRP A   4       8.966   1.077   0.352  1.00  0.31           C  
ATOM     53  CG  TRP A   4       9.369   1.021  -1.088  1.00  0.27           C  
ATOM     54  CD1 TRP A   4       8.948   0.120  -2.020  1.00  0.27           C  
ATOM     55  CD2 TRP A   4      10.288   1.892  -1.755  1.00  0.25           C  
ATOM     56  NE1 TRP A   4       9.552   0.375  -3.227  1.00  0.25           N  
ATOM     57  CE2 TRP A   4      10.376   1.461  -3.091  1.00  0.24           C  
ATOM     58  CE3 TRP A   4      11.044   2.997  -1.352  1.00  0.26           C  
ATOM     59  CZ2 TRP A   4      11.191   2.093  -4.025  1.00  0.25           C  
ATOM     60  CZ3 TRP A   4      11.852   3.625  -2.281  1.00  0.26           C  
ATOM     61  CH2 TRP A   4      11.919   3.173  -3.605  1.00  0.26           C  
ATOM     62  H   TRP A   4       9.124  -1.603   1.010  1.00  0.42           H  
ATOM     63  HA  TRP A   4      10.941   0.712   1.067  1.00  0.28           H  
ATOM     64  HB2 TRP A   4       7.987   0.633   0.447  1.00  0.36           H  
ATOM     65  HB3 TRP A   4       8.920   2.114   0.650  1.00  0.32           H  
ATOM     66  HD1 TRP A   4       8.244  -0.676  -1.823  1.00  0.30           H  
ATOM     67  HE1 TRP A   4       9.413  -0.135  -4.051  1.00  0.26           H  
ATOM     68  HE3 TRP A   4      11.004   3.361  -0.336  1.00  0.28           H  
ATOM     69  HZ2 TRP A   4      11.254   1.757  -5.050  1.00  0.26           H  
ATOM     70  HZ3 TRP A   4      12.443   4.481  -1.989  1.00  0.28           H  
ATOM     71  HH2 TRP A   4      12.565   3.693  -4.297  1.00  0.28           H  
ATOM     72  N   LYS A   5      10.046   1.726   3.231  1.00  0.32           N  
ATOM     73  CA  LYS A   5       9.808   2.097   4.620  1.00  0.36           C  
ATOM     74  C   LYS A   5       9.560   3.599   4.736  1.00  0.35           C  
ATOM     75  O   LYS A   5       9.925   4.364   3.845  1.00  0.31           O  
ATOM     76  CB  LYS A   5      10.998   1.658   5.490  1.00  0.39           C  
ATOM     77  CG  LYS A   5      11.678   2.779   6.269  1.00  0.93           C  
ATOM     78  CD  LYS A   5      11.547   2.572   7.766  1.00  0.71           C  
ATOM     79  CE  LYS A   5      12.558   3.406   8.536  1.00  1.55           C  
ATOM     80  NZ  LYS A   5      11.989   3.934   9.806  1.00  1.94           N  
ATOM     81  H   LYS A   5      10.533   2.348   2.647  1.00  0.29           H  
ATOM     82  HA  LYS A   5       8.922   1.575   4.951  1.00  0.39           H  
ATOM     83  HB2 LYS A   5      10.653   0.923   6.201  1.00  1.02           H  
ATOM     84  HB3 LYS A   5      11.739   1.200   4.851  1.00  0.98           H  
ATOM     85  HG2 LYS A   5      12.725   2.792   6.014  1.00  1.65           H  
ATOM     86  HG3 LYS A   5      11.228   3.721   6.002  1.00  1.64           H  
ATOM     87  HD2 LYS A   5      10.552   2.854   8.075  1.00  1.28           H  
ATOM     88  HD3 LYS A   5      11.713   1.529   7.986  1.00  1.00           H  
ATOM     89  HE2 LYS A   5      13.415   2.790   8.764  1.00  2.17           H  
ATOM     90  HE3 LYS A   5      12.867   4.235   7.917  1.00  2.15           H  
ATOM     91  HZ1 LYS A   5      11.117   3.422  10.047  1.00  2.01           H  
ATOM     92  HZ2 LYS A   5      12.673   3.817  10.581  1.00  2.59           H  
ATOM     93  HZ3 LYS A   5      11.767   4.945   9.706  1.00  2.32           H  
ATOM     94  N   GLU A   6       8.957   4.018   5.843  1.00  0.37           N  
ATOM     95  CA  GLU A   6       8.689   5.431   6.071  1.00  0.37           C  
ATOM     96  C   GLU A   6       9.632   5.974   7.139  1.00  0.32           C  
ATOM     97  O   GLU A   6       9.661   5.480   8.266  1.00  0.37           O  
ATOM     98  CB  GLU A   6       7.231   5.650   6.484  1.00  0.45           C  
ATOM     99  CG  GLU A   6       6.712   7.042   6.177  1.00  1.05           C  
ATOM    100  CD  GLU A   6       5.201   7.132   6.253  1.00  2.02           C  
ATOM    101  OE1 GLU A   6       4.606   6.434   7.101  1.00  2.26           O  
ATOM    102  OE2 GLU A   6       4.612   7.902   5.465  1.00  2.86           O  
ATOM    103  H   GLU A   6       8.706   3.366   6.530  1.00  0.40           H  
ATOM    104  HA  GLU A   6       8.875   5.957   5.145  1.00  0.36           H  
ATOM    105  HB2 GLU A   6       6.610   4.935   5.966  1.00  0.73           H  
ATOM    106  HB3 GLU A   6       7.140   5.489   7.544  1.00  0.52           H  
ATOM    107  HG2 GLU A   6       7.134   7.731   6.894  1.00  1.15           H  
ATOM    108  HG3 GLU A   6       7.028   7.320   5.183  1.00  1.21           H  
ATOM    109  N   ALA A   7      10.408   6.985   6.772  1.00  0.27           N  
ATOM    110  CA  ALA A   7      11.362   7.590   7.693  1.00  0.25           C  
ATOM    111  C   ALA A   7      11.170   9.099   7.769  1.00  0.26           C  
ATOM    112  O   ALA A   7      10.439   9.681   6.968  1.00  0.28           O  
ATOM    113  CB  ALA A   7      12.785   7.251   7.273  1.00  0.22           C  
ATOM    114  H   ALA A   7      10.333   7.330   5.857  1.00  0.27           H  
ATOM    115  HA  ALA A   7      11.192   7.167   8.672  1.00  0.29           H  
ATOM    116  HB1 ALA A   7      13.471   7.540   8.056  1.00  0.94           H  
ATOM    117  HB2 ALA A   7      13.030   7.784   6.366  1.00  0.96           H  
ATOM    118  HB3 ALA A   7      12.865   6.187   7.098  1.00  1.02           H  
ATOM    119  N   LYS A   8      11.830   9.728   8.736  1.00  0.27           N  
ATOM    120  CA  LYS A   8      11.727  11.171   8.908  1.00  0.31           C  
ATOM    121  C   LYS A   8      13.090  11.815   8.662  1.00  0.31           C  
ATOM    122  O   LYS A   8      14.107  11.340   9.166  1.00  0.29           O  
ATOM    123  CB  LYS A   8      11.228  11.498  10.319  1.00  0.34           C  
ATOM    124  CG  LYS A   8      10.156  12.569  10.352  1.00  0.41           C  
ATOM    125  CD  LYS A   8       9.210  12.371  11.525  1.00  0.51           C  
ATOM    126  CE  LYS A   8       8.194  13.497  11.618  1.00  1.09           C  
ATOM    127  NZ  LYS A   8       6.797  12.992  11.530  1.00  1.32           N  
ATOM    128  H   LYS A   8      12.400   9.212   9.343  1.00  0.26           H  
ATOM    129  HA  LYS A   8      11.021  11.547   8.182  1.00  0.34           H  
ATOM    130  HB2 LYS A   8      10.830  10.602  10.769  1.00  0.33           H  
ATOM    131  HB3 LYS A   8      12.064  11.851  10.907  1.00  0.34           H  
ATOM    132  HG2 LYS A   8      10.628  13.531  10.445  1.00  0.41           H  
ATOM    133  HG3 LYS A   8       9.590  12.528   9.433  1.00  0.47           H  
ATOM    134  HD2 LYS A   8       8.684  11.436  11.398  1.00  0.83           H  
ATOM    135  HD3 LYS A   8       9.786  12.341  12.438  1.00  0.85           H  
ATOM    136  HE2 LYS A   8       8.325  14.005  12.562  1.00  1.70           H  
ATOM    137  HE3 LYS A   8       8.369  14.190  10.809  1.00  1.66           H  
ATOM    138  HZ1 LYS A   8       6.668  12.184  12.173  1.00  1.85           H  
ATOM    139  HZ2 LYS A   8       6.128  13.742  11.795  1.00  1.52           H  
ATOM    140  HZ3 LYS A   8       6.588  12.684  10.559  1.00  1.82           H  
ATOM    141  N   ASP A   9      13.108  12.884   7.872  1.00  0.36           N  
ATOM    142  CA  ASP A   9      14.352  13.574   7.546  1.00  0.39           C  
ATOM    143  C   ASP A   9      14.906  14.333   8.747  1.00  0.42           C  
ATOM    144  O   ASP A   9      14.385  14.229   9.857  1.00  0.43           O  
ATOM    145  CB  ASP A   9      14.134  14.538   6.379  1.00  0.44           C  
ATOM    146  CG  ASP A   9      15.223  14.432   5.331  1.00  0.48           C  
ATOM    147  OD1 ASP A   9      15.144  13.518   4.483  1.00  0.78           O  
ATOM    148  OD2 ASP A   9      16.155  15.263   5.357  1.00  0.59           O  
ATOM    149  H   ASP A   9      12.269  13.209   7.489  1.00  0.40           H  
ATOM    150  HA  ASP A   9      15.073  12.827   7.248  1.00  0.38           H  
ATOM    151  HB2 ASP A   9      13.186  14.318   5.911  1.00  0.47           H  
ATOM    152  HB3 ASP A   9      14.117  15.551   6.756  1.00  0.49           H  
ATOM    153  N   ALA A  10      15.972  15.094   8.509  1.00  0.44           N  
ATOM    154  CA  ALA A  10      16.610  15.875   9.561  1.00  0.48           C  
ATOM    155  C   ALA A  10      15.671  16.950  10.093  1.00  0.51           C  
ATOM    156  O   ALA A  10      15.823  17.415  11.222  1.00  0.54           O  
ATOM    157  CB  ALA A  10      17.894  16.504   9.044  1.00  0.51           C  
ATOM    158  H   ALA A  10      16.338  15.130   7.600  1.00  0.44           H  
ATOM    159  HA  ALA A  10      16.865  15.202  10.367  1.00  0.46           H  
ATOM    160  HB1 ALA A  10      17.820  16.648   7.977  1.00  1.19           H  
ATOM    161  HB2 ALA A  10      18.047  17.458   9.527  1.00  1.16           H  
ATOM    162  HB3 ALA A  10      18.727  15.852   9.263  1.00  0.79           H  
ATOM    163  N   SER A  11      14.696  17.338   9.276  1.00  0.52           N  
ATOM    164  CA  SER A  11      13.727  18.353   9.662  1.00  0.56           C  
ATOM    165  C   SER A  11      12.352  17.723   9.794  1.00  0.50           C  
ATOM    166  O   SER A  11      11.331  18.411   9.802  1.00  0.61           O  
ATOM    167  CB  SER A  11      13.694  19.482   8.630  1.00  0.71           C  
ATOM    168  OG  SER A  11      14.465  20.591   9.059  1.00  1.00           O  
ATOM    169  H   SER A  11      14.614  16.935   8.390  1.00  0.50           H  
ATOM    170  HA  SER A  11      14.026  18.754  10.620  1.00  0.59           H  
ATOM    171  HB2 SER A  11      14.094  19.123   7.693  1.00  0.76           H  
ATOM    172  HB3 SER A  11      12.673  19.804   8.484  1.00  1.27           H  
ATOM    173  HG  SER A  11      14.157  21.385   8.616  1.00  1.29           H  
ATOM    174  N   GLY A  12      12.345  16.403   9.923  1.00  0.52           N  
ATOM    175  CA  GLY A  12      11.106  15.670  10.082  1.00  0.47           C  
ATOM    176  C   GLY A  12      10.309  15.526   8.797  1.00  0.53           C  
ATOM    177  O   GLY A  12       9.079  15.458   8.834  1.00  0.59           O  
ATOM    178  H   GLY A  12      13.202  15.921   9.935  1.00  0.69           H  
ATOM    179  HA2 GLY A  12      11.340  14.683  10.447  1.00  0.42           H  
ATOM    180  HA3 GLY A  12      10.497  16.168  10.817  1.00  0.47           H  
ATOM    181  N   ARG A  13      10.998  15.469   7.662  1.00  0.56           N  
ATOM    182  CA  ARG A  13      10.329  15.319   6.374  1.00  0.64           C  
ATOM    183  C   ARG A  13      10.071  13.843   6.072  1.00  0.56           C  
ATOM    184  O   ARG A  13      10.975  13.015   6.170  1.00  0.52           O  
ATOM    185  CB  ARG A  13      11.176  15.940   5.263  1.00  0.75           C  
ATOM    186  CG  ARG A  13      11.805  17.270   5.647  1.00  0.87           C  
ATOM    187  CD  ARG A  13      12.489  17.926   4.459  1.00  0.97           C  
ATOM    188  NE  ARG A  13      13.922  17.649   4.430  1.00  1.24           N  
ATOM    189  CZ  ARG A  13      14.856  18.567   4.665  1.00  1.60           C  
ATOM    190  NH1 ARG A  13      14.509  19.817   4.944  1.00  1.53           N  
ATOM    191  NH2 ARG A  13      16.139  18.236   4.619  1.00  2.38           N  
ATOM    192  H   ARG A  13      11.975  15.518   7.689  1.00  0.57           H  
ATOM    193  HA  ARG A  13       9.382  15.836   6.428  1.00  0.69           H  
ATOM    194  HB2 ARG A  13      11.968  15.255   5.004  1.00  0.71           H  
ATOM    195  HB3 ARG A  13      10.552  16.099   4.398  1.00  0.83           H  
ATOM    196  HG2 ARG A  13      11.033  17.928   6.015  1.00  1.02           H  
ATOM    197  HG3 ARG A  13      12.537  17.100   6.424  1.00  1.03           H  
ATOM    198  HD2 ARG A  13      12.041  17.551   3.551  1.00  1.53           H  
ATOM    199  HD3 ARG A  13      12.338  18.994   4.518  1.00  1.49           H  
ATOM    200  HE  ARG A  13      14.202  16.733   4.227  1.00  1.61           H  
ATOM    201 HH11 ARG A  13      13.543  20.071   4.979  1.00  1.43           H  
ATOM    202 HH12 ARG A  13      15.215  20.504   5.119  1.00  1.92           H  
ATOM    203 HH21 ARG A  13      16.404  17.295   4.409  1.00  2.75           H  
ATOM    204 HH22 ARG A  13      16.840  18.926   4.795  1.00  2.73           H  
ATOM    205  N   ILE A  14       8.827  13.511   5.738  1.00  0.56           N  
ATOM    206  CA  ILE A  14       8.459  12.124   5.467  1.00  0.50           C  
ATOM    207  C   ILE A  14       8.874  11.683   4.066  1.00  0.44           C  
ATOM    208  O   ILE A  14       8.444  12.250   3.061  1.00  0.48           O  
ATOM    209  CB  ILE A  14       6.941  11.900   5.628  1.00  0.55           C  
ATOM    210  CG1 ILE A  14       6.395  12.717   6.804  1.00  0.68           C  
ATOM    211  CG2 ILE A  14       6.641  10.419   5.815  1.00  0.55           C  
ATOM    212  CD1 ILE A  14       7.024  12.369   8.137  1.00  1.13           C  
ATOM    213  H   ILE A  14       8.134  14.205   5.715  1.00  0.60           H  
ATOM    214  HA  ILE A  14       8.966  11.501   6.189  1.00  0.48           H  
ATOM    215  HB  ILE A  14       6.456  12.225   4.719  1.00  0.58           H  
ATOM    216 HG12 ILE A  14       6.575  13.766   6.619  1.00  1.33           H  
ATOM    217 HG13 ILE A  14       5.331  12.549   6.885  1.00  1.15           H  
ATOM    218 HG21 ILE A  14       7.505   9.837   5.532  1.00  1.09           H  
ATOM    219 HG22 ILE A  14       6.401  10.228   6.851  1.00  1.07           H  
ATOM    220 HG23 ILE A  14       5.801  10.141   5.195  1.00  1.04           H  
ATOM    221 HD11 ILE A  14       7.838  11.677   7.982  1.00  1.70           H  
ATOM    222 HD12 ILE A  14       7.399  13.267   8.605  1.00  1.44           H  
ATOM    223 HD13 ILE A  14       6.282  11.913   8.777  1.00  1.84           H  
ATOM    224  N   TYR A  15       9.720  10.656   4.029  1.00  0.37           N  
ATOM    225  CA  TYR A  15      10.219  10.104   2.774  1.00  0.32           C  
ATOM    226  C   TYR A  15      10.276   8.579   2.827  1.00  0.26           C  
ATOM    227  O   TYR A  15      10.580   7.995   3.867  1.00  0.24           O  
ATOM    228  CB  TYR A  15      11.606  10.671   2.459  1.00  0.32           C  
ATOM    229  CG  TYR A  15      12.691  10.192   3.401  1.00  0.28           C  
ATOM    230  CD1 TYR A  15      12.873  10.790   4.641  1.00  0.27           C  
ATOM    231  CD2 TYR A  15      13.531   9.144   3.046  1.00  0.29           C  
ATOM    232  CE1 TYR A  15      13.864  10.355   5.503  1.00  0.25           C  
ATOM    233  CE2 TYR A  15      14.523   8.704   3.902  1.00  0.27           C  
ATOM    234  CZ  TYR A  15      14.685   9.313   5.129  1.00  0.24           C  
ATOM    235  OH  TYR A  15      15.672   8.878   5.983  1.00  0.25           O  
ATOM    236  H   TYR A  15      10.007  10.267   4.881  1.00  0.36           H  
ATOM    237  HA  TYR A  15       9.537  10.398   1.990  1.00  0.35           H  
ATOM    238  HB2 TYR A  15      11.888  10.380   1.458  1.00  0.32           H  
ATOM    239  HB3 TYR A  15      11.568  11.748   2.518  1.00  0.39           H  
ATOM    240  HD1 TYR A  15      12.229  11.605   4.932  1.00  0.29           H  
ATOM    241  HD2 TYR A  15      13.402   8.670   2.085  1.00  0.32           H  
ATOM    242  HE1 TYR A  15      13.990  10.832   6.463  1.00  0.26           H  
ATOM    243  HE2 TYR A  15      15.166   7.888   3.608  1.00  0.29           H  
ATOM    244  HH  TYR A  15      15.846   7.947   5.823  1.00  0.84           H  
ATOM    245  N   TYR A  16       9.990   7.940   1.695  1.00  0.25           N  
ATOM    246  CA  TYR A  16      10.017   6.486   1.608  1.00  0.23           C  
ATOM    247  C   TYR A  16      11.398   6.004   1.185  1.00  0.21           C  
ATOM    248  O   TYR A  16      11.922   6.418   0.152  1.00  0.22           O  
ATOM    249  CB  TYR A  16       8.944   5.996   0.633  1.00  0.27           C  
ATOM    250  CG  TYR A  16       7.537   6.304   1.100  1.00  0.25           C  
ATOM    251  CD1 TYR A  16       7.286   6.616   2.429  1.00  0.40           C  
ATOM    252  CD2 TYR A  16       6.465   6.277   0.220  1.00  0.21           C  
ATOM    253  CE1 TYR A  16       6.009   6.895   2.872  1.00  0.40           C  
ATOM    254  CE2 TYR A  16       5.182   6.558   0.653  1.00  0.27           C  
ATOM    255  CZ  TYR A  16       4.960   6.865   1.980  1.00  0.30           C  
ATOM    256  OH  TYR A  16       3.684   7.144   2.414  1.00  0.35           O  
ATOM    257  H   TYR A  16       9.759   8.459   0.898  1.00  0.28           H  
ATOM    258  HA  TYR A  16       9.803   6.094   2.591  1.00  0.24           H  
ATOM    259  HB2 TYR A  16       9.089   6.471  -0.327  1.00  0.32           H  
ATOM    260  HB3 TYR A  16       9.030   4.925   0.518  1.00  0.28           H  
ATOM    261  HD1 TYR A  16       8.114   6.646   3.122  1.00  0.54           H  
ATOM    262  HD2 TYR A  16       6.642   6.036  -0.818  1.00  0.27           H  
ATOM    263  HE1 TYR A  16       5.840   7.134   3.913  1.00  0.54           H  
ATOM    264  HE2 TYR A  16       4.360   6.535  -0.047  1.00  0.37           H  
ATOM    265  HH  TYR A  16       3.067   6.524   2.019  1.00  1.04           H  
ATOM    266  N   TYR A  17      11.994   5.153   2.008  1.00  0.21           N  
ATOM    267  CA  TYR A  17      13.329   4.645   1.739  1.00  0.21           C  
ATOM    268  C   TYR A  17      13.327   3.133   1.519  1.00  0.22           C  
ATOM    269  O   TYR A  17      12.840   2.366   2.351  1.00  0.26           O  
ATOM    270  CB  TYR A  17      14.252   5.040   2.900  1.00  0.24           C  
ATOM    271  CG  TYR A  17      15.261   3.990   3.314  1.00  0.23           C  
ATOM    272  CD1 TYR A  17      16.377   3.716   2.534  1.00  0.27           C  
ATOM    273  CD2 TYR A  17      15.099   3.282   4.497  1.00  0.34           C  
ATOM    274  CE1 TYR A  17      17.302   2.765   2.921  1.00  0.35           C  
ATOM    275  CE2 TYR A  17      16.017   2.329   4.891  1.00  0.42           C  
ATOM    276  CZ  TYR A  17      17.117   2.074   4.101  1.00  0.41           C  
ATOM    277  OH  TYR A  17      18.035   1.126   4.490  1.00  0.54           O  
ATOM    278  H   TYR A  17      11.539   4.877   2.830  1.00  0.23           H  
ATOM    279  HA  TYR A  17      13.684   5.123   0.838  1.00  0.22           H  
ATOM    280  HB2 TYR A  17      14.802   5.925   2.621  1.00  0.34           H  
ATOM    281  HB3 TYR A  17      13.643   5.267   3.764  1.00  0.27           H  
ATOM    282  HD1 TYR A  17      16.518   4.259   1.610  1.00  0.33           H  
ATOM    283  HD2 TYR A  17      14.236   3.483   5.114  1.00  0.42           H  
ATOM    284  HE1 TYR A  17      18.163   2.567   2.301  1.00  0.43           H  
ATOM    285  HE2 TYR A  17      15.871   1.790   5.815  1.00  0.55           H  
ATOM    286  HH  TYR A  17      18.888   1.544   4.632  1.00  1.00           H  
ATOM    287  N   ASN A  18      13.906   2.723   0.394  1.00  0.22           N  
ATOM    288  CA  ASN A  18      14.018   1.314   0.039  1.00  0.28           C  
ATOM    289  C   ASN A  18      15.243   0.722   0.730  1.00  0.29           C  
ATOM    290  O   ASN A  18      16.357   1.206   0.538  1.00  0.32           O  
ATOM    291  CB  ASN A  18      14.146   1.164  -1.480  1.00  0.35           C  
ATOM    292  CG  ASN A  18      14.235  -0.283  -1.927  1.00  0.56           C  
ATOM    293  OD1 ASN A  18      14.491  -1.181  -1.126  1.00  0.96           O  
ATOM    294  ND2 ASN A  18      14.026  -0.516  -3.218  1.00  0.50           N  
ATOM    295  H   ASN A  18      14.289   3.392  -0.210  1.00  0.22           H  
ATOM    296  HA  ASN A  18      13.129   0.803   0.378  1.00  0.32           H  
ATOM    297  HB2 ASN A  18      13.281   1.610  -1.952  1.00  0.50           H  
ATOM    298  HB3 ASN A  18      15.037   1.680  -1.811  1.00  0.35           H  
ATOM    299 HD21 ASN A  18      13.827   0.248  -3.799  1.00  0.53           H  
ATOM    300 HD22 ASN A  18      14.076  -1.441  -3.535  1.00  0.65           H  
ATOM    301  N   THR A  19      15.039  -0.315   1.537  1.00  0.39           N  
ATOM    302  CA  THR A  19      16.144  -0.943   2.257  1.00  0.42           C  
ATOM    303  C   THR A  19      16.714  -2.130   1.489  1.00  0.42           C  
ATOM    304  O   THR A  19      17.862  -2.520   1.703  1.00  0.38           O  
ATOM    305  CB  THR A  19      15.714  -1.417   3.661  1.00  0.58           C  
ATOM    306  OG1 THR A  19      15.455  -2.827   3.646  1.00  0.75           O  
ATOM    307  CG2 THR A  19      14.471  -0.676   4.133  1.00  0.50           C  
ATOM    308  H   THR A  19      14.131  -0.663   1.657  1.00  0.48           H  
ATOM    309  HA  THR A  19      16.923  -0.202   2.376  1.00  0.41           H  
ATOM    310  HB  THR A  19      16.518  -1.215   4.353  1.00  0.70           H  
ATOM    311  HG1 THR A  19      15.503  -3.171   4.541  1.00  0.76           H  
ATOM    312 HG21 THR A  19      14.573   0.376   3.911  1.00  1.14           H  
ATOM    313 HG22 THR A  19      13.603  -1.069   3.624  1.00  1.19           H  
ATOM    314 HG23 THR A  19      14.355  -0.810   5.198  1.00  0.98           H  
ATOM    315  N   LEU A  20      15.913  -2.698   0.593  1.00  0.50           N  
ATOM    316  CA  LEU A  20      16.357  -3.837  -0.203  1.00  0.56           C  
ATOM    317  C   LEU A  20      17.582  -3.438  -1.015  1.00  0.57           C  
ATOM    318  O   LEU A  20      18.574  -4.166  -1.068  1.00  0.70           O  
ATOM    319  CB  LEU A  20      15.242  -4.320  -1.145  1.00  0.69           C  
ATOM    320  CG  LEU A  20      13.995  -4.949  -0.492  1.00  0.80           C  
ATOM    321  CD1 LEU A  20      14.003  -6.461  -0.625  1.00  1.26           C  
ATOM    322  CD2 LEU A  20      13.856  -4.564   0.972  1.00  0.98           C  
ATOM    323  H   LEU A  20      15.011  -2.342   0.461  1.00  0.55           H  
ATOM    324  HA  LEU A  20      16.626  -4.636   0.473  1.00  0.60           H  
ATOM    325  HB2 LEU A  20      14.915  -3.475  -1.731  1.00  0.66           H  
ATOM    326  HB3 LEU A  20      15.669  -5.051  -1.817  1.00  0.86           H  
ATOM    327  HG  LEU A  20      13.120  -4.585  -1.010  1.00  1.16           H  
ATOM    328 HD11 LEU A  20      14.936  -6.852  -0.244  1.00  1.63           H  
ATOM    329 HD12 LEU A  20      13.179  -6.874  -0.056  1.00  1.81           H  
ATOM    330 HD13 LEU A  20      13.895  -6.733  -1.664  1.00  1.51           H  
ATOM    331 HD21 LEU A  20      14.789  -4.741   1.483  1.00  1.52           H  
ATOM    332 HD22 LEU A  20      13.594  -3.520   1.043  1.00  1.39           H  
ATOM    333 HD23 LEU A  20      13.076  -5.161   1.422  1.00  1.56           H  
ATOM    334  N   THR A  21      17.498  -2.269  -1.641  1.00  0.52           N  
ATOM    335  CA  THR A  21      18.589  -1.743  -2.451  1.00  0.60           C  
ATOM    336  C   THR A  21      19.236  -0.539  -1.771  1.00  0.52           C  
ATOM    337  O   THR A  21      20.158   0.074  -2.310  1.00  0.59           O  
ATOM    338  CB  THR A  21      18.091  -1.334  -3.848  1.00  0.74           C  
ATOM    339  OG1 THR A  21      17.231  -0.195  -3.747  1.00  0.73           O  
ATOM    340  CG2 THR A  21      17.340  -2.483  -4.506  1.00  0.84           C  
ATOM    341  H   THR A  21      16.678  -1.740  -1.557  1.00  0.53           H  
ATOM    342  HA  THR A  21      19.328  -2.522  -2.566  1.00  0.67           H  
ATOM    343  HB  THR A  21      18.944  -1.082  -4.462  1.00  0.84           H  
ATOM    344  HG1 THR A  21      16.704  -0.260  -2.948  1.00  0.89           H  
ATOM    345 HG21 THR A  21      16.576  -2.846  -3.834  1.00  1.04           H  
ATOM    346 HG22 THR A  21      16.881  -2.136  -5.420  1.00  1.32           H  
ATOM    347 HG23 THR A  21      18.030  -3.283  -4.731  1.00  1.56           H  
ATOM    348  N   LYS A  22      18.744  -0.216  -0.574  1.00  0.43           N  
ATOM    349  CA  LYS A  22      19.261   0.904   0.210  1.00  0.43           C  
ATOM    350  C   LYS A  22      19.098   2.236  -0.525  1.00  0.46           C  
ATOM    351  O   LYS A  22      19.887   3.161  -0.329  1.00  0.66           O  
ATOM    352  CB  LYS A  22      20.736   0.677   0.555  1.00  0.50           C  
ATOM    353  CG  LYS A  22      20.965  -0.493   1.499  1.00  0.58           C  
ATOM    354  CD  LYS A  22      21.783  -1.592   0.837  1.00  1.11           C  
ATOM    355  CE  LYS A  22      23.254  -1.492   1.207  1.00  1.51           C  
ATOM    356  NZ  LYS A  22      24.140  -1.741   0.037  1.00  2.45           N  
ATOM    357  H   LYS A  22      18.012  -0.753  -0.204  1.00  0.41           H  
ATOM    358  HA  LYS A  22      18.693   0.946   1.129  1.00  0.42           H  
ATOM    359  HB2 LYS A  22      21.283   0.489  -0.356  1.00  0.56           H  
ATOM    360  HB3 LYS A  22      21.126   1.569   1.022  1.00  0.55           H  
ATOM    361  HG2 LYS A  22      21.495  -0.142   2.371  1.00  1.15           H  
ATOM    362  HG3 LYS A  22      20.008  -0.898   1.794  1.00  0.71           H  
ATOM    363  HD2 LYS A  22      21.406  -2.551   1.160  1.00  1.44           H  
ATOM    364  HD3 LYS A  22      21.683  -1.505  -0.234  1.00  1.92           H  
ATOM    365  HE2 LYS A  22      23.450  -0.501   1.591  1.00  1.75           H  
ATOM    366  HE3 LYS A  22      23.470  -2.223   1.974  1.00  1.80           H  
ATOM    367  HZ1 LYS A  22      23.719  -1.334  -0.823  1.00  2.73           H  
ATOM    368  HZ2 LYS A  22      25.071  -1.304   0.193  1.00  2.90           H  
ATOM    369  HZ3 LYS A  22      24.268  -2.764  -0.103  1.00  2.91           H  
ATOM    370  N   LYS A  23      18.071   2.331  -1.366  1.00  0.42           N  
ATOM    371  CA  LYS A  23      17.815   3.558  -2.121  1.00  0.47           C  
ATOM    372  C   LYS A  23      16.828   4.457  -1.381  1.00  0.35           C  
ATOM    373  O   LYS A  23      16.157   4.016  -0.453  1.00  0.30           O  
ATOM    374  CB  LYS A  23      17.280   3.226  -3.515  1.00  0.61           C  
ATOM    375  CG  LYS A  23      18.285   2.505  -4.394  1.00  0.96           C  
ATOM    376  CD  LYS A  23      19.112   3.491  -5.195  1.00  1.25           C  
ATOM    377  CE  LYS A  23      19.313   3.019  -6.625  1.00  1.69           C  
ATOM    378  NZ  LYS A  23      19.199   4.138  -7.600  1.00  2.27           N  
ATOM    379  H   LYS A  23      17.477   1.560  -1.483  1.00  0.47           H  
ATOM    380  HA  LYS A  23      18.753   4.083  -2.223  1.00  0.56           H  
ATOM    381  HB2 LYS A  23      16.408   2.600  -3.416  1.00  1.10           H  
ATOM    382  HB3 LYS A  23      16.998   4.145  -4.008  1.00  0.80           H  
ATOM    383  HG2 LYS A  23      18.943   1.918  -3.770  1.00  1.19           H  
ATOM    384  HG3 LYS A  23      17.754   1.856  -5.075  1.00  1.40           H  
ATOM    385  HD2 LYS A  23      18.598   4.440  -5.207  1.00  1.75           H  
ATOM    386  HD3 LYS A  23      20.077   3.607  -4.721  1.00  1.44           H  
ATOM    387  HE2 LYS A  23      20.295   2.578  -6.710  1.00  2.10           H  
ATOM    388  HE3 LYS A  23      18.564   2.275  -6.853  1.00  2.12           H  
ATOM    389  HZ1 LYS A  23      19.100   5.043  -7.097  1.00  2.73           H  
ATOM    390  HZ2 LYS A  23      20.049   4.178  -8.199  1.00  2.72           H  
ATOM    391  HZ3 LYS A  23      18.366   3.999  -8.207  1.00  2.49           H  
ATOM    392  N   SER A  24      16.761   5.725  -1.780  1.00  0.36           N  
ATOM    393  CA  SER A  24      15.866   6.680  -1.127  1.00  0.31           C  
ATOM    394  C   SER A  24      14.899   7.335  -2.115  1.00  0.31           C  
ATOM    395  O   SER A  24      15.222   7.526  -3.287  1.00  0.33           O  
ATOM    396  CB  SER A  24      16.681   7.759  -0.414  1.00  0.42           C  
ATOM    397  OG  SER A  24      17.676   8.295  -1.269  1.00  1.22           O  
ATOM    398  H   SER A  24      17.341   6.025  -2.511  1.00  0.43           H  
ATOM    399  HA  SER A  24      15.291   6.140  -0.391  1.00  0.27           H  
ATOM    400  HB2 SER A  24      16.023   8.557  -0.102  1.00  0.66           H  
ATOM    401  HB3 SER A  24      17.162   7.330   0.454  1.00  1.01           H  
ATOM    402  HG  SER A  24      17.975   9.140  -0.924  1.00  1.53           H  
ATOM    403  N   THR A  25      13.713   7.687  -1.615  1.00  0.30           N  
ATOM    404  CA  THR A  25      12.687   8.336  -2.429  1.00  0.30           C  
ATOM    405  C   THR A  25      11.695   9.100  -1.550  1.00  0.31           C  
ATOM    406  O   THR A  25      11.695   8.955  -0.327  1.00  0.30           O  
ATOM    407  CB  THR A  25      11.928   7.316  -3.309  1.00  0.30           C  
ATOM    408  OG1 THR A  25      11.585   7.916  -4.563  1.00  0.35           O  
ATOM    409  CG2 THR A  25      10.664   6.813  -2.623  1.00  0.25           C  
ATOM    410  H   THR A  25      13.530   7.513  -0.668  1.00  0.29           H  
ATOM    411  HA  THR A  25      13.183   9.040  -3.082  1.00  0.33           H  
ATOM    412  HB  THR A  25      12.579   6.473  -3.492  1.00  0.33           H  
ATOM    413  HG1 THR A  25      12.384   8.085  -5.067  1.00  0.98           H  
ATOM    414 HG21 THR A  25      10.864   6.651  -1.574  1.00  1.00           H  
ATOM    415 HG22 THR A  25       9.880   7.548  -2.729  1.00  1.07           H  
ATOM    416 HG23 THR A  25      10.352   5.886  -3.078  1.00  1.00           H  
ATOM    417  N   TRP A  26      10.850   9.914  -2.177  1.00  0.35           N  
ATOM    418  CA  TRP A  26       9.860  10.697  -1.443  1.00  0.39           C  
ATOM    419  C   TRP A  26       8.452  10.431  -1.966  1.00  0.43           C  
ATOM    420  O   TRP A  26       7.466  10.691  -1.277  1.00  0.65           O  
ATOM    421  CB  TRP A  26      10.175  12.192  -1.554  1.00  0.45           C  
ATOM    422  CG  TRP A  26      11.545  12.557  -1.067  1.00  0.47           C  
ATOM    423  CD1 TRP A  26      12.736  12.273  -1.672  1.00  0.46           C  
ATOM    424  CD2 TRP A  26      11.864  13.280   0.127  1.00  0.53           C  
ATOM    425  NE1 TRP A  26      13.775  12.771  -0.925  1.00  0.52           N  
ATOM    426  CE2 TRP A  26      13.266  13.395   0.185  1.00  0.56           C  
ATOM    427  CE3 TRP A  26      11.099  13.843   1.154  1.00  0.59           C  
ATOM    428  CZ2 TRP A  26      13.917  14.048   1.228  1.00  0.64           C  
ATOM    429  CZ3 TRP A  26      11.748  14.490   2.188  1.00  0.67           C  
ATOM    430  CH2 TRP A  26      13.144  14.588   2.218  1.00  0.69           C  
ATOM    431  H   TRP A  26      10.891   9.994  -3.153  1.00  0.37           H  
ATOM    432  HA  TRP A  26       9.906  10.403  -0.405  1.00  0.36           H  
ATOM    433  HB2 TRP A  26      10.100  12.491  -2.588  1.00  0.47           H  
ATOM    434  HB3 TRP A  26       9.454  12.747  -0.971  1.00  0.50           H  
ATOM    435  HD1 TRP A  26      12.831  11.731  -2.601  1.00  0.44           H  
ATOM    436  HE1 TRP A  26      14.727  12.694  -1.149  1.00  0.55           H  
ATOM    437  HE3 TRP A  26      10.021  13.776   1.148  1.00  0.60           H  
ATOM    438  HZ2 TRP A  26      14.993  14.133   1.266  1.00  0.68           H  
ATOM    439  HZ3 TRP A  26      11.173  14.929   2.990  1.00  0.72           H  
ATOM    440  HH2 TRP A  26      13.608  15.103   3.048  1.00  0.75           H  
ATOM    441  N   GLU A  27       8.365   9.916  -3.189  1.00  0.32           N  
ATOM    442  CA  GLU A  27       7.075   9.622  -3.803  1.00  0.32           C  
ATOM    443  C   GLU A  27       6.785   8.126  -3.770  1.00  0.27           C  
ATOM    444  O   GLU A  27       7.628   7.313  -4.149  1.00  0.23           O  
ATOM    445  CB  GLU A  27       7.049  10.126  -5.247  1.00  0.35           C  
ATOM    446  CG  GLU A  27       6.776  11.617  -5.367  1.00  1.24           C  
ATOM    447  CD  GLU A  27       8.047  12.435  -5.482  1.00  1.66           C  
ATOM    448  OE1 GLU A  27       8.544  12.604  -6.615  1.00  2.07           O  
ATOM    449  OE2 GLU A  27       8.547  12.905  -4.439  1.00  2.09           O  
ATOM    450  H   GLU A  27       9.185   9.733  -3.689  1.00  0.37           H  
ATOM    451  HA  GLU A  27       6.313  10.137  -3.238  1.00  0.35           H  
ATOM    452  HB2 GLU A  27       8.005   9.919  -5.706  1.00  1.18           H  
ATOM    453  HB3 GLU A  27       6.279   9.597  -5.788  1.00  0.87           H  
ATOM    454  HG2 GLU A  27       6.174  11.790  -6.246  1.00  1.68           H  
ATOM    455  HG3 GLU A  27       6.233  11.941  -4.491  1.00  2.09           H  
ATOM    456  N   LYS A  28       5.589   7.770  -3.310  1.00  0.29           N  
ATOM    457  CA  LYS A  28       5.185   6.372  -3.223  1.00  0.26           C  
ATOM    458  C   LYS A  28       5.205   5.700  -4.592  1.00  0.23           C  
ATOM    459  O   LYS A  28       4.414   6.039  -5.467  1.00  0.24           O  
ATOM    460  CB  LYS A  28       3.785   6.265  -2.612  1.00  0.32           C  
ATOM    461  CG  LYS A  28       3.533   4.946  -1.898  1.00  0.31           C  
ATOM    462  CD  LYS A  28       2.047   4.632  -1.826  1.00  0.43           C  
ATOM    463  CE  LYS A  28       1.619   4.233  -0.424  1.00  0.44           C  
ATOM    464  NZ  LYS A  28       2.586   4.688   0.614  1.00  0.90           N  
ATOM    465  H   LYS A  28       4.958   8.460  -3.017  1.00  0.32           H  
ATOM    466  HA  LYS A  28       5.881   5.862  -2.579  1.00  0.25           H  
ATOM    467  HB2 LYS A  28       3.653   7.066  -1.900  1.00  0.35           H  
ATOM    468  HB3 LYS A  28       3.051   6.369  -3.397  1.00  0.37           H  
ATOM    469  HG2 LYS A  28       4.032   4.155  -2.436  1.00  0.34           H  
ATOM    470  HG3 LYS A  28       3.928   5.011  -0.895  1.00  0.30           H  
ATOM    471  HD2 LYS A  28       1.491   5.507  -2.126  1.00  0.52           H  
ATOM    472  HD3 LYS A  28       1.831   3.819  -2.503  1.00  0.49           H  
ATOM    473  HE2 LYS A  28       0.654   4.674  -0.220  1.00  0.73           H  
ATOM    474  HE3 LYS A  28       1.537   3.157  -0.381  1.00  0.88           H  
ATOM    475  HZ1 LYS A  28       2.729   5.716   0.543  1.00  1.23           H  
ATOM    476  HZ2 LYS A  28       2.224   4.465   1.563  1.00  1.58           H  
ATOM    477  HZ3 LYS A  28       3.500   4.211   0.483  1.00  1.39           H  
ATOM    478  N   PRO A  29       6.109   4.725  -4.791  1.00  0.25           N  
ATOM    479  CA  PRO A  29       6.215   3.990  -6.057  1.00  0.25           C  
ATOM    480  C   PRO A  29       4.945   3.199  -6.335  1.00  0.25           C  
ATOM    481  O   PRO A  29       4.313   2.707  -5.405  1.00  0.24           O  
ATOM    482  CB  PRO A  29       7.388   3.029  -5.825  1.00  0.27           C  
ATOM    483  CG  PRO A  29       8.121   3.574  -4.648  1.00  0.54           C  
ATOM    484  CD  PRO A  29       7.089   4.254  -3.800  1.00  0.33           C  
ATOM    485  HA  PRO A  29       6.429   4.646  -6.888  1.00  0.26           H  
ATOM    486  HB2 PRO A  29       7.005   2.039  -5.623  1.00  0.33           H  
ATOM    487  HB3 PRO A  29       8.015   3.004  -6.704  1.00  0.40           H  
ATOM    488  HG2 PRO A  29       8.585   2.769  -4.099  1.00  0.80           H  
ATOM    489  HG3 PRO A  29       8.866   4.285  -4.976  1.00  0.83           H  
ATOM    490  HD2 PRO A  29       6.640   3.552  -3.110  1.00  0.41           H  
ATOM    491  HD3 PRO A  29       7.527   5.086  -3.265  1.00  0.32           H  
