# Supplementary material for: Tailored structured peptide design with a key-cutting machine approach
Source: Nat Mach Intell. 2025 Oct 21;7(10):1685–97. doi: 10.1038/s42256-025-01119-2 (PMC12552119; doi:10.1038/s42256-025-01119-2)
Supplement: Supplementary file 3 — Statistical data for the ternary plots of the comparison between our method and ESM-IF1, ProteinSolver and ProteinMPNN. [file 42256_2025_1119_MOESM3_ESM.zip › Fig1d/Fig1ds_2lkm_reference.pdb]

ATOM     69  N   PRO A 204      23.560  -3.448  -1.540  1.00  0.00           N  
ATOM     70  CA  PRO A 204      22.426  -4.140  -2.150  1.00  0.00           C  
ATOM     71  C   PRO A 204      21.664  -3.215  -3.090  1.00  0.00           C  
ATOM     72  O   PRO A 204      21.575  -2.010  -2.854  1.00  0.00           O  
ATOM     73  CB  PRO A 204      21.551  -4.546  -0.960  1.00  0.00           C  
ATOM     74  CG  PRO A 204      22.419  -4.399   0.246  1.00  0.00           C  
ATOM     75  CD  PRO A 204      23.414  -3.326  -0.083  1.00  0.00           C  
ATOM     76  HA  PRO A 204      22.745  -5.020  -2.690  1.00  0.00           H  
ATOM     77  HB2 PRO A 204      20.690  -3.898  -0.909  1.00  0.00           H  
ATOM     78  HB3 PRO A 204      21.225  -5.568  -1.085  1.00  0.00           H  
ATOM     79  HG2 PRO A 204      21.820  -4.106   1.094  1.00  0.00           H  
ATOM     80  HG3 PRO A 204      22.928  -5.330   0.448  1.00  0.00           H  
ATOM     81  HD2 PRO A 204      23.029  -2.355   0.189  1.00  0.00           H  
ATOM     82  HD3 PRO A 204      24.354  -3.516   0.415  1.00  0.00           H  
ATOM     83  N   GLN A 205      21.121  -3.772  -4.155  1.00  0.00           N  
ATOM     84  CA  GLN A 205      20.464  -2.967  -5.168  1.00  0.00           C  
ATOM     85  C   GLN A 205      18.974  -3.272  -5.222  1.00  0.00           C  
ATOM     86  O   GLN A 205      18.571  -4.426  -5.319  1.00  0.00           O  
ATOM     87  CB  GLN A 205      21.112  -3.213  -6.527  1.00  0.00           C  
ATOM     88  CG  GLN A 205      20.497  -2.397  -7.650  1.00  0.00           C  
ATOM     89  CD  GLN A 205      20.635  -0.905  -7.436  1.00  0.00           C  
ATOM     90  OE1 GLN A 205      19.786  -0.277  -6.803  1.00  0.00           O  
ATOM     91  NE2 GLN A 205      21.690  -0.326  -7.984  1.00  0.00           N  
ATOM     92  H   GLN A 205      21.145  -4.746  -4.258  1.00  0.00           H  
ATOM     93  HA  GLN A 205      20.595  -1.930  -4.901  1.00  0.00           H  
ATOM     94  HB2 GLN A 205      22.159  -2.959  -6.455  1.00  0.00           H  
ATOM     95  HB3 GLN A 205      21.019  -4.259  -6.776  1.00  0.00           H  
ATOM     96  HG2 GLN A 205      20.986  -2.658  -8.577  1.00  0.00           H  
ATOM     97  HG3 GLN A 205      19.447  -2.640  -7.718  1.00  0.00           H  
ATOM     98 HE21 GLN A 205      22.320  -0.895  -8.494  1.00  0.00           H  
ATOM     99 HE22 GLN A 205      21.806   0.641  -7.867  1.00  0.00           H  
ATOM    100  N   LEU A 206      18.167  -2.222  -5.153  1.00  0.00           N  
ATOM    101  CA  LEU A 206      16.715  -2.355  -5.123  1.00  0.00           C  
ATOM    102  C   LEU A 206      16.114  -2.510  -6.516  1.00  0.00           C  
ATOM    103  O   LEU A 206      14.977  -2.961  -6.651  1.00  0.00           O  
ATOM    104  CB  LEU A 206      16.079  -1.159  -4.411  1.00  0.00           C  
ATOM    105  CG  LEU A 206      16.011  -1.267  -2.889  1.00  0.00           C  
ATOM    106  CD1 LEU A 206      15.284  -2.534  -2.489  1.00  0.00           C  
ATOM    107  CD2 LEU A 206      17.398  -1.247  -2.277  1.00  0.00           C  
ATOM    108  H   LEU A 206      18.560  -1.323  -5.126  1.00  0.00           H  
ATOM    109  HA  LEU A 206      16.487  -3.246  -4.558  1.00  0.00           H  
ATOM    110  HB2 LEU A 206      16.647  -0.275  -4.661  1.00  0.00           H  
ATOM    111  HB3 LEU A 206      15.074  -1.037  -4.785  1.00  0.00           H  
ATOM    112  HG  LEU A 206      15.458  -0.426  -2.499  1.00  0.00           H  
ATOM    113 HD11 LEU A 206      15.821  -3.392  -2.865  1.00  0.00           H  
ATOM    114 HD12 LEU A 206      14.287  -2.523  -2.903  1.00  0.00           H  
ATOM    115 HD13 LEU A 206      15.227  -2.589  -1.413  1.00  0.00           H  
ATOM    116 HD21 LEU A 206      17.318  -1.395  -1.211  1.00  0.00           H  
ATOM    117 HD22 LEU A 206      17.868  -0.297  -2.478  1.00  0.00           H  
ATOM    118 HD23 LEU A 206      17.989  -2.041  -2.707  1.00  0.00           H  
ATOM    119  N   ARG A 207      16.865  -2.120  -7.541  1.00  0.00           N  
ATOM    120  CA  ARG A 207      16.362  -2.142  -8.914  1.00  0.00           C  
ATOM    121  C   ARG A 207      15.786  -3.514  -9.277  1.00  0.00           C  
ATOM    122  O   ARG A 207      14.610  -3.616  -9.617  1.00  0.00           O  
ATOM    123  CB  ARG A 207      17.466  -1.749  -9.898  1.00  0.00           C  
ATOM    124  CG  ARG A 207      16.974  -1.510 -11.320  1.00  0.00           C  
ATOM    125  CD  ARG A 207      15.992  -0.345 -11.392  1.00  0.00           C  
ATOM    126  NE  ARG A 207      14.622  -0.785 -11.667  1.00  0.00           N  
ATOM    127  CZ  ARG A 207      13.528  -0.140 -11.259  1.00  0.00           C  
ATOM    128  NH1 ARG A 207      13.621   0.941 -10.493  1.00  0.00           N  
ATOM    129  NH2 ARG A 207      12.336  -0.588 -11.617  1.00  0.00           N  
ATOM    130  H   ARG A 207      17.778  -1.806  -7.370  1.00  0.00           H  
ATOM    131  HA  ARG A 207      15.568  -1.413  -8.977  1.00  0.00           H  
ATOM    132  HB2 ARG A 207      17.934  -0.843  -9.547  1.00  0.00           H  
ATOM    133  HB3 ARG A 207      18.204  -2.537  -9.925  1.00  0.00           H  
ATOM    134  HG2 ARG A 207      17.823  -1.290 -11.950  1.00  0.00           H  
ATOM    135  HG3 ARG A 207      16.483  -2.406 -11.676  1.00  0.00           H  
ATOM    136  HD2 ARG A 207      16.005   0.179 -10.447  1.00  0.00           H  
ATOM    137  HD3 ARG A 207      16.309   0.326 -12.178  1.00  0.00           H  
ATOM    138  HE  ARG A 207      14.509  -1.599 -12.213  1.00  0.00           H  
ATOM    139 HH11 ARG A 207      14.528   1.292 -10.206  1.00  0.00           H  
ATOM    140 HH12 ARG A 207      12.795   1.419 -10.196  1.00  0.00           H  
ATOM    141 HH21 ARG A 207      12.263  -1.419 -12.200  1.00  0.00           H  
ATOM    142 HH22 ARG A 207      11.508  -0.110 -11.331  1.00  0.00           H  
ATOM    143  N   ARG A 208      16.607  -4.563  -9.191  1.00  0.00           N  
ATOM    144  CA  ARG A 208      16.147  -5.924  -9.488  1.00  0.00           C  
ATOM    145  C   ARG A 208      14.931  -6.329  -8.650  1.00  0.00           C  
ATOM    146  O   ARG A 208      13.938  -6.777  -9.213  1.00  0.00           O  
ATOM    147  CB  ARG A 208      17.272  -6.949  -9.322  1.00  0.00           C  
ATOM    148  CG  ARG A 208      18.164  -7.059 -10.541  1.00  0.00           C  
ATOM    149  CD  ARG A 208      17.365  -7.461 -11.771  1.00  0.00           C  
ATOM    150  NE  ARG A 208      18.151  -7.326 -12.996  1.00  0.00           N  
ATOM    151  CZ  ARG A 208      17.666  -6.897 -14.160  1.00  0.00           C  
ATOM    152  NH1 ARG A 208      16.386  -6.569 -14.279  1.00  0.00           N  
ATOM    153  NH2 ARG A 208      18.469  -6.801 -15.210  1.00  0.00           N  
ATOM    154  H   ARG A 208      17.547  -4.419  -8.938  1.00  0.00           H  
ATOM    155  HA  ARG A 208      15.844  -5.926 -10.525  1.00  0.00           H  
ATOM    156  HB2 ARG A 208      17.883  -6.662  -8.479  1.00  0.00           H  
ATOM    157  HB3 ARG A 208      16.839  -7.920  -9.129  1.00  0.00           H  
ATOM    158  HG2 ARG A 208      18.630  -6.102 -10.722  1.00  0.00           H  
ATOM    159  HG3 ARG A 208      18.923  -7.804 -10.353  1.00  0.00           H  
ATOM    160  HD2 ARG A 208      17.057  -8.491 -11.664  1.00  0.00           H  
ATOM    161  HD3 ARG A 208      16.487  -6.834 -11.839  1.00  0.00           H  
ATOM    162  HE  ARG A 208      19.110  -7.569 -12.947  1.00  0.00           H  
ATOM    163 HH11 ARG A 208      15.773  -6.636 -13.493  1.00  0.00           H  
ATOM    164 HH12 ARG A 208      16.024  -6.262 -15.168  1.00  0.00           H  
ATOM    165 HH21 ARG A 208      19.436  -7.053 -15.128  1.00  0.00           H  
ATOM    166 HH22 ARG A 208      18.115  -6.455 -16.091  1.00  0.00           H  
ATOM    167  N   PRO A 209      14.983  -6.212  -7.304  1.00  0.00           N  
ATOM    168  CA  PRO A 209      13.822  -6.480  -6.449  1.00  0.00           C  
ATOM    169  C   PRO A 209      12.538  -5.829  -6.957  1.00  0.00           C  
ATOM    170  O   PRO A 209      11.499  -6.482  -7.025  1.00  0.00           O  
ATOM    171  CB  PRO A 209      14.228  -5.878  -5.108  1.00  0.00           C  
ATOM    172  CG  PRO A 209      15.707  -6.025  -5.076  1.00  0.00           C  
ATOM    173  CD  PRO A 209      16.175  -5.873  -6.500  1.00  0.00           C  
ATOM    174  HA  PRO A 209      13.658  -7.542  -6.336  1.00  0.00           H  
ATOM    175  HB2 PRO A 209      13.929  -4.839  -5.070  1.00  0.00           H  
ATOM    176  HB3 PRO A 209      13.759  -6.425  -4.304  1.00  0.00           H  
ATOM    177  HG2 PRO A 209      16.139  -5.254  -4.455  1.00  0.00           H  
ATOM    178  HG3 PRO A 209      15.970  -7.002  -4.699  1.00  0.00           H  
ATOM    179  HD2 PRO A 209      16.487  -4.856  -6.687  1.00  0.00           H  
ATOM    180  HD3 PRO A 209      16.984  -6.559  -6.704  1.00  0.00           H  
ATOM    181  N   PHE A 210      12.605  -4.553  -7.320  1.00  0.00           N  
ATOM    182  CA  PHE A 210      11.427  -3.857  -7.829  1.00  0.00           C  
ATOM    183  C   PHE A 210      11.014  -4.403  -9.191  1.00  0.00           C  
ATOM    184  O   PHE A 210       9.825  -4.565  -9.460  1.00  0.00           O  
ATOM    185  CB  PHE A 210      11.657  -2.346  -7.894  1.00  0.00           C  
ATOM    186  CG  PHE A 210      11.564  -1.682  -6.549  1.00  0.00           C  
ATOM    187  CD1 PHE A 210      10.362  -1.661  -5.858  1.00  0.00           C  
ATOM    188  CD2 PHE A 210      12.674  -1.091  -5.970  1.00  0.00           C  
ATOM    189  CE1 PHE A 210      10.270  -1.062  -4.616  1.00  0.00           C  
ATOM    190  CE2 PHE A 210      12.588  -0.492  -4.729  1.00  0.00           C  
ATOM    191  CZ  PHE A 210      11.386  -0.477  -4.050  1.00  0.00           C  
ATOM    192  H   PHE A 210      13.460  -4.072  -7.246  1.00  0.00           H  
ATOM    193  HA  PHE A 210      10.622  -4.050  -7.134  1.00  0.00           H  
ATOM    194  HB2 PHE A 210      12.640  -2.151  -8.295  1.00  0.00           H  
ATOM    195  HB3 PHE A 210      10.913  -1.900  -8.540  1.00  0.00           H  
ATOM    196  HD1 PHE A 210       9.488  -2.118  -6.300  1.00  0.00           H  
ATOM    197  HD2 PHE A 210      13.615  -1.101  -6.498  1.00  0.00           H  
ATOM    198  HE1 PHE A 210       9.328  -1.052  -4.087  1.00  0.00           H  
ATOM    199  HE2 PHE A 210      13.463  -0.037  -4.288  1.00  0.00           H  
ATOM    200  HZ  PHE A 210      11.318  -0.009  -3.079  1.00  0.00           H  
ATOM    201  N   GLU A 211      11.997  -4.697 -10.036  1.00  0.00           N  
ATOM    202  CA  GLU A 211      11.744  -5.354 -11.318  1.00  0.00           C  
ATOM    203  C   GLU A 211      10.946  -6.633 -11.101  1.00  0.00           C  
ATOM    204  O   GLU A 211       9.881  -6.835 -11.688  1.00  0.00           O  
ATOM    205  CB  GLU A 211      13.067  -5.713 -12.001  1.00  0.00           C  
ATOM    206  CG  GLU A 211      13.902  -4.518 -12.424  1.00  0.00           C  
ATOM    207  CD  GLU A 211      13.224  -3.688 -13.488  1.00  0.00           C  
ATOM    208  OE1 GLU A 211      13.251  -4.098 -14.665  1.00  0.00           O  
ATOM    209  OE2 GLU A 211      12.672  -2.627 -13.152  1.00  0.00           O  
ATOM    210  H   GLU A 211      12.921  -4.465  -9.794  1.00  0.00           H  
ATOM    211  HA  GLU A 211      11.182  -4.678 -11.944  1.00  0.00           H  
ATOM    212  HB2 GLU A 211      13.654  -6.308 -11.315  1.00  0.00           H  
ATOM    213  HB3 GLU A 211      12.856  -6.305 -12.879  1.00  0.00           H  
ATOM    214  HG2 GLU A 211      14.080  -3.895 -11.561  1.00  0.00           H  
ATOM    215  HG3 GLU A 211      14.846  -4.874 -12.811  1.00  0.00           H  
ATOM    216  N   LEU A 212      11.480  -7.476 -10.231  1.00  0.00           N  
ATOM    217  CA  LEU A 212      10.893  -8.768  -9.921  1.00  0.00           C  
ATOM    218  C   LEU A 212       9.507  -8.610  -9.304  1.00  0.00           C  
ATOM    219  O   LEU A 212       8.557  -9.299  -9.684  1.00  0.00           O  
ATOM    220  CB  LEU A 212      11.804  -9.510  -8.943  1.00  0.00           C  
ATOM    221  CG  LEU A 212      13.251  -9.707  -9.398  1.00  0.00           C  
ATOM    222  CD1 LEU A 212      14.119 -10.146  -8.228  1.00  0.00           C  
ATOM    223  CD2 LEU A 212      13.310 -10.742 -10.502  1.00  0.00           C  
ATOM    224  H   LEU A 212      12.311  -7.214  -9.772  1.00  0.00           H  
ATOM    225  HA  LEU A 212      10.815  -9.336 -10.834  1.00  0.00           H  
ATOM    226  HB2 LEU A 212      11.815  -8.962  -8.013  1.00  0.00           H  
ATOM    227  HB3 LEU A 212      11.375 -10.482  -8.761  1.00  0.00           H  
ATOM    228  HG  LEU A 212      13.645  -8.773  -9.785  1.00  0.00           H  
ATOM    229 HD11 LEU A 212      15.141 -10.258  -8.558  1.00  0.00           H  
ATOM    230 HD12 LEU A 212      13.758 -11.090  -7.848  1.00  0.00           H  
ATOM    231 HD13 LEU A 212      14.072  -9.402  -7.446  1.00  0.00           H  
ATOM    232 HD21 LEU A 212      12.934 -11.681 -10.126  1.00  0.00           H  
ATOM    233 HD22 LEU A 212      14.332 -10.866 -10.824  1.00  0.00           H  
ATOM    234 HD23 LEU A 212      12.703 -10.416 -11.332  1.00  0.00           H  
ATOM    235  N   LEU A 213       9.405  -7.691  -8.354  1.00  0.00           N  
ATOM    236  CA  LEU A 213       8.175  -7.480  -7.607  1.00  0.00           C  
ATOM    237  C   LEU A 213       7.062  -6.957  -8.515  1.00  0.00           C  
ATOM    238  O   LEU A 213       5.919  -7.410  -8.432  1.00  0.00           O  
ATOM    239  CB  LEU A 213       8.433  -6.508  -6.453  1.00  0.00           C  
ATOM    240  CG  LEU A 213       7.312  -6.391  -5.421  1.00  0.00           C  
ATOM    241  CD1 LEU A 213       7.034  -7.739  -4.776  1.00  0.00           C  
ATOM    242  CD2 LEU A 213       7.682  -5.366  -4.365  1.00  0.00           C  
ATOM    243  H   LEU A 213      10.191  -7.138  -8.142  1.00  0.00           H  
ATOM    244  HA  LEU A 213       7.870  -8.433  -7.200  1.00  0.00           H  
ATOM    245  HB2 LEU A 213       9.329  -6.825  -5.942  1.00  0.00           H  
ATOM    246  HB3 LEU A 213       8.608  -5.528  -6.871  1.00  0.00           H  
ATOM    247  HG  LEU A 213       6.410  -6.060  -5.910  1.00  0.00           H  
ATOM    248 HD11 LEU A 213       7.922  -8.079  -4.261  1.00  0.00           H  
ATOM    249 HD12 LEU A 213       6.763  -8.454  -5.537  1.00  0.00           H  
ATOM    250 HD13 LEU A 213       6.224  -7.639  -4.068  1.00  0.00           H  
ATOM    251 HD21 LEU A 213       6.897  -5.315  -3.625  1.00  0.00           H  
ATOM    252 HD22 LEU A 213       7.806  -4.399  -4.827  1.00  0.00           H  
ATOM    253 HD23 LEU A 213       8.606  -5.659  -3.889  1.00  0.00           H  
ATOM    254  N   ILE A 214       7.399  -6.019  -9.394  1.00  0.00           N  
ATOM    255  CA  ILE A 214       6.422  -5.479 -10.331  1.00  0.00           C  
ATOM    256  C   ILE A 214       6.006  -6.544 -11.341  1.00  0.00           C  
ATOM    257  O   ILE A 214       4.833  -6.644 -11.698  1.00  0.00           O  
ATOM    258  CB  ILE A 214       6.958  -4.235 -11.075  1.00  0.00           C  
ATOM    259  CG1 ILE A 214       7.221  -3.097 -10.089  1.00  0.00           C  
ATOM    260  CG2 ILE A 214       5.979  -3.777 -12.148  1.00  0.00           C  
ATOM    261  CD1 ILE A 214       7.667  -1.821 -10.764  1.00  0.00           C  
ATOM    262  H   ILE A 214       8.325  -5.685  -9.414  1.00  0.00           H  
ATOM    263  HA  ILE A 214       5.551  -5.184  -9.763  1.00  0.00           H  
ATOM    264  HB  ILE A 214       7.885  -4.502 -11.559  1.00  0.00           H  
ATOM    265 HG12 ILE A 214       6.315  -2.884  -9.541  1.00  0.00           H  
ATOM    266 HG13 ILE A 214       7.996  -3.398  -9.398  1.00  0.00           H  
ATOM    267 HG21 ILE A 214       5.821  -4.576 -12.856  1.00  0.00           H  
ATOM    268 HG22 ILE A 214       6.384  -2.915 -12.660  1.00  0.00           H  
ATOM    269 HG23 ILE A 214       5.042  -3.513 -11.686  1.00  0.00           H  
ATOM    270 HD11 ILE A 214       8.591  -2.001 -11.295  1.00  0.00           H  
ATOM    271 HD12 ILE A 214       7.818  -1.053 -10.023  1.00  0.00           H  
ATOM    272 HD13 ILE A 214       6.904  -1.505 -11.466  1.00  0.00           H  
ATOM    273  N   ALA A 215       6.965  -7.350 -11.782  1.00  0.00           N  
ATOM    274  CA  ALA A 215       6.676  -8.439 -12.706  1.00  0.00           C  
ATOM    275  C   ALA A 215       5.681  -9.416 -12.087  1.00  0.00           C  
ATOM    276  O   ALA A 215       4.788  -9.928 -12.765  1.00  0.00           O  
ATOM    277  CB  ALA A 215       7.959  -9.155 -13.099  1.00  0.00           C  
ATOM    278  H   ALA A 215       7.893  -7.205 -11.485  1.00  0.00           H  
ATOM    279  HA  ALA A 215       6.240  -8.013 -13.597  1.00  0.00           H  
ATOM    280  HB1 ALA A 215       7.729  -9.942 -13.801  1.00  0.00           H  
ATOM    281  HB2 ALA A 215       8.419  -9.580 -12.219  1.00  0.00           H  
ATOM    282  HB3 ALA A 215       8.637  -8.450 -13.556  1.00  0.00           H  
ATOM    283  N   ALA A 216       5.832  -9.651 -10.788  1.00  0.00           N  
ATOM    284  CA  ALA A 216       4.912 -10.505 -10.051  1.00  0.00           C  
ATOM    285  C   ALA A 216       3.549  -9.832  -9.912  1.00  0.00           C  
ATOM    286  O   ALA A 216       2.510 -10.493  -9.949  1.00  0.00           O  
ATOM    287  CB  ALA A 216       5.487 -10.840  -8.682  1.00  0.00           C  
ATOM    288  H   ALA A 216       6.589  -9.241 -10.314  1.00  0.00           H  
ATOM    289  HA  ALA A 216       4.793 -11.426 -10.603  1.00  0.00           H  
ATOM    290  HB1 ALA A 216       5.619  -9.931  -8.113  1.00  0.00           H  
ATOM    291  HB2 ALA A 216       6.441 -11.331  -8.802  1.00  0.00           H  
ATOM    292  HB3 ALA A 216       4.809 -11.497  -8.158  1.00  0.00           H  
ATOM    293  N   ALA A 217       3.562  -8.511  -9.762  1.00  0.00           N  
ATOM    294  CA  ALA A 217       2.332  -7.733  -9.660  1.00  0.00           C  
ATOM    295  C   ALA A 217       1.559  -7.768 -10.972  1.00  0.00           C  
ATOM    296  O   ALA A 217       0.329  -7.754 -10.979  1.00  0.00           O  
ATOM    297  CB  ALA A 217       2.634  -6.299  -9.262  1.00  0.00           C  
ATOM    298  H   ALA A 217       4.426  -8.046  -9.713  1.00  0.00           H  
ATOM    299  HA  ALA A 217       1.723  -8.176  -8.885  1.00  0.00           H  
ATOM    300  HB1 ALA A 217       3.212  -6.294  -8.352  1.00  0.00           H  
ATOM    301  HB2 ALA A 217       1.707  -5.767  -9.103  1.00  0.00           H  
ATOM    302  HB3 ALA A 217       3.196  -5.818 -10.049  1.00  0.00           H  
ATOM    303  N   MET A 218       2.292  -7.831 -12.079  1.00  0.00           N  
ATOM    304  CA  MET A 218       1.685  -7.936 -13.403  1.00  0.00           C  
ATOM    305  C   MET A 218       0.865  -9.217 -13.524  1.00  0.00           C  
ATOM    306  O   MET A 218      -0.038  -9.310 -14.354  1.00  0.00           O  
ATOM    307  CB  MET A 218       2.759  -7.926 -14.496  1.00  0.00           C  
ATOM    308  CG  MET A 218       3.602  -6.663 -14.532  1.00  0.00           C  
ATOM    309  SD  MET A 218       4.799  -6.679 -15.885  1.00  0.00           S  
ATOM    310  CE  MET A 218       5.555  -5.066 -15.696  1.00  0.00           C  
ATOM    311  H   MET A 218       3.271  -7.790 -12.004  1.00  0.00           H  
ATOM    312  HA  MET A 218       1.034  -7.086 -13.541  1.00  0.00           H  
ATOM    313  HB2 MET A 218       3.419  -8.766 -14.340  1.00  0.00           H  
ATOM    314  HB3 MET A 218       2.276  -8.036 -15.458  1.00  0.00           H  
ATOM    315  HG2 MET A 218       2.950  -5.809 -14.649  1.00  0.00           H  
ATOM    316  HG3 MET A 218       4.138  -6.579 -13.598  1.00  0.00           H  
ATOM    317  HE1 MET A 218       4.797  -4.299 -15.775  1.00  0.00           H  
ATOM    318  HE2 MET A 218       6.295  -4.920 -16.470  1.00  0.00           H  
ATOM    319  HE3 MET A 218       6.030  -5.005 -14.729  1.00  0.00           H  
ATOM    320  N   GLU A 219       1.186 -10.200 -12.688  1.00  0.00           N  
ATOM    321  CA  GLU A 219       0.522 -11.497 -12.725  1.00  0.00           C  
ATOM    322  C   GLU A 219      -0.634 -11.551 -11.730  1.00  0.00           C  
ATOM    323  O   GLU A 219      -1.277 -12.591 -11.566  1.00  0.00           O  
ATOM    324  CB  GLU A 219       1.527 -12.607 -12.413  1.00  0.00           C  
ATOM    325  CG  GLU A 219       2.682 -12.667 -13.394  1.00  0.00           C  
ATOM    326  CD  GLU A 219       2.222 -12.941 -14.807  1.00  0.00           C  
ATOM    327  OE1 GLU A 219       1.956 -14.116 -15.130  1.00  0.00           O  
ATOM    328  OE2 GLU A 219       2.126 -11.987 -15.605  1.00  0.00           O  
ATOM    329  H   GLU A 219       1.893 -10.048 -12.025  1.00  0.00           H  
ATOM    330  HA  GLU A 219       0.135 -11.644 -13.721  1.00  0.00           H  
ATOM    331  HB2 GLU A 219       1.930 -12.446 -11.425  1.00  0.00           H  
ATOM    332  HB3 GLU A 219       1.016 -13.559 -12.434  1.00  0.00           H  
ATOM    333  HG2 GLU A 219       3.202 -11.720 -13.379  1.00  0.00           H  
ATOM    334  HG3 GLU A 219       3.358 -13.454 -13.091  1.00  0.00           H  
ATOM    335  N   ARG A 220      -0.895 -10.435 -11.062  1.00  0.00           N  
ATOM    336  CA  ARG A 220      -1.981 -10.364 -10.095  1.00  0.00           C  
ATOM    337  C   ARG A 220      -3.254  -9.897 -10.775  1.00  0.00           C  
ATOM    338  O   ARG A 220      -3.346  -8.763 -11.241  1.00  0.00           O  
ATOM    339  CB  ARG A 220      -1.620  -9.427  -8.940  1.00  0.00           C  
ATOM    340  CG  ARG A 220      -0.296  -9.767  -8.269  1.00  0.00           C  
ATOM    341  CD  ARG A 220      -0.261 -11.201  -7.758  1.00  0.00           C  
ATOM    342  NE  ARG A 220      -1.193 -11.421  -6.651  1.00  0.00           N  
ATOM    343  CZ  ARG A 220      -2.038 -12.452  -6.586  1.00  0.00           C  
ATOM    344  NH1 ARG A 220      -2.082 -13.336  -7.575  1.00  0.00           N  
ATOM    345  NH2 ARG A 220      -2.832 -12.601  -5.533  1.00  0.00           N  
ATOM    346  H   ARG A 220      -0.351  -9.633 -11.234  1.00  0.00           H  
ATOM    347  HA  ARG A 220      -2.153 -11.354  -9.700  1.00  0.00           H  
ATOM    348  HB2 ARG A 220      -1.559  -8.416  -9.317  1.00  0.00           H  
ATOM    349  HB3 ARG A 220      -2.399  -9.477  -8.195  1.00  0.00           H  
ATOM    350  HG2 ARG A 220       0.501  -9.633  -8.983  1.00  0.00           H  
ATOM    351  HG3 ARG A 220      -0.147  -9.095  -7.435  1.00  0.00           H  
ATOM    352  HD2 ARG A 220      -0.518 -11.865  -8.569  1.00  0.00           H  
ATOM    353  HD3 ARG A 220       0.741 -11.421  -7.419  1.00  0.00           H  
ATOM    354  HE  ARG A 220      -1.172 -10.773  -5.910  1.00  0.00           H  
ATOM    355 HH11 ARG A 220      -1.483 -13.236  -8.368  1.00  0.00           H  
ATOM    356 HH12 ARG A 220      -2.723 -14.114  -7.532  1.00  0.00           H  
ATOM    357 HH21 ARG A 220      -2.804 -11.942  -4.774  1.00  0.00           H  
ATOM    358 HH22 ARG A 220      -3.470 -13.381  -5.487  1.00  0.00           H  
