# Supplementary material for: Tailored structured peptide design with a key-cutting machine approach
Source: Nat Mach Intell. 2025 Oct 21;7(10):1685–97. doi: 10.1038/s42256-025-01119-2 (PMC12552119; doi:10.1038/s42256-025-01119-2)
Supplement: Supplementary file 3 — Statistical data for the ternary plots of the comparison between our method and ESM-IF1, ProteinSolver and ProteinMPNN. [file 42256_2025_1119_MOESM3_ESM.zip › Fig1d/Fig1dw_1n7d_reference.pdb]

ATOM    348  N   ARG A   1      31.923  60.574  23.926  1.00124.70           N  
ATOM    349  CA  ARG A   1      30.693  61.372  23.788  1.00124.70           C  
ATOM    350  C   ARG A   1      31.077  62.748  23.283  1.00124.70           C  
ATOM    351  O   ARG A   1      32.204  62.987  22.837  1.00124.70           O  
ATOM    352  CB  ARG A   1      29.992  61.563  25.141  1.00124.70           C  
ATOM    353  CG  ARG A   1      30.580  62.711  25.998  1.00124.70           C  
ATOM    354  CD  ARG A   1      29.665  63.156  27.145  1.00124.70           C  
ATOM    355  NE  ARG A   1      30.270  64.220  27.946  1.00124.70           N  
ATOM    356  CZ  ARG A   1      29.785  64.662  29.103  1.00124.70           C  
ATOM    357  NH1 ARG A   1      28.677  64.141  29.621  1.00124.70           N  
ATOM    358  NH2 ARG A   1      30.412  65.631  29.754  1.00124.70           N  
ATOM    359  N   GLN A   2      30.096  63.642  23.404  1.00124.70           N  
ATOM    360  CA  GLN A   2      30.159  65.045  23.030  1.00124.70           C  
ATOM    361  C   GLN A   2      30.629  65.906  24.198  1.00124.70           C  
ATOM    362  O   GLN A   2      30.091  65.843  25.311  1.00124.70           O  
ATOM    363  CB  GLN A   2      28.781  65.514  22.586  1.00124.70           C  
ATOM    364  CG  GLN A   2      28.329  66.762  23.277  1.00124.70           C  
ATOM    365  CD  GLN A   2      27.209  67.442  22.514  1.00124.70           C  
ATOM    366  OE1 GLN A   2      27.222  67.473  21.284  1.00124.70           O  
ATOM    367  NE2 GLN A   2      26.243  68.004  23.231  1.00124.70           N  
ATOM    368  N   PHE A   3      31.652  66.706  23.933  1.00124.70           N  
ATOM    369  CA  PHE A   3      32.210  67.608  24.932  1.00124.70           C  
ATOM    370  C   PHE A   3      31.625  68.973  24.587  1.00124.70           C  
ATOM    371  O   PHE A   3      32.337  69.870  24.141  1.00124.70           O  
ATOM    372  CB  PHE A   3      33.752  67.575  24.866  1.00124.70           C  
ATOM    373  CG  PHE A   3      34.334  66.228  25.256  1.00124.70           C  
ATOM    374  CD1 PHE A   3      34.124  65.096  24.454  1.00124.70           C  
ATOM    375  CD2 PHE A   3      34.985  66.052  26.479  1.00124.70           C  
ATOM    376  CE1 PHE A   3      34.546  63.795  24.872  1.00124.70           C  
ATOM    377  CE2 PHE A   3      35.411  64.752  26.910  1.00124.70           C  
ATOM    378  CZ  PHE A   3      35.187  63.629  26.102  1.00124.70           C  
ATOM    379  N   VAL A   4      30.298  69.061  24.786  1.00124.70           N  
ATOM    380  CA  VAL A   4      29.416  70.223  24.540  1.00124.70           C  
ATOM    381  C   VAL A   4      30.146  71.573  24.503  1.00124.70           C  
ATOM    382  O   VAL A   4      29.687  72.584  25.050  1.00124.70           O  
ATOM    383  CB  VAL A   4      28.243  70.237  25.614  1.00124.70           C  
ATOM    384  CG1 VAL A   4      28.685  70.870  26.912  1.00124.70           C  
ATOM    385  CG2 VAL A   4      27.035  70.954  25.071  1.00124.70           C  
ATOM    386  N   CYS A   5      31.248  71.581  23.760  1.00124.70           N  
ATOM    387  CA  CYS A   5      32.148  72.720  23.661  1.00124.70           C  
ATOM    388  C   CYS A   5      32.367  73.199  25.119  1.00124.70           C  
ATOM    389  O   CYS A   5      31.742  74.132  25.628  1.00124.70           O  
ATOM    390  CB  CYS A   5      31.628  73.867  22.736  1.00124.70           C  
ATOM    391  SG  CYS A   5      30.955  75.243  23.768  1.00124.70           S  
ATOM    392  N   ASP A   6      33.234  72.461  25.795  1.00124.70           N  
ATOM    393  CA  ASP A   6      33.647  72.711  27.162  1.00124.70           C  
ATOM    394  C   ASP A   6      34.863  73.611  26.938  1.00124.70           C  
ATOM    395  O   ASP A   6      35.950  73.401  27.487  1.00124.70           O  
ATOM    396  CB  ASP A   6      34.044  71.382  27.812  1.00124.70           C  
ATOM    397  CG  ASP A   6      33.934  70.201  26.838  1.00124.70           C  
ATOM    398  OD1 ASP A   6      34.158  70.413  25.625  1.00124.70           O  
ATOM    399  OD2 ASP A   6      33.640  69.064  27.273  1.00124.70           O  
ATOM    400  N   SER A   7      34.643  74.599  26.075  1.00124.70           N  
ATOM    401  CA  SER A   7      35.637  75.589  25.687  1.00124.70           C  
ATOM    402  C   SER A   7      37.022  74.992  25.452  1.00124.70           C  
ATOM    403  O   SER A   7      38.010  75.436  26.055  1.00124.70           O  
ATOM    404  CB  SER A   7      35.718  76.700  26.740  1.00124.70           C  
ATOM    405  OG  SER A   7      36.190  77.905  26.162  1.00124.70           O  
ATOM    406  N   ASP A   8      37.109  73.997  24.571  1.00124.70           N  
ATOM    407  CA  ASP A   8      38.405  73.408  24.308  1.00124.70           C  
ATOM    408  C   ASP A   8      38.620  72.642  22.985  1.00124.70           C  
ATOM    409  O   ASP A   8      37.999  71.599  22.738  1.00124.70           O  
ATOM    410  CB  ASP A   8      38.785  72.553  25.505  1.00124.70           C  
ATOM    411  CG  ASP A   8      40.252  72.593  25.762  1.00124.70           C  
ATOM    412  OD1 ASP A   8      40.974  71.988  24.946  1.00124.70           O  
ATOM    413  OD2 ASP A   8      40.683  73.243  26.743  1.00124.70           O  
ATOM    414  N   ARG A   9      39.529  73.176  22.161  1.00124.70           N  
ATOM    415  CA  ARG A   9      39.881  72.635  20.838  1.00124.70           C  
ATOM    416  C   ARG A   9      39.975  71.099  20.730  1.00124.70           C  
ATOM    417  O   ARG A   9      41.063  70.517  20.669  1.00124.70           O  
ATOM    418  CB  ARG A   9      41.187  73.284  20.352  1.00124.70           C  
ATOM    419  CG  ARG A   9      41.474  73.074  18.872  1.00124.70           C  
ATOM    420  CD  ARG A   9      42.717  73.832  18.400  1.00124.70           C  
ATOM    421  NE  ARG A   9      42.972  73.576  16.981  1.00124.70           N  
ATOM    422  CZ  ARG A   9      43.969  74.102  16.272  1.00124.70           C  
ATOM    423  NH1 ARG A   9      44.837  74.933  16.839  1.00124.70           N  
ATOM    424  NH2 ARG A   9      44.097  73.792  14.987  1.00124.70           N  
ATOM    425  N   ASP A  10      38.810  70.462  20.671  1.00124.70           N  
ATOM    426  CA  ASP A  10      38.714  69.017  20.572  1.00124.70           C  
ATOM    427  C   ASP A  10      38.167  68.558  19.220  1.00124.70           C  
ATOM    428  O   ASP A  10      37.054  68.038  19.134  1.00124.70           O  
ATOM    429  CB  ASP A  10      37.820  68.489  21.685  1.00124.70           C  
ATOM    430  CG  ASP A  10      38.245  68.977  23.040  1.00124.70           C  
ATOM    431  OD1 ASP A  10      39.465  68.991  23.320  1.00124.70           O  
ATOM    432  OD2 ASP A  10      37.358  69.340  23.832  1.00124.70           O  
ATOM    433  N   CYS A  11      38.965  68.750  18.173  1.00124.70           N  
ATOM    434  CA  CYS A  11      38.616  68.367  16.795  1.00124.70           C  
ATOM    435  C   CYS A  11      39.669  68.975  15.856  1.00124.70           C  
ATOM    436  O   CYS A  11      39.399  69.166  14.665  1.00124.70           O  
ATOM    437  CB  CYS A  11      37.239  68.920  16.368  1.00124.70           C  
ATOM    438  SG  CYS A  11      35.710  67.919  16.526  1.00124.70           S  
ATOM    439  N   LEU A  12      40.852  69.290  16.391  1.00124.70           N  
ATOM    440  CA  LEU A  12      41.931  69.897  15.595  1.00124.70           C  
ATOM    441  C   LEU A  12      41.480  71.229  14.976  1.00124.70           C  
ATOM    442  O   LEU A  12      42.034  71.688  13.965  1.00124.70           O  
ATOM    443  CB  LEU A  12      42.362  68.977  14.446  1.00124.70           C  
ATOM    444  CG  LEU A  12      42.691  67.489  14.578  1.00124.70           C  
ATOM    445  CD1 LEU A  12      43.367  67.064  13.268  1.00124.70           C  
ATOM    446  CD2 LEU A  12      43.604  67.213  15.769  1.00124.70           C  
ATOM    447  N   ASP A  13      40.467  71.837  15.580  1.00124.70           N  
ATOM    448  CA  ASP A  13      39.923  73.090  15.082  1.00124.70           C  
ATOM    449  C   ASP A  13      38.989  73.641  16.135  1.00124.70           C  
ATOM    450  O   ASP A  13      38.205  72.900  16.727  1.00124.70           O  
ATOM    451  CB  ASP A  13      39.153  72.851  13.776  1.00124.70           C  
ATOM    452  CG  ASP A  13      37.805  72.161  13.994  1.00124.70           C  
ATOM    453  OD1 ASP A  13      37.669  71.338  14.925  1.00124.70           O  
ATOM    454  OD2 ASP A  13      36.877  72.429  13.206  1.00124.70           O  
ATOM    455  N   GLY A  14      39.086  74.942  16.373  1.00124.70           N  
ATOM    456  CA  GLY A  14      38.234  75.567  17.360  1.00124.70           C  
ATOM    457  C   GLY A  14      36.765  75.213  17.178  1.00124.70           C  
ATOM    458  O   GLY A  14      35.893  75.884  17.745  1.00124.70           O  
ATOM    459  N   SER A  15      36.477  74.194  16.364  1.00124.70           N  
ATOM    460  CA  SER A  15      35.101  73.752  16.165  1.00124.70           C  
ATOM    461  C   SER A  15      34.785  72.808  17.320  1.00124.70           C  
ATOM    462  O   SER A  15      35.684  72.149  17.848  1.00124.70           O  
ATOM    463  CB  SER A  15      34.926  73.063  14.826  1.00124.70           C  
ATOM    464  OG  SER A  15      33.901  73.713  14.097  1.00124.70           O  
ATOM    465  N   ASP A  16      33.503  72.708  17.667  1.00124.70           N  
ATOM    466  CA  ASP A  16      33.079  71.985  18.862  1.00124.70           C  
ATOM    467  C   ASP A  16      33.602  73.150  19.709  1.00124.70           C  
ATOM    468  O   ASP A  16      34.792  73.182  20.031  1.00124.70           O  
ATOM    469  CB  ASP A  16      33.917  70.717  19.134  1.00124.70           C  
ATOM    470  CG  ASP A  16      34.559  70.713  20.547  1.00124.70           C  
ATOM    471  OD1 ASP A  16      33.822  70.963  21.539  1.00124.70           O  
ATOM    472  OD2 ASP A  16      35.792  70.462  20.665  1.00124.70           O  
ATOM    473  N   GLU A  17      32.742  74.136  19.986  1.00124.70           N  
ATOM    474  CA  GLU A  17      33.117  75.352  20.741  1.00124.70           C  
ATOM    475  C   GLU A  17      33.261  76.587  19.806  1.00124.70           C  
ATOM    476  O   GLU A  17      34.238  77.346  19.904  1.00124.70           O  
ATOM    477  CB  GLU A  17      34.450  75.161  21.515  1.00124.70           C  
ATOM    478  CG  GLU A  17      34.385  74.578  22.942  1.00124.70           C  
ATOM    479  CD  GLU A  17      35.140  73.252  23.103  1.00124.70           C  
ATOM    480  OE1 GLU A  17      36.073  72.996  22.317  1.00124.70           O  
ATOM    481  OE2 GLU A  17      34.828  72.472  24.027  1.00124.70           O  
ATOM    482  N   ALA A  18      32.296  76.785  18.904  1.00124.70           N  
ATOM    483  CA  ALA A  18      32.316  77.924  17.970  1.00124.70           C  
ATOM    484  C   ALA A  18      30.895  78.170  17.456  1.00124.70           C  
ATOM    485  O   ALA A  18      30.655  78.463  16.287  1.00124.70           O  
ATOM    486  CB  ALA A  18      33.265  77.637  16.808  1.00124.70           C  
ATOM    487  N   SER A  19      29.971  78.044  18.392  1.00124.70           N  
ATOM    488  CA  SER A  19      28.532  78.192  18.218  1.00124.70           C  
ATOM    489  C   SER A  19      28.266  78.092  19.710  1.00124.70           C  
ATOM    490  O   SER A  19      27.397  77.339  20.188  1.00124.70           O  
ATOM    491  CB  SER A  19      27.968  76.970  17.475  1.00124.70           C  
ATOM    492  OG  SER A  19      26.787  76.472  18.087  1.00124.70           O  
ATOM    493  N   CYS A  20      29.050  78.881  20.439  1.00124.70           N  
ATOM    494  CA  CYS A  20      29.010  78.817  21.874  1.00124.70           C  
ATOM    495  C   CYS A  20      28.891  80.137  22.711  1.00124.70           C  
ATOM    496  O   CYS A  20      29.825  80.517  23.438  1.00124.70           O  
ATOM    497  CB  CYS A  20      30.207  77.896  22.257  1.00124.70           C  
ATOM    498  SG  CYS A  20      29.543  76.225  22.689  1.00124.70           S  
ATOM    499  N   PRO A  21      27.712  80.834  22.624  1.00124.70           N  
ATOM    500  CA  PRO A  21      27.304  82.100  23.287  1.00124.70           C  
ATOM    501  C   PRO A  21      27.013  82.137  24.811  1.00124.70           C  
ATOM    502  O   PRO A  21      27.154  81.130  25.510  1.00124.70           O  
ATOM    503  CB  PRO A  21      26.057  82.514  22.492  1.00124.70           C  
ATOM    504  CG  PRO A  21      26.291  81.933  21.150  1.00124.70           C  
ATOM    505  CD  PRO A  21      26.775  80.549  21.518  1.00124.70           C  
ATOM    506  N   VAL A  22      26.610  83.327  25.290  1.00124.70           N  
ATOM    507  CA  VAL A  22      26.231  83.620  26.701  1.00124.70           C  
ATOM    508  C   VAL A  22      25.414  84.921  26.700  1.00124.70           C  
ATOM    509  O   VAL A  22      25.976  85.973  26.381  1.00124.70           O  
ATOM    510  CB  VAL A  22      27.453  83.938  27.671  1.00124.70           C  
ATOM    511  CG1 VAL A  22      27.399  83.049  28.926  1.00124.70           C  
ATOM    512  CG2 VAL A  22      28.780  83.818  26.933  1.00124.70           C  
ATOM    513  N   LEU A  23      24.122  84.892  27.040  1.00124.70           N  
ATOM    514  CA  LEU A  23      23.396  86.163  27.060  1.00124.70           C  
ATOM    515  C   LEU A  23      24.284  86.960  28.019  1.00124.70           C  
ATOM    516  O   LEU A  23      24.882  86.386  28.945  1.00124.70           O  
ATOM    517  CB  LEU A  23      21.949  86.017  27.585  1.00124.70           C  
ATOM    518  CG  LEU A  23      20.894  86.978  26.979  1.00124.70           C  
ATOM    519  CD1 LEU A  23      20.812  86.784  25.472  1.00124.70           C  
ATOM    520  CD2 LEU A  23      19.528  86.733  27.597  1.00124.70           C  
ATOM    521  N   THR A  24      24.402  88.260  27.775  1.00124.70           N  
ATOM    522  CA  THR A  24      25.292  89.076  28.573  1.00124.70           C  
ATOM    523  C   THR A  24      24.940  89.150  30.036  1.00124.70           C  
ATOM    524  O   THR A  24      23.751  89.200  30.404  1.00124.70           O  
ATOM    525  CB  THR A  24      25.434  90.461  27.958  1.00124.70           C  
ATOM    526  OG1 THR A  24      24.400  90.645  26.988  1.00124.70           O  
ATOM    527  CG2 THR A  24      26.799  90.593  27.270  1.00124.70           C  
ATOM    528  N   CYS A  25      25.980  89.102  30.877  1.00124.70           N  
ATOM    529  CA  CYS A  25      25.701  89.133  32.295  1.00124.70           C  
ATOM    530  C   CYS A  25      24.943  90.414  32.548  1.00124.70           C  
ATOM    531  O   CYS A  25      25.483  91.525  32.665  1.00124.70           O  
ATOM    532  CB  CYS A  25      26.942  88.966  33.189  1.00124.70           C  
ATOM    533  SG  CYS A  25      27.095  87.187  33.831  1.00124.70           S  
ATOM    534  N   GLY A  26      23.634  90.181  32.564  1.00124.70           N  
ATOM    535  CA  GLY A  26      22.613  91.188  32.757  1.00124.70           C  
ATOM    536  C   GLY A  26      22.994  92.336  33.665  1.00124.70           C  
ATOM    537  O   GLY A  26      24.119  92.384  34.175  1.00124.70           O  
ATOM    538  N   PRO A  27      22.076  93.298  33.872  1.00124.70           N  
ATOM    539  CA  PRO A  27      22.274  94.480  34.723  1.00124.70           C  
ATOM    540  C   PRO A  27      22.772  94.233  36.133  1.00124.70           C  
ATOM    541  O   PRO A  27      22.419  94.954  37.063  1.00124.70           O  
ATOM    542  CB  PRO A  27      20.901  95.107  34.743  1.00124.70           C  
ATOM    543  CG  PRO A  27      20.478  94.936  33.333  1.00124.70           C  
ATOM    544  CD  PRO A  27      20.972  93.547  32.926  1.00124.70           C  
ATOM    545  N   ALA A  28      23.584  93.221  36.329  1.00124.70           N  
ATOM    546  CA  ALA A  28      24.038  92.987  37.680  1.00124.70           C  
ATOM    547  C   ALA A  28      25.281  92.245  37.466  1.00124.70           C  
ATOM    548  O   ALA A  28      25.305  91.027  37.628  1.00124.70           O  
ATOM    549  CB  ALA A  28      23.043  92.127  38.429  1.00124.70           C  
TER     550      ALA A  28                                                      
END                                                                             
