# Supplementary material for: Tailored structured peptide design with a key-cutting machine approach
Source: Nat Mach Intell. 2025 Oct 21;7(10):1685–97. doi: 10.1038/s42256-025-01119-2 (PMC12552119; doi:10.1038/s42256-025-01119-2)
Supplement: Supplementary file 3 — Statistical data for the ternary plots of the comparison between our method and ESM-IF1, ProteinSolver and ProteinMPNN. [file 42256_2025_1119_MOESM3_ESM.zip › Fig1d/Fig1do_3ewk_designed.pdb]

PARENT N/A
ATOM      1  N   ASP A   1       5.495   5.757   9.785  1.00 80.31           N  
ATOM      2  CA  ASP A   1       4.965   6.835   8.956  1.00 84.45           C  
ATOM      3  C   ASP A   1       3.680   6.405   8.252  1.00 83.82           C  
ATOM      4  CB  ASP A   1       6.005   7.281   7.926  1.00 74.57           C  
ATOM      5  O   ASP A   1       3.633   5.343   7.628  1.00 77.49           O  
ATOM      6  CG  ASP A   1       5.593   8.532   7.171  1.00 65.35           C  
ATOM      7  OD1 ASP A   1       4.722   9.282   7.662  1.00 59.82           O  
ATOM      8  OD2 ASP A   1       6.144   8.770   6.074  1.00 66.89           O  
ATOM      9  N   ALA A   2       2.566   6.588   8.844  1.00 85.07           N  
ATOM     10  CA  ALA A   2       1.179   6.312   8.477  1.00 86.15           C  
ATOM     11  C   ALA A   2       1.012   6.268   6.961  1.00 83.28           C  
ATOM     12  CB  ALA A   2       0.250   7.362   9.082  1.00 81.30           C  
ATOM     13  O   ALA A   2       0.195   5.504   6.442  1.00 80.13           O  
ATOM     14  N   HIS A   3       1.643   7.160   6.335  1.00 87.81           N  
ATOM     15  CA  HIS A   3       1.537   7.205   4.881  1.00 88.43           C  
ATOM     16  C   HIS A   3       2.002   5.895   4.253  1.00 86.25           C  
ATOM     17  CB  HIS A   3       2.351   8.373   4.320  1.00 82.86           C  
ATOM     18  O   HIS A   3       1.328   5.349   3.377  1.00 82.53           O  
ATOM     19  CG  HIS A   3       2.067   8.667   2.882  1.00 70.03           C  
ATOM     20  CD2 HIS A   3       2.797   8.432   1.766  1.00 63.14           C  
ATOM     21  ND1 HIS A   3       0.906   9.280   2.462  1.00 64.90           N  
ATOM     22  CE1 HIS A   3       0.935   9.410   1.146  1.00 61.46           C  
ATOM     23  NE2 HIS A   3       2.071   8.903   0.699  1.00 63.25           N  
ATOM     24  N   THR A   4       3.167   5.446   4.730  1.00 85.45           N  
ATOM     25  CA  THR A   4       3.721   4.215   4.177  1.00 86.57           C  
ATOM     26  C   THR A   4       2.795   3.034   4.450  1.00 84.41           C  
ATOM     27  CB  THR A   4       5.117   3.921   4.758  1.00 81.49           C  
ATOM     28  O   THR A   4       2.579   2.192   3.575  1.00 81.57           O  
ATOM     29  CG2 THR A   4       5.699   2.641   4.168  1.00 65.13           C  
ATOM     30  OG1 THR A   4       5.993   5.014   4.457  1.00 68.56           O  
ATOM     31  N   THR A   5       2.228   3.091   5.702  1.00 88.20           N  
ATOM     32  CA  THR A   5       1.313   2.008   6.044  1.00 89.13           C  
ATOM     33  C   THR A   5       0.101   2.011   5.116  1.00 87.01           C  
ATOM     34  CB  THR A   5       0.843   2.114   7.506  1.00 85.09           C  
ATOM     35  O   THR A   5      -0.321   0.958   4.634  1.00 84.28           O  
ATOM     36  CG2 THR A   5      -0.067   0.948   7.878  1.00 67.09           C  
ATOM     37  OG1 THR A   5       1.986   2.107   8.371  1.00 71.12           O  
ATOM     38  N   LEU A   6      -0.455   3.291   4.899  1.00 88.35           N  
ATOM     39  CA  LEU A   6      -1.611   3.408   4.017  1.00 88.86           C  
ATOM     40  C   LEU A   6      -1.265   2.953   2.604  1.00 85.16           C  
ATOM     41  CB  LEU A   6      -2.121   4.852   3.991  1.00 85.18           C  
ATOM     42  O   LEU A   6      -2.034   2.222   1.976  1.00 81.33           O  
ATOM     43  CG  LEU A   6      -2.846   5.338   5.247  1.00 74.99           C  
ATOM     44  CD1 LEU A   6      -2.975   6.857   5.229  1.00 66.77           C  
ATOM     45  CD2 LEU A   6      -4.217   4.681   5.361  1.00 68.74           C  
ATOM     46  N   ARG A   7      -0.081   3.343   2.102  1.00 88.26           N  
ATOM     47  CA  ARG A   7       0.315   2.933   0.758  1.00 88.10           C  
ATOM     48  C   ARG A   7       0.382   1.413   0.647  1.00 86.88           C  
ATOM     49  CB  ARG A   7       1.666   3.546   0.384  1.00 84.47           C  
ATOM     50  O   ARG A   7      -0.012   0.842  -0.371  1.00 83.93           O  
ATOM     51  CG  ARG A   7       1.600   5.029   0.057  1.00 73.36           C  
ATOM     52  CD  ARG A   7       2.947   5.564  -0.409  1.00 71.31           C  
ATOM     53  NE  ARG A   7       2.878   6.986  -0.733  1.00 64.68           N  
ATOM     54  NH1 ARG A   7       4.984   7.483   0.076  1.00 52.44           N  
ATOM     55  NH2 ARG A   7       3.681   9.136  -0.831  1.00 49.40           N  
ATOM     56  CZ  ARG A   7       3.848   7.865  -0.495  1.00 64.60           C  
ATOM     57  N   LEU A   8       0.928   0.789   1.699  1.00 88.02           N  
ATOM     58  CA  LEU A   8       1.044  -0.665   1.655  1.00 88.44           C  
ATOM     59  C   LEU A   8      -0.333  -1.318   1.611  1.00 86.80           C  
ATOM     60  CB  LEU A   8       1.826  -1.177   2.867  1.00 85.67           C  
ATOM     61  O   LEU A   8      -0.551  -2.265   0.852  1.00 84.27           O  
ATOM     62  CG  LEU A   8       3.301  -0.779   2.940  1.00 77.28           C  
ATOM     63  CD1 LEU A   8       3.916  -1.257   4.251  1.00 70.12           C  
ATOM     64  CD2 LEU A   8       4.067  -1.343   1.747  1.00 72.07           C  
ATOM     65  N   VAL A   9      -1.259  -0.751   2.435  1.00 86.83           N  
ATOM     66  CA  VAL A   9      -2.591  -1.344   2.481  1.00 87.74           C  
ATOM     67  C   VAL A   9      -3.263  -1.214   1.116  1.00 85.47           C  
ATOM     68  CB  VAL A   9      -3.468  -0.686   3.570  1.00 84.95           C  
ATOM     69  O   VAL A   9      -3.830  -2.181   0.601  1.00 83.00           O  
ATOM     70  CG1 VAL A   9      -4.914  -1.167   3.464  1.00 73.18           C  
ATOM     71  CG2 VAL A   9      -2.904  -0.983   4.959  1.00 72.02           C  
ATOM     72  N   VAL A  10      -3.231   0.015   0.534  1.00 85.84           N  
ATOM     73  CA  VAL A  10      -3.873   0.265  -0.752  1.00 85.91           C  
ATOM     74  C   VAL A  10      -3.222  -0.598  -1.831  1.00 84.41           C  
ATOM     75  CB  VAL A  10      -3.795   1.758  -1.145  1.00 83.23           C  
ATOM     76  O   VAL A  10      -3.914  -1.186  -2.666  1.00 81.80           O  
ATOM     77  CG1 VAL A  10      -4.332   1.973  -2.559  1.00 69.82           C  
ATOM     78  CG2 VAL A  10      -4.566   2.613  -0.142  1.00 69.18           C  
ATOM     79  N   HIS A  11      -1.837  -0.682  -1.814  1.00 83.23           N  
ATOM     80  CA  HIS A  11      -1.110  -1.508  -2.772  1.00 84.16           C  
ATOM     81  C   HIS A  11      -1.507  -2.975  -2.648  1.00 82.21           C  
ATOM     82  CB  HIS A  11       0.399  -1.354  -2.575  1.00 79.30           C  
ATOM     83  O   HIS A  11      -1.691  -3.660  -3.656  1.00 79.15           O  
ATOM     84  CG  HIS A  11       1.206  -1.788  -3.757  1.00 69.46           C  
ATOM     85  CD2 HIS A  11       2.272  -2.618  -3.849  1.00 63.42           C  
ATOM     86  ND1 HIS A  11       0.943  -1.353  -5.037  1.00 62.45           N  
ATOM     87  CE1 HIS A  11       1.815  -1.899  -5.869  1.00 62.27           C  
ATOM     88  NE2 HIS A  11       2.632  -2.670  -5.173  1.00 60.04           N  
ATOM     89  N   ALA A  12      -1.544  -3.486  -1.454  1.00 83.01           N  
ATOM     90  CA  ALA A  12      -1.940  -4.875  -1.235  1.00 83.83           C  
ATOM     91  C   ALA A  12      -3.333  -5.143  -1.798  1.00 82.38           C  
ATOM     92  CB  ALA A  12      -1.896  -5.213   0.253  1.00 80.23           C  
ATOM     93  O   ALA A  12      -3.570  -6.184  -2.416  1.00 80.25           O  
ATOM     94  N   ALA A  13      -4.191  -4.146  -1.430  1.00 82.49           N  
ATOM     95  CA  ALA A  13      -5.570  -4.308  -1.883  1.00 83.28           C  
ATOM     96  C   ALA A  13      -5.646  -4.334  -3.407  1.00 81.57           C  
ATOM     97  CB  ALA A  13      -6.447  -3.188  -1.329  1.00 79.69           C  
ATOM     98  O   ALA A  13      -6.431  -5.092  -3.982  1.00 79.27           O  
ATOM     99  N   ASN A  14      -4.920  -3.299  -4.113  1.00 77.73           N  
ATOM    100  CA  ASN A  14      -4.875  -3.202  -5.568  1.00 78.01           C  
ATOM    101  C   ASN A  14      -4.257  -4.449  -6.194  1.00 74.95           C  
ATOM    102  CB  ASN A  14      -4.103  -1.953  -5.998  1.00 72.61           C  
ATOM    103  O   ASN A  14      -4.610  -4.828  -7.312  1.00 71.56           O  
ATOM    104  CG  ASN A  14      -5.002  -0.747  -6.189  1.00 65.06           C  
ATOM    105  ND2 ASN A  14      -4.407   0.386  -6.540  1.00 62.39           N  
ATOM    106  OD1 ASN A  14      -6.221  -0.834  -6.020  1.00 63.67           O  
ATOM    107  N   HIS A  15      -3.206  -5.107  -5.575  1.00 75.63           N  
ATOM    108  CA  HIS A  15      -2.651  -6.361  -6.072  1.00 78.08           C  
ATOM    109  C   HIS A  15      -3.645  -7.505  -5.912  1.00 75.41           C  
ATOM    110  CB  HIS A  15      -1.346  -6.694  -5.345  1.00 70.61           C  
ATOM    111  O   HIS A  15      -3.551  -8.518  -6.610  1.00 72.90           O  
ATOM    112  CG  HIS A  15      -0.156  -5.966  -5.885  1.00 63.81           C  
ATOM    113  CD2 HIS A  15       0.529  -4.903  -5.403  1.00 59.44           C  
ATOM    114  ND1 HIS A  15       0.458  -6.318  -7.067  1.00 60.41           N  
ATOM    115  CE1 HIS A  15       1.474  -5.501  -7.289  1.00 57.34           C  
ATOM    116  NE2 HIS A  15       1.539  -4.632  -6.294  1.00 55.85           N  
ATOM    117  N   ALA A  16      -4.519  -7.367  -4.986  1.00 69.78           N  
ATOM    118  CA  ALA A  16      -5.526  -8.417  -4.850  1.00 70.94           C  
ATOM    119  C   ALA A  16      -6.477  -8.423  -6.043  1.00 68.68           C  
ATOM    120  CB  ALA A  16      -6.308  -8.239  -3.551  1.00 65.37           C  
ATOM    121  O   ALA A  16      -7.233  -9.377  -6.238  1.00 67.13           O  
ATOM    122  N   HIS A  17      -6.376  -7.411  -6.933  1.00 59.26           N  
ATOM    123  CA  HIS A  17      -7.201  -7.542  -8.128  1.00 62.57           C  
ATOM    124  C   HIS A  17      -6.408  -8.145  -9.283  1.00 58.17           C  
ATOM    125  CB  HIS A  17      -7.772  -6.183  -8.537  1.00 55.20           C  
ATOM    126  O   HIS A  17      -6.926  -8.976 -10.031  1.00 57.05           O  
ATOM    127  CG  HIS A  17      -8.827  -5.672  -7.608  1.00 53.31           C  
ATOM    128  CD2 HIS A  17      -8.816  -4.641  -6.731  1.00 52.02           C  
ATOM    129  ND1 HIS A  17     -10.077  -6.246  -7.514  1.00 53.37           N  
ATOM    130  CE1 HIS A  17     -10.791  -5.587  -6.617  1.00 46.38           C  
ATOM    131  NE2 HIS A  17     -10.049  -4.609  -6.126  1.00 45.78           N  
TER     132      HIS A  17
END
