# Supplementary material for: Tailored structured peptide design with a key-cutting machine approach
Source: Nat Mach Intell. 2025 Oct 21;7(10):1685–97. doi: 10.1038/s42256-025-01119-2 (PMC12552119; doi:10.1038/s42256-025-01119-2)
Supplement: Supplementary file 3 — Statistical data for the ternary plots of the comparison between our method and ESM-IF1, ProteinSolver and ProteinMPNN. [file 42256_2025_1119_MOESM3_ESM.zip › Fig1d/Fig1dq_2qiw_reference.pdb]

ATOM   1764  N   PRO A 236      -7.274  39.782 -26.184  1.00 29.82           N  
ATOM   1765  CA  PRO A 236      -7.723  40.910 -25.374  1.00 31.62           C  
ATOM   1766  C   PRO A 236      -7.334  42.292 -25.934  1.00 31.17           C  
ATOM   1767  O   PRO A 236      -7.651  43.309 -25.306  1.00 30.53           O  
ATOM   1768  CB  PRO A 236      -6.982  40.682 -24.064  1.00 34.63           C  
ATOM   1769  CG  PRO A 236      -5.712  40.098 -24.495  1.00 37.39           C  
ATOM   1770  CD  PRO A 236      -6.064  39.170 -25.605  1.00 33.77           C  
ATOM   1771  N   LEU A 237      -6.646  42.323 -27.082  1.00 30.13           N  
ATOM   1772  CA  LEU A 237      -5.962  43.540 -27.524  1.00 29.99           C  
ATOM   1773  C   LEU A 237      -6.841  44.646 -28.129  1.00 29.13           C  
ATOM   1774  O   LEU A 237      -6.454  45.812 -28.120  1.00 30.52           O  
ATOM   1775  CB  LEU A 237      -4.823  43.161 -28.448  1.00 29.61           C  
ATOM   1776  CG  LEU A 237      -3.750  42.226 -27.879  1.00 34.91           C  
ATOM   1777  CD1 LEU A 237      -2.676  41.934 -28.940  1.00 31.89           C  
ATOM   1778  CD2 LEU A 237      -3.102  42.830 -26.629  1.00 32.22           C  
ATOM   1779  N   TRP A 238      -8.007  44.312 -28.650  1.00 29.43           N  
ATOM   1780  CA  TRP A 238      -8.943  45.368 -29.137  1.00 29.46           C  
ATOM   1781  C   TRP A 238      -9.485  46.068 -27.898  1.00 30.04           C  
ATOM   1782  O   TRP A 238      -9.390  47.275 -27.752  1.00 28.49           O  
ATOM   1783  CB  TRP A 238     -10.030  44.777 -30.007  1.00 28.06           C  
ATOM   1784  CG  TRP A 238     -11.070  45.732 -30.503  1.00 29.50           C  
ATOM   1785  CD1 TRP A 238     -11.033  47.102 -30.472  1.00 30.81           C  
ATOM   1786  CD2 TRP A 238     -12.277  45.389 -31.170  1.00 31.76           C  
ATOM   1787  NE1 TRP A 238     -12.187  47.628 -31.033  1.00 30.01           N  
ATOM   1788  CE2 TRP A 238     -12.953  46.588 -31.488  1.00 29.07           C  
ATOM   1789  CE3 TRP A 238     -12.880  44.183 -31.492  1.00 31.87           C  
ATOM   1790  CZ2 TRP A 238     -14.206  46.587 -32.113  1.00 34.79           C  
ATOM   1791  CZ3 TRP A 238     -14.085  44.177 -32.129  1.00 30.66           C  
ATOM   1792  CH2 TRP A 238     -14.745  45.367 -32.447  1.00 31.95           C  
ATOM   1793  N   GLN A 239      -9.985  45.309 -26.939  1.00 29.89           N  
ATOM   1794  CA  GLN A 239     -10.403  45.944 -25.678  1.00 28.46           C  
ATOM   1795  C   GLN A 239      -9.275  46.755 -25.007  1.00 30.04           C  
ATOM   1796  O   GLN A 239      -9.528  47.866 -24.484  1.00 31.07           O  
ATOM   1797  CB  GLN A 239     -10.981  44.884 -24.726  1.00 28.53           C  
ATOM   1798  CG  GLN A 239     -11.647  45.469 -23.477  1.00 30.01           C  
ATOM   1799  CD  GLN A 239     -12.056  44.420 -22.464  1.00 33.70           C  
ATOM   1800  OE1 GLN A 239     -11.205  43.850 -21.794  1.00 31.51           O  
ATOM   1801  NE2 GLN A 239     -13.371  44.171 -22.334  1.00 29.53           N  
ATOM   1802  N   LYS A 240      -8.052  46.208 -24.973  1.00 28.98           N  
ATOM   1803  CA ALYS A 240      -6.951  46.895 -24.326  0.50 29.59           C  
ATOM   1805  C   LYS A 240      -6.611  48.194 -25.043  1.00 29.65           C  
ATOM   1806  O   LYS A 240      -6.267  49.207 -24.398  1.00 29.66           O  
ATOM   1807  CB ALYS A 240      -5.711  46.005 -24.251  0.50 28.34           C  
ATOM   1809  CG ALYS A 240      -5.776  44.981 -23.137  0.50 33.67           C  
ATOM   1811  N   TRP A 241      -6.696  48.183 -26.356  1.00 30.15           N  
ATOM   1812  CA  TRP A 241      -6.448  49.414 -27.145  1.00 30.81           C  
ATOM   1813  C   TRP A 241      -7.521  50.464 -26.858  1.00 29.52           C  
ATOM   1814  O   TRP A 241      -7.236  51.651 -26.697  1.00 29.39           O  
ATOM   1815  CB  TRP A 241      -6.371  49.074 -28.655  1.00 32.77           C  
ATOM   1816  CG  TRP A 241      -6.417  50.293 -29.524  1.00 32.17           C  
ATOM   1817  CD1 TRP A 241      -5.580  51.386 -29.477  1.00 32.20           C  
ATOM   1818  CD2 TRP A 241      -7.403  50.590 -30.510  1.00 31.96           C  
ATOM   1819  NE1 TRP A 241      -5.996  52.320 -30.381  1.00 33.58           N  
ATOM   1820  CE2 TRP A 241      -7.094  51.844 -31.048  1.00 34.02           C  
ATOM   1821  CE3 TRP A 241      -8.501  49.897 -31.011  1.00 33.52           C  
ATOM   1822  CZ2 TRP A 241      -7.878  52.441 -32.035  1.00 34.11           C  
ATOM   1823  CZ3 TRP A 241      -9.263  50.477 -31.985  1.00 35.92           C  
ATOM   1824  CH2 TRP A 241      -8.947  51.730 -32.493  1.00 33.83           C  
ATOM   1825  N   LEU A 242      -8.785  50.050 -26.825  1.00 28.99           N  
ATOM   1826  CA  LEU A 242      -9.846  50.988 -26.466  1.00 27.51           C  
ATOM   1827  C   LEU A 242      -9.635  51.551 -25.075  1.00 28.14           C  
ATOM   1828  O   LEU A 242      -9.958  52.709 -24.795  1.00 29.50           O  
ATOM   1829  CB  LEU A 242     -11.213  50.336 -26.579  1.00 29.32           C  
ATOM   1830  CG  LEU A 242     -11.659  49.944 -27.996  1.00 30.17           C  
ATOM   1831  CD1 LEU A 242     -13.083  49.471 -27.944  1.00 28.31           C  
ATOM   1832  CD2 LEU A 242     -11.482  51.133 -29.017  1.00 29.10           C  
ATOM   1833  N   ALA A 243      -9.126  50.717 -24.180  1.00 29.56           N  
ATOM   1834  CA  ALA A 243      -8.826  51.148 -22.810  1.00 28.89           C  
ATOM   1835  C   ALA A 243      -7.755  52.244 -22.800  1.00 29.06           C  
ATOM   1836  O   ALA A 243      -7.864  53.258 -22.075  1.00 28.31           O  
ATOM   1837  CB  ALA A 243      -8.381  49.963 -21.946  1.00 30.80           C  
ATOM   1838  N   ALA A 244      -6.684  52.013 -23.533  1.00 29.84           N  
ATOM   1839  CA  ALA A 244      -5.572  52.990 -23.618  1.00 27.49           C  
ATOM   1840  C   ALA A 244      -6.039  54.292 -24.234  1.00 27.60           C  
ATOM   1841  O   ALA A 244      -5.672  55.363 -23.781  1.00 29.70           O  
ATOM   1842  CB  ALA A 244      -4.404  52.408 -24.432  1.00 29.11           C  
ATOM   1843  N   THR A 245      -6.774  54.170 -25.333  1.00 27.60           N  
ATOM   1844  CA  THR A 245      -7.369  55.313 -26.015  1.00 28.87           C  
ATOM   1845  C   THR A 245      -8.276  56.105 -25.061  1.00 27.21           C  
ATOM   1846  O   THR A 245      -8.209  57.317 -24.984  1.00 27.97           O  
ATOM   1847  CB  THR A 245      -8.133  54.826 -27.262  1.00 33.19           C  
ATOM   1848  OG1 THR A 245      -7.199  54.118 -28.091  1.00 36.41           O  
ATOM   1849  CG2 THR A 245      -8.671  55.997 -28.030  1.00 38.24           C  
ATOM   1850  N   SER A 246      -9.159  55.402 -24.375  1.00 27.74           N  
ATOM   1851  CA  SER A 246     -10.014  56.004 -23.351  1.00 27.92           C  
ATOM   1852  C   SER A 246      -9.231  56.675 -22.242  1.00 28.68           C  
ATOM   1853  O   SER A 246      -9.523  57.820 -21.893  1.00 26.17           O  
ATOM   1854  CB  SER A 246     -10.962  54.948 -22.738  1.00 29.80           C  
ATOM   1855  OG  SER A 246     -11.860  54.467 -23.726  1.00 27.59           O  
ATOM   1856  N   ALA A 247      -8.233  55.981 -21.699  1.00 28.42           N  
ATOM   1857  CA  ALA A 247      -7.439  56.512 -20.606  1.00 28.22           C  
ATOM   1858  C   ALA A 247      -6.763  57.836 -20.990  1.00 28.02           C  
ATOM   1859  O   ALA A 247      -6.742  58.816 -20.223  1.00 26.87           O  
ATOM   1860  CB  ALA A 247      -6.395  55.472 -20.095  1.00 25.16           C  
ATOM   1861  N   GLN A 248      -6.262  57.891 -22.207  1.00 28.36           N  
ATOM   1862  CA  GLN A 248      -5.666  59.105 -22.717  1.00 26.75           C  
ATOM   1863  C   GLN A 248      -6.674  60.248 -22.821  1.00 25.66           C  
ATOM   1864  O   GLN A 248      -6.415  61.350 -22.377  1.00 26.42           O  
ATOM   1865  CB  GLN A 248      -5.033  58.856 -24.093  1.00 29.91           C  
ATOM   1866  CG  GLN A 248      -4.287  60.073 -24.548  1.00 36.68           C  
ATOM   1867  CD  GLN A 248      -3.980  60.113 -26.058  1.00 42.09           C  
ATOM   1868  OE1 GLN A 248      -4.788  60.615 -26.911  1.00 57.07           O  
ATOM   1869  NE2 GLN A 248      -2.808  59.632 -26.387  1.00 40.90           N  
ATOM   1870  N   GLN A 249      -7.837  59.985 -23.382  1.00 26.36           N  
ATOM   1871  CA  GLN A 249      -8.825  61.044 -23.584  1.00 24.76           C  
ATOM   1872  C   GLN A 249      -9.446  61.512 -22.285  1.00 28.29           C  
ATOM   1873  O   GLN A 249      -9.692  62.720 -22.104  1.00 26.06           O  
ATOM   1874  CB  GLN A 249      -9.877  60.554 -24.560  1.00 27.44           C  
ATOM   1875  CG  GLN A 249     -10.827  61.616 -25.022  1.00 25.74           C  
ATOM   1876  CD  GLN A 249     -10.098  62.709 -25.819  1.00 28.10           C  
ATOM   1877  OE1 GLN A 249      -9.118  62.425 -26.534  1.00 31.58           O  
ATOM   1878  NE2 GLN A 249     -10.521  63.938 -25.657  1.00 25.86           N  
ATOM   1879  N   LEU A 250      -9.598  60.583 -21.347  1.00 26.92           N  
ATOM   1880  CA  LEU A 250     -10.121  60.925 -20.043  1.00 24.33           C  
ATOM   1881  C   LEU A 250      -9.229  61.918 -19.296  1.00 22.30           C  
ATOM   1882  O   LEU A 250      -9.715  62.716 -18.509  1.00 24.35           O  
ATOM   1883  CB  LEU A 250     -10.394  59.672 -19.208  1.00 26.42           C  
ATOM   1884  CG  LEU A 250     -11.637  58.846 -19.526  1.00 27.94           C  
ATOM   1885  CD1 LEU A 250     -11.583  57.495 -18.696  1.00 24.93           C  
ATOM   1886  CD2 LEU A 250     -12.963  59.560 -19.312  1.00 28.17           C  
ATOM   1887  N   LYS A 251      -7.933  61.937 -19.598  1.00 23.26           N  
ATOM   1888  CA  LYS A 251      -7.059  62.945 -19.005  1.00 27.18           C  
ATOM   1889  C   LYS A 251      -7.507  64.355 -19.292  1.00 25.93           C  
ATOM   1890  O   LYS A 251      -7.309  65.235 -18.494  1.00 25.62           O  
ATOM   1891  CB  LYS A 251      -5.646  62.764 -19.486  1.00 28.19           C  
ATOM   1892  CG  LYS A 251      -5.008  61.499 -18.985  1.00 31.27           C  
ATOM   1893  CD  LYS A 251      -3.629  61.386 -19.563  1.00 31.15           C  
ATOM   1894  CE  LYS A 251      -2.742  60.605 -18.689  1.00 44.19           C  
ATOM   1895  NZ  LYS A 251      -3.221  59.292 -18.573  1.00 35.17           N  
ATOM   1896  N   GLY A 252      -8.129  64.595 -20.448  1.00 26.01           N  
ATOM   1897  CA  GLY A 252      -8.594  65.960 -20.711  1.00 24.95           C  
ATOM   1898  C   GLY A 252      -9.684  66.480 -19.807  1.00 24.09           C  
ATOM   1899  O   GLY A 252      -9.889  67.678 -19.714  1.00 27.55           O  
ATOM   1900  N   TRP A 253     -10.416  65.554 -19.169  1.00 24.92           N  
ATOM   1901  CA  TRP A 253     -11.559  65.844 -18.314  1.00 26.50           C  
ATOM   1902  C   TRP A 253     -11.215  65.778 -16.824  1.00 31.36           C  
ATOM   1903  O   TRP A 253     -12.002  66.143 -15.941  1.00 29.69           O  
ATOM   1904  CB  TRP A 253     -12.684  64.853 -18.644  1.00 26.10           C  
ATOM   1905  CG  TRP A 253     -13.234  65.002 -20.001  1.00 25.95           C  
ATOM   1906  CD1 TRP A 253     -12.878  64.331 -21.107  1.00 25.14           C  
ATOM   1907  CD2 TRP A 253     -14.213  65.962 -20.399  1.00 23.07           C  
ATOM   1908  NE1 TRP A 253     -13.602  64.795 -22.183  1.00 25.45           N  
ATOM   1909  CE2 TRP A 253     -14.417  65.799 -21.775  1.00 23.85           C  
ATOM   1910  CE3 TRP A 253     -14.908  66.957 -19.723  1.00 24.39           C  
ATOM   1911  CZ2 TRP A 253     -15.328  66.583 -22.483  1.00 23.66           C  
ATOM   1912  CZ3 TRP A 253     -15.782  67.750 -20.427  1.00 30.38           C  
ATOM   1913  CH2 TRP A 253     -15.992  67.539 -21.797  1.00 23.27           C  
ATOM   1914  N   ALA A 254      -9.997  65.339 -16.547  1.00 34.76           N  
ATOM   1915  CA  ALA A 254      -9.559  65.122 -15.184  1.00 40.93           C  
ATOM   1916  C   ALA A 254      -8.824  66.350 -14.699  1.00 41.11           C  
ATOM   1917  O   ALA A 254      -8.614  67.419 -15.333  1.00 43.50           O  
ATOM   1918  CB  ALA A 254      -8.674  63.834 -15.097  1.00 38.02           C  
ATOM   1919  OXT ALA A 254      -8.416  66.319 -13.543  1.00 53.42           O  
