# Supplementary material for: Tailored structured peptide design with a key-cutting machine approach
Source: Nat Mach Intell. 2025 Oct 21;7(10):1685–97. doi: 10.1038/s42256-025-01119-2 (PMC12552119; doi:10.1038/s42256-025-01119-2)
Supplement: Supplementary file 3 — Statistical data for the ternary plots of the comparison between our method and ESM-IF1, ProteinSolver and ProteinMPNN. [file 42256_2025_1119_MOESM3_ESM.zip › Fig1d/Fig1dm_3m9q_reference.pdb]

ATOM    640  N   THR A  76     -24.847  10.317  -4.047  1.00  9.48           N  
ATOM    641  CA  THR A  76     -24.158   9.024  -3.938  1.00  9.45           C  
ATOM    642  C   THR A  76     -23.706   8.761  -2.509  1.00  9.31           C  
ATOM    643  O   THR A  76     -23.584   9.671  -1.701  1.00  9.23           O  
ATOM    644  CB  THR A  76     -22.908   9.004  -4.818  1.00  8.97           C  
ATOM    645  OG1 THR A  76     -22.025  10.029  -4.348  1.00  9.81           O  
ATOM    646  CG2 THR A  76     -23.252   9.226  -6.297  1.00 10.49           C  
ATOM    647  N   GLU A  77     -23.431   7.504  -2.201  1.00  8.94           N  
ATOM    648  CA  GLU A  77     -22.928   7.141  -0.879  1.00  9.62           C  
ATOM    649  C   GLU A  77     -21.656   7.919  -0.558  1.00  9.30           C  
ATOM    650  O   GLU A  77     -21.462   8.398   0.563  1.00  9.39           O  
ATOM    651  CB  GLU A  77     -22.684   5.626  -0.779  1.00 10.08           C  
ATOM    652  CG  GLU A  77     -21.824   5.182   0.415  1.00 10.18           C  
ATOM    653  CD  GLU A  77     -22.446   5.393   1.790  1.00 10.34           C  
ATOM    654  OE1 GLU A  77     -23.588   5.880   1.891  1.00 10.55           O  
ATOM    655  OE2 GLU A  77     -21.756   5.057   2.780  1.00 11.06           O  
ATOM    656  N   GLU A  78     -20.803   8.065  -1.558  1.00  9.85           N  
ATOM    657  CA  GLU A  78     -19.517   8.726  -1.350  1.00 10.79           C  
ATOM    658  C   GLU A  78     -19.728  10.197  -0.979  1.00 10.41           C  
ATOM    659  O   GLU A  78     -19.070  10.730  -0.084  1.00 10.08           O  
ATOM    660  CB  GLU A  78     -18.618   8.577  -2.583  1.00 12.77           C  
ATOM    661  CG  GLU A  78     -18.128   7.131  -2.806  1.00 14.87           C  
ATOM    662  CD  GLU A  78     -19.266   6.122  -3.015  1.00 16.32           C  
ATOM    663  OE1 GLU A  78     -20.165   6.379  -3.851  1.00 13.62           O  
ATOM    664  OE2 GLU A  78     -19.254   5.061  -2.336  1.00 18.83           O  
ATOM    665  N   ASN A  79     -20.677  10.845  -1.639  1.00  9.49           N  
ATOM    666  CA  ASN A  79     -20.955  12.254  -1.337  1.00  9.70           C  
ATOM    667  C   ASN A  79     -21.714  12.421  -0.024  1.00  8.84           C  
ATOM    668  O   ASN A  79     -21.530  13.406   0.685  1.00  8.95           O  
ATOM    669  CB  ASN A  79     -21.655  12.952  -2.496  1.00  9.91           C  
ATOM    670  CG  ASN A  79     -20.720  13.177  -3.667  1.00 10.37           C  
ATOM    671  OD1 ASN A  79     -19.508  13.318  -3.483  1.00 11.96           O  
ATOM    672  ND2 ASN A  79     -21.269  13.210  -4.867  1.00  9.97           N  
ATOM    673  N   ARG A  80     -22.519  11.431   0.336  1.00  8.41           N  
ATOM    674  CA  ARG A  80     -23.152  11.417   1.657  1.00  8.85           C  
ATOM    675  C   ARG A  80     -22.112  11.342   2.764  1.00  9.25           C  
ATOM    676  O   ARG A  80     -22.227  11.989   3.812  1.00  9.14           O  
ATOM    677  CB  ARG A  80     -24.136  10.252   1.789  1.00  9.40           C  
ATOM    678  CG  ARG A  80     -25.396  10.424   0.969  1.00  9.61           C  
ATOM    679  CD  ARG A  80     -26.370   9.295   1.197  1.00 11.05           C  
ATOM    680  NE  ARG A  80     -27.444   9.323   0.215  1.00 10.24           N  
ATOM    681  CZ  ARG A  80     -28.568   8.625   0.298  1.00 10.34           C  
ATOM    682  NH1 ARG A  80     -28.802   7.827   1.328  1.00 12.40           N  
ATOM    683  NH2 ARG A  80     -29.465   8.734  -0.650  1.00 10.49           N  
ATOM    684  N   GLN A  81     -21.090  10.531   2.534  1.00  9.57           N  
ATOM    685  CA  GLN A  81     -19.993  10.410   3.495  1.00 10.23           C  
ATOM    686  C   GLN A  81     -19.207  11.713   3.565  1.00 10.07           C  
ATOM    687  O   GLN A  81     -18.837  12.165   4.640  1.00 10.06           O  
ATOM    688  CB  GLN A  81     -19.068   9.233   3.166  1.00 10.47           C  
ATOM    689  CG  GLN A  81     -19.716   7.866   3.407  1.00 10.99           C  
ATOM    690  CD  GLN A  81     -19.967   7.554   4.873  1.00 11.01           C  
ATOM    691  OE1 GLN A  81     -19.472   8.240   5.774  1.00 11.20           O  
ATOM    692  NE2 GLN A  81     -20.748   6.515   5.119  1.00 12.46           N  
ATOM    693  N   LEU A  82     -18.968  12.336   2.419  1.00  9.37           N  
ATOM    694  CA  LEU A  82     -18.276  13.634   2.385  1.00  9.73           C  
ATOM    695  C   LEU A  82     -19.051  14.653   3.211  1.00  9.74           C  
ATOM    696  O   LEU A  82     -18.483  15.394   4.014  1.00  9.06           O  
ATOM    697  CB  LEU A  82     -18.101  14.127   0.947  1.00 10.29           C  
ATOM    698  CG  LEU A  82     -17.503  15.526   0.782  1.00 10.91           C  
ATOM    699  CD1 LEU A  82     -16.097  15.590   1.371  1.00 12.18           C  
ATOM    700  CD2 LEU A  82     -17.488  15.923  -0.683  1.00 11.58           C  
ATOM    701  N   GLN A  83     -20.364  14.665   3.031  1.00  8.65           N  
ATOM    702  CA  GLN A  83     -21.215  15.586   3.787  1.00  9.23           C  
ATOM    703  C   GLN A  83     -21.031  15.380   5.298  1.00  9.28           C  
ATOM    704  O   GLN A  83     -20.904  16.335   6.062  1.00  9.42           O  
ATOM    705  CB  GLN A  83     -22.670  15.390   3.365  1.00  9.59           C  
ATOM    706  CG  GLN A  83     -23.678  16.207   4.151  1.00 10.09           C  
ATOM    707  CD  GLN A  83     -25.083  15.916   3.687  1.00 10.93           C  
ATOM    708  OE1 GLN A  83     -25.386  14.777   3.312  1.00 12.08           O  
ATOM    709  NE2 GLN A  83     -25.937  16.938   3.659  1.00 10.55           N  
ATOM    710  N   ARG A  84     -20.993  14.123   5.725  1.00  9.30           N  
ATOM    711  CA  ARG A  84     -20.846  13.812   7.150  1.00  9.48           C  
ATOM    712  C   ARG A  84     -19.471  14.229   7.666  1.00 10.12           C  
ATOM    713  O   ARG A  84     -19.327  14.733   8.775  1.00 10.76           O  
ATOM    714  CB  ARG A  84     -21.108  12.325   7.415  1.00  9.57           C  
ATOM    715  CG  ARG A  84     -22.582  11.965   7.253  1.00  9.95           C  
ATOM    716  CD  ARG A  84     -22.850  10.479   7.161  1.00 10.08           C  
ATOM    717  NE  ARG A  84     -22.643   9.768   8.425  1.00  9.90           N  
ATOM    718  CZ  ARG A  84     -23.562   9.630   9.376  1.00 10.05           C  
ATOM    719  NH1 ARG A  84     -24.749  10.204   9.268  1.00 10.01           N  
ATOM    720  NH2 ARG A  84     -23.279   8.938  10.457  1.00 10.50           N  
ATOM    721  N  AGLU A  85     -18.450  14.023   6.848  0.50  9.55           N  
ATOM    723  CA AGLU A  85     -17.080  14.404   7.214  0.50 10.49           C  
ATOM    725  C  AGLU A  85     -16.967  15.913   7.368  0.50 10.47           C  
ATOM    727  O  AGLU A  85     -16.396  16.417   8.336  0.50 10.68           O  
ATOM    729  CB AGLU A  85     -16.084  13.913   6.159  0.50 11.30           C  
ATOM    731  CG AGLU A  85     -15.917  12.406   6.116  0.50 12.26           C  
ATOM    733  CD AGLU A  85     -15.219  11.719   7.353  0.00 12.96           C  
ATOM    735  OE1AGLU A  85     -14.630  12.426   8.088  0.00 13.21           O  
ATOM    737  OE2AGLU A  85     -15.342  10.511   7.579  0.00 12.96           O  
ATOM    739  N   LEU A  86     -17.522  16.628   6.403  1.00 10.21           N  
ATOM    740  CA  LEU A  86     -17.468  18.093   6.420  1.00 11.02           C  
ATOM    741  C   LEU A  86     -18.230  18.655   7.615  1.00 11.27           C  
ATOM    742  O   LEU A  86     -17.803  19.623   8.253  1.00 11.54           O  
ATOM    743  CB  LEU A  86     -18.031  18.679   5.129  1.00 10.73           C  
ATOM    744  CG  LEU A  86     -17.196  18.473   3.869  1.00 10.53           C  
ATOM    745  CD1 LEU A  86     -17.950  19.017   2.653  1.00 11.34           C  
ATOM    746  CD2 LEU A  86     -15.839  19.157   4.032  1.00 12.57           C  
ATOM    747  N   ALA A  87     -19.346  18.022   7.930  1.00 11.41           N  
ATOM    748  CA  ALA A  87     -20.203  18.504   9.015  1.00 12.91           C  
ATOM    749  C   ALA A  87     -19.462  18.382  10.333  1.00 13.74           C  
ATOM    750  O   ALA A  87     -19.501  19.280  11.176  1.00 15.03           O  
ATOM    751  CB  ALA A  87     -21.517  17.734   9.069  1.00 13.01           C  
ATOM    752  N   GLU A  88     -18.746  17.282  10.491  1.00 13.26           N  
ATOM    753  CA  GLU A  88     -17.962  17.044  11.703  1.00 14.35           C  
ATOM    754  C   GLU A  88     -16.810  18.041  11.779  1.00 15.02           C  
ATOM    755  O   GLU A  88     -16.496  18.578  12.843  1.00 15.80           O  
ATOM    756  CB  GLU A  88     -17.439  15.603  11.711  1.00 15.25           C  
ATOM    757  CG  GLU A  88     -16.649  15.181  12.926  1.00 17.61           C  
ATOM    758  CD  GLU A  88     -16.247  13.729  12.799  1.00 18.96           C  
ATOM    759  OE1 GLU A  88     -15.217  13.455  12.149  1.00 20.80           O  
ATOM    760  OE2 GLU A  88     -16.986  12.858  13.302  1.00 21.19           O  
ATOM    761  N   ALA A  89     -16.187  18.298  10.642  1.00 15.24           N  
ATOM    762  CA  ALA A  89     -14.992  19.149  10.620  1.00 15.68           C  
ATOM    763  C   ALA A  89     -15.397  20.557  10.976  1.00 15.47           C  
ATOM    764  O   ALA A  89     -14.635  21.312  11.589  1.00 16.86           O  
ATOM    765  CB  ALA A  89     -14.313  19.120   9.256  1.00 15.70           C  
ATOM    766  N  AALA A  90     -16.604  20.921  10.583  0.50 14.62           N  
ATOM    768  CA AALA A  90     -17.084  22.279  10.808  0.50 14.99           C  
ATOM    770  C  AALA A  90     -17.245  22.500  12.308  0.50 15.23           C  
ATOM    772  O  AALA A  90     -17.282  23.637  12.777  0.50 14.36           O  
ATOM    774  CB AALA A  90     -18.396  22.514  10.089  0.50 14.30           C  
ATOM    776  N  ALYS A  91     -17.330  21.407  13.060  0.50 20.82           N  
ATOM    778  CA ALYS A  91     -17.672  21.483  14.486  0.50 21.67           C  
ATOM    780  C  ALYS A  91     -16.445  21.320  15.351  0.50 22.59           C  
ATOM    782  O  ALYS A  91     -16.488  21.474  16.570  0.50 22.17           O  
ATOM    784  CB ALYS A  91     -18.689  20.404  14.847  0.50 21.62           C  
ATOM    786  CG ALYS A  91     -20.013  20.554  14.136  0.50 22.00           C  
ATOM    788  CD ALYS A  91     -21.016  19.553  14.654  0.50 22.29           C  
ATOM    790  CE ALYS A  91     -22.394  19.786  14.066  0.50 22.45           C  
ATOM    792  NZ ALYS A  91     -23.459  19.208  14.934  0.50 22.88           N  
ATOM    794  N  ALEU A  92     -15.355  21.000  14.680  1.00 24.03           N  
ATOM    796  CA ALEU A  92     -14.063  20.758  15.335  1.00 25.07           C  
ATOM    798  C  ALEU A  92     -13.487  22.064  15.867  1.00 26.28           C  
ATOM    800  O  ALEU A  92     -14.130  23.106  15.794  1.00 27.72           O  
ATOM    802  CB ALEU A  92     -13.064  20.103  14.380  1.00 25.49           C  
