# Supplementary material for: Tailored structured peptide design with a key-cutting machine approach
Source: Nat Mach Intell. 2025 Oct 21;7(10):1685–97. doi: 10.1038/s42256-025-01119-2 (PMC12552119; doi:10.1038/s42256-025-01119-2)
Supplement: Supplementary file 3 — Statistical data for the ternary plots of the comparison between our method and ESM-IF1, ProteinSolver and ProteinMPNN. [file 42256_2025_1119_MOESM3_ESM.zip › Fig1d/Fig1da_1emn_designed.pdb]

PARENT N/A
ATOM      1  N   CYS A   1       0.992  -4.151  -4.378  1.00 53.51           N  
ATOM      2  CA  CYS A   1       1.138  -2.845  -3.745  1.00 53.61           C  
ATOM      3  C   CYS A   1       2.444  -2.761  -2.964  1.00 53.92           C  
ATOM      4  CB  CYS A   1      -0.042  -2.564  -2.816  1.00 50.25           C  
ATOM      5  O   CYS A   1       2.851  -3.730  -2.320  1.00 52.59           O  
ATOM      6  SG  CYS A   1      -1.642  -2.557  -3.654  1.00 57.13           S  
ATOM      7  N   THR A   2       3.481  -2.130  -3.515  1.00 57.68           N  
ATOM      8  CA  THR A   2       4.768  -2.036  -2.835  1.00 56.27           C  
ATOM      9  C   THR A   2       4.845  -0.764  -1.996  1.00 57.52           C  
ATOM     10  CB  THR A   2       5.934  -2.063  -3.841  1.00 54.69           C  
ATOM     11  O   THR A   2       4.407   0.302  -2.433  1.00 55.80           O  
ATOM     12  CG2 THR A   2       7.277  -2.154  -3.123  1.00 52.84           C  
ATOM     13  OG1 THR A   2       5.788  -3.199  -4.703  1.00 53.05           O  
ATOM     14  N   VAL A   3       5.001  -0.960  -0.557  1.00 59.99           N  
ATOM     15  CA  VAL A   3       5.228   0.114   0.404  1.00 59.01           C  
ATOM     16  C   VAL A   3       6.686   0.566   0.339  1.00 60.27           C  
ATOM     17  CB  VAL A   3       4.870  -0.325   1.842  1.00 57.58           C  
ATOM     18  O   VAL A   3       7.601  -0.260   0.385  1.00 59.64           O  
ATOM     19  CG1 VAL A   3       5.096   0.820   2.828  1.00 54.43           C  
ATOM     20  CG2 VAL A   3       3.424  -0.812   1.906  1.00 55.28           C  
ATOM     21  N   THR A   4       6.849   1.653  -0.385  1.00 59.04           N  
ATOM     22  CA  THR A   4       8.192   2.212  -0.273  1.00 57.55           C  
ATOM     23  C   THR A   4       8.211   3.384   0.704  1.00 59.08           C  
ATOM     24  CB  THR A   4       8.721   2.674  -1.644  1.00 55.74           C  
ATOM     25  O   THR A   4       7.353   4.267   0.638  1.00 57.95           O  
ATOM     26  CG2 THR A   4      10.150   3.196  -1.534  1.00 53.03           C  
ATOM     27  OG1 THR A   4       8.696   1.569  -2.556  1.00 54.97           O  
ATOM     28  N   GLU A   5       8.643   3.192   1.941  1.00 56.99           N  
ATOM     29  CA  GLU A   5       8.950   4.165   2.984  1.00 56.21           C  
ATOM     30  C   GLU A   5       9.994   5.172   2.510  1.00 56.84           C  
ATOM     31  CB  GLU A   5       9.438   3.458   4.252  1.00 54.24           C  
ATOM     32  O   GLU A   5      10.988   4.796   1.885  1.00 56.07           O  
ATOM     33  CG  GLU A   5       8.393   3.384   5.356  1.00 53.69           C  
ATOM     34  CD  GLU A   5       8.938   2.826   6.661  1.00 54.66           C  
ATOM     35  OE1 GLU A   5      10.108   2.380   6.689  1.00 54.99           O  
ATOM     36  OE2 GLU A   5       8.190   2.836   7.664  1.00 50.73           O  
ATOM     37  N   TRP A   6       9.655   6.432   2.304  1.00 49.92           N  
ATOM     38  CA  TRP A   6      10.558   7.569   2.158  1.00 55.12           C  
ATOM     39  C   TRP A   6      10.547   8.437   3.412  1.00 50.09           C  
ATOM     40  CB  TRP A   6      10.173   8.410   0.938  1.00 47.43           C  
ATOM     41  O   TRP A   6       9.580   8.420   4.179  1.00 49.49           O  
ATOM     42  CG  TRP A   6      11.120   9.536   0.650  1.00 47.34           C  
ATOM     43  CD1 TRP A   6      12.474   9.542   0.838  1.00 44.19           C  
ATOM     44  CD2 TRP A   6      10.781  10.824   0.129  1.00 45.73           C  
ATOM     45  CE2 TRP A   6      11.981  11.562   0.024  1.00 43.79           C  
ATOM     46  CE3 TRP A   6       9.578  11.427  -0.262  1.00 53.87           C  
ATOM     47  NE1 TRP A   6      12.998  10.757   0.463  1.00 53.14           N  
ATOM     48  CH2 TRP A   6      10.822  13.439  -0.831  1.00 50.36           C  
ATOM     49  CZ2 TRP A   6      12.012  12.873  -0.456  1.00 57.98           C  
ATOM     50  CZ3 TRP A   6       9.611  12.733  -0.739  1.00 44.64           C  
ATOM     51  N   ASN A   7      11.766   8.890   3.791  1.00 59.13           N  
ATOM     52  CA  ASN A   7      12.201   9.929   4.718  1.00 58.62           C  
ATOM     53  C   ASN A   7      11.023  10.753   5.229  1.00 58.67           C  
ATOM     54  CB  ASN A   7      13.239  10.839   4.057  1.00 54.07           C  
ATOM     55  O   ASN A   7      10.563  11.673   4.551  1.00 56.30           O  
ATOM     56  CG  ASN A   7      14.484  11.017   4.903  1.00 52.37           C  
ATOM     57  ND2 ASN A   7      15.398  11.863   4.443  1.00 49.97           N  
ATOM     58  OD1 ASN A   7      14.623  10.399   5.962  1.00 53.74           O  
ATOM     59  N   GLY A   8      10.124  10.117   6.042  1.00 60.08           N  
ATOM     60  CA  GLY A   8       9.154  10.716   6.945  1.00 58.19           C  
ATOM     61  C   GLY A   8       7.718  10.506   6.502  1.00 59.66           C  
ATOM     62  O   GLY A   8       6.783  10.911   7.195  1.00 57.02           O  
ATOM     63  N   GLY A   9       7.469   9.718   5.690  1.00 65.28           N  
ATOM     64  CA  GLY A   9       6.094   9.362   5.376  1.00 63.75           C  
ATOM     65  C   GLY A   9       5.986   8.265   4.334  1.00 63.49           C  
ATOM     66  O   GLY A   9       6.998   7.811   3.795  1.00 59.30           O  
ATOM     67  N   THR A  10       4.859   7.411   4.499  1.00 63.99           N  
ATOM     68  CA  THR A  10       4.617   6.218   3.694  1.00 62.56           C  
ATOM     69  C   THR A  10       3.971   6.587   2.361  1.00 63.62           C  
ATOM     70  CB  THR A  10       3.722   5.212   4.440  1.00 59.90           C  
ATOM     71  O   THR A  10       3.061   7.417   2.315  1.00 61.01           O  
ATOM     72  CG2 THR A  10       3.689   3.867   3.722  1.00 56.39           C  
ATOM     73  OG1 THR A  10       4.230   5.022   5.766  1.00 58.59           O  
ATOM     74  N   ILE A  11       4.785   6.403   1.286  1.00 59.29           N  
ATOM     75  CA  ILE A  11       4.125   6.522  -0.010  1.00 58.07           C  
ATOM     76  C   ILE A  11       3.662   5.146  -0.481  1.00 58.75           C  
ATOM     77  CB  ILE A  11       5.057   7.163  -1.063  1.00 56.45           C  
ATOM     78  O   ILE A  11       4.409   4.168  -0.393  1.00 56.80           O  
ATOM     79  CG1 ILE A  11       5.488   8.564  -0.612  1.00 53.31           C  
ATOM     80  CG2 ILE A  11       4.372   7.215  -2.431  1.00 54.64           C  
ATOM     81  CD1 ILE A  11       6.570   9.188  -1.482  1.00 53.84           C  
ATOM     82  N   TRP A  12       2.365   4.938  -0.704  1.00 59.20           N  
ATOM     83  CA  TRP A  12       1.686   3.740  -1.187  1.00 59.97           C  
ATOM     84  C   TRP A  12       1.621   3.728  -2.710  1.00 59.20           C  
ATOM     85  CB  TRP A  12       0.274   3.648  -0.602  1.00 56.20           C  
ATOM     86  O   TRP A  12       1.171   4.698  -3.326  1.00 57.51           O  
ATOM     87  CG  TRP A  12       0.227   3.746   0.894  1.00 55.06           C  
ATOM     88  CD1 TRP A  12       0.147   4.886   1.643  1.00 51.98           C  
ATOM     89  CD2 TRP A  12       0.263   2.657   1.822  1.00 52.49           C  
ATOM     90  CE2 TRP A  12       0.199   3.213   3.119  1.00 48.76           C  
ATOM     91  CE3 TRP A  12       0.341   1.265   1.683  1.00 56.90           C  
ATOM     92  NE1 TRP A  12       0.129   4.573   2.982  1.00 56.26           N  
ATOM     93  CH2 TRP A  12       0.290   1.063   4.107  1.00 55.25           C  
ATOM     94  CZ2 TRP A  12       0.212   2.422   4.271  1.00 58.47           C  
ATOM     95  CZ3 TRP A  12       0.354   0.481   2.830  1.00 52.87           C  
ATOM     96  N   VAL A  13       2.393   2.904  -3.419  1.00 59.26           N  
ATOM     97  CA  VAL A  13       2.441   2.808  -4.875  1.00 57.90           C  
ATOM     98  C   VAL A  13       1.505   1.700  -5.351  1.00 58.97           C  
ATOM     99  CB  VAL A  13       3.878   2.546  -5.379  1.00 56.39           C  
ATOM    100  O   VAL A  13       1.591   0.562  -4.883  1.00 57.13           O  
ATOM    101  CG1 VAL A  13       3.911   2.480  -6.905  1.00 53.86           C  
ATOM    102  CG2 VAL A  13       4.828   3.627  -4.867  1.00 55.16           C  
ATOM    103  N   CYS A  14       0.289   2.101  -5.935  1.00 54.62           N  
ATOM    104  CA  CYS A  14      -0.712   1.285  -6.613  1.00 54.64           C  
ATOM    105  C   CYS A  14      -0.137   0.652  -7.874  1.00 54.62           C  
ATOM    106  CB  CYS A  14      -1.938   2.126  -6.967  1.00 52.61           C  
ATOM    107  O   CYS A  14       0.693   1.257  -8.554  1.00 53.52           O  
ATOM    108  SG  CYS A  14      -2.828   2.758  -5.528  1.00 58.03           S  
ATOM    109  N   CYS A  15      -0.076  -0.752  -7.867  1.00 54.21           N  
ATOM    110  CA  CYS A  15       0.308  -1.672  -8.931  1.00 54.48           C  
ATOM    111  C   CYS A  15      -0.541  -1.450 -10.177  1.00 54.15           C  
ATOM    112  CB  CYS A  15       0.173  -3.120  -8.463  1.00 51.37           C  
ATOM    113  O   CYS A  15      -1.600  -0.822 -10.108  1.00 52.85           O  
ATOM    114  SG  CYS A  15       1.188  -3.517  -7.022  1.00 59.28           S  
ATOM    115  N   SER A  16       0.060  -1.536 -11.322  1.00 56.68           N  
ATOM    116  CA  SER A  16      -0.363  -1.426 -12.714  1.00 55.69           C  
ATOM    117  C   SER A  16      -1.602  -2.273 -12.984  1.00 56.69           C  
ATOM    118  CB  SER A  16       0.767  -1.848 -13.654  1.00 53.64           C  
ATOM    119  O   SER A  16      -2.327  -2.032 -13.951  1.00 55.50           O  
ATOM    120  OG  SER A  16       1.163  -3.184 -13.396  1.00 54.03           O  
ATOM    121  N   ASP A  17      -1.939  -3.202 -12.079  1.00 54.28           N  
ATOM    122  CA  ASP A  17      -3.022  -4.156 -12.299  1.00 52.43           C  
ATOM    123  C   ASP A  17      -4.250  -3.795 -11.466  1.00 53.83           C  
ATOM    124  CB  ASP A  17      -2.560  -5.577 -11.966  1.00 50.67           C  
ATOM    125  O   ASP A  17      -5.233  -4.539 -11.446  1.00 52.16           O  
ATOM    126  CG  ASP A  17      -1.846  -5.671 -10.630  1.00 48.86           C  
ATOM    127  OD1 ASP A  17      -1.562  -4.620 -10.014  1.00 51.88           O  
ATOM    128  OD2 ASP A  17      -1.562  -6.806 -10.189  1.00 52.86           O  
ATOM    129  N   GLY A  18      -4.575  -2.428 -11.031  1.00 50.07           N  
ATOM    130  CA  GLY A  18      -5.980  -2.126 -10.807  1.00 47.76           C  
ATOM    131  C   GLY A  18      -6.353  -2.080  -9.337  1.00 49.73           C  
ATOM    132  O   GLY A  18      -5.979  -2.968  -8.568  1.00 47.11           O  
ATOM    133  N   CYS A  19      -5.996  -1.008  -8.505  1.00 48.95           N  
ATOM    134  CA  CYS A  19      -6.724   0.054  -7.820  1.00 49.03           C  
ATOM    135  C   CYS A  19      -6.693  -0.149  -6.310  1.00 48.89           C  
ATOM    136  CB  CYS A  19      -8.172   0.113  -8.307  1.00 44.32           C  
ATOM    137  O   CYS A  19      -6.751  -1.283  -5.831  1.00 46.90           O  
ATOM    138  SG  CYS A  19      -9.099  -1.409  -8.016  1.00 55.33           S  
ATOM    139  N   CYS A  20      -6.090   0.912  -5.476  1.00 54.50           N  
ATOM    140  CA  CYS A  20      -6.101   1.321  -4.076  1.00 54.51           C  
ATOM    141  C   CYS A  20      -7.225   2.315  -3.807  1.00 54.25           C  
ATOM    142  CB  CYS A  20      -4.758   1.940  -3.687  1.00 51.81           C  
ATOM    143  O   CYS A  20      -7.439   3.243  -4.589  1.00 53.24           O  
ATOM    144  SG  CYS A  20      -3.377   0.777  -3.746  1.00 59.95           S  
ATOM    145  N   ASP A  21      -8.385   1.868  -3.217  1.00 54.79           N  
ATOM    146  CA  ASP A  21      -9.395   2.656  -2.518  1.00 54.66           C  
ATOM    147  C   ASP A  21      -9.155   2.642  -1.010  1.00 54.67           C  
ATOM    148  CB  ASP A  21     -10.797   2.131  -2.832  1.00 52.04           C  
ATOM    149  O   ASP A  21      -8.952   1.580  -0.418  1.00 53.49           O  
ATOM    150  CG  ASP A  21     -11.899   3.052  -2.337  1.00 51.87           C  
ATOM    151  OD1 ASP A  21     -11.593   4.084  -1.703  1.00 52.16           O  
ATOM    152  OD2 ASP A  21     -13.085   2.740  -2.581  1.00 53.12           O  
ATOM    153  N   ASN A  22      -8.654   3.758  -0.327  1.00 53.57           N  
ATOM    154  CA  ASN A  22      -8.466   4.149   1.066  1.00 52.56           C  
ATOM    155  C   ASN A  22      -7.337   3.359   1.723  1.00 53.35           C  
ATOM    156  CB  ASN A  22      -9.766   3.971   1.854  1.00 50.09           C  
ATOM    157  O   ASN A  22      -7.487   2.868   2.843  1.00 51.32           O  
ATOM    158  CG  ASN A  22     -10.675   5.181   1.761  1.00 48.01           C  
ATOM    159  ND2 ASN A  22     -11.908   5.034   2.232  1.00 44.79           N  
ATOM    160  OD1 ASN A  22     -10.273   6.238   1.269  1.00 49.94           O  
ATOM    161  N   PHE A  23      -6.274   3.273   1.182  1.00 53.44           N  
ATOM    162  CA  PHE A  23      -5.123   2.508   1.647  1.00 52.73           C  
ATOM    163  C   PHE A  23      -5.354   1.014   1.458  1.00 53.45           C  
ATOM    164  CB  PHE A  23      -4.833   2.813   3.120  1.00 50.59           C  
ATOM    165  O   PHE A  23      -4.663   0.192   2.064  1.00 52.31           O  
ATOM    166  CG  PHE A  23      -4.493   4.255   3.385  1.00 49.35           C  
ATOM    167  CD1 PHE A  23      -3.219   4.743   3.122  1.00 46.61           C  
ATOM    168  CD2 PHE A  23      -5.448   5.122   3.899  1.00 47.47           C  
ATOM    169  CE1 PHE A  23      -2.901   6.077   3.367  1.00 45.89           C  
ATOM    170  CE2 PHE A  23      -5.138   6.457   4.147  1.00 46.16           C  
ATOM    171  CZ  PHE A  23      -3.863   6.932   3.881  1.00 46.14           C  
ATOM    172  N   HIS A  24      -6.415   0.528   0.829  1.00 54.30           N  
ATOM    173  CA  HIS A  24      -6.751  -0.880   0.650  1.00 52.60           C  
ATOM    174  C   HIS A  24      -6.764  -1.259  -0.827  1.00 54.10           C  
ATOM    175  CB  HIS A  24      -8.107  -1.193   1.284  1.00 51.27           C  
ATOM    176  O   HIS A  24      -7.337  -0.543  -1.651  1.00 52.50           O  
ATOM    177  CG  HIS A  24      -8.083  -1.199   2.780  1.00 49.32           C  
ATOM    178  CD2 HIS A  24      -7.307  -1.883   3.653  1.00 46.21           C  
ATOM    179  ND1 HIS A  24      -8.938  -0.432   3.541  1.00 54.96           N  
ATOM    180  CE1 HIS A  24      -8.687  -0.644   4.822  1.00 48.54           C  
ATOM    181  NE2 HIS A  24      -7.702  -1.521   4.917  1.00 42.81           N  
ATOM    182  N   CYS A  25      -5.906  -2.032  -1.144  1.00 55.53           N  
ATOM    183  CA  CYS A  25      -5.946  -2.737  -2.420  1.00 55.78           C  
ATOM    184  C   CYS A  25      -7.150  -3.669  -2.492  1.00 55.87           C  
ATOM    185  CB  CYS A  25      -4.659  -3.534  -2.632  1.00 53.46           C  
ATOM    186  O   CYS A  25      -7.482  -4.338  -1.511  1.00 55.43           O  
ATOM    187  SG  CYS A  25      -3.173  -2.510  -2.714  1.00 58.17           S  
ATOM    188  N   HIS A  26      -8.141  -3.401  -3.457  1.00 47.81           N  
ATOM    189  CA  HIS A  26      -9.165  -4.309  -3.961  1.00 47.60           C  
ATOM    190  C   HIS A  26      -8.689  -5.037  -5.213  1.00 47.59           C  
ATOM    191  CB  HIS A  26     -10.458  -3.547  -4.256  1.00 46.76           C  
ATOM    192  O   HIS A  26      -7.903  -4.492  -5.992  1.00 47.07           O  
ATOM    193  CG  HIS A  26     -11.120  -2.991  -3.035  1.00 46.34           C  
ATOM    194  CD2 HIS A  26     -10.935  -1.822  -2.378  1.00 45.47           C  
ATOM    195  ND1 HIS A  26     -12.103  -3.670  -2.348  1.00 51.64           N  
ATOM    196  CE1 HIS A  26     -12.497  -2.939  -1.319  1.00 46.22           C  
ATOM    197  NE2 HIS A  26     -11.803  -1.813  -1.314  1.00 43.45           N  
ATOM    198  N   PRO A  27      -8.769  -6.353  -5.336  1.00 48.85           N  
ATOM    199  CA  PRO A  27      -8.607  -6.958  -6.661  1.00 48.14           C  
ATOM    200  C   PRO A  27      -9.121  -6.062  -7.785  1.00 48.47           C  
ATOM    201  CB  PRO A  27      -9.433  -8.243  -6.565  1.00 46.83           C  
ATOM    202  O   PRO A  27      -9.990  -5.217  -7.557  1.00 46.86           O  
ATOM    203  CG  PRO A  27     -10.296  -8.053  -5.359  1.00 45.32           C  
ATOM    204  CD  PRO A  27      -9.769  -6.886  -4.575  1.00 47.00           C  
TER     205      PRO A  27
END
