# Supplementary material for: Tailored structured peptide design with a key-cutting machine approach
Source: Nat Mach Intell. 2025 Oct 21;7(10):1685–97. doi: 10.1038/s42256-025-01119-2 (PMC12552119; doi:10.1038/s42256-025-01119-2)
Supplement: Supplementary file 3 — Statistical data for the ternary plots of the comparison between our method and ESM-IF1, ProteinSolver and ProteinMPNN. [file 42256_2025_1119_MOESM3_ESM.zip › Fig1d/Fig1de_2e45_reference.pdb]

ATOM    247  N   GLY A  18       5.951  -4.853  -8.770  1.00  0.00           N  
ATOM    248  CA  GLY A  18       5.978  -6.329  -8.972  1.00  0.00           C  
ATOM    249  C   GLY A  18       5.684  -7.041  -7.652  1.00  0.00           C  
ATOM    250  O   GLY A  18       5.761  -8.246  -7.563  1.00  0.00           O  
ATOM    251  H   GLY A  18       5.093  -4.384  -8.711  1.00  0.00           H  
ATOM    252  HA2 GLY A  18       5.229  -6.602  -9.702  1.00  0.00           H  
ATOM    253  HA3 GLY A  18       6.951  -6.629  -9.329  1.00  0.00           H  
ATOM    254  N   TRP A  19       5.346  -6.314  -6.623  1.00  0.00           N  
ATOM    255  CA  TRP A  19       5.045  -6.973  -5.321  1.00  0.00           C  
ATOM    256  C   TRP A  19       3.609  -6.655  -4.897  1.00  0.00           C  
ATOM    257  O   TRP A  19       3.154  -5.535  -5.012  1.00  0.00           O  
ATOM    258  CB  TRP A  19       6.051  -6.380  -4.338  1.00  0.00           C  
ATOM    259  CG  TRP A  19       7.316  -7.175  -4.389  1.00  0.00           C  
ATOM    260  CD1 TRP A  19       8.448  -6.791  -5.022  1.00  0.00           C  
ATOM    261  CD2 TRP A  19       7.596  -8.480  -3.805  1.00  0.00           C  
ATOM    262  NE1 TRP A  19       9.407  -7.775  -4.859  1.00  0.00           N  
ATOM    263  CE2 TRP A  19       8.929  -8.837  -4.117  1.00  0.00           C  
ATOM    264  CE3 TRP A  19       6.830  -9.380  -3.041  1.00  0.00           C  
ATOM    265  CZ2 TRP A  19       9.484 -10.043  -3.685  1.00  0.00           C  
ATOM    266  CZ3 TRP A  19       7.386 -10.595  -2.606  1.00  0.00           C  
ATOM    267  CH2 TRP A  19       8.710 -10.925  -2.928  1.00  0.00           C  
ATOM    268  H   TRP A  19       5.288  -5.339  -6.703  1.00  0.00           H  
ATOM    269  HA  TRP A  19       5.189  -8.040  -5.397  1.00  0.00           H  
ATOM    270  HB2 TRP A  19       6.257  -5.354  -4.608  1.00  0.00           H  
ATOM    271  HB3 TRP A  19       5.642  -6.414  -3.341  1.00  0.00           H  
ATOM    272  HD1 TRP A  19       8.581  -5.866  -5.565  1.00  0.00           H  
ATOM    273  HE1 TRP A  19      10.318  -7.741  -5.219  1.00  0.00           H  
ATOM    274  HE3 TRP A  19       5.809  -9.135  -2.788  1.00  0.00           H  
ATOM    275  HZ2 TRP A  19      10.504 -10.294  -3.936  1.00  0.00           H  
ATOM    276  HZ3 TRP A  19       6.790 -11.280  -2.021  1.00  0.00           H  
ATOM    277  HH2 TRP A  19       9.131 -11.861  -2.590  1.00  0.00           H  
ATOM    278  N   MET A  20       2.887  -7.632  -4.420  1.00  0.00           N  
ATOM    279  CA  MET A  20       1.477  -7.379  -4.004  1.00  0.00           C  
ATOM    280  C   MET A  20       1.303  -7.614  -2.502  1.00  0.00           C  
ATOM    281  O   MET A  20       2.145  -8.199  -1.849  1.00  0.00           O  
ATOM    282  CB  MET A  20       0.643  -8.388  -4.794  1.00  0.00           C  
ATOM    283  CG  MET A  20       1.029  -8.335  -6.273  1.00  0.00           C  
ATOM    284  SD  MET A  20      -0.312  -7.572  -7.220  1.00  0.00           S  
ATOM    285  CE  MET A  20       0.199  -5.852  -6.991  1.00  0.00           C  
ATOM    286  H   MET A  20       3.268  -8.532  -4.342  1.00  0.00           H  
ATOM    287  HA  MET A  20       1.182  -6.375  -4.266  1.00  0.00           H  
ATOM    288  HB2 MET A  20       0.826  -9.379  -4.410  1.00  0.00           H  
ATOM    289  HB3 MET A  20      -0.404  -8.152  -4.690  1.00  0.00           H  
ATOM    290  HG2 MET A  20       1.930  -7.752  -6.390  1.00  0.00           H  
ATOM    291  HG3 MET A  20       1.200  -9.338  -6.635  1.00  0.00           H  
ATOM    292  HE1 MET A  20       0.868  -5.567  -7.791  1.00  0.00           H  
ATOM    293  HE2 MET A  20       0.708  -5.748  -6.046  1.00  0.00           H  
ATOM    294  HE3 MET A  20      -0.674  -5.214  -7.000  1.00  0.00           H  
ATOM    295  N   ARG A  21       0.205  -7.169  -1.957  1.00  0.00           N  
ATOM    296  CA  ARG A  21      -0.049  -7.368  -0.502  1.00  0.00           C  
ATOM    297  C   ARG A  21      -1.333  -8.177  -0.316  1.00  0.00           C  
ATOM    298  O   ARG A  21      -2.424  -7.682  -0.517  1.00  0.00           O  
ATOM    299  CB  ARG A  21      -0.213  -5.959   0.070  1.00  0.00           C  
ATOM    300  CG  ARG A  21      -0.010  -5.996   1.586  1.00  0.00           C  
ATOM    301  CD  ARG A  21      -0.385  -4.638   2.183  1.00  0.00           C  
ATOM    302  NE  ARG A  21      -1.123  -4.960   3.436  1.00  0.00           N  
ATOM    303  CZ  ARG A  21      -0.843  -4.322   4.540  1.00  0.00           C  
ATOM    304  NH1 ARG A  21       0.384  -4.294   4.983  1.00  0.00           N  
ATOM    305  NH2 ARG A  21      -1.789  -3.712   5.200  1.00  0.00           N  
ATOM    306  H   ARG A  21      -0.460  -6.709  -2.510  1.00  0.00           H  
ATOM    307  HA  ARG A  21       0.786  -7.865  -0.035  1.00  0.00           H  
ATOM    308  HB2 ARG A  21       0.520  -5.303  -0.377  1.00  0.00           H  
ATOM    309  HB3 ARG A  21      -1.205  -5.595  -0.150  1.00  0.00           H  
ATOM    310  HG2 ARG A  21      -0.636  -6.765   2.014  1.00  0.00           H  
ATOM    311  HG3 ARG A  21       1.025  -6.209   1.805  1.00  0.00           H  
ATOM    312  HD2 ARG A  21       0.506  -4.067   2.405  1.00  0.00           H  
ATOM    313  HD3 ARG A  21      -1.025  -4.093   1.507  1.00  0.00           H  
ATOM    314  HE  ARG A  21      -1.819  -5.649   3.432  1.00  0.00           H  
ATOM    315 HH11 ARG A  21       1.110  -4.760   4.476  1.00  0.00           H  
ATOM    316 HH12 ARG A  21       0.599  -3.805   5.828  1.00  0.00           H  
ATOM    317 HH21 ARG A  21      -2.729  -3.733   4.860  1.00  0.00           H  
ATOM    318 HH22 ARG A  21      -1.574  -3.225   6.046  1.00  0.00           H  
ATOM    319  N   VAL A  22      -1.216  -9.422   0.055  1.00  0.00           N  
ATOM    320  CA  VAL A  22      -2.435 -10.258   0.236  1.00  0.00           C  
ATOM    321  C   VAL A  22      -2.674 -10.553   1.717  1.00  0.00           C  
ATOM    322  O   VAL A  22      -1.790 -10.418   2.539  1.00  0.00           O  
ATOM    323  CB  VAL A  22      -2.142 -11.551  -0.521  1.00  0.00           C  
ATOM    324  CG1 VAL A  22      -3.443 -12.329  -0.723  1.00  0.00           C  
ATOM    325  CG2 VAL A  22      -1.528 -11.221  -1.885  1.00  0.00           C  
ATOM    326  H   VAL A  22      -0.328  -9.809   0.204  1.00  0.00           H  
ATOM    327  HA  VAL A  22      -3.295  -9.769  -0.194  1.00  0.00           H  
ATOM    328  HB  VAL A  22      -1.453 -12.151   0.052  1.00  0.00           H  
ATOM    329 HG11 VAL A  22      -4.250 -11.637  -0.911  1.00  0.00           H  
ATOM    330 HG12 VAL A  22      -3.660 -12.903   0.167  1.00  0.00           H  
ATOM    331 HG13 VAL A  22      -3.336 -12.996  -1.565  1.00  0.00           H  
ATOM    332 HG21 VAL A  22      -1.253 -12.137  -2.388  1.00  0.00           H  
ATOM    333 HG22 VAL A  22      -0.648 -10.610  -1.746  1.00  0.00           H  
ATOM    334 HG23 VAL A  22      -2.247 -10.684  -2.485  1.00  0.00           H  
ATOM    335  N   GLN A  23      -3.865 -10.960   2.057  1.00  0.00           N  
ATOM    336  CA  GLN A  23      -4.178 -11.275   3.481  1.00  0.00           C  
ATOM    337  C   GLN A  23      -4.625 -12.735   3.604  1.00  0.00           C  
ATOM    338  O   GLN A  23      -5.802 -13.029   3.668  1.00  0.00           O  
ATOM    339  CB  GLN A  23      -5.320 -10.329   3.854  1.00  0.00           C  
ATOM    340  CG  GLN A  23      -5.256 -10.014   5.351  1.00  0.00           C  
ATOM    341  CD  GLN A  23      -5.296  -8.499   5.556  1.00  0.00           C  
ATOM    342  OE1 GLN A  23      -5.770  -7.770   4.706  1.00  0.00           O  
ATOM    343  NE2 GLN A  23      -4.816  -7.989   6.658  1.00  0.00           N  
ATOM    344  H   GLN A  23      -4.556 -11.065   1.371  1.00  0.00           H  
ATOM    345  HA  GLN A  23      -3.321 -11.087   4.107  1.00  0.00           H  
ATOM    346  HB2 GLN A  23      -5.229  -9.414   3.288  1.00  0.00           H  
ATOM    347  HB3 GLN A  23      -6.265 -10.800   3.628  1.00  0.00           H  
ATOM    348  HG2 GLN A  23      -6.100 -10.469   5.850  1.00  0.00           H  
ATOM    349  HG3 GLN A  23      -4.339 -10.407   5.763  1.00  0.00           H  
ATOM    350 HE21 GLN A  23      -4.434  -8.575   7.344  1.00  0.00           H  
ATOM    351 HE22 GLN A  23      -4.836  -7.019   6.798  1.00  0.00           H  
ATOM    352  N   ASP A  24      -3.697 -13.652   3.633  1.00  0.00           N  
ATOM    353  CA  ASP A  24      -4.076 -15.089   3.746  1.00  0.00           C  
ATOM    354  C   ASP A  24      -4.522 -15.413   5.172  1.00  0.00           C  
ATOM    355  O   ASP A  24      -4.362 -14.621   6.079  1.00  0.00           O  
ATOM    356  CB  ASP A  24      -2.811 -15.863   3.392  1.00  0.00           C  
ATOM    357  CG  ASP A  24      -3.083 -16.762   2.184  1.00  0.00           C  
ATOM    358  OD1 ASP A  24      -4.013 -17.549   2.255  1.00  0.00           O  
ATOM    359  OD2 ASP A  24      -2.358 -16.649   1.210  1.00  0.00           O  
ATOM    360  H   ASP A  24      -2.752 -13.397   3.577  1.00  0.00           H  
ATOM    361  HA  ASP A  24      -4.855 -15.328   3.045  1.00  0.00           H  
ATOM    362  HB2 ASP A  24      -2.020 -15.168   3.154  1.00  0.00           H  
ATOM    363  HB3 ASP A  24      -2.518 -16.471   4.231  1.00  0.00           H  
ATOM    364  N   THR A  25      -5.080 -16.574   5.377  1.00  0.00           N  
ATOM    365  CA  THR A  25      -5.536 -16.950   6.745  1.00  0.00           C  
ATOM    366  C   THR A  25      -4.352 -16.936   7.715  1.00  0.00           C  
ATOM    367  O   THR A  25      -4.519 -16.807   8.912  1.00  0.00           O  
ATOM    368  CB  THR A  25      -6.097 -18.366   6.600  1.00  0.00           C  
ATOM    369  OG1 THR A  25      -6.505 -18.845   7.873  1.00  0.00           O  
ATOM    370  CG2 THR A  25      -5.020 -19.287   6.026  1.00  0.00           C  
ATOM    371  H   THR A  25      -5.199 -17.199   4.632  1.00  0.00           H  
ATOM    372  HA  THR A  25      -6.309 -16.280   7.083  1.00  0.00           H  
ATOM    373  HB  THR A  25      -6.944 -18.350   5.932  1.00  0.00           H  
ATOM    374  HG1 THR A  25      -7.086 -18.189   8.265  1.00  0.00           H  
ATOM    375 HG21 THR A  25      -5.473 -19.990   5.343  1.00  0.00           H  
ATOM    376 HG22 THR A  25      -4.540 -19.825   6.830  1.00  0.00           H  
ATOM    377 HG23 THR A  25      -4.284 -18.697   5.499  1.00  0.00           H  
ATOM    378  N   SER A  26      -3.156 -17.066   7.208  1.00  0.00           N  
ATOM    379  CA  SER A  26      -1.963 -17.058   8.103  1.00  0.00           C  
ATOM    380  C   SER A  26      -1.577 -15.619   8.453  1.00  0.00           C  
ATOM    381  O   SER A  26      -1.081 -15.343   9.528  1.00  0.00           O  
ATOM    382  CB  SER A  26      -0.853 -17.730   7.295  1.00  0.00           C  
ATOM    383  OG  SER A  26      -0.940 -19.139   7.459  1.00  0.00           O  
ATOM    384  H   SER A  26      -3.042 -17.168   6.240  1.00  0.00           H  
ATOM    385  HA  SER A  26      -2.161 -17.623   8.998  1.00  0.00           H  
ATOM    386  HB2 SER A  26      -0.966 -17.486   6.252  1.00  0.00           H  
ATOM    387  HB3 SER A  26       0.109 -17.375   7.643  1.00  0.00           H  
ATOM    388  HG  SER A  26      -0.058 -19.505   7.361  1.00  0.00           H  
ATOM    389  N   GLY A  27      -1.802 -14.701   7.555  1.00  0.00           N  
ATOM    390  CA  GLY A  27      -1.448 -13.282   7.837  1.00  0.00           C  
ATOM    391  C   GLY A  27      -1.263 -12.531   6.518  1.00  0.00           C  
ATOM    392  O   GLY A  27      -1.330 -13.107   5.451  1.00  0.00           O  
ATOM    393  H   GLY A  27      -2.203 -14.946   6.695  1.00  0.00           H  
ATOM    394  HA2 GLY A  27      -2.242 -12.821   8.408  1.00  0.00           H  
ATOM    395  HA3 GLY A  27      -0.529 -13.244   8.402  1.00  0.00           H  
ATOM    396  N   THR A  28      -1.028 -11.250   6.582  1.00  0.00           N  
ATOM    397  CA  THR A  28      -0.837 -10.466   5.328  1.00  0.00           C  
ATOM    398  C   THR A  28       0.597 -10.632   4.817  1.00  0.00           C  
ATOM    399  O   THR A  28       1.541 -10.189   5.440  1.00  0.00           O  
ATOM    400  CB  THR A  28      -1.103  -9.013   5.724  1.00  0.00           C  
ATOM    401  OG1 THR A  28      -2.469  -8.868   6.090  1.00  0.00           O  
ATOM    402  CG2 THR A  28      -0.788  -8.092   4.544  1.00  0.00           C  
ATOM    403  H   THR A  28      -0.976 -10.803   7.452  1.00  0.00           H  
ATOM    404  HA  THR A  28      -1.543 -10.780   4.578  1.00  0.00           H  
ATOM    405  HB  THR A  28      -0.476  -8.746   6.561  1.00  0.00           H  
ATOM    406  HG1 THR A  28      -2.665  -7.929   6.138  1.00  0.00           H  
ATOM    407 HG21 THR A  28      -1.138  -7.094   4.763  1.00  0.00           H  
ATOM    408 HG22 THR A  28      -1.283  -8.461   3.658  1.00  0.00           H  
ATOM    409 HG23 THR A  28       0.279  -8.072   4.379  1.00  0.00           H  
ATOM    410  N   TYR A  29       0.770 -11.268   3.689  1.00  0.00           N  
ATOM    411  CA  TYR A  29       2.148 -11.457   3.152  1.00  0.00           C  
ATOM    412  C   TYR A  29       2.323 -10.687   1.842  1.00  0.00           C  
ATOM    413  O   TYR A  29       1.631  -9.723   1.579  1.00  0.00           O  
ATOM    414  CB  TYR A  29       2.287 -12.962   2.920  1.00  0.00           C  
ATOM    415  CG  TYR A  29       1.355 -13.398   1.815  1.00  0.00           C  
ATOM    416  CD1 TYR A  29       0.030 -13.737   2.110  1.00  0.00           C  
ATOM    417  CD2 TYR A  29       1.819 -13.467   0.496  1.00  0.00           C  
ATOM    418  CE1 TYR A  29      -0.833 -14.145   1.086  1.00  0.00           C  
ATOM    419  CE2 TYR A  29       0.957 -13.874  -0.528  1.00  0.00           C  
ATOM    420  CZ  TYR A  29      -0.369 -14.213  -0.234  1.00  0.00           C  
ATOM    421  OH  TYR A  29      -1.219 -14.614  -1.244  1.00  0.00           O  
ATOM    422  H   TYR A  29      -0.003 -11.620   3.197  1.00  0.00           H  
ATOM    423  HA  TYR A  29       2.878 -11.131   3.876  1.00  0.00           H  
ATOM    424  HB2 TYR A  29       3.303 -13.188   2.639  1.00  0.00           H  
ATOM    425  HB3 TYR A  29       2.041 -13.490   3.827  1.00  0.00           H  
ATOM    426  HD1 TYR A  29      -0.328 -13.684   3.128  1.00  0.00           H  
ATOM    427  HD2 TYR A  29       2.842 -13.205   0.270  1.00  0.00           H  
ATOM    428  HE1 TYR A  29      -1.855 -14.406   1.313  1.00  0.00           H  
ATOM    429  HE2 TYR A  29       1.316 -13.928  -1.546  1.00  0.00           H  
ATOM    430  HH  TYR A  29      -1.287 -15.571  -1.213  1.00  0.00           H  
ATOM    431  N   TYR A  30       3.247 -11.101   1.020  1.00  0.00           N  
ATOM    432  CA  TYR A  30       3.472 -10.389  -0.271  1.00  0.00           C  
ATOM    433  C   TYR A  30       3.540 -11.388  -1.429  1.00  0.00           C  
ATOM    434  O   TYR A  30       4.190 -12.411  -1.342  1.00  0.00           O  
ATOM    435  CB  TYR A  30       4.817  -9.682  -0.100  1.00  0.00           C  
ATOM    436  CG  TYR A  30       4.670  -8.545   0.881  1.00  0.00           C  
ATOM    437  CD1 TYR A  30       4.193  -7.302   0.446  1.00  0.00           C  
ATOM    438  CD2 TYR A  30       5.012  -8.731   2.226  1.00  0.00           C  
ATOM    439  CE1 TYR A  30       4.059  -6.246   1.355  1.00  0.00           C  
ATOM    440  CE2 TYR A  30       4.878  -7.675   3.135  1.00  0.00           C  
ATOM    441  CZ  TYR A  30       4.402  -6.433   2.699  1.00  0.00           C  
ATOM    442  OH  TYR A  30       4.270  -5.391   3.595  1.00  0.00           O  
ATOM    443  H   TYR A  30       3.797 -11.879   1.253  1.00  0.00           H  
ATOM    444  HA  TYR A  30       2.694  -9.663  -0.442  1.00  0.00           H  
ATOM    445  HB2 TYR A  30       5.548 -10.386   0.272  1.00  0.00           H  
ATOM    446  HB3 TYR A  30       5.143  -9.294  -1.053  1.00  0.00           H  
ATOM    447  HD1 TYR A  30       3.929  -7.159  -0.592  1.00  0.00           H  
ATOM    448  HD2 TYR A  30       5.379  -9.690   2.562  1.00  0.00           H  
ATOM    449  HE1 TYR A  30       3.692  -5.288   1.019  1.00  0.00           H  
ATOM    450  HE2 TYR A  30       5.142  -7.819   4.172  1.00  0.00           H  
ATOM    451  HH  TYR A  30       5.026  -5.411   4.187  1.00  0.00           H  
ATOM    452  N   TRP A  31       2.880 -11.096  -2.516  1.00  0.00           N  
ATOM    453  CA  TRP A  31       2.914 -12.025  -3.681  1.00  0.00           C  
ATOM    454  C   TRP A  31       3.778 -11.429  -4.797  1.00  0.00           C  
ATOM    455  O   TRP A  31       3.489 -10.374  -5.327  1.00  0.00           O  
ATOM    456  CB  TRP A  31       1.455 -12.158  -4.127  1.00  0.00           C  
ATOM    457  CG  TRP A  31       1.397 -12.684  -5.527  1.00  0.00           C  
ATOM    458  CD1 TRP A  31       2.317 -13.500  -6.090  1.00  0.00           C  
ATOM    459  CD2 TRP A  31       0.385 -12.442  -6.546  1.00  0.00           C  
ATOM    460  NE1 TRP A  31       1.933 -13.775  -7.391  1.00  0.00           N  
ATOM    461  CE2 TRP A  31       0.749 -13.145  -7.718  1.00  0.00           C  
ATOM    462  CE3 TRP A  31      -0.802 -11.688  -6.566  1.00  0.00           C  
ATOM    463  CZ2 TRP A  31      -0.037 -13.102  -8.870  1.00  0.00           C  
ATOM    464  CZ3 TRP A  31      -1.595 -11.642  -7.724  1.00  0.00           C  
ATOM    465  CH2 TRP A  31      -1.213 -12.347  -8.873  1.00  0.00           C  
ATOM    466  H   TRP A  31       2.366 -10.263  -2.568  1.00  0.00           H  
ATOM    467  HA  TRP A  31       3.297 -12.988  -3.383  1.00  0.00           H  
ATOM    468  HB2 TRP A  31       0.940 -12.839  -3.467  1.00  0.00           H  
ATOM    469  HB3 TRP A  31       0.978 -11.193  -4.086  1.00  0.00           H  
ATOM    470  HD1 TRP A  31       3.206 -13.876  -5.605  1.00  0.00           H  
ATOM    471  HE1 TRP A  31       2.427 -14.343  -8.018  1.00  0.00           H  
ATOM    472  HE3 TRP A  31      -1.104 -11.140  -5.685  1.00  0.00           H  
ATOM    473  HZ2 TRP A  31       0.262 -13.647  -9.753  1.00  0.00           H  
ATOM    474  HZ3 TRP A  31      -2.505 -11.059  -7.728  1.00  0.00           H  
ATOM    475  HH2 TRP A  31      -1.828 -12.308  -9.760  1.00  0.00           H  
ATOM    476  N   HIS A  32       4.840 -12.097  -5.150  1.00  0.00           N  
ATOM    477  CA  HIS A  32       5.734 -11.575  -6.223  1.00  0.00           C  
ATOM    478  C   HIS A  32       5.149 -11.884  -7.606  1.00  0.00           C  
ATOM    479  O   HIS A  32       5.105 -13.017  -8.042  1.00  0.00           O  
ATOM    480  CB  HIS A  32       7.066 -12.298  -6.016  1.00  0.00           C  
ATOM    481  CG  HIS A  32       8.199 -11.341  -6.271  1.00  0.00           C  
ATOM    482  ND1 HIS A  32       9.516 -11.660  -5.979  1.00  0.00           N  
ATOM    483  CD2 HIS A  32       8.228 -10.071  -6.790  1.00  0.00           C  
ATOM    484  CE1 HIS A  32      10.274 -10.602  -6.322  1.00  0.00           C  
ATOM    485  NE2 HIS A  32       9.539  -9.606  -6.821  1.00  0.00           N  
ATOM    486  H   HIS A  32       5.052 -12.939  -4.705  1.00  0.00           H  
ATOM    487  HA  HIS A  32       5.874 -10.512  -6.107  1.00  0.00           H  
ATOM    488  HB2 HIS A  32       7.122 -12.657  -5.000  1.00  0.00           H  
ATOM    489  HB3 HIS A  32       7.137 -13.131  -6.699  1.00  0.00           H  
ATOM    490  HD1 HIS A  32       9.836 -12.501  -5.592  1.00  0.00           H  
ATOM    491  HD2 HIS A  32       7.364  -9.514  -7.119  1.00  0.00           H  
ATOM    492  HE1 HIS A  32      11.347 -10.564  -6.207  1.00  0.00           H  
ATOM    493  N   ILE A  33       4.693 -10.871  -8.286  1.00  0.00           N  
ATOM    494  CA  ILE A  33       4.093 -11.054  -9.638  1.00  0.00           C  
ATOM    495  C   ILE A  33       5.130 -11.490 -10.693  1.00  0.00           C  
ATOM    496  O   ILE A  33       4.805 -12.256 -11.578  1.00  0.00           O  
ATOM    497  CB  ILE A  33       3.541  -9.674  -9.992  1.00  0.00           C  
ATOM    498  CG1 ILE A  33       2.540  -9.233  -8.921  1.00  0.00           C  
ATOM    499  CG2 ILE A  33       2.840  -9.737 -11.350  1.00  0.00           C  
ATOM    500  CD1 ILE A  33       1.927  -7.889  -9.317  1.00  0.00           C  
ATOM    501  H   ILE A  33       4.736  -9.976  -7.899  1.00  0.00           H  
ATOM    502  HA  ILE A  33       3.284 -11.764  -9.595  1.00  0.00           H  
ATOM    503  HB  ILE A  33       4.357  -8.962 -10.040  1.00  0.00           H  
ATOM    504 HG12 ILE A  33       1.759  -9.974  -8.830  1.00  0.00           H  
ATOM    505 HG13 ILE A  33       3.049  -9.129  -7.974  1.00  0.00           H  
ATOM    506 HG21 ILE A  33       2.881  -8.766 -11.822  1.00  0.00           H  
ATOM    507 HG22 ILE A  33       1.810 -10.027 -11.211  1.00  0.00           H  
ATOM    508 HG23 ILE A  33       3.336 -10.462 -11.978  1.00  0.00           H  
ATOM    509 HD11 ILE A  33       2.450  -7.493 -10.174  1.00  0.00           H  
ATOM    510 HD12 ILE A  33       2.012  -7.197  -8.492  1.00  0.00           H  
ATOM    511 HD13 ILE A  33       0.884  -8.028  -9.563  1.00  0.00           H  
ATOM    512  N   PRO A  34       6.335 -10.972 -10.601  1.00  0.00           N  
ATOM    513  CA  PRO A  34       7.374 -11.315 -11.607  1.00  0.00           C  
ATOM    514  C   PRO A  34       7.882 -12.751 -11.435  1.00  0.00           C  
ATOM    515  O   PRO A  34       7.746 -13.571 -12.320  1.00  0.00           O  
ATOM    516  CB  PRO A  34       8.482 -10.300 -11.343  1.00  0.00           C  
ATOM    517  CG  PRO A  34       8.306  -9.889  -9.917  1.00  0.00           C  
ATOM    518  CD  PRO A  34       6.845 -10.046  -9.580  1.00  0.00           C  
ATOM    519  HA  PRO A  34       6.987 -11.174 -12.604  1.00  0.00           H  
ATOM    520  HB2 PRO A  34       9.451 -10.758 -11.487  1.00  0.00           H  
ATOM    521  HB3 PRO A  34       8.370  -9.444 -11.989  1.00  0.00           H  
ATOM    522  HG2 PRO A  34       8.905 -10.523  -9.277  1.00  0.00           H  
ATOM    523  HG3 PRO A  34       8.598  -8.858  -9.792  1.00  0.00           H  
ATOM    524  HD2 PRO A  34       6.742 -10.469  -8.592  1.00  0.00           H  
ATOM    525  HD3 PRO A  34       6.335  -9.098  -9.646  1.00  0.00           H  
ATOM    526  N   THR A  35       8.476 -13.064 -10.317  1.00  0.00           N  
ATOM    527  CA  THR A  35       8.994 -14.451 -10.123  1.00  0.00           C  
ATOM    528  C   THR A  35       7.893 -15.364  -9.577  1.00  0.00           C  
ATOM    529  O   THR A  35       7.984 -16.574  -9.653  1.00  0.00           O  
ATOM    530  CB  THR A  35      10.133 -14.316  -9.111  1.00  0.00           C  
ATOM    531  OG1 THR A  35      10.573 -15.609  -8.721  1.00  0.00           O  
ATOM    532  CG2 THR A  35       9.642 -13.551  -7.883  1.00  0.00           C  
ATOM    533  H   THR A  35       8.588 -12.392  -9.613  1.00  0.00           H  
ATOM    534  HA  THR A  35       9.376 -14.841 -11.053  1.00  0.00           H  
ATOM    535  HB  THR A  35      10.953 -13.778  -9.561  1.00  0.00           H  
ATOM    536  HG1 THR A  35      11.121 -15.962  -9.426  1.00  0.00           H  
ATOM    537 HG21 THR A  35      10.008 -14.032  -6.988  1.00  0.00           H  
ATOM    538 HG22 THR A  35       8.562 -13.541  -7.872  1.00  0.00           H  
ATOM    539 HG23 THR A  35      10.011 -12.536  -7.922  1.00  0.00           H  
ATOM    540  N   GLY A  36       6.854 -14.797  -9.031  1.00  0.00           N  
ATOM    541  CA  GLY A  36       5.749 -15.637  -8.486  1.00  0.00           C  
ATOM    542  C   GLY A  36       6.088 -16.076  -7.059  1.00  0.00           C  
ATOM    543  O   GLY A  36       5.240 -16.550  -6.329  1.00  0.00           O  
ATOM    544  H   GLY A  36       6.798 -13.821  -8.981  1.00  0.00           H  
ATOM    545  HA2 GLY A  36       4.833 -15.063  -8.479  1.00  0.00           H  
ATOM    546  HA3 GLY A  36       5.622 -16.511  -9.106  1.00  0.00           H  
ATOM    547  N   THR A  37       7.319 -15.923  -6.655  1.00  0.00           N  
ATOM    548  CA  THR A  37       7.707 -16.333  -5.274  1.00  0.00           C  
ATOM    549  C   THR A  37       6.878 -15.566  -4.246  1.00  0.00           C  
ATOM    550  O   THR A  37       6.311 -14.538  -4.539  1.00  0.00           O  
ATOM    551  CB  THR A  37       9.179 -15.952  -5.145  1.00  0.00           C  
ATOM    552  OG1 THR A  37       9.884 -16.379  -6.302  1.00  0.00           O  
ATOM    553  CG2 THR A  37       9.772 -16.619  -3.905  1.00  0.00           C  
ATOM    554  H   THR A  37       7.989 -15.539  -7.257  1.00  0.00           H  
ATOM    555  HA  THR A  37       7.586 -17.396  -5.145  1.00  0.00           H  
ATOM    556  HB  THR A  37       9.262 -14.883  -5.043  1.00  0.00           H  
ATOM    557  HG1 THR A  37      10.135 -17.296  -6.175  1.00  0.00           H  
ATOM    558 HG21 THR A  37       9.920 -15.876  -3.134  1.00  0.00           H  
ATOM    559 HG22 THR A  37      10.720 -17.070  -4.158  1.00  0.00           H  
ATOM    560 HG23 THR A  37       9.094 -17.379  -3.547  1.00  0.00           H  
ATOM    561  N   THR A  38       6.811 -16.056  -3.042  1.00  0.00           N  
ATOM    562  CA  THR A  38       6.024 -15.346  -1.991  1.00  0.00           C  
ATOM    563  C   THR A  38       6.929 -14.983  -0.810  1.00  0.00           C  
ATOM    564  O   THR A  38       7.930 -15.625  -0.563  1.00  0.00           O  
ATOM    565  CB  THR A  38       4.942 -16.336  -1.561  1.00  0.00           C  
ATOM    566  OG1 THR A  38       5.333 -17.653  -1.924  1.00  0.00           O  
ATOM    567  CG2 THR A  38       3.624 -15.983  -2.252  1.00  0.00           C  
ATOM    568  H   THR A  38       7.286 -16.883  -2.825  1.00  0.00           H  
ATOM    569  HA  THR A  38       5.568 -14.458  -2.401  1.00  0.00           H  
ATOM    570  HB  THR A  38       4.807 -16.281  -0.491  1.00  0.00           H  
ATOM    571  HG1 THR A  38       5.269 -18.207  -1.142  1.00  0.00           H  
ATOM    572 HG21 THR A  38       2.978 -16.848  -2.262  1.00  0.00           H  
ATOM    573 HG22 THR A  38       3.822 -15.670  -3.267  1.00  0.00           H  
ATOM    574 HG23 THR A  38       3.140 -15.179  -1.716  1.00  0.00           H  
ATOM    575  N   GLN A  39       6.583 -13.961  -0.076  1.00  0.00           N  
ATOM    576  CA  GLN A  39       7.423 -13.561   1.090  1.00  0.00           C  
ATOM    577  C   GLN A  39       6.531 -13.106   2.247  1.00  0.00           C  
ATOM    578  O   GLN A  39       5.323 -13.180   2.173  1.00  0.00           O  
ATOM    579  CB  GLN A  39       8.280 -12.400   0.583  1.00  0.00           C  
ATOM    580  CG  GLN A  39       9.427 -12.948  -0.268  1.00  0.00           C  
ATOM    581  CD  GLN A  39      10.538 -11.901  -0.365  1.00  0.00           C  
ATOM    582  OE1 GLN A  39      10.313 -10.734  -0.112  1.00  0.00           O  
ATOM    583  NE2 GLN A  39      11.737 -12.271  -0.723  1.00  0.00           N  
ATOM    584  H   GLN A  39       5.771 -13.457  -0.291  1.00  0.00           H  
ATOM    585  HA  GLN A  39       8.055 -14.379   1.399  1.00  0.00           H  
ATOM    586  HB2 GLN A  39       7.671 -11.738  -0.014  1.00  0.00           H  
ATOM    587  HB3 GLN A  39       8.685 -11.858   1.424  1.00  0.00           H  
ATOM    588  HG2 GLN A  39       9.817 -13.846   0.189  1.00  0.00           H  
ATOM    589  HG3 GLN A  39       9.064 -13.177  -1.258  1.00  0.00           H  
ATOM    590 HE21 GLN A  39      11.919 -13.212  -0.927  1.00  0.00           H  
ATOM    591 HE22 GLN A  39      12.455 -11.607  -0.788  1.00  0.00           H  
ATOM    592  N   TRP A  40       7.115 -12.638   3.316  1.00  0.00           N  
ATOM    593  CA  TRP A  40       6.290 -12.183   4.474  1.00  0.00           C  
ATOM    594  C   TRP A  40       6.834 -10.863   5.033  1.00  0.00           C  
ATOM    595  O   TRP A  40       6.325 -10.333   6.001  1.00  0.00           O  
ATOM    596  CB  TRP A  40       6.420 -13.297   5.513  1.00  0.00           C  
ATOM    597  CG  TRP A  40       5.819 -14.554   4.972  1.00  0.00           C  
ATOM    598  CD1 TRP A  40       6.476 -15.469   4.223  1.00  0.00           C  
ATOM    599  CD2 TRP A  40       4.457 -15.050   5.123  1.00  0.00           C  
ATOM    600  NE1 TRP A  40       5.604 -16.495   3.904  1.00  0.00           N  
ATOM    601  CE2 TRP A  40       4.347 -16.282   4.436  1.00  0.00           C  
ATOM    602  CE3 TRP A  40       3.317 -14.555   5.782  1.00  0.00           C  
ATOM    603  CZ2 TRP A  40       3.150 -16.998   4.403  1.00  0.00           C  
ATOM    604  CZ3 TRP A  40       2.111 -15.273   5.752  1.00  0.00           C  
ATOM    605  CH2 TRP A  40       2.027 -16.492   5.064  1.00  0.00           C  
ATOM    606  H   TRP A  40       8.092 -12.588   3.359  1.00  0.00           H  
ATOM    607  HA  TRP A  40       5.257 -12.073   4.181  1.00  0.00           H  
ATOM    608  HB2 TRP A  40       7.464 -13.463   5.735  1.00  0.00           H  
ATOM    609  HB3 TRP A  40       5.902 -13.010   6.416  1.00  0.00           H  
ATOM    610  HD1 TRP A  40       7.512 -15.409   3.923  1.00  0.00           H  
ATOM    611  HE1 TRP A  40       5.831 -17.283   3.368  1.00  0.00           H  
ATOM    612  HE3 TRP A  40       3.371 -13.617   6.315  1.00  0.00           H  
ATOM    613  HZ2 TRP A  40       3.091 -17.936   3.872  1.00  0.00           H  
ATOM    614  HZ3 TRP A  40       1.242 -14.884   6.262  1.00  0.00           H  
ATOM    615  HH2 TRP A  40       1.096 -17.039   5.045  1.00  0.00           H  
