# Supplementary material for: Tailored structured peptide design with a key-cutting machine approach
Source: Nat Mach Intell. 2025 Oct 21;7(10):1685–97. doi: 10.1038/s42256-025-01119-2 (PMC12552119; doi:10.1038/s42256-025-01119-2)
Supplement: Supplementary file 3 — Statistical data for the ternary plots of the comparison between our method and ESM-IF1, ProteinSolver and ProteinMPNN. [file 42256_2025_1119_MOESM3_ESM.zip › Fig1d/Fig1ds_2lkm_designed.pdb]

PARENT N/A
ATOM      1  N   HIS A   1       2.241   7.100   9.742  1.00 66.43           N  
ATOM      2  CA  HIS A   1       1.697   7.046   8.389  1.00 66.34           C  
ATOM      3  C   HIS A   1       1.101   5.675   8.089  1.00 67.52           C  
ATOM      4  CB  HIS A   1       2.780   7.384   7.363  1.00 61.55           C  
ATOM      5  O   HIS A   1       1.755   4.650   8.299  1.00 62.64           O  
ATOM      6  CG  HIS A   1       2.917   8.849   7.095  1.00 59.48           C  
ATOM      7  CD2 HIS A   1       3.865   9.737   7.476  1.00 55.96           C  
ATOM      8  ND1 HIS A   1       1.999   9.559   6.352  1.00 52.88           N  
ATOM      9  CE1 HIS A   1       2.378  10.824   6.287  1.00 52.09           C  
ATOM     10  NE2 HIS A   1       3.508  10.959   6.960  1.00 50.11           N  
ATOM     11  N   ASP A   2       0.004   5.303   8.371  1.00 72.84           N  
ATOM     12  CA  ASP A   2      -0.888   4.149   8.318  1.00 72.65           C  
ATOM     13  C   ASP A   2      -0.741   3.401   6.995  1.00 72.61           C  
ATOM     14  CB  ASP A   2      -2.342   4.584   8.517  1.00 68.12           C  
ATOM     15  O   ASP A   2      -0.966   3.971   5.926  1.00 68.46           O  
ATOM     16  CG  ASP A   2      -3.075   3.748   9.551  1.00 64.53           C  
ATOM     17  OD1 ASP A   2      -2.727   2.561   9.734  1.00 62.39           O  
ATOM     18  OD2 ASP A   2      -4.012   4.279  10.186  1.00 66.36           O  
ATOM     19  N   LEU A   3       0.358   2.511   6.939  1.00 81.20           N  
ATOM     20  CA  LEU A   3       0.700   1.660   5.804  1.00 81.48           C  
ATOM     21  C   LEU A   3      -0.556   1.101   5.146  1.00 81.26           C  
ATOM     22  CB  LEU A   3       1.612   0.514   6.250  1.00 78.17           C  
ATOM     23  O   LEU A   3      -0.471   0.372   4.155  1.00 78.84           O  
ATOM     24  CG  LEU A   3       2.935   0.914   6.903  1.00 72.85           C  
ATOM     25  CD1 LEU A   3       3.607  -0.304   7.528  1.00 67.02           C  
ATOM     26  CD2 LEU A   3       3.856   1.576   5.884  1.00 67.89           C  
ATOM     27  N   ARG A   4      -1.573   1.552   5.630  1.00 82.35           N  
ATOM     28  CA  ARG A   4      -2.811   1.009   5.081  1.00 82.66           C  
ATOM     29  C   ARG A   4      -2.966   1.377   3.610  1.00 81.72           C  
ATOM     30  CB  ARG A   4      -4.018   1.511   5.877  1.00 79.27           C  
ATOM     31  O   ARG A   4      -3.426   0.564   2.806  1.00 79.22           O  
ATOM     32  CG  ARG A   4      -4.155   0.878   7.253  1.00 72.97           C  
ATOM     33  CD  ARG A   4      -5.377   1.401   7.995  1.00 71.76           C  
ATOM     34  NE  ARG A   4      -5.152   2.743   8.526  1.00 60.48           N  
ATOM     35  NH1 ARG A   4      -7.255   2.951   9.458  1.00 47.77           N  
ATOM     36  NH2 ARG A   4      -5.738   4.660   9.645  1.00 44.57           N  
ATOM     37  CZ  ARG A   4      -6.049   3.448   9.208  1.00 65.93           C  
ATOM     38  N   TRP A   5      -2.703   2.689   3.249  1.00 85.62           N  
ATOM     39  CA  TRP A   5      -2.822   3.032   1.836  1.00 86.28           C  
ATOM     40  C   TRP A   5      -1.912   2.154   0.984  1.00 84.95           C  
ATOM     41  CB  TRP A   5      -2.487   4.509   1.610  1.00 82.73           C  
ATOM     42  O   TRP A   5      -2.263   1.793  -0.142  1.00 81.87           O  
ATOM     43  CG  TRP A   5      -1.077   4.875   1.967  1.00 72.80           C  
ATOM     44  CD1 TRP A   5      -0.648   5.472   3.120  1.00 63.79           C  
ATOM     45  CD2 TRP A   5       0.088   4.670   1.163  1.00 66.26           C  
ATOM     46  CE2 TRP A   5       1.191   5.168   1.891  1.00 64.56           C  
ATOM     47  CE3 TRP A   5       0.307   4.113  -0.104  1.00 75.84           C  
ATOM     48  NE1 TRP A   5       0.715   5.651   3.080  1.00 76.49           N  
ATOM     49  CH2 TRP A   5       2.682   4.575   0.151  1.00 70.16           C  
ATOM     50  CZ2 TRP A   5       2.496   5.125   1.393  1.00 73.26           C  
ATOM     51  CZ3 TRP A   5       1.606   4.071  -0.598  1.00 71.62           C  
ATOM     52  N   MET A   6      -0.580   1.808   1.528  1.00 84.09           N  
ATOM     53  CA  MET A   6       0.347   1.024   0.717  1.00 84.27           C  
ATOM     54  C   MET A   6      -0.171  -0.397   0.518  1.00 83.23           C  
ATOM     55  CB  MET A   6       1.733   0.990   1.364  1.00 81.16           C  
ATOM     56  O   MET A   6      -0.054  -0.958  -0.572  1.00 80.99           O  
ATOM     57  CG  MET A   6       2.827   0.479   0.441  1.00 73.48           C  
ATOM     58  SD  MET A   6       4.504   0.688   1.157  1.00 63.26           S  
ATOM     59  CE  MET A   6       4.513  -0.676   2.353  1.00 66.96           C  
ATOM     60  N   HIS A   7      -0.728  -0.901   1.559  1.00 84.33           N  
ATOM     61  CA  HIS A   7      -1.319  -2.228   1.424  1.00 84.71           C  
ATOM     62  C   HIS A   7      -2.414  -2.239   0.363  1.00 83.83           C  
ATOM     63  CB  HIS A   7      -1.882  -2.703   2.765  1.00 81.45           C  
ATOM     64  O   HIS A   7      -2.475  -3.152  -0.463  1.00 81.71           O  
ATOM     65  CG  HIS A   7      -1.132  -3.853   3.357  1.00 73.22           C  
ATOM     66  CD2 HIS A   7      -0.286  -3.914   4.413  1.00 67.78           C  
ATOM     67  ND1 HIS A   7      -1.210  -5.132   2.851  1.00 65.76           N  
ATOM     68  CE1 HIS A   7      -0.443  -5.933   3.573  1.00 66.15           C  
ATOM     69  NE2 HIS A   7       0.129  -5.218   4.527  1.00 62.91           N  
ATOM     70  N   HIS A   8      -3.339  -1.245   0.421  1.00 83.94           N  
ATOM     71  CA  HIS A   8      -4.407  -1.154  -0.568  1.00 84.42           C  
ATOM     72  C   HIS A   8      -3.843  -1.038  -1.980  1.00 83.47           C  
ATOM     73  CB  HIS A   8      -5.316   0.039  -0.266  1.00 81.22           C  
ATOM     74  O   HIS A   8      -4.324  -1.702  -2.901  1.00 81.44           O  
ATOM     75  CG  HIS A   8      -6.416   0.223  -1.263  1.00 73.35           C  
ATOM     76  CD2 HIS A   8      -6.625   1.190  -2.187  1.00 68.46           C  
ATOM     77  ND1 HIS A   8      -7.469  -0.658  -1.381  1.00 66.92           N  
ATOM     78  CE1 HIS A   8      -8.280  -0.239  -2.337  1.00 67.90           C  
ATOM     79  NE2 HIS A   8      -7.791   0.880  -2.843  1.00 64.99           N  
ATOM     80  N   LEU A   9      -2.787  -0.118  -2.083  1.00 84.86           N  
ATOM     81  CA  LEU A   9      -2.206   0.071  -3.408  1.00 84.91           C  
ATOM     82  C   LEU A   9      -1.581  -1.224  -3.917  1.00 84.32           C  
ATOM     83  CB  LEU A   9      -1.154   1.182  -3.379  1.00 82.99           C  
ATOM     84  O   LEU A   9      -1.799  -1.614  -5.066  1.00 82.75           O  
ATOM     85  CG  LEU A   9      -0.473   1.507  -4.709  1.00 77.98           C  
ATOM     86  CD1 LEU A   9      -1.499   2.010  -5.720  1.00 72.97           C  
ATOM     87  CD2 LEU A   9       0.635   2.534  -4.507  1.00 74.83           C  
ATOM     88  N   LEU A  10      -0.889  -1.895  -3.001  1.00 84.33           N  
ATOM     89  CA  LEU A  10      -0.236  -3.143  -3.380  1.00 84.29           C  
ATOM     90  C   LEU A  10      -1.266  -4.211  -3.731  1.00 83.99           C  
ATOM     91  CB  LEU A  10       0.668  -3.641  -2.249  1.00 82.30           C  
ATOM     92  O   LEU A  10      -1.089  -4.956  -4.698  1.00 82.59           O  
ATOM     93  CG  LEU A  10       2.028  -2.954  -2.115  1.00 76.71           C  
ATOM     94  CD1 LEU A  10       2.707  -3.371  -0.815  1.00 70.99           C  
ATOM     95  CD2 LEU A  10       2.912  -3.279  -3.314  1.00 72.61           C  
ATOM     96  N   SER A  11      -2.351  -4.331  -2.998  1.00 83.96           N  
ATOM     97  CA  SER A  11      -3.429  -5.281  -3.252  1.00 84.35           C  
ATOM     98  C   SER A  11      -4.066  -5.042  -4.617  1.00 83.73           C  
ATOM     99  CB  SER A  11      -4.495  -5.188  -2.160  1.00 81.57           C  
ATOM    100  O   SER A  11      -4.357  -5.991  -5.347  1.00 82.04           O  
ATOM    101  OG  SER A  11      -3.934  -5.452  -0.886  1.00 72.34           O  
ATOM    102  N   GLN A  12      -4.230  -3.660  -4.990  1.00 83.46           N  
ATOM    103  CA  GLN A  12      -4.814  -3.311  -6.281  1.00 83.68           C  
ATOM    104  C   GLN A  12      -3.881  -3.689  -7.427  1.00 83.05           C  
ATOM    105  CB  GLN A  12      -5.138  -1.817  -6.338  1.00 80.90           C  
ATOM    106  O   GLN A  12      -4.335  -4.128  -8.485  1.00 81.36           O  
ATOM    107  CG  GLN A  12      -6.324  -1.411  -5.473  1.00 73.96           C  
ATOM    108  CD  GLN A  12      -6.656   0.065  -5.588  1.00 72.80           C  
ATOM    109  NE2 GLN A  12      -7.846   0.442  -5.133  1.00 66.35           N  
ATOM    110  OE1 GLN A  12      -5.850   0.860  -6.081  1.00 71.13           O  
ATOM    111  N   LEU A  13      -2.582  -3.402  -7.270  1.00 82.83           N  
ATOM    112  CA  LEU A  13      -1.600  -3.662  -8.317  1.00 82.65           C  
ATOM    113  C   LEU A  13      -1.489  -5.157  -8.599  1.00 82.22           C  
ATOM    114  CB  LEU A  13      -0.231  -3.103  -7.919  1.00 80.15           C  
ATOM    115  O   LEU A  13      -1.247  -5.562  -9.739  1.00 80.46           O  
ATOM    116  CG  LEU A  13      -0.091  -1.580  -7.935  1.00 73.28           C  
ATOM    117  CD1 LEU A  13       1.350  -1.178  -7.637  1.00 67.05           C  
ATOM    118  CD2 LEU A  13      -0.542  -1.015  -9.278  1.00 68.38           C  
ATOM    119  N   SER A  14      -1.521  -6.024  -7.648  1.00 82.31           N  
ATOM    120  CA  SER A  14      -1.453  -7.470  -7.830  1.00 83.03           C  
ATOM    121  C   SER A  14      -2.535  -7.958  -8.787  1.00 81.55           C  
ATOM    122  CB  SER A  14      -1.589  -8.187  -6.486  1.00 78.93           C  
ATOM    123  O   SER A  14      -2.373  -8.990  -9.441  1.00 79.20           O  
ATOM    124  OG  SER A  14      -2.922  -8.116  -6.011  1.00 69.75           O  
ATOM    125  N   ARG A  15      -3.642  -7.219  -8.776  1.00 80.90           N  
ATOM    126  CA  ARG A  15      -4.732  -7.639  -9.650  1.00 81.73           C  
ATOM    127  C   ARG A  15      -4.331  -7.531 -11.118  1.00 80.80           C  
ATOM    128  CB  ARG A  15      -5.986  -6.802  -9.387  1.00 77.56           C  
ATOM    129  O   ARG A  15      -4.920  -8.190 -11.978  1.00 78.66           O  
ATOM    130  CG  ARG A  15      -6.588  -7.012  -8.006  1.00 70.69           C  
ATOM    131  CD  ARG A  15      -7.804  -6.125  -7.780  1.00 68.99           C  
ATOM    132  NE  ARG A  15      -8.490  -6.458  -6.535  1.00 61.31           N  
ATOM    133  NH1 ARG A  15     -10.447  -5.356  -7.078  1.00 50.51           N  
ATOM    134  NH2 ARG A  15     -10.257  -6.443  -5.069  1.00 47.28           N  
ATOM    135  CZ  ARG A  15      -9.730  -6.085  -6.230  1.00 64.30           C  
ATOM    136  N   PHE A  16      -3.374  -6.730 -11.388  1.00 75.70           N  
ATOM    137  CA  PHE A  16      -2.956  -6.547 -12.773  1.00 76.50           C  
ATOM    138  C   PHE A  16      -1.889  -7.566 -13.156  1.00 74.94           C  
ATOM    139  CB  PHE A  16      -2.427  -5.126 -12.993  1.00 72.28           C  
ATOM    140  O   PHE A  16      -1.568  -7.724 -14.336  1.00 72.14           O  
ATOM    141  CG  PHE A  16      -3.458  -4.054 -12.767  1.00 67.49           C  
ATOM    142  CD1 PHE A  16      -4.534  -3.910 -13.633  1.00 63.26           C  
ATOM    143  CD2 PHE A  16      -3.350  -3.188 -11.686  1.00 64.81           C  
ATOM    144  CE1 PHE A  16      -5.490  -2.918 -13.426  1.00 65.52           C  
ATOM    145  CE2 PHE A  16      -4.301  -2.194 -11.472  1.00 63.04           C  
ATOM    146  CZ  PHE A  16      -5.369  -2.060 -12.344  1.00 65.65           C  
ATOM    147  N   GLU A  17      -1.473  -8.331 -12.107  1.00 69.84           N  
ATOM    148  CA  GLU A  17      -0.575  -9.412 -12.504  1.00 70.82           C  
ATOM    149  C   GLU A  17      -1.358 -10.647 -12.941  1.00 69.10           C  
ATOM    150  CB  GLU A  17       0.375  -9.770 -11.358  1.00 64.91           C  
ATOM    151  O   GLU A  17      -0.959 -11.341 -13.878  1.00 66.75           O  
ATOM    152  CG  GLU A  17       1.522  -8.787 -11.180  1.00 61.37           C  
ATOM    153  CD  GLU A  17       2.436  -9.136 -10.017  1.00 60.50           C  
ATOM    154  OE1 GLU A  17       2.028  -9.932  -9.141  1.00 58.71           O  
ATOM    155  OE2 GLU A  17       3.570  -8.607  -9.980  1.00 55.40           O  
TER     156      GLU A  17
END
