# Supplementary material for: Tailored structured peptide design with a key-cutting machine approach
Source: Nat Mach Intell. 2025 Oct 21;7(10):1685–97. doi: 10.1038/s42256-025-01119-2 (PMC12552119; doi:10.1038/s42256-025-01119-2)
Supplement: Supplementary file 3 — Statistical data for the ternary plots of the comparison between our method and ESM-IF1, ProteinSolver and ProteinMPNN. [file 42256_2025_1119_MOESM3_ESM.zip › Fig1d/Fig1dr_2oar_designed.pdb]

HEADER                                            18-OCT-22                     
TITLE     ESMFOLD V1 PREDICTION FOR INPUT
REMARK   1                                                                      
REMARK   1 REFERENCE 1                                                          
REMARK   1  AUTH   ZEMING LIN, HALIL AKIN, ROSHAN RAO, BRIAN HIE, ZHONGKAI ZHU,
REMARK   1  AUTH 2 WENTING LU, NIKITA SMETANIN, ROBERT VERKUIL, ORI KABELI,
REMARK   1  AUTH 3 YANIV SHMUELI, ALLAN DOS SANTOS COSTA,
REMARK   1  AUTH 4 MARYAM FAZEL-ZARANDI, TOM SERCU, SALVATORE CANDIDO,
REMARK   1  AUTH 5 ALEXANDER RIVES
REMARK   1  TITL   EVOLUTIONARY-SCALE PREDICTION OF ATOMIC LEVEL PROTEIN
REMARK   1  TITL 2 STRUCTURE WITH A LANGUAGE MODEL
REMARK   1  REF                                                                 
REMARK   1  REFN                                                                
REMARK   1  PMID                                                                
REMARK   1  DOI    10.1101/2022.07.20.500902                                    
REMARK   1                                                                      
REMARK   1 LICENSE AND DISCLAIMERS                
REMARK   1 ESM METAGENOMIC ATLAS DATA IS AVAILABLE UNDER
REMARK   1 A CC-BY-4.0 LICENSE FOR ACADEMIC AND COMMERCIAL USE.
REMARK   1 COPYRIGHT (C) META PLATFORMS, INC. ALL RIGHTS RESERVED.
REMARK   1 USE OF THE ESM METAGENOMIC ATLAS DATA IS SUBJECT
REMARK   1 TO THE META OPEN SOURCE TERMS OF USE AND PRIVACY POLICY.
ATOM      1  N   GLN A   1       3.880   2.279  11.221  1.00  0.85           N  
ATOM      2  CA  GLN A   1       3.852   0.962  10.594  1.00  0.86           C  
ATOM      3  C   GLN A   1       2.450   0.617  10.100  1.00  0.85           C  
ATOM      4  CB  GLN A   1       4.343  -0.109  11.570  1.00  0.79           C  
ATOM      5  O   GLN A   1       2.286   0.092   8.997  1.00  0.80           O  
ATOM      6  CG  GLN A   1       5.852  -0.116  11.767  1.00  0.68           C  
ATOM      7  CD  GLN A   1       6.292  -1.025  12.899  1.00  0.64           C  
ATOM      8  NE2 GLN A   1       7.519  -1.527  12.814  1.00  0.56           N  
ATOM      9  OE1 GLN A   1       5.536  -1.274  13.843  1.00  0.61           O  
ATOM     10  N   GLU A   2       1.450   0.887  11.012  1.00  0.89           N  
ATOM     11  CA  GLU A   2       0.081   0.582  10.608  1.00  0.90           C  
ATOM     12  C   GLU A   2      -0.346   1.435   9.417  1.00  0.88           C  
ATOM     13  CB  GLU A   2      -0.884   0.789  11.778  1.00  0.83           C  
ATOM     14  O   GLU A   2      -1.046   0.957   8.523  1.00  0.84           O  
ATOM     15  CG  GLU A   2      -0.872  -0.343  12.794  1.00  0.67           C  
ATOM     16  CD  GLU A   2      -1.718  -0.055  14.024  1.00  0.63           C  
ATOM     17  OE1 GLU A   2      -2.290   1.054  14.121  1.00  0.63           O  
ATOM     18  OE2 GLU A   2      -1.809  -0.946  14.898  1.00  0.61           O  
ATOM     19  N   MET A   3       0.119   2.840   9.454  1.00  0.90           N  
ATOM     20  CA  MET A   3      -0.223   3.724   8.343  1.00  0.91           C  
ATOM     21  C   MET A   3       0.438   3.255   7.051  1.00  0.90           C  
ATOM     22  CB  MET A   3       0.196   5.163   8.651  1.00  0.87           C  
ATOM     23  O   MET A   3      -0.189   3.263   5.990  1.00  0.87           O  
ATOM     24  CG  MET A   3      -0.377   6.188   7.687  1.00  0.73           C  
ATOM     25  SD  MET A   3       0.067   7.909   8.144  1.00  0.65           S  
ATOM     26  CE  MET A   3      -0.863   8.079   9.692  1.00  0.66           C  
ATOM     27  N   ILE A   4       1.696   2.839   7.143  1.00  0.91           N  
ATOM     28  CA  ILE A   4       2.423   2.367   5.970  1.00  0.92           C  
ATOM     29  C   ILE A   4       1.731   1.134   5.395  1.00  0.91           C  
ATOM     30  CB  ILE A   4       3.896   2.045   6.309  1.00  0.89           C  
ATOM     31  O   ILE A   4       1.542   1.030   4.180  1.00  0.89           O  
ATOM     32  CG1 ILE A   4       4.649   3.325   6.688  1.00  0.71           C  
ATOM     33  CG2 ILE A   4       4.578   1.336   5.135  1.00  0.69           C  
ATOM     34  CD1 ILE A   4       6.022   3.079   7.298  1.00  0.69           C  
ATOM     35  N   ALA A   5       1.341   0.238   6.346  1.00  0.92           N  
ATOM     36  CA  ALA A   5       0.671  -0.992   5.934  1.00  0.92           C  
ATOM     37  C   ALA A   5      -0.650  -0.689   5.233  1.00  0.91           C  
ATOM     38  CB  ALA A   5       0.434  -1.899   7.140  1.00  0.90           C  
ATOM     39  O   ALA A   5      -0.969  -1.294   4.207  1.00  0.89           O  
ATOM     40  N   ALA A   6      -1.434   0.157   5.754  1.00  0.91           N  
ATOM     41  CA  ALA A   6      -2.721   0.555   5.191  1.00  0.92           C  
ATOM     42  C   ALA A   6      -2.543   1.208   3.823  1.00  0.90           C  
ATOM     43  CB  ALA A   6      -3.446   1.506   6.141  1.00  0.90           C  
ATOM     44  O   ALA A   6      -3.315   0.944   2.898  1.00  0.88           O  
ATOM     45  N   CYS A   7      -1.542   2.067   3.694  1.00  0.91           N  
ATOM     46  CA  CYS A   7      -1.233   2.681   2.408  1.00  0.92           C  
ATOM     47  C   CYS A   7      -0.810   1.629   1.389  1.00  0.91           C  
ATOM     48  CB  CYS A   7      -0.130   3.726   2.563  1.00  0.89           C  
ATOM     49  O   CYS A   7      -1.257   1.655   0.241  1.00  0.89           O  
ATOM     50  SG  CYS A   7      -0.672   5.241   3.384  1.00  0.67           S  
ATOM     51  N   ALA A   8       0.075   0.728   1.724  1.00  0.92           N  
ATOM     52  CA  ALA A   8       0.504  -0.353   0.840  1.00  0.92           C  
ATOM     53  C   ALA A   8      -0.684  -1.199   0.392  1.00  0.91           C  
ATOM     54  CB  ALA A   8       1.544  -1.228   1.536  1.00  0.90           C  
ATOM     55  O   ALA A   8      -0.778  -1.579  -0.777  1.00  0.89           O  
ATOM     56  N   ALA A   9      -1.523  -1.590   1.344  1.00  0.91           N  
ATOM     57  CA  ALA A   9      -2.723  -2.352   1.007  1.00  0.91           C  
ATOM     58  C   ALA A   9      -3.585  -1.599  -0.002  1.00  0.90           C  
ATOM     59  CB  ALA A   9      -3.529  -2.659   2.267  1.00  0.89           C  
ATOM     60  O   ALA A   9      -4.094  -2.191  -0.957  1.00  0.88           O  
ATOM     61  N   GLN A  10      -3.825  -0.294   0.277  1.00  0.91           N  
ATOM     62  CA  GLN A  10      -4.640   0.513  -0.626  1.00  0.91           C  
ATOM     63  C   GLN A  10      -4.016   0.581  -2.017  1.00  0.91           C  
ATOM     64  CB  GLN A  10      -4.828   1.923  -0.064  1.00  0.89           C  
ATOM     65  O   GLN A  10      -4.724   0.519  -3.024  1.00  0.90           O  
ATOM     66  CG  GLN A  10      -5.717   2.813  -0.923  1.00  0.79           C  
ATOM     67  CD  GLN A  10      -4.949   3.937  -1.593  1.00  0.76           C  
ATOM     68  NE2 GLN A  10      -5.526   4.503  -2.648  1.00  0.69           N  
ATOM     69  OE1 GLN A  10      -3.847   4.294  -1.166  1.00  0.75           O  
ATOM     70  N   LEU A  11      -2.655   0.760  -2.091  1.00  0.90           N  
ATOM     71  CA  LEU A  11      -1.964   0.842  -3.373  1.00  0.91           C  
ATOM     72  C   LEU A  11      -2.102  -0.463  -4.150  1.00  0.90           C  
ATOM     73  CB  LEU A  11      -0.483   1.171  -3.164  1.00  0.89           C  
ATOM     74  O   LEU A  11      -2.304  -0.448  -5.366  1.00  0.89           O  
ATOM     75  CG  LEU A  11      -0.154   2.623  -2.816  1.00  0.81           C  
ATOM     76  CD1 LEU A  11       1.299   2.744  -2.366  1.00  0.75           C  
ATOM     77  CD2 LEU A  11      -0.427   3.534  -4.007  1.00  0.77           C  
ATOM     78  N   MET A  12      -1.924  -1.643  -3.425  1.00  0.90           N  
ATOM     79  CA  MET A  12      -2.084  -2.957  -4.041  1.00  0.90           C  
ATOM     80  C   MET A  12      -3.493  -3.129  -4.599  1.00  0.90           C  
ATOM     81  CB  MET A  12      -1.784  -4.066  -3.030  1.00  0.88           C  
ATOM     82  O   MET A  12      -3.673  -3.696  -5.678  1.00  0.89           O  
ATOM     83  CG  MET A  12      -0.309  -4.195  -2.682  1.00  0.76           C  
ATOM     84  SD  MET A  12       0.206  -5.939  -2.442  1.00  0.68           S  
ATOM     85  CE  MET A  12      -0.511  -6.262  -0.807  1.00  0.69           C  
ATOM     86  N   ALA A  13      -4.483  -2.750  -3.781  1.00  0.89           N  
ATOM     87  CA  ALA A  13      -5.871  -2.835  -4.231  1.00  0.90           C  
ATOM     88  C   ALA A  13      -6.074  -2.062  -5.530  1.00  0.90           C  
ATOM     89  CB  ALA A  13      -6.813  -2.312  -3.150  1.00  0.87           C  
ATOM     90  O   ALA A  13      -6.768  -2.529  -6.436  1.00  0.88           O  
ATOM     91  N   GLN A  14      -5.503  -0.795  -5.591  1.00  0.90           N  
ATOM     92  CA  GLN A  14      -5.650   0.043  -6.777  1.00  0.90           C  
ATOM     93  C   GLN A  14      -4.963  -0.587  -7.985  1.00  0.90           C  
ATOM     94  CB  GLN A  14      -5.083   1.441  -6.520  1.00  0.87           C  
ATOM     95  O   GLN A  14      -5.426  -0.436  -9.117  1.00  0.89           O  
ATOM     96  CG  GLN A  14      -5.944   2.293  -5.598  1.00  0.75           C  
ATOM     97  CD  GLN A  14      -5.356   3.670  -5.353  1.00  0.73           C  
ATOM     98  NE2 GLN A  14      -6.013   4.453  -4.504  1.00  0.67           N  
ATOM     99  OE1 GLN A  14      -4.319   4.027  -5.921  1.00  0.72           O  
ATOM    100  N   ALA A  15      -3.819  -1.172  -7.721  1.00  0.91           N  
ATOM    101  CA  ALA A  15      -3.067  -1.801  -8.804  1.00  0.92           C  
ATOM    102  C   ALA A  15      -3.823  -2.997  -9.375  1.00  0.91           C  
ATOM    103  CB  ALA A  15      -1.687  -2.233  -8.314  1.00  0.90           C  
ATOM    104  O   ALA A  15      -3.616  -3.377 -10.530  1.00  0.89           O  
ATOM    105  N   LYS A  16      -4.660  -3.659  -8.548  1.00  0.87           N  
ATOM    106  CA  LYS A  16      -5.463  -4.790  -9.004  1.00  0.88           C  
ATOM    107  C   LYS A  16      -6.653  -4.319  -9.835  1.00  0.85           C  
ATOM    108  CB  LYS A  16      -5.949  -5.617  -7.814  1.00  0.84           C  
ATOM    109  O   LYS A  16      -7.254  -5.106 -10.570  1.00  0.81           O  
ATOM    110  CG  LYS A  16      -4.845  -6.379  -7.096  1.00  0.73           C  
ATOM    111  CD  LYS A  16      -5.391  -7.183  -5.924  1.00  0.71           C  
ATOM    112  CE  LYS A  16      -4.287  -7.951  -5.209  1.00  0.71           C  
ATOM    113  NZ  LYS A  16      -4.778  -8.581  -3.947  1.00  0.64           N  
ATOM    114  N   TYR A  17      -6.926  -3.052  -9.847  1.00  0.80           N  
ATOM    115  CA  TYR A  17      -8.047  -2.599 -10.663  1.00  0.80           C  
ATOM    116  C   TYR A  17      -7.570  -2.128 -12.031  1.00  0.80           C  
ATOM    117  CB  TYR A  17      -8.805  -1.471  -9.957  1.00  0.75           C  
ATOM    118  O   TYR A  17      -8.260  -2.318 -13.036  1.00  0.76           O  
ATOM    119  CG  TYR A  17      -9.462  -1.896  -8.666  1.00  0.68           C  
ATOM    120  CD1 TYR A  17     -10.615  -2.677  -8.674  1.00  0.64           C  
ATOM    121  CD2 TYR A  17      -8.932  -1.517  -7.438  1.00  0.65           C  
ATOM    122  CE1 TYR A  17     -11.226  -3.070  -7.487  1.00  0.62           C  
ATOM    123  CE2 TYR A  17      -9.534  -1.904  -6.245  1.00  0.57           C  
ATOM    124  OH  TYR A  17     -11.279  -3.065  -5.102  1.00  0.50           O  
ATOM    125  CZ  TYR A  17     -10.679  -2.679  -6.280  1.00  0.65           C  
