# Supplementary material for: Tailored structured peptide design with a key-cutting machine approach
Source: Nat Mach Intell. 2025 Oct 21;7(10):1685–97. doi: 10.1038/s42256-025-01119-2 (PMC12552119; doi:10.1038/s42256-025-01119-2)
Supplement: Supplementary file 3 — Statistical data for the ternary plots of the comparison between our method and ESM-IF1, ProteinSolver and ProteinMPNN. [file 42256_2025_1119_MOESM3_ESM.zip › Fig1d/Fig1dt_1msl_reference.pdb]

ATOM    661  N   GLY A 101      43.385 142.405   5.498  1.00 68.00           N  
ATOM    662  CA  GLY A 101      43.274 143.606   4.690  1.00 68.00           C  
ATOM    663  C   GLY A 101      43.180 144.803   5.618  1.00 68.00           C  
ATOM    664  O   GLY A 101      43.822 145.830   5.413  1.00 68.00           O  
ATOM    665  N   GLU A 102      42.416 144.622   6.688  1.00 68.00           N  
ATOM    666  CA  GLU A 102      42.177 145.639   7.705  1.00 68.00           C  
ATOM    667  C   GLU A 102      43.410 146.092   8.479  1.00 68.00           C  
ATOM    668  O   GLU A 102      43.347 147.041   9.259  1.00 68.00           O  
ATOM    669  CB  GLU A 102      41.161 145.085   8.684  1.00 68.00           C  
ATOM    670  CG  GLU A 102      40.665 146.037   9.710  1.00 68.00           C  
ATOM    671  CD  GLU A 102      39.582 145.402  10.511  1.00 68.00           C  
ATOM    672  OE1 GLU A 102      39.916 144.657  11.452  1.00 68.00           O  
ATOM    673  OE2 GLU A 102      38.400 145.607  10.165  1.00 68.00           O  
ATOM    674  N   VAL A 103      44.532 145.421   8.259  1.00 68.00           N  
ATOM    675  CA  VAL A 103      45.756 145.749   8.975  1.00 68.00           C  
ATOM    676  C   VAL A 103      46.861 146.369   8.127  1.00 68.00           C  
ATOM    677  O   VAL A 103      47.910 146.745   8.651  1.00 68.00           O  
ATOM    678  CB  VAL A 103      46.319 144.496   9.672  1.00 68.00           C  
ATOM    679  CG1 VAL A 103      45.341 143.998  10.723  1.00 68.00           C  
ATOM    680  CG2 VAL A 103      46.580 143.406   8.648  1.00 68.00           C  
ATOM    681  N   GLU A 104      46.632 146.483   6.825  1.00 68.00           N  
ATOM    682  CA  GLU A 104      47.640 147.039   5.928  1.00 68.00           C  
ATOM    683  C   GLU A 104      47.707 148.555   5.985  1.00 68.00           C  
ATOM    684  O   GLU A 104      48.776 149.138   6.181  1.00 68.00           O  
ATOM    685  CB  GLU A 104      47.342 146.620   4.500  1.00 68.00           C  
ATOM    686  CG  GLU A 104      46.893 145.187   4.363  1.00 68.00           C  
ATOM    687  CD  GLU A 104      46.761 144.789   2.925  1.00 68.00           C  
ATOM    688  OE1 GLU A 104      47.611 145.239   2.135  1.00 68.00           O  
ATOM    689  OE2 GLU A 104      45.816 144.052   2.577  1.00 68.00           O  
ATOM    690  N   GLN A 105      46.552 149.178   5.772  1.00 68.00           N  
ATOM    691  CA  GLN A 105      46.395 150.628   5.775  1.00 68.00           C  
ATOM    692  C   GLN A 105      47.342 151.358   6.725  1.00 68.00           C  
ATOM    693  O   GLN A 105      48.158 152.147   6.273  1.00 68.00           O  
ATOM    694  CB  GLN A 105      44.942 151.030   6.071  1.00 68.00           C  
ATOM    695  N   PRO A 106      47.297 151.035   8.043  1.00 68.00           N  
ATOM    696  CA  PRO A 106      48.177 151.707   9.016  1.00 68.00           C  
ATOM    697  C   PRO A 106      49.637 151.852   8.606  1.00 68.00           C  
ATOM    698  O   PRO A 106      50.182 152.957   8.657  1.00 68.00           O  
ATOM    699  CB  PRO A 106      48.013 150.840  10.274  1.00 68.00           C  
ATOM    700  CG  PRO A 106      47.521 149.529   9.756  1.00 68.00           C  
ATOM    701  CD  PRO A 106      46.558 149.955   8.694  1.00 68.00           C  
ATOM    702  N   GLY A 107      50.271 150.758   8.198  1.00 68.00           N  
ATOM    703  CA  GLY A 107      51.659 150.835   7.779  1.00 68.00           C  
ATOM    704  C   GLY A 107      51.760 151.795   6.611  1.00 68.00           C  
ATOM    705  O   GLY A 107      52.566 152.727   6.617  1.00 68.00           O  
ATOM    706  N   ASP A 108      50.861 151.609   5.650  1.00 68.00           N  
ATOM    707  CA  ASP A 108      50.790 152.426   4.445  1.00 68.00           C  
ATOM    708  C   ASP A 108      50.410 153.870   4.784  1.00 68.00           C  
ATOM    709  O   ASP A 108      50.714 154.796   4.030  1.00 68.00           O  
ATOM    710  CB  ASP A 108      49.771 151.807   3.482  1.00 68.00           C  
ATOM    711  CG  ASP A 108      49.881 152.352   2.076  1.00 68.00           C  
ATOM    712  OD1 ASP A 108      51.002 152.394   1.524  1.00 68.00           O  
ATOM    713  OD2 ASP A 108      48.830 152.718   1.515  1.00 68.00           O  
ATOM    714  N   THR A 109      49.758 154.057   5.929  1.00 68.00           N  
ATOM    715  CA  THR A 109      49.350 155.378   6.384  1.00 68.00           C  
ATOM    716  C   THR A 109      50.605 156.088   6.868  1.00 68.00           C  
ATOM    717  O   THR A 109      50.908 157.197   6.432  1.00 68.00           O  
ATOM    718  CB  THR A 109      48.335 155.298   7.551  1.00 68.00           C  
ATOM    719  OG1 THR A 109      47.241 154.448   7.188  1.00 68.00           O  
ATOM    720  CG2 THR A 109      47.787 156.677   7.876  1.00 68.00           C  
ATOM    721  N   GLN A 110      51.361 155.418   7.736  1.00 68.00           N  
ATOM    722  CA  GLN A 110      52.597 155.976   8.271  1.00 68.00           C  
ATOM    723  C   GLN A 110      53.518 156.334   7.104  1.00 68.00           C  
ATOM    724  O   GLN A 110      54.242 157.329   7.155  1.00 68.00           O  
ATOM    725  CB  GLN A 110      53.271 154.968   9.211  1.00 68.00           C  
ATOM    726  CG  GLN A 110      52.368 154.505  10.358  1.00 68.00           C  
ATOM    727  CD  GLN A 110      53.038 153.531  11.320  1.00 68.00           C  
ATOM    728  OE1 GLN A 110      52.690 153.472  12.496  1.00 68.00           O  
ATOM    729  NE2 GLN A 110      53.993 152.761  10.826  1.00 68.00           N  
ATOM    730  N   VAL A 111      53.432 155.546   6.035  1.00 68.00           N  
ATOM    731  CA  VAL A 111      54.231 155.761   4.831  1.00 68.00           C  
ATOM    732  C   VAL A 111      54.018 157.164   4.262  1.00 68.00           C  
ATOM    733  O   VAL A 111      54.978 157.918   4.084  1.00 68.00           O  
ATOM    734  CB  VAL A 111      53.902 154.711   3.738  1.00 68.00           C  
ATOM    735  CG1 VAL A 111      54.666 155.012   2.461  1.00 68.00           C  
ATOM    736  CG2 VAL A 111      54.247 153.316   4.229  1.00 68.00           C  
ATOM    737  N   VAL A 112      52.765 157.519   3.981  1.00 68.00           N  
ATOM    738  CA  VAL A 112      52.466 158.841   3.436  1.00 68.00           C  
ATOM    739  C   VAL A 112      52.838 159.963   4.396  1.00 68.00           C  
ATOM    740  O   VAL A 112      53.552 160.896   4.018  1.00 68.00           O  
ATOM    741  CB  VAL A 112      50.974 159.002   3.011  1.00 68.00           C  
ATOM    742  CG1 VAL A 112      50.063 158.129   3.854  1.00 68.00           C  
ATOM    743  CG2 VAL A 112      50.550 160.469   3.133  1.00 68.00           C  
ATOM    744  N   LEU A 113      52.358 159.862   5.635  1.00 68.00           N  
ATOM    745  CA  LEU A 113      52.621 160.871   6.658  1.00 68.00           C  
ATOM    746  C   LEU A 113      54.105 161.244   6.704  1.00 68.00           C  
ATOM    747  O   LEU A 113      54.466 162.357   7.082  1.00 68.00           O  
ATOM    748  CB  LEU A 113      52.169 160.380   8.045  1.00 68.00           C  
ATOM    749  CG  LEU A 113      50.985 159.421   8.270  1.00 68.00           C  
ATOM    750  CD1 LEU A 113      50.701 159.346   9.762  1.00 68.00           C  
ATOM    751  CD2 LEU A 113      49.723 159.825   7.513  1.00 68.00           C  
ATOM    752  N   LEU A 114      54.950 160.307   6.280  1.00 68.00           N  
ATOM    753  CA  LEU A 114      56.397 160.476   6.256  1.00 68.00           C  
ATOM    754  C   LEU A 114      56.937 161.344   5.116  1.00 68.00           C  
ATOM    755  O   LEU A 114      57.291 162.504   5.324  1.00 68.00           O  
ATOM    756  CB  LEU A 114      57.059 159.096   6.199  1.00 68.00           C  
ATOM    757  CG  LEU A 114      57.950 158.620   7.348  1.00 68.00           C  
ATOM    758  CD1 LEU A 114      57.790 159.495   8.579  1.00 68.00           C  
ATOM    759  CD2 LEU A 114      57.615 157.169   7.661  1.00 68.00           C  
ATOM    760  N   THR A 115      56.984 160.767   3.917  1.00 68.00           N  
ATOM    761  CA  THR A 115      57.505 161.414   2.707  1.00 68.00           C  
ATOM    762  C   THR A 115      57.193 162.897   2.500  1.00 68.00           C  
ATOM    763  O   THR A 115      57.867 163.568   1.717  1.00 68.00           O  
ATOM    764  CB  THR A 115      57.072 160.648   1.444  1.00 68.00           C  
ATOM    765  OG1 THR A 115      56.493 159.390   1.817  1.00 68.00           O  
ATOM    766  CG2 THR A 115      58.269 160.403   0.535  1.00 68.00           C  
ATOM    767  N   GLU A 116      56.156 163.393   3.167  1.00 68.00           N  
ATOM    768  CA  GLU A 116      55.764 164.796   3.073  1.00 68.00           C  
ATOM    769  C   GLU A 116      56.972 165.701   3.281  1.00 68.00           C  
ATOM    770  O   GLU A 116      57.052 166.797   2.724  1.00 68.00           O  
ATOM    771  CB  GLU A 116      54.716 165.112   4.140  1.00 68.00           C  
ATOM    772  CG  GLU A 116      55.213 164.975   5.586  1.00 68.00           C  
ATOM    773  CD  GLU A 116      55.382 166.310   6.303  1.00 68.00           C  
ATOM    774  OE1 GLU A 116      55.714 167.322   5.648  1.00 68.00           O  
ATOM    775  OE2 GLU A 116      55.183 166.344   7.535  1.00 68.00           O  
ATOM    776  N   ILE A 117      57.889 165.242   4.126  1.00 68.00           N  
ATOM    777  CA  ILE A 117      59.095 165.984   4.438  1.00 68.00           C  
ATOM    778  C   ILE A 117      60.296 165.341   3.754  1.00 68.00           C  
ATOM    779  O   ILE A 117      60.392 164.113   3.663  1.00 68.00           O  
ATOM    780  CB  ILE A 117      59.328 166.042   5.973  1.00 68.00           C  
ATOM    781  CG1 ILE A 117      60.434 167.045   6.306  1.00 68.00           C  
ATOM    782  CG2 ILE A 117      59.665 164.659   6.522  1.00 68.00           C  
ATOM    783  CD1 ILE A 117      60.072 168.480   5.979  1.00 68.00           C  
ATOM    784  N   ARG A 118      61.190 166.187   3.251  1.00 68.00           N  
ATOM    785  CA  ARG A 118      62.408 165.753   2.580  1.00 68.00           C  
ATOM    786  C   ARG A 118      63.270 166.963   2.219  1.00 68.00           C  
ATOM    787  O   ARG A 118      64.376 166.762   1.676  1.00 68.00           O  
ATOM    788  CB  ARG A 118      62.095 164.930   1.323  1.00 68.00           C  
ATOM    789  OXT ARG A 118      62.829 168.101   2.492  1.00 68.00           O  
