# Supplementary material for: Tailored structured peptide design with a key-cutting machine approach
Source: Nat Mach Intell. 2025 Oct 21;7(10):1685–97. doi: 10.1038/s42256-025-01119-2 (PMC12552119; doi:10.1038/s42256-025-01119-2)
Supplement: Supplementary file 3 — Statistical data for the ternary plots of the comparison between our method and ESM-IF1, ProteinSolver and ProteinMPNN. [file 42256_2025_1119_MOESM3_ESM.zip › Fig1d/Fig1dd_1o6w_designed.pdb]

HEADER                                            18-OCT-22                     
TITLE     ESMFOLD V1 PREDICTION FOR INPUT
REMARK   1                                                                      
REMARK   1 REFERENCE 1                                                          
REMARK   1  AUTH   ZEMING LIN, HALIL AKIN, ROSHAN RAO, BRIAN HIE, ZHONGKAI ZHU,
REMARK   1  AUTH 2 WENTING LU, NIKITA SMETANIN, ROBERT VERKUIL, ORI KABELI,
REMARK   1  AUTH 3 YANIV SHMUELI, ALLAN DOS SANTOS COSTA,
REMARK   1  AUTH 4 MARYAM FAZEL-ZARANDI, TOM SERCU, SALVATORE CANDIDO,
REMARK   1  AUTH 5 ALEXANDER RIVES
REMARK   1  TITL   EVOLUTIONARY-SCALE PREDICTION OF ATOMIC LEVEL PROTEIN
REMARK   1  TITL 2 STRUCTURE WITH A LANGUAGE MODEL
REMARK   1  REF                                                                 
REMARK   1  REFN                                                                
REMARK   1  PMID                                                                
REMARK   1  DOI    10.1101/2022.07.20.500902                                    
REMARK   1                                                                      
REMARK   1 LICENSE AND DISCLAIMERS                
REMARK   1 ESM METAGENOMIC ATLAS DATA IS AVAILABLE UNDER
REMARK   1 A CC-BY-4.0 LICENSE FOR ACADEMIC AND COMMERCIAL USE.
REMARK   1 COPYRIGHT (C) META PLATFORMS, INC. ALL RIGHTS RESERVED.
REMARK   1 USE OF THE ESM METAGENOMIC ATLAS DATA IS SUBJECT
REMARK   1 TO THE META OPEN SOURCE TERMS OF USE AND PRIVACY POLICY.
ATOM      1  N   CYS A   1     -10.716   1.396  -1.888  1.00  0.74           N  
ATOM      2  CA  CYS A   1      -9.486   1.561  -1.122  1.00  0.75           C  
ATOM      3  C   CYS A   1      -9.202   0.328  -0.272  1.00  0.75           C  
ATOM      4  CB  CYS A   1      -9.572   2.798  -0.228  1.00  0.71           C  
ATOM      5  O   CYS A   1     -10.129  -0.313   0.228  1.00  0.69           O  
ATOM      6  SG  CYS A   1     -10.007   4.309  -1.117  1.00  0.67           S  
ATOM      7  N   THR A   2      -8.014  -0.285  -0.276  1.00  0.81           N  
ATOM      8  CA  THR A   2      -7.705  -1.517   0.442  1.00  0.81           C  
ATOM      9  C   THR A   2      -6.579  -1.289   1.446  1.00  0.81           C  
ATOM     10  CB  THR A   2      -7.311  -2.645  -0.529  1.00  0.79           C  
ATOM     11  O   THR A   2      -5.728  -0.420   1.246  1.00  0.80           O  
ATOM     12  CG2 THR A   2      -8.419  -2.912  -1.542  1.00  0.73           C  
ATOM     13  OG1 THR A   2      -6.118  -2.270  -1.230  1.00  0.74           O  
ATOM     14  N   ILE A   3      -6.678  -1.885   2.633  1.00  0.82           N  
ATOM     15  CA  ILE A   3      -5.643  -1.799   3.658  1.00  0.82           C  
ATOM     16  C   ILE A   3      -4.665  -2.961   3.502  1.00  0.82           C  
ATOM     17  CB  ILE A   3      -6.253  -1.797   5.077  1.00  0.80           C  
ATOM     18  O   ILE A   3      -5.078  -4.115   3.367  1.00  0.81           O  
ATOM     19  CG1 ILE A   3      -7.194  -0.599   5.253  1.00  0.71           C  
ATOM     20  CG2 ILE A   3      -5.149  -1.787   6.139  1.00  0.71           C  
ATOM     21  CD1 ILE A   3      -8.094  -0.694   6.478  1.00  0.70           C  
ATOM     22  N   HIS A   4      -3.383  -2.562   3.421  1.00  0.81           N  
ATOM     23  CA  HIS A   4      -2.321  -3.561   3.401  1.00  0.82           C  
ATOM     24  C   HIS A   4      -1.386  -3.395   4.594  1.00  0.82           C  
ATOM     25  CB  HIS A   4      -1.527  -3.474   2.096  1.00  0.79           C  
ATOM     26  O   HIS A   4      -1.345  -2.329   5.213  1.00  0.80           O  
ATOM     27  CG  HIS A   4      -2.323  -3.840   0.884  1.00  0.74           C  
ATOM     28  CD2 HIS A   4      -3.133  -3.097   0.094  1.00  0.70           C  
ATOM     29  ND1 HIS A   4      -2.339  -5.116   0.362  1.00  0.68           N  
ATOM     30  CE1 HIS A   4      -3.126  -5.140  -0.700  1.00  0.70           C  
ATOM     31  NE2 HIS A   4      -3.621  -3.928  -0.884  1.00  0.66           N  
ATOM     32  N   VAL A   5      -0.695  -4.434   5.116  1.00  0.82           N  
ATOM     33  CA  VAL A   5       0.353  -4.378   6.130  1.00  0.82           C  
ATOM     34  C   VAL A   5       1.720  -4.535   5.469  1.00  0.82           C  
ATOM     35  CB  VAL A   5       0.156  -5.466   7.210  1.00  0.80           C  
ATOM     36  O   VAL A   5       1.953  -5.493   4.728  1.00  0.81           O  
ATOM     37  CG1 VAL A   5       1.234  -5.358   8.287  1.00  0.74           C  
ATOM     38  CG2 VAL A   5      -1.236  -5.355   7.830  1.00  0.73           C  
ATOM     39  N   ASP A   6       2.643  -3.499   5.456  1.00  0.82           N  
ATOM     40  CA  ASP A   6       3.975  -3.581   4.865  1.00  0.83           C  
ATOM     41  C   ASP A   6       4.879  -4.508   5.674  1.00  0.84           C  
ATOM     42  CB  ASP A   6       4.604  -2.190   4.764  1.00  0.81           C  
ATOM     43  O   ASP A   6       4.433  -5.130   6.640  1.00  0.83           O  
ATOM     44  CG  ASP A   6       4.993  -1.615   6.115  1.00  0.77           C  
ATOM     45  OD1 ASP A   6       4.936  -2.346   7.127  1.00  0.75           O  
ATOM     46  OD2 ASP A   6       5.357  -0.420   6.167  1.00  0.77           O  
ATOM     47  N   ASP A   7       6.041  -4.705   5.286  1.00  0.83           N  
ATOM     48  CA  ASP A   7       7.000  -5.609   5.914  1.00  0.84           C  
ATOM     49  C   ASP A   7       7.339  -5.153   7.331  1.00  0.84           C  
ATOM     50  CB  ASP A   7       8.275  -5.707   5.073  1.00  0.81           C  
ATOM     51  O   ASP A   7       7.810  -5.946   8.148  1.00  0.83           O  
ATOM     52  CG  ASP A   7       8.077  -6.482   3.783  1.00  0.77           C  
ATOM     53  OD1 ASP A   7       7.122  -7.284   3.693  1.00  0.76           O  
ATOM     54  OD2 ASP A   7       8.884  -6.292   2.848  1.00  0.78           O  
ATOM     55  N   ASN A   8       7.117  -3.900   7.610  1.00  0.83           N  
ATOM     56  CA  ASN A   8       7.443  -3.362   8.926  1.00  0.83           C  
ATOM     57  C   ASN A   8       6.222  -3.339   9.841  1.00  0.81           C  
ATOM     58  CB  ASN A   8       8.039  -1.958   8.800  1.00  0.79           C  
ATOM     59  O   ASN A   8       6.303  -2.876  10.980  1.00  0.78           O  
ATOM     60  CG  ASN A   8       9.380  -1.954   8.091  1.00  0.70           C  
ATOM     61  ND2 ASN A   8       9.630  -0.916   7.302  1.00  0.65           N  
ATOM     62  OD1 ASN A   8      10.183  -2.877   8.251  1.00  0.67           O  
ATOM     63  N   GLY A   9       5.131  -3.970   9.321  1.00  0.83           N  
ATOM     64  CA  GLY A   9       3.939  -4.044  10.150  1.00  0.83           C  
ATOM     65  C   GLY A   9       3.061  -2.811  10.044  1.00  0.82           C  
ATOM     66  O   GLY A   9       2.115  -2.648  10.818  1.00  0.79           O  
ATOM     67  N   HIS A  10       3.395  -1.831   9.333  1.00  0.83           N  
ATOM     68  CA  HIS A  10       2.609  -0.607   9.229  1.00  0.83           C  
ATOM     69  C   HIS A  10       1.444  -0.781   8.261  1.00  0.82           C  
ATOM     70  CB  HIS A  10       3.492   0.560   8.783  1.00  0.81           C  
ATOM     71  O   HIS A  10       1.575  -1.460   7.240  1.00  0.79           O  
ATOM     72  CG  HIS A  10       4.685   0.778   9.658  1.00  0.77           C  
ATOM     73  CD2 HIS A  10       4.834   0.677  11.000  1.00  0.75           C  
ATOM     74  ND1 HIS A  10       5.915   1.152   9.160  1.00  0.72           N  
ATOM     75  CE1 HIS A  10       6.771   1.271  10.162  1.00  0.74           C  
ATOM     76  NE2 HIS A  10       6.140   0.988  11.289  1.00  0.72           N  
ATOM     77  N   GLN A  11       0.267  -0.322   8.665  1.00  0.83           N  
ATOM     78  CA  GLN A  11      -0.897  -0.276   7.787  1.00  0.83           C  
ATOM     79  C   GLN A  11      -0.696   0.731   6.658  1.00  0.82           C  
ATOM     80  CB  GLN A  11      -2.157   0.072   8.583  1.00  0.81           C  
ATOM     81  O   GLN A  11      -0.381   1.897   6.908  1.00  0.80           O  
ATOM     82  CG  GLN A  11      -2.598  -1.023   9.545  1.00  0.76           C  
ATOM     83  CD  GLN A  11      -3.801  -0.622  10.378  1.00  0.75           C  
ATOM     84  NE2 GLN A  11      -4.067  -1.377  11.438  1.00  0.69           N  
ATOM     85  OE1 GLN A  11      -4.486   0.359  10.071  1.00  0.71           O  
ATOM     86  N   VAL A  12      -0.833   0.287   5.379  1.00  0.82           N  
ATOM     87  CA  VAL A  12      -0.708   1.147   4.206  1.00  0.82           C  
ATOM     88  C   VAL A  12      -2.002   1.109   3.397  1.00  0.81           C  
ATOM     89  CB  VAL A  12       0.487   0.728   3.321  1.00  0.80           C  
ATOM     90  O   VAL A  12      -2.600   0.045   3.220  1.00  0.79           O  
ATOM     91  CG1 VAL A  12       0.988   1.912   2.495  1.00  0.71           C  
ATOM     92  CG2 VAL A  12       1.614   0.157   4.180  1.00  0.72           C  
ATOM     93  N   PHE A  13      -2.612   2.160   3.149  1.00  0.80           N  
ATOM     94  CA  PHE A  13      -3.835   2.286   2.365  1.00  0.80           C  
ATOM     95  C   PHE A  13      -3.515   2.458   0.885  1.00  0.80           C  
ATOM     96  CB  PHE A  13      -4.673   3.469   2.861  1.00  0.78           C  
ATOM     97  O   PHE A  13      -2.669   3.277   0.519  1.00  0.77           O  
ATOM     98  CG  PHE A  13      -5.161   3.316   4.276  1.00  0.73           C  
ATOM     99  CD1 PHE A  13      -6.403   2.751   4.541  1.00  0.69           C  
ATOM    100  CD2 PHE A  13      -4.378   3.738   5.343  1.00  0.70           C  
ATOM    101  CE1 PHE A  13      -6.857   2.607   5.850  1.00  0.69           C  
ATOM    102  CE2 PHE A  13      -4.825   3.598   6.654  1.00  0.68           C  
ATOM    103  CZ  PHE A  13      -6.065   3.034   6.905  1.00  0.67           C  
ATOM    104  N   TYR A  14      -3.901   1.508   0.135  1.00  0.79           N  
ATOM    105  CA  TYR A  14      -3.780   1.587  -1.317  1.00  0.79           C  
ATOM    106  C   TYR A  14      -5.070   2.101  -1.945  1.00  0.79           C  
ATOM    107  CB  TYR A  14      -3.425   0.217  -1.902  1.00  0.77           C  
ATOM    108  O   TYR A  14      -6.144   1.535  -1.723  1.00  0.78           O  
ATOM    109  CG  TYR A  14      -3.403   0.188  -3.411  1.00  0.74           C  
ATOM    110  CD1 TYR A  14      -4.441  -0.399  -4.131  1.00  0.70           C  
ATOM    111  CD2 TYR A  14      -2.344   0.746  -4.119  1.00  0.72           C  
ATOM    112  CE1 TYR A  14      -4.424  -0.430  -5.522  1.00  0.70           C  
ATOM    113  CE2 TYR A  14      -2.317   0.722  -5.510  1.00  0.69           C  
ATOM    114  OH  TYR A  14      -3.338   0.105  -7.577  1.00  0.68           O  
ATOM    115  CZ  TYR A  14      -3.360   0.133  -6.201  1.00  0.69           C  
ATOM    116  N   CYS A  15      -4.990   3.241  -2.599  1.00  0.78           N  
ATOM    117  CA  CYS A  15      -6.112   3.754  -3.377  1.00  0.78           C  
ATOM    118  C   CYS A  15      -6.055   3.251  -4.815  1.00  0.78           C  
ATOM    119  CB  CYS A  15      -6.122   5.282  -3.362  1.00  0.76           C  
ATOM    120  O   CYS A  15      -5.132   3.589  -5.558  1.00  0.76           O  
ATOM    121  SG  CYS A  15      -7.532   6.010  -4.224  1.00  0.73           S  
ATOM    122  N   ALA A  16      -6.938   2.409  -5.221  1.00  0.77           N  
ATOM    123  CA  ALA A  16      -6.981   1.875  -6.580  1.00  0.77           C  
ATOM    124  C   ALA A  16      -7.176   2.991  -7.602  1.00  0.78           C  
ATOM    125  CB  ALA A  16      -8.095   0.839  -6.709  1.00  0.75           C  
ATOM    126  O   ALA A  16      -6.636   2.929  -8.709  1.00  0.77           O  
ATOM    127  N   LYS A  17      -7.951   3.968  -7.281  1.00  0.78           N  
ATOM    128  CA  LYS A  17      -8.299   5.040  -8.209  1.00  0.78           C  
ATOM    129  C   LYS A  17      -7.076   5.882  -8.560  1.00  0.78           C  
ATOM    130  CB  LYS A  17      -9.395   5.928  -7.619  1.00  0.75           C  
ATOM    131  O   LYS A  17      -6.852   6.206  -9.728  1.00  0.75           O  
ATOM    132  CG  LYS A  17      -9.927   6.978  -8.582  1.00  0.68           C  
ATOM    133  CD  LYS A  17     -11.051   7.794  -7.956  1.00  0.66           C  
ATOM    134  CE  LYS A  17     -11.566   8.863  -8.910  1.00  0.58           C  
ATOM    135  NZ  LYS A  17     -12.682   9.652  -8.307  1.00  0.49           N  
ATOM    136  N   SER A  18      -6.260   6.243  -7.639  1.00  0.75           N  
ATOM    137  CA  SER A  18      -5.077   7.072  -7.846  1.00  0.74           C  
ATOM    138  C   SER A  18      -3.834   6.216  -8.071  1.00  0.74           C  
ATOM    139  CB  SER A  18      -4.857   8.001  -6.652  1.00  0.71           C  
ATOM    140  O   SER A  18      -2.825   6.702  -8.585  1.00  0.72           O  
ATOM    141  OG  SER A  18      -4.584   7.255  -5.478  1.00  0.65           O  
ATOM    142  N   GLY A  19      -3.908   4.861  -7.889  1.00  0.78           N  
ATOM    143  CA  GLY A  19      -2.700   4.054  -7.962  1.00  0.78           C  
ATOM    144  C   GLY A  19      -1.708   4.364  -6.857  1.00  0.77           C  
ATOM    145  O   GLY A  19      -0.518   4.068  -6.983  1.00  0.74           O  
ATOM    146  N   THR A  20      -2.031   5.087  -5.853  1.00  0.80           N  
ATOM    147  CA  THR A  20      -1.050   5.597  -4.901  1.00  0.79           C  
ATOM    148  C   THR A  20      -1.264   4.982  -3.522  1.00  0.79           C  
ATOM    149  CB  THR A  20      -1.117   7.132  -4.798  1.00  0.78           C  
ATOM    150  O   THR A  20      -2.355   4.497  -3.215  1.00  0.76           O  
ATOM    151  CG2 THR A  20      -0.986   7.782  -6.171  1.00  0.71           C  
ATOM    152  OG1 THR A  20      -2.372   7.512  -4.220  1.00  0.73           O  
ATOM    153  N   MET A  21      -0.080   4.762  -2.779  1.00  0.77           N  
ATOM    154  CA  MET A  21      -0.059   4.324  -1.386  1.00  0.77           C  
ATOM    155  C   MET A  21      -0.067   5.520  -0.440  1.00  0.76           C  
ATOM    156  CB  MET A  21       1.166   3.450  -1.115  1.00  0.74           C  
ATOM    157  O   MET A  21       0.705   6.464  -0.620  1.00  0.73           O  
ATOM    158  CG  MET A  21       1.124   2.100  -1.814  1.00  0.69           C  
ATOM    159  SD  MET A  21       2.135   0.832  -0.956  1.00  0.65           S  
ATOM    160  CE  MET A  21       2.451  -0.309  -2.331  1.00  0.62           C  
ATOM    161  N   HIS A  22      -1.051   5.785   0.398  1.00  0.72           N  
ATOM    162  CA  HIS A  22      -1.065   6.870   1.373  1.00  0.70           C  
ATOM    163  C   HIS A  22      -1.314   6.342   2.782  1.00  0.70           C  
ATOM    164  CB  HIS A  22      -2.129   7.906   1.006  1.00  0.68           C  
ATOM    165  O   HIS A  22      -1.783   5.214   2.953  1.00  0.66           O  
ATOM    166  CG  HIS A  22      -3.491   7.322   0.802  1.00  0.66           C  
ATOM    167  CD2 HIS A  22      -4.553   7.232   1.636  1.00  0.64           C  
ATOM    168  ND1 HIS A  22      -3.879   6.736  -0.383  1.00  0.66           N  
ATOM    169  CE1 HIS A  22      -5.126   6.311  -0.269  1.00  0.62           C  
ATOM    170  NE2 HIS A  22      -5.558   6.599   0.947  1.00  0.61           N  
ATOM    171  N   ALA A  23      -0.685   6.962   3.864  1.00  0.64           N  
ATOM    172  CA  ALA A  23      -0.881   6.650   5.278  1.00  0.63           C  
ATOM    173  C   ALA A  23      -2.301   6.991   5.723  1.00  0.64           C  
ATOM    174  CB  ALA A  23       0.136   7.398   6.135  1.00  0.61           C  
ATOM    175  O   ALA A  23      -2.746   6.553   6.786  1.00  0.62           O  
ATOM    176  N   MET A  24      -3.116   7.798   4.994  1.00  0.57           N  
ATOM    177  CA  MET A  24      -4.328   8.506   5.395  1.00  0.58           C  
ATOM    178  C   MET A  24      -5.558   7.903   4.724  1.00  0.57           C  
ATOM    179  CB  MET A  24      -4.222   9.993   5.053  1.00  0.52           C  
ATOM    180  O   MET A  24      -5.447   7.264   3.677  1.00  0.54           O  
ATOM    181  CG  MET A  24      -3.078  10.704   5.758  1.00  0.50           C  
ATOM    182  SD  MET A  24      -3.311  12.523   5.818  1.00  0.49           S  
ATOM    183  CE  MET A  24      -2.938  12.950   4.095  1.00  0.42           C  
ATOM    184  N   THR A  25      -6.734   7.740   5.525  1.00  0.62           N  
ATOM    185  CA  THR A  25      -8.134   7.444   5.244  1.00  0.61           C  
ATOM    186  C   THR A  25      -8.520   7.926   3.849  1.00  0.62           C  
ATOM    187  CB  THR A  25      -9.062   8.091   6.289  1.00  0.58           C  
ATOM    188  O   THR A  25      -8.062   8.980   3.402  1.00  0.61           O  
ATOM    189  CG2 THR A  25      -8.817   7.509   7.678  1.00  0.53           C  
ATOM    190  OG1 THR A  25      -8.821   9.503   6.325  1.00  0.56           O  
ATOM    191  N   CYS A  26      -8.617   6.884   2.814  1.00  0.58           N  
ATOM    192  CA  CYS A  26      -9.299   7.244   1.576  1.00  0.60           C  
ATOM    193  C   CYS A  26     -10.730   7.691   1.851  1.00  0.58           C  
ATOM    194  CB  CYS A  26      -9.301   6.066   0.602  1.00  0.55           C  
ATOM    195  O   CYS A  26     -11.346   7.250   2.822  1.00  0.56           O  
ATOM    196  SG  CYS A  26     -10.829   5.910  -0.349  1.00  0.62           S  
