# Supplementary material for: Tailored structured peptide design with a key-cutting machine approach
Source: Nat Mach Intell. 2025 Oct 21;7(10):1685–97. doi: 10.1038/s42256-025-01119-2 (PMC12552119; doi:10.1038/s42256-025-01119-2)
Supplement: Supplementary file 3 — Statistical data for the ternary plots of the comparison between our method and ESM-IF1, ProteinSolver and ProteinMPNN. [file 42256_2025_1119_MOESM3_ESM.zip › Fig1d/Fig1dv_1r5l_reference.pdb]

ATOM    468  N   PRO A  81     -12.517  67.113   5.958  1.00 25.10           N  
ATOM    469  CA  PRO A  81     -13.423  67.802   6.889  1.00 27.59           C  
ATOM    470  C   PRO A  81     -13.839  67.016   8.118  1.00 26.98           C  
ATOM    471  O   PRO A  81     -14.132  67.610   9.169  1.00 33.40           O  
ATOM    472  CB  PRO A  81     -14.623  68.167   5.992  1.00 26.57           C  
ATOM    473  CG  PRO A  81     -14.626  67.023   5.007  1.00 28.87           C  
ATOM    474  CD  PRO A  81     -13.168  66.915   4.641  1.00 27.52           C  
ATOM    475  N   GLU A  82     -13.852  65.693   8.004  1.00 32.25           N  
ATOM    476  CA  GLU A  82     -14.190  64.828   9.122  1.00 31.74           C  
ATOM    477  C   GLU A  82     -13.255  65.146  10.301  1.00 32.94           C  
ATOM    478  O   GLU A  82     -13.672  65.126  11.464  1.00 32.37           O  
ATOM    479  CB  GLU A  82     -14.058  63.346   8.728  1.00 35.44           C  
ATOM    480  CG  GLU A  82     -12.773  62.946   7.980  1.00 40.38           C  
ATOM    481  CD  GLU A  82     -12.825  63.233   6.464  1.00 40.20           C  
ATOM    482  OE1 GLU A  82     -13.488  64.211   6.059  1.00 40.92           O  
ATOM    483  OE2 GLU A  82     -12.182  62.485   5.680  1.00 39.20           O  
ATOM    484  N   ILE A  83     -12.005  65.474   9.980  1.00 25.64           N  
ATOM    485  CA  ILE A  83     -11.037  65.796  11.027  1.00 22.39           C  
ATOM    486  C   ILE A  83     -10.929  67.304  11.268  1.00 25.05           C  
ATOM    487  O   ILE A  83     -10.909  67.763  12.405  1.00 30.10           O  
ATOM    488  CB  ILE A  83      -9.609  65.264  10.657  1.00 23.18           C  
ATOM    489  CG1 ILE A  83      -9.653  63.777  10.293  1.00 23.75           C  
ATOM    490  CG2 ILE A  83      -8.654  65.467  11.871  1.00 23.96           C  
ATOM    491  CD1 ILE A  83      -8.366  63.234   9.637  1.00 24.36           C  
ATOM    492  N   SER A  84     -10.884  68.076  10.192  1.00 22.40           N  
ATOM    493  CA  SER A  84     -10.628  69.522  10.269  1.00 25.37           C  
ATOM    494  C   SER A  84     -11.714  70.541  10.535  1.00 24.70           C  
ATOM    495  O   SER A  84     -11.407  71.660  10.964  1.00 27.27           O  
ATOM    496  CB  SER A  84      -9.961  69.964   8.969  1.00 27.20           C  
ATOM    497  OG  SER A  84     -10.985  70.114   7.959  1.00 28.78           O  
ATOM    498  N   ALA A  85     -12.953  70.167  10.276  1.00 28.83           N  
ATOM    499  CA  ALA A  85     -14.020  71.148  10.359  1.00 33.45           C  
ATOM    500  C   ALA A  85     -14.271  71.688  11.734  1.00 29.48           C  
ATOM    501  O   ALA A  85     -14.232  72.909  11.943  1.00 34.31           O  
ATOM    502  CB  ALA A  85     -15.287  70.577   9.771  1.00 35.29           C  
ATOM    503  N   ASP A  86     -14.509  70.791  12.678  1.00 26.01           N  
ATOM    504  CA  ASP A  86     -14.801  71.218  14.024  1.00 26.17           C  
ATOM    505  C   ASP A  86     -13.630  70.858  14.934  1.00 22.93           C  
ATOM    506  O   ASP A  86     -13.439  69.700  15.245  1.00 28.30           O  
ATOM    507  CB  ASP A  86     -16.051  70.500  14.518  1.00 32.08           C  
ATOM    508  CG  ASP A  86     -16.693  71.205  15.700  1.00 35.05           C  
ATOM    509  OD1 ASP A  86     -15.965  71.838  16.499  1.00 29.91           O  
ATOM    510  OD2 ASP A  86     -17.938  71.122  15.824  1.00 39.23           O  
ATOM    511  N   LEU A  87     -12.891  71.860  15.370  1.00 23.07           N  
ATOM    512  CA  LEU A  87     -11.752  71.612  16.267  1.00 22.05           C  
ATOM    513  C   LEU A  87     -12.098  71.852  17.750  1.00 21.03           C  
ATOM    514  O   LEU A  87     -11.248  71.904  18.659  1.00 22.05           O  
ATOM    515  CB  LEU A  87     -10.578  72.477  15.833  1.00 19.16           C  
ATOM    516  CG  LEU A  87     -10.070  72.154  14.413  1.00 21.58           C  
ATOM    517  CD1 LEU A  87      -8.933  73.149  14.053  1.00 24.84           C  
ATOM    518  CD2 LEU A  87      -9.586  70.723  14.288  1.00 22.48           C  
ATOM    519  N   HIS A  88     -13.382  72.037  18.044  1.00 20.58           N  
ATOM    520  CA  HIS A  88     -13.757  72.194  19.421  1.00 18.95           C  
ATOM    521  C   HIS A  88     -13.449  70.838  20.106  1.00 18.00           C  
ATOM    522  O   HIS A  88     -13.799  69.786  19.608  1.00 21.67           O  
ATOM    523  CB  HIS A  88     -15.264  72.508  19.514  1.00 20.04           C  
ATOM    524  CG  HIS A  88     -15.709  72.861  20.891  1.00 19.96           C  
ATOM    525  ND1 HIS A  88     -15.665  71.965  21.931  1.00 19.48           N  
ATOM    526  CD2 HIS A  88     -16.164  74.027  21.421  1.00 26.23           C  
ATOM    527  CE1 HIS A  88     -16.069  72.557  23.044  1.00 21.60           C  
ATOM    528  NE2 HIS A  88     -16.383  73.807  22.760  1.00 25.78           N  
ATOM    529  N   PRO A  89     -12.866  70.870  21.288  1.00 20.50           N  
ATOM    530  CA  PRO A  89     -12.523  69.608  21.947  1.00 24.51           C  
ATOM    531  C   PRO A  89     -13.624  68.729  22.443  1.00 23.53           C  
ATOM    532  O   PRO A  89     -13.382  67.615  22.841  1.00 22.35           O  
ATOM    533  CB  PRO A  89     -11.561  70.043  23.029  1.00 24.26           C  
ATOM    534  CG  PRO A  89     -12.069  71.419  23.387  1.00 22.09           C  
ATOM    535  CD  PRO A  89     -12.441  72.024  22.073  1.00 19.62           C  
ATOM    536  N   ARG A  90     -14.856  69.219  22.413  1.00 22.35           N  
ATOM    537  CA  ARG A  90     -15.970  68.368  22.859  1.00 21.80           C  
ATOM    538  C   ARG A  90     -16.064  66.968  22.249  1.00 20.61           C  
ATOM    539  O   ARG A  90     -16.444  66.016  22.937  1.00 24.19           O  
ATOM    540  CB  ARG A  90     -17.300  69.117  22.624  1.00 22.93           C  
ATOM    541  CG  ARG A  90     -17.561  69.480  21.188  1.00 22.89           C  
ATOM    542  CD  ARG A  90     -18.720  70.538  21.068  1.00 23.27           C  
ATOM    543  NE  ARG A  90     -18.642  71.106  19.732  1.00 24.84           N  
ATOM    544  CZ  ARG A  90     -18.975  72.354  19.440  1.00 25.87           C  
ATOM    545  NH1 ARG A  90     -19.420  73.165  20.399  1.00 28.89           N  
ATOM    546  NH2 ARG A  90     -18.832  72.793  18.196  1.00 29.83           N  
ATOM    547  N   SER A  91     -15.713  66.797  20.973  1.00 21.56           N  
ATOM    548  CA  SER A  91     -15.800  65.475  20.312  1.00 22.32           C  
ATOM    549  C   SER A  91     -14.768  64.474  20.810  1.00 26.80           C  
ATOM    550  O   SER A  91     -14.963  63.266  20.688  1.00 29.12           O  
ATOM    551  CB  SER A  91     -15.580  65.604  18.794  1.00 25.91           C  
ATOM    552  OG  SER A  91     -14.300  66.219  18.536  1.00 27.07           O  
ATOM    553  N   ILE A  92     -13.665  64.974  21.358  1.00 24.43           N  
ATOM    554  CA  ILE A  92     -12.612  64.076  21.830  1.00 23.39           C  
ATOM    555  C   ILE A  92     -12.212  64.230  23.296  1.00 22.71           C  
ATOM    556  O   ILE A  92     -11.205  63.667  23.777  1.00 21.29           O  
ATOM    557  CB  ILE A  92     -11.358  64.195  20.915  1.00 20.16           C  
ATOM    558  CG1 ILE A  92     -10.918  65.648  20.763  1.00 22.32           C  
ATOM    559  CG2 ILE A  92     -11.687  63.571  19.564  1.00 26.41           C  
ATOM    560  CD1 ILE A  92     -10.329  66.344  21.991  1.00 20.88           C  
ATOM    561  N   ILE A  93     -13.032  64.943  24.054  1.00 20.89           N  
ATOM    562  CA  ILE A  93     -12.708  65.120  25.461  1.00 21.43           C  
ATOM    563  C   ILE A  93     -12.566  63.780  26.203  1.00 19.36           C  
ATOM    564  O   ILE A  93     -11.702  63.646  27.051  1.00 18.58           O  
ATOM    565  CB  ILE A  93     -13.762  66.082  26.129  1.00 25.06           C  
ATOM    566  CG1 ILE A  93     -13.392  66.341  27.595  1.00 24.43           C  
ATOM    567  CG2 ILE A  93     -15.169  65.493  25.970  1.00 25.41           C  
ATOM    568  CD1 ILE A  93     -12.049  67.013  27.773  1.00 27.41           C  
ATOM    569  N   GLY A  94     -13.355  62.774  25.857  1.00 20.12           N  
ATOM    570  CA  GLY A  94     -13.235  61.501  26.528  1.00 18.81           C  
ATOM    571  C   GLY A  94     -11.892  60.808  26.255  1.00 19.14           C  
ATOM    572  O   GLY A  94     -11.342  60.103  27.110  1.00 21.93           O  
ATOM    573  N   LEU A  95     -11.380  61.032  25.048  1.00 18.87           N  
ATOM    574  CA  LEU A  95     -10.110  60.454  24.655  1.00 19.95           C  
ATOM    575  C   LEU A  95      -8.963  61.125  25.462  1.00 16.84           C  
ATOM    576  O   LEU A  95      -8.027  60.442  25.969  1.00 18.84           O  
ATOM    577  CB  LEU A  95      -9.970  60.609  23.149  1.00 19.52           C  
ATOM    578  CG  LEU A  95      -8.672  60.075  22.604  1.00 20.29           C  
ATOM    579  CD1 LEU A  95      -8.478  58.596  22.916  1.00 21.35           C  
ATOM    580  CD2 LEU A  95      -8.799  60.281  21.053  1.00 21.72           C  
