# Supplementary material for: Tailored structured peptide design with a key-cutting machine approach
Source: Nat Mach Intell. 2025 Oct 21;7(10):1685–97. doi: 10.1038/s42256-025-01119-2 (PMC12552119; doi:10.1038/s42256-025-01119-2)
Supplement: Supplementary file 3 — Statistical data for the ternary plots of the comparison between our method and ESM-IF1, ProteinSolver and ProteinMPNN. [file 42256_2025_1119_MOESM3_ESM.zip › Fig1d/Fig1di_5u1y_designed.pdb]

PARENT N/A
ATOM      1  N   GLY A   1       1.780   0.085 -13.276  1.00 65.15           N  
ATOM      2  CA  GLY A   1       2.093   1.358 -12.646  1.00 67.63           C  
ATOM      3  C   GLY A   1       1.123   1.732 -11.541  1.00 67.87           C  
ATOM      4  O   GLY A   1       1.534   2.207 -10.481  1.00 64.24           O  
ATOM      5  N   LEU A   2      -0.119   1.600 -11.782  1.00 68.04           N  
ATOM      6  CA  LEU A   2      -1.195   1.923 -10.852  1.00 70.69           C  
ATOM      7  C   LEU A   2      -1.307   0.864  -9.760  1.00 67.55           C  
ATOM      8  CB  LEU A   2      -2.527   2.048 -11.596  1.00 60.77           C  
ATOM      9  O   LEU A   2      -1.495   1.194  -8.587  1.00 64.00           O  
ATOM     10  CG  LEU A   2      -3.463   3.164 -11.128  1.00 54.71           C  
ATOM     11  CD1 LEU A   2      -3.471   4.307 -12.137  1.00 49.02           C  
ATOM     12  CD2 LEU A   2      -4.873   2.624 -10.913  1.00 51.86           C  
ATOM     13  N   ALA A   3      -1.248  -0.333 -10.166  1.00 74.92           N  
ATOM     14  CA  ALA A   3      -1.438  -1.392  -9.179  1.00 76.29           C  
ATOM     15  C   ALA A   3      -0.344  -1.356  -8.116  1.00 71.51           C  
ATOM     16  CB  ALA A   3      -1.467  -2.758  -9.862  1.00 68.06           C  
ATOM     17  O   ALA A   3      -0.612  -1.568  -6.932  1.00 67.96           O  
ATOM     18  N   PHE A   4       0.795  -1.027  -8.606  1.00 76.81           N  
ATOM     19  CA  PHE A   4       1.926  -0.939  -7.690  1.00 78.01           C  
ATOM     20  C   PHE A   4       1.739   0.212  -6.709  1.00 72.95           C  
ATOM     21  CB  PHE A   4       3.235  -0.762  -8.465  1.00 70.85           C  
ATOM     22  O   PHE A   4       1.984   0.060  -5.510  1.00 69.25           O  
ATOM     23  CG  PHE A   4       4.457  -0.709  -7.588  1.00 63.14           C  
ATOM     24  CD1 PHE A   4       4.826  -1.807  -6.820  1.00 57.31           C  
ATOM     25  CD2 PHE A   4       5.237   0.438  -7.532  1.00 59.54           C  
ATOM     26  CE1 PHE A   4       5.957  -1.761  -6.007  1.00 59.66           C  
ATOM     27  CE2 PHE A   4       6.368   0.492  -6.723  1.00 56.48           C  
ATOM     28  CZ  PHE A   4       6.726  -0.609  -5.961  1.00 60.46           C  
ATOM     29  N   HIS A   5       1.365   1.368  -7.283  1.00 77.83           N  
ATOM     30  CA  HIS A   5       1.142   2.541  -6.446  1.00 78.50           C  
ATOM     31  C   HIS A   5       0.081   2.268  -5.385  1.00 74.16           C  
ATOM     32  CB  HIS A   5       0.731   3.740  -7.302  1.00 72.48           C  
ATOM     33  O   HIS A   5       0.251   2.639  -4.221  1.00 71.18           O  
ATOM     34  CG  HIS A   5       1.812   4.222  -8.217  1.00 65.41           C  
ATOM     35  CD2 HIS A   5       2.859   5.052  -7.997  1.00 60.76           C  
ATOM     36  ND1 HIS A   5       1.887   3.847  -9.541  1.00 63.82           N  
ATOM     37  CE1 HIS A   5       2.938   4.427 -10.097  1.00 59.10           C  
ATOM     38  NE2 HIS A   5       3.544   5.163  -9.182  1.00 59.39           N  
ATOM     39  N   HIS A   6      -0.981   1.482  -5.762  1.00 77.92           N  
ATOM     40  CA  HIS A   6      -2.061   1.145  -4.841  1.00 79.45           C  
ATOM     41  C   HIS A   6      -1.565   0.239  -3.719  1.00 76.32           C  
ATOM     42  CB  HIS A   6      -3.212   0.471  -5.590  1.00 73.25           C  
ATOM     43  O   HIS A   6      -1.975   0.391  -2.566  1.00 73.55           O  
ATOM     44  CG  HIS A   6      -4.205   1.436  -6.157  1.00 65.80           C  
ATOM     45  CD2 HIS A   6      -5.084   2.267  -5.549  1.00 60.68           C  
ATOM     46  ND1 HIS A   6      -4.373   1.620  -7.512  1.00 62.79           N  
ATOM     47  CE1 HIS A   6      -5.315   2.527  -7.713  1.00 58.93           C  
ATOM     48  NE2 HIS A   6      -5.762   2.935  -6.538  1.00 58.55           N  
ATOM     49  N   THR A   7      -0.623  -0.657  -4.033  1.00 81.22           N  
ATOM     50  CA  THR A   7      -0.113  -1.554  -3.002  1.00 81.79           C  
ATOM     51  C   THR A   7       0.733  -0.788  -1.989  1.00 79.76           C  
ATOM     52  CB  THR A   7       0.723  -2.693  -3.616  1.00 77.23           C  
ATOM     53  O   THR A   7       0.637  -1.028  -0.784  1.00 77.30           O  
ATOM     54  CG2 THR A   7      -0.062  -4.000  -3.638  1.00 64.14           C  
ATOM     55  OG1 THR A   7       1.084  -2.343  -4.958  1.00 67.00           O  
ATOM     56  N   ILE A   8       1.560   0.151  -2.460  1.00 78.94           N  
ATOM     57  CA  ILE A   8       2.440   0.893  -1.564  1.00 79.00           C  
ATOM     58  C   ILE A   8       1.607   1.769  -0.631  1.00 76.84           C  
ATOM     59  CB  ILE A   8       3.449   1.759  -2.352  1.00 74.90           C  
ATOM     60  O   ILE A   8       1.873   1.834   0.571  1.00 74.06           O  
ATOM     61  CG1 ILE A   8       4.456   0.868  -3.088  1.00 63.42           C  
ATOM     62  CG2 ILE A   8       4.165   2.739  -1.418  1.00 63.34           C  
ATOM     63  CD1 ILE A   8       5.487   1.639  -3.901  1.00 63.25           C  
ATOM     64  N   PHE A   9       0.576   2.330  -1.188  1.00 79.00           N  
ATOM     65  CA  PHE A   9      -0.241   3.228  -0.381  1.00 79.62           C  
ATOM     66  C   PHE A   9      -1.043   2.447   0.653  1.00 78.05           C  
ATOM     67  CB  PHE A   9      -1.184   4.044  -1.270  1.00 75.59           C  
ATOM     68  O   PHE A   9      -1.136   2.855   1.813  1.00 75.52           O  
ATOM     69  CG  PHE A   9      -1.199   5.515  -0.950  1.00 69.65           C  
ATOM     70  CD1 PHE A   9      -0.222   6.361  -1.461  1.00 63.59           C  
ATOM     71  CD2 PHE A   9      -2.189   6.051  -0.137  1.00 65.13           C  
ATOM     72  CE1 PHE A   9      -0.233   7.723  -1.166  1.00 64.41           C  
ATOM     73  CE2 PHE A   9      -2.207   7.410   0.162  1.00 62.89           C  
ATOM     74  CZ  PHE A   9      -1.227   8.244  -0.353  1.00 63.98           C  
ATOM     75  N   MET A  10      -1.532   1.263   0.308  1.00 79.61           N  
ATOM     76  CA  MET A  10      -2.301   0.451   1.246  1.00 80.02           C  
ATOM     77  C   MET A  10      -1.436   0.013   2.423  1.00 78.77           C  
ATOM     78  CB  MET A  10      -2.886  -0.775   0.542  1.00 76.33           C  
ATOM     79  O   MET A  10      -1.872   0.071   3.574  1.00 76.46           O  
ATOM     80  CG  MET A  10      -3.949  -0.440  -0.491  1.00 70.12           C  
ATOM     81  SD  MET A  10      -5.384   0.443   0.237  1.00 65.07           S  
ATOM     82  CE  MET A  10      -6.091  -0.882   1.255  1.00 65.41           C  
ATOM     83  N   PHE A  11      -0.183  -0.303   2.180  1.00 80.33           N  
ATOM     84  CA  PHE A  11       0.713  -0.697   3.261  1.00 81.46           C  
ATOM     85  C   PHE A  11       1.042   0.494   4.153  1.00 79.85           C  
ATOM     86  CB  PHE A  11       2.001  -1.304   2.698  1.00 77.28           C  
ATOM     87  O   PHE A  11       1.099   0.363   5.377  1.00 77.75           O  
ATOM     88  CG  PHE A  11       1.886  -2.765   2.358  1.00 70.14           C  
ATOM     89  CD1 PHE A  11       1.575  -3.699   3.338  1.00 63.42           C  
ATOM     90  CD2 PHE A  11       2.088  -3.205   1.056  1.00 65.00           C  
ATOM     91  CE1 PHE A  11       1.467  -5.053   3.026  1.00 63.68           C  
ATOM     92  CE2 PHE A  11       1.983  -4.556   0.736  1.00 62.67           C  
ATOM     93  CZ  PHE A  11       1.673  -5.478   1.723  1.00 63.23           C  
ATOM     94  N   ALA A  12       1.364   1.639   3.533  1.00 77.60           N  
ATOM     95  CA  ALA A  12       1.701   2.838   4.296  1.00 77.69           C  
ATOM     96  C   ALA A  12       0.577   3.210   5.259  1.00 76.81           C  
ATOM     97  CB  ALA A  12       1.998   4.002   3.354  1.00 74.36           C  
ATOM     98  O   ALA A  12       0.831   3.559   6.414  1.00 74.62           O  
ATOM     99  N   ALA A  13      -0.684   3.132   4.675  1.00 77.43           N  
ATOM    100  CA  ALA A  13      -1.850   3.458   5.492  1.00 77.71           C  
ATOM    101  C   ALA A  13      -2.005   2.471   6.646  1.00 77.25           C  
ATOM    102  CB  ALA A  13      -3.113   3.472   4.635  1.00 74.49           C  
ATOM    103  O   ALA A  13      -2.372   2.859   7.757  1.00 75.39           O  
ATOM    104  N   GLN A  14      -1.752   1.117   6.390  1.00 76.89           N  
ATOM    105  CA  GLN A  14      -1.903   0.048   7.372  1.00 77.00           C  
ATOM    106  C   GLN A  14      -0.827   0.137   8.451  1.00 76.49           C  
ATOM    107  CB  GLN A  14      -1.850  -1.319   6.689  1.00 73.39           C  
ATOM    108  O   GLN A  14      -1.041  -0.297   9.585  1.00 74.25           O  
ATOM    109  CG  GLN A  14      -3.076  -1.632   5.842  1.00 67.76           C  
ATOM    110  CD  GLN A  14      -2.952  -2.945   5.091  1.00 66.00           C  
ATOM    111  NE2 GLN A  14      -4.072  -3.443   4.580  1.00 59.89           N  
ATOM    112  OE1 GLN A  14      -1.858  -3.506   4.972  1.00 67.17           O  
ATOM    113  N   ASN A  15       0.384   0.637   8.125  1.00 74.90           N  
ATOM    114  CA  ASN A  15       1.528   0.764   9.021  1.00 75.18           C  
ATOM    115  C   ASN A  15       1.495   2.082   9.789  1.00 73.54           C  
ATOM    116  CB  ASN A  15       2.838   0.637   8.241  1.00 70.51           C  
ATOM    117  O   ASN A  15       2.386   2.359  10.593  1.00 70.28           O  
ATOM    118  CG  ASN A  15       3.258  -0.805   8.034  1.00 64.79           C  
ATOM    119  ND2 ASN A  15       4.113  -1.038   7.045  1.00 63.43           N  
ATOM    120  OD1 ASN A  15       2.816  -1.703   8.756  1.00 63.90           O  
ATOM    121  N   GLY A  16       0.267   2.750   9.857  1.00 74.22           N  
ATOM    122  CA  GLY A  16       0.204   3.974  10.640  1.00 74.58           C  
ATOM    123  C   GLY A  16       1.154   5.048  10.147  1.00 73.97           C  
ATOM    124  O   GLY A  16       1.573   5.915  10.917  1.00 72.40           O  
ATOM    125  N   ALA A  17       1.762   4.948   8.858  1.00 71.64           N  
ATOM    126  CA  ALA A  17       2.736   5.909   8.348  1.00 71.95           C  
ATOM    127  C   ALA A  17       2.164   7.324   8.351  1.00 70.77           C  
ATOM    128  CB  ALA A  17       3.179   5.521   6.939  1.00 67.52           C  
ATOM    129  O   ALA A  17       2.907   8.301   8.473  1.00 68.36           O  
ATOM    130  N   PHE A  18       0.892   7.562   8.349  1.00 68.63           N  
ATOM    131  CA  PHE A  18       0.375   8.923   8.438  1.00 69.37           C  
ATOM    132  C   PHE A  18      -0.098   9.231   9.853  1.00 67.98           C  
ATOM    133  CB  PHE A  18      -0.771   9.130   7.444  1.00 65.10           C  
ATOM    134  O   PHE A  18      -0.746  10.254  10.088  1.00 66.16           O  
ATOM    135  CG  PHE A  18      -0.330   9.164   6.006  1.00 62.57           C  
ATOM    136  CD1 PHE A  18       0.531  10.157   5.552  1.00 59.46           C  
ATOM    137  CD2 PHE A  18      -0.775   8.203   5.107  1.00 60.47           C  
ATOM    138  CE1 PHE A  18       0.942  10.190   4.221  1.00 59.33           C  
ATOM    139  CE2 PHE A  18      -0.369   8.231   3.776  1.00 57.98           C  
ATOM    140  CZ  PHE A  18       0.489   9.226   3.335  1.00 59.07           C  
ATOM    141  N   GLN A  19       0.414   8.463  10.799  1.00 66.63           N  
ATOM    142  CA  GLN A  19       0.050   9.007  12.103  1.00 69.06           C  
ATOM    143  C   GLN A  19       0.984  10.145  12.504  1.00 66.03           C  
ATOM    144  CB  GLN A  19       0.071   7.910  13.168  1.00 62.18           C  
ATOM    145  O   GLN A  19       2.187  10.089  12.243  1.00 63.61           O  
ATOM    146  CG  GLN A  19      -1.180   7.042  13.182  1.00 59.39           C  
ATOM    147  CD  GLN A  19      -1.170   6.017  14.300  1.00 59.70           C  
ATOM    148  NE2 GLN A  19      -1.423   4.759  13.954  1.00 47.24           N  
ATOM    149  OE1 GLN A  19      -0.937   6.352  15.466  1.00 57.41           O  
TER     150      GLN A  19
END
