# Supplementary material for: Tailored structured peptide design with a key-cutting machine approach
Source: Nat Mach Intell. 2025 Oct 21;7(10):1685–97. doi: 10.1038/s42256-025-01119-2 (PMC12552119; doi:10.1038/s42256-025-01119-2)
Supplement: Supplementary file 3 — Statistical data for the ternary plots of the comparison between our method and ESM-IF1, ProteinSolver and ProteinMPNN. [file 42256_2025_1119_MOESM3_ESM.zip › Fig1d/Fig1di_5u1y_reference.pdb]

ATOM      1  N   HIS A  34      21.236  43.099  24.287  1.00175.01           N  
ATOM      2  CA  HIS A  34      21.335  41.936  25.162  1.00181.88           C  
ATOM      3  C   HIS A  34      19.950  41.420  25.545  1.00185.79           C  
ATOM      4  O   HIS A  34      19.662  40.231  25.407  1.00186.28           O  
ATOM      5  CB  HIS A  34      22.140  42.274  26.419  1.00181.12           C  
ATOM      6  CG  HIS A  34      22.676  41.071  27.132  1.00190.93           C  
ATOM      7  ND1 HIS A  34      22.136  40.601  28.309  1.00187.60           N  
ATOM      8  CD2 HIS A  34      23.703  40.241  26.831  1.00191.89           C  
ATOM      9  CE1 HIS A  34      22.807  39.533  28.703  1.00190.70           C  
ATOM     10  NE2 HIS A  34      23.763  39.294  27.824  1.00188.90           N  
ATOM     11  N   ALA A  35      19.095  42.324  26.032  1.00183.21           N  
ATOM     12  CA  ALA A  35      17.734  41.938  26.388  1.00188.25           C  
ATOM     13  C   ALA A  35      16.917  41.584  25.151  1.00194.94           C  
ATOM     14  O   ALA A  35      16.077  40.676  25.193  1.00195.40           O  
ATOM     15  CB  ALA A  35      17.060  43.058  27.181  1.00175.31           C  
ATOM     16  N   LEU A  36      17.143  42.291  24.041  1.00195.87           N  
ATOM     17  CA  LEU A  36      16.492  41.919  22.790  1.00186.89           C  
ATOM     18  C   LEU A  36      16.964  40.555  22.309  1.00194.45           C  
ATOM     19  O   LEU A  36      16.214  39.841  21.633  1.00186.61           O  
ATOM     20  CB  LEU A  36      16.749  42.978  21.720  1.00153.06           C  
ATOM     21  N   VAL A  37      18.204  40.183  22.637  1.00193.57           N  
ATOM     22  CA  VAL A  37      18.662  38.824  22.385  1.00189.68           C  
ATOM     23  C   VAL A  37      17.889  37.836  23.254  1.00190.01           C  
ATOM     24  O   VAL A  37      17.609  36.708  22.824  1.00182.59           O  
ATOM     25  CB  VAL A  37      20.185  38.738  22.606  1.00191.30           C  
ATOM     26  CG1 VAL A  37      20.609  37.324  22.971  1.00184.24           C  
ATOM     27  CG2 VAL A  37      20.928  39.218  21.365  1.00187.35           C  
ATOM     28  N   PHE A  38      17.505  38.243  24.469  1.00190.70           N  
ATOM     29  CA  PHE A  38      16.673  37.385  25.310  1.00183.15           C  
ATOM     30  C   PHE A  38      15.292  37.195  24.704  1.00189.22           C  
ATOM     31  O   PHE A  38      14.782  36.072  24.636  1.00186.95           O  
ATOM     32  CB  PHE A  38      16.549  37.968  26.721  1.00176.53           C  
ATOM     33  CG  PHE A  38      15.666  37.154  27.641  1.00175.85           C  
ATOM     34  CD1 PHE A  38      16.167  36.048  28.309  1.00167.22           C  
ATOM     35  CD2 PHE A  38      14.335  37.487  27.825  1.00164.82           C  
ATOM     36  CE1 PHE A  38      15.374  35.298  29.148  1.00151.25           C  
ATOM     37  CE2 PHE A  38      13.530  36.734  28.665  1.00165.60           C  
ATOM     38  CZ  PHE A  38      14.055  35.638  29.327  1.00160.77           C  
ATOM     39  N   SER A  39      14.665  38.289  24.268  1.00191.76           N  
ATOM     40  CA  SER A  39      13.328  38.194  23.693  1.00191.61           C  
ATOM     41  C   SER A  39      13.343  37.474  22.349  1.00189.12           C  
ATOM     42  O   SER A  39      12.346  36.850  21.973  1.00186.19           O  
ATOM     43  CB  SER A  39      12.722  39.588  23.556  1.00188.86           C  
ATOM     44  OG  SER A  39      12.667  40.243  24.814  1.00193.27           O  
ATOM     45  N   TYR A  40      14.460  37.542  21.619  1.00187.10           N  
ATOM     46  CA  TYR A  40      14.560  36.836  20.346  1.00184.55           C  
ATOM     47  C   TYR A  40      14.855  35.355  20.540  1.00178.90           C  
ATOM     48  O   TYR A  40      14.418  34.530  19.730  1.00172.39           O  
ATOM     49  CB  TYR A  40      15.639  37.473  19.471  1.00167.94           C  
ATOM     50  N   ILE A  41      15.602  35.003  21.587  1.00177.22           N  
ATOM     51  CA  ILE A  41      15.796  33.597  21.923  1.00169.00           C  
ATOM     52  C   ILE A  41      14.497  32.984  22.428  1.00177.15           C  
ATOM     53  O   ILE A  41      14.053  31.940  21.939  1.00184.24           O  
ATOM     54  CB  ILE A  41      16.925  33.440  22.954  1.00171.50           C  
ATOM     55  CG1 ILE A  41      18.289  33.409  22.265  1.00172.97           C  
ATOM     56  CG2 ILE A  41      16.699  32.212  23.809  1.00155.53           C  
ATOM     57  CD1 ILE A  41      19.402  33.014  23.192  1.00175.44           C  
ATOM     58  N   SER A  42      13.881  33.615  23.432  1.00180.40           N  
ATOM     59  CA  SER A  42      12.629  33.100  23.975  1.00177.70           C  
ATOM     60  C   SER A  42      11.552  33.055  22.901  1.00176.91           C  
ATOM     61  O   SER A  42      10.764  32.100  22.833  1.00169.97           O  
ATOM     62  CB  SER A  42      12.185  33.961  25.158  1.00158.86           C  
ATOM     63  OG  SER A  42      10.945  33.518  25.678  1.00158.28           O  
ATOM     64  N   PHE A  43      11.519  34.071  22.034  1.00170.83           N  
ATOM     65  CA  PHE A  43      10.583  34.051  20.918  1.00172.46           C  
ATOM     66  C   PHE A  43      10.897  32.915  19.958  1.00175.01           C  
ATOM     67  O   PHE A  43       9.990  32.230  19.486  1.00172.12           O  
ATOM     68  CB  PHE A  43      10.595  35.375  20.159  1.00179.00           C  
ATOM     69  CG  PHE A  43      10.114  35.243  18.740  1.00175.71           C  
ATOM     70  CD1 PHE A  43       8.757  35.204  18.459  1.00171.50           C  
ATOM     71  CD2 PHE A  43      11.014  35.131  17.690  1.00159.57           C  
ATOM     72  CE1 PHE A  43       8.308  35.067  17.157  1.00172.43           C  
ATOM     73  CE2 PHE A  43      10.571  34.992  16.388  1.00134.65           C  
ATOM     74  CZ  PHE A  43       9.217  34.963  16.120  1.00153.90           C  
ATOM     75  N   ALA A  44      12.174  32.729  19.617  1.00177.37           N  
ATOM     76  CA  ALA A  44      12.532  31.643  18.709  1.00175.86           C  
ATOM     77  C   ALA A  44      12.118  30.293  19.284  1.00158.69           C  
ATOM     78  O   ALA A  44      11.698  29.396  18.545  1.00143.53           O  
ATOM     79  CB  ALA A  44      14.031  31.670  18.415  1.00174.83           C  
ATOM     80  N   LEU A  45      12.232  30.135  20.603  1.00170.12           N  
ATOM     81  CA  LEU A  45      11.695  28.958  21.280  1.00160.77           C  
ATOM     82  C   LEU A  45      10.195  28.817  21.074  1.00150.66           C  
ATOM     83  O   LEU A  45       9.714  27.781  20.601  1.00143.41           O  
ATOM     84  CB  LEU A  45      12.024  29.021  22.769  1.00154.17           C  
ATOM     85  CG  LEU A  45      11.730  27.752  23.564  1.00158.12           C  
ATOM     86  CD1 LEU A  45      12.562  26.598  23.113  1.00164.03           C  
ATOM     87  CD2 LEU A  45      12.035  28.049  25.025  1.00152.74           C  
ATOM     88  N   ILE A  46       9.432  29.840  21.465  1.00151.58           N  
ATOM     89  CA  ILE A  46       7.976  29.731  21.414  1.00155.29           C  
ATOM     90  C   ILE A  46       7.501  29.547  19.981  1.00164.16           C  
ATOM     91  O   ILE A  46       6.511  28.854  19.719  1.00162.90           O  
ATOM     92  CB  ILE A  46       7.333  30.964  22.070  1.00148.48           C  
ATOM     93  N   SER A  47       8.199  30.157  19.030  1.00163.13           N  
ATOM     94  CA  SER A  47       7.746  30.128  17.647  1.00166.34           C  
ATOM     95  C   SER A  47       8.081  28.798  16.993  1.00163.51           C  
ATOM     96  O   SER A  47       7.267  28.242  16.249  1.00147.93           O  
ATOM     97  CB  SER A  47       8.379  31.283  16.878  1.00160.83           C  
ATOM     98  OG  SER A  47       9.764  31.048  16.731  1.00155.25           O  
ATOM     99  N   ASP A  48       9.273  28.272  17.262  1.00161.05           N  
ATOM    100  CA  ASP A  48       9.662  26.954  16.785  1.00152.81           C  
ATOM    101  C   ASP A  48       9.195  25.855  17.731  1.00149.07           C  
ATOM    102  O   ASP A  48       9.482  24.678  17.491  1.00140.65           O  
ATOM    103  CB  ASP A  48      11.183  26.897  16.609  1.00153.28           C  
ATOM    104  CG  ASP A  48      11.629  25.812  15.649  1.00153.95           C  
ATOM    105  OD1 ASP A  48      10.794  24.980  15.234  1.00165.76           O  
ATOM    106  OD2 ASP A  48      12.830  25.797  15.307  1.00150.09           O  
ATOM    107  N   LYS A  49       8.497  26.223  18.808  1.00153.76           N  
ATOM    108  CA  LYS A  49       7.920  25.279  19.765  1.00160.46           C  
ATOM    109  C   LYS A  49       8.954  24.297  20.309  1.00163.86           C  
ATOM    110  O   LYS A  49       8.595  23.209  20.767  1.00162.04           O  
ATOM    111  CB  LYS A  49       6.738  24.521  19.148  1.00142.97           C  
ATOM    112  N   ARG A  50      10.240  24.666  20.271  1.00159.24           N  
ATOM    113  CA  ARG A  50      11.302  23.754  20.688  1.00157.45           C  
ATOM    114  C   ARG A  50      11.133  23.268  22.122  1.00159.30           C  
ATOM    115  O   ARG A  50      11.788  22.295  22.513  1.00164.76           O  
ATOM    116  CB  ARG A  50      12.668  24.421  20.536  1.00147.32           C  
ATOM    117  CG  ARG A  50      12.845  25.219  19.273  1.00134.12           C  
ATOM    118  CD  ARG A  50      13.255  24.296  18.155  1.00146.70           C  
ATOM    119  NE  ARG A  50      14.323  23.405  18.596  1.00159.19           N  
ATOM    120  CZ  ARG A  50      15.605  23.556  18.275  1.00153.66           C  
ATOM    121  NH1 ARG A  50      16.509  22.697  18.729  1.00144.99           N  
ATOM    122  NH2 ARG A  50      15.984  24.570  17.512  1.00156.57           N  
ATOM    123  N   TYR A  51      10.278  23.917  22.917  1.00139.49           N  
ATOM    124  CA  TYR A  51       9.913  23.344  24.206  1.00152.44           C  
ATOM    125  C   TYR A  51       9.179  22.023  24.033  1.00167.42           C  
ATOM    126  O   TYR A  51       9.183  21.182  24.940  1.00161.87           O  
ATOM    127  CB  TYR A  51       9.057  24.332  25.007  1.00154.37           C  
ATOM    128  CG  TYR A  51       7.745  24.733  24.358  1.00149.41           C  
ATOM    129  CD1 TYR A  51       7.706  25.694  23.356  1.00145.13           C  
ATOM    130  CD2 TYR A  51       6.541  24.161  24.762  1.00141.27           C  
ATOM    131  CE1 TYR A  51       6.510  26.072  22.769  1.00146.73           C  
ATOM    132  CE2 TYR A  51       5.339  24.533  24.180  1.00134.48           C  
ATOM    133  CZ  TYR A  51       5.331  25.484  23.181  1.00151.86           C  
ATOM    134  OH  TYR A  51       4.139  25.854  22.597  1.00143.59           O  
ATOM    135  N   GLN A  52       8.571  21.813  22.872  1.00173.20           N  
ATOM    136  CA  GLN A  52       7.759  20.641  22.599  1.00161.12           C  
ATOM    137  C   GLN A  52       8.579  19.533  21.949  1.00158.34           C  
ATOM    138  O   GLN A  52       9.624  19.764  21.336  1.00161.11           O  
ATOM    139  CB  GLN A  52       6.589  21.019  21.696  1.00140.90           C  
ATOM    140  CG  GLN A  52       5.442  21.647  22.434  1.00158.21           C  
ATOM    141  CD  GLN A  52       4.173  21.618  21.631  1.00164.51           C  
ATOM    142  OE1 GLN A  52       4.144  21.090  20.522  1.00172.30           O  
ATOM    143  NE2 GLN A  52       3.108  22.184  22.185  1.00170.00           N  
