# Supplementary material for: Tailored structured peptide design with a key-cutting machine approach
Source: Nat Mach Intell. 2025 Oct 21;7(10):1685–97. doi: 10.1038/s42256-025-01119-2 (PMC12552119; doi:10.1038/s42256-025-01119-2)
Supplement: Supplementary file 3 — Statistical data for the ternary plots of the comparison between our method and ESM-IF1, ProteinSolver and ProteinMPNN. [file 42256_2025_1119_MOESM3_ESM.zip › Fig1d/Fig1dc_1np6_reference.pdb]

ATOM    312  N   GLU A  59      31.160  -6.228   5.252  1.00 71.39           N  
ATOM    313  CA  GLU A  59      32.497  -5.747   4.919  1.00 81.12           C  
ATOM    314  C   GLU A  59      32.507  -4.479   4.053  1.00 79.99           C  
ATOM    315  O   GLU A  59      33.384  -3.631   4.224  1.00 90.47           O  
ATOM    316  CB  GLU A  59      33.320  -6.853   4.251  1.00 75.28           C  
ATOM    317  CG  GLU A  59      34.733  -6.971   4.799  1.00 84.42           C  
ATOM    318  CD  GLU A  59      35.211  -8.409   4.910  1.00 93.35           C  
ATOM    319  OE1 GLU A  59      36.232  -8.752   4.271  1.00 85.60           O  
ATOM    320  OE2 GLU A  59      34.572  -9.194   5.645  1.00100.11           O  
ATOM    321  N   LEU A  60      31.546  -4.362   3.133  1.00 79.38           N  
ATOM    322  CA  LEU A  60      31.427  -3.197   2.242  1.00 81.33           C  
ATOM    323  C   LEU A  60      30.709  -2.015   2.907  1.00 85.78           C  
ATOM    324  O   LEU A  60      30.803  -0.871   2.442  1.00 78.30           O  
ATOM    325  CB  LEU A  60      30.710  -3.572   0.941  1.00 84.18           C  
ATOM    326  CG  LEU A  60      31.337  -4.649   0.059  1.00 75.20           C  
ATOM    327  CD1 LEU A  60      30.338  -5.769  -0.177  1.00 82.15           C  
ATOM    328  CD2 LEU A  60      31.801  -4.055  -1.253  1.00 78.44           C  
ATOM    329  N   ARG A  61      29.974  -2.307   3.978  1.00 87.54           N  
ATOM    330  CA  ARG A  61      29.419  -1.272   4.843  1.00 90.04           C  
ATOM    331  C   ARG A  61      30.546  -0.722   5.715  1.00 91.93           C  
ATOM    332  O   ARG A  61      30.645   0.489   5.928  1.00 89.77           O  
ATOM    333  CB  ARG A  61      28.295  -1.837   5.716  1.00 96.15           C  
ATOM    334  CG  ARG A  61      27.028  -2.214   4.955  1.00 90.89           C  
ATOM    335  CD  ARG A  61      25.741  -1.881   5.693  1.00 94.62           C  
ATOM    336  NE  ARG A  61      25.359  -2.931   6.639  1.00 92.61           N  
ATOM    337  CZ  ARG A  61      25.524  -2.862   7.959  1.00 88.93           C  
ATOM    338  NH1 ARG A  61      26.073  -1.789   8.524  1.00 82.86           N  
ATOM    339  NH2 ARG A  61      25.135  -3.875   8.720  1.00 80.38           N  
ATOM    340  N   LYS A  62      31.391  -1.631   6.207  1.00 92.10           N  
ATOM    341  CA  LYS A  62      32.610  -1.295   6.944  1.00 83.15           C  
ATOM    342  C   LYS A  62      33.610  -0.538   6.058  1.00 87.68           C  
ATOM    343  O   LYS A  62      34.399   0.278   6.550  1.00 83.30           O  
ATOM    344  CB  LYS A  62      33.258  -2.575   7.483  1.00 86.74           C  
ATOM    345  CG  LYS A  62      33.776  -2.471   8.905  1.00 82.88           C  
ATOM    346  CD  LYS A  62      35.216  -2.949   8.997  1.00 83.58           C  
ATOM    347  CE  LYS A  62      35.774  -2.753  10.398  1.00 76.95           C  
ATOM    348  NZ  LYS A  62      36.258  -4.042  10.972  1.00 75.45           N  
ATOM    349  N   ALA A  63      33.570  -0.830   4.756  1.00 81.62           N  
ATOM    350  CA  ALA A  63      34.397  -0.154   3.758  1.00 71.61           C  
ATOM    351  C   ALA A  63      33.911   1.279   3.544  1.00 72.79           C  
ATOM    352  O   ALA A  63      34.697   2.171   3.212  1.00 69.04           O  
ATOM    353  CB  ALA A  63      34.395  -0.933   2.447  1.00 71.58           C  
ATOM    354  N   GLY A  64      32.608   1.491   3.723  1.00 68.80           N  
ATOM    355  CA  GLY A  64      32.093   2.836   3.870  1.00 51.82           C  
ATOM    356  C   GLY A  64      30.933   3.282   3.000  1.00 34.80           C  
ATOM    357  O   GLY A  64      30.815   4.476   2.751  1.00 36.86           O  
ATOM    358  N   ALA A  65      30.070   2.375   2.545  1.00 44.94           N  
ATOM    359  CA  ALA A  65      28.830   2.856   1.925  1.00 29.44           C  
ATOM    360  C   ALA A  65      27.831   3.237   3.010  1.00 21.17           C  
ATOM    361  O   ALA A  65      27.408   2.395   3.804  1.00 38.32           O  
ATOM    362  CB  ALA A  65      28.237   1.843   0.919  1.00 38.06           C  
ATOM    363  N   ALA A  66      27.434   4.508   3.003  1.00 30.04           N  
ATOM    364  CA  ALA A  66      26.483   5.055   3.959  1.00 38.51           C  
ATOM    365  C   ALA A  66      25.071   4.497   3.792  1.00 40.00           C  
ATOM    366  O   ALA A  66      24.325   4.394   4.759  1.00 35.92           O  
ATOM    367  CB  ALA A  66      26.454   6.573   3.844  1.00 47.89           C  
ATOM    368  N   GLN A  67      24.710   4.167   2.557  1.00 34.65           N  
ATOM    369  CA  GLN A  67      23.410   3.553   2.267  1.00 30.54           C  
ATOM    370  C   GLN A  67      23.628   2.373   1.350  1.00 21.08           C  
ATOM    371  O   GLN A  67      24.325   2.483   0.329  1.00 23.06           O  
ATOM    372  CB  GLN A  67      22.450   4.569   1.621  1.00 41.39           C  
ATOM    373  CG  GLN A  67      21.932   5.638   2.593  1.00 33.77           C  
ATOM    374  CD  GLN A  67      21.046   6.667   1.920  1.00 42.56           C  
ATOM    375  OE1 GLN A  67      19.957   6.338   1.431  1.00 36.26           O  
ATOM    376  NE2 GLN A  67      21.500   7.918   1.896  1.00 33.61           N  
ATOM    377  N   THR A  68      23.034   1.237   1.726  1.00 35.74           N  
ATOM    378  CA  THR A  68      23.173  -0.033   0.999  1.00 31.23           C  
ATOM    379  C   THR A  68      21.808  -0.701   0.803  1.00 35.15           C  
ATOM    380  O   THR A  68      21.064  -0.864   1.769  1.00 33.33           O  
ATOM    381  CB  THR A  68      24.162  -0.993   1.778  1.00 31.42           C  
ATOM    382  OG1 THR A  68      25.473  -0.433   1.761  1.00 35.03           O  
ATOM    383  CG2 THR A  68      24.396  -2.311   1.031  1.00 36.44           C  
ATOM    384  N   ILE A  69      21.473  -1.042  -0.447  1.00 28.28           N  
ATOM    385  CA  ILE A  69      20.335  -1.915  -0.736  1.00 32.45           C  
ATOM    386  C   ILE A  69      20.833  -3.323  -1.084  1.00 31.05           C  
ATOM    387  O   ILE A  69      21.778  -3.477  -1.866  1.00 35.48           O  
ATOM    388  CB  ILE A  69      19.448  -1.345  -1.883  1.00 31.80           C  
ATOM    389  CG1 ILE A  69      18.590  -0.200  -1.365  1.00 32.35           C  
ATOM    390  CG2 ILE A  69      18.532  -2.464  -2.469  1.00 34.55           C  
ATOM    391  CD1 ILE A  69      17.933   0.598  -2.467  1.00 41.13           C  
ATOM    392  N   VAL A  70      20.239  -4.337  -0.456  1.00 31.57           N  
ATOM    393  CA  VAL A  70      20.561  -5.743  -0.750  1.00 37.05           C  
ATOM    394  C   VAL A  70      19.256  -6.429  -1.145  1.00 37.22           C  
ATOM    395  O   VAL A  70      18.292  -6.425  -0.375  1.00 40.25           O  
ATOM    396  CB  VAL A  70      21.234  -6.482   0.449  1.00 40.16           C  
ATOM    397  CG1 VAL A  70      21.434  -7.979   0.138  1.00 40.39           C  
ATOM    398  CG2 VAL A  70      22.564  -5.853   0.806  1.00 45.11           C  
ATOM    399  N   ALA A  71      19.216  -6.963  -2.366  1.00 35.87           N  
ATOM    400  CA  ALA A  71      17.997  -7.525  -2.934  1.00 32.62           C  
ATOM    401  C   ALA A  71      18.134  -9.031  -3.147  1.00 38.08           C  
ATOM    402  O   ALA A  71      19.127  -9.504  -3.723  1.00 36.26           O  
ATOM    403  CB  ALA A  71      17.696  -6.862  -4.236  1.00 27.51           C  
ATOM    404  N   SER A  72      17.135  -9.779  -2.691  1.00 34.66           N  
ATOM    405  CA  SER A  72      17.100 -11.230  -2.899  1.00 33.27           C  
ATOM    406  C   SER A  72      15.743 -11.647  -3.442  1.00 34.47           C  
ATOM    407  O   SER A  72      14.849 -10.813  -3.576  1.00 39.59           O  
ATOM    408  CB  SER A  72      17.401 -11.991  -1.606  1.00 25.57           C  
ATOM    409  OG  SER A  72      16.330 -11.896  -0.672  1.00 36.42           O  
ATOM    410  N   GLN A  73      15.590 -12.939  -3.741  1.00 43.72           N  
ATOM    411  CA  GLN A  73      14.313 -13.474  -4.235  1.00 32.04           C  
ATOM    412  C   GLN A  73      13.152 -13.197  -3.277  1.00 32.56           C  
ATOM    413  O   GLN A  73      12.090 -12.747  -3.694  1.00 39.44           O  
ATOM    414  CB  GLN A  73      14.432 -14.988  -4.458  1.00 42.62           C  
ATOM    415  CG  GLN A  73      13.349 -15.584  -5.355  1.00 53.80           C  
ATOM    416  CD  GLN A  73      13.542 -17.067  -5.571  1.00 63.63           C  
ATOM    417  OE1 GLN A  73      14.581 -17.499  -6.078  1.00 53.67           O  
ATOM    418  NE2 GLN A  73      12.549 -17.855  -5.176  1.00 76.31           N  
ATOM    419  N   GLN A  74      13.382 -13.447  -1.986  1.00 40.36           N  
ATOM    420  CA  GLN A  74      12.322 -13.443  -0.971  1.00 45.27           C  
ATOM    421  C   GLN A  74      11.923 -12.041  -0.493  1.00 44.38           C  
ATOM    422  O   GLN A  74      10.793 -11.839  -0.013  1.00 41.49           O  
ATOM    423  CB  GLN A  74      12.777 -14.264   0.251  1.00 44.50           C  
ATOM    424  CG  GLN A  74      12.905 -15.781   0.043  1.00 54.51           C  
ATOM    425  CD  GLN A  74      14.238 -16.230  -0.568  1.00 60.70           C  
ATOM    426  OE1 GLN A  74      15.324 -15.741  -0.201  1.00 49.75           O  
ATOM    427  NE2 GLN A  74      14.157 -17.188  -1.487  1.00 56.92           N  
ATOM    428  N   ARG A  75      12.862 -11.093  -0.613  1.00 37.38           N  
ATOM    429  CA  ARG A  75      12.793  -9.791   0.065  1.00 32.45           C  
ATOM    430  C   ARG A  75      13.989  -8.898  -0.270  1.00 26.41           C  
ATOM    431  O   ARG A  75      15.026  -9.385  -0.750  1.00 35.39           O  
ATOM    432  CB  ARG A  75      12.687  -9.971   1.586  1.00 33.36           C  
ATOM    433  CG  ARG A  75      13.838 -10.728   2.230  1.00 34.95           C  
ATOM    434  CD  ARG A  75      13.425 -11.441   3.493  1.00 40.91           C  
ATOM    435  NE  ARG A  75      14.101 -12.722   3.527  1.00 74.43           N  
ATOM    436  CZ  ARG A  75      13.512 -13.888   3.697  1.00 42.38           C  
ATOM    437  NH1 ARG A  75      12.200 -13.982   3.891  1.00 49.44           N  
ATOM    438  NH2 ARG A  75      14.260 -14.976   3.689  1.00 56.49           N  
ATOM    439  N   TRP A  76      13.845  -7.594  -0.033  1.00 34.10           N  
ATOM    440  CA  TRP A  76      14.982  -6.662  -0.139  1.00 35.67           C  
ATOM    441  C   TRP A  76      15.095  -5.717   1.075  1.00 28.14           C  
ATOM    442  O   TRP A  76      14.099  -5.457   1.766  1.00 28.75           O  
ATOM    443  CB  TRP A  76      14.973  -5.886  -1.476  1.00 35.18           C  
ATOM    444  CG  TRP A  76      13.817  -4.925  -1.649  1.00 39.97           C  
ATOM    445  CD1 TRP A  76      12.560  -5.226  -2.125  1.00 30.22           C  
ATOM    446  CD2 TRP A  76      13.807  -3.512  -1.367  1.00 31.81           C  
ATOM    447  NE1 TRP A  76      11.778  -4.096  -2.147  1.00 29.24           N  
ATOM    448  CE2 TRP A  76      12.512  -3.026  -1.694  1.00 32.31           C  
ATOM    449  CE3 TRP A  76      14.759  -2.597  -0.876  1.00 31.82           C  
ATOM    450  CZ2 TRP A  76      12.138  -1.680  -1.518  1.00 30.17           C  
ATOM    451  CZ3 TRP A  76      14.388  -1.243  -0.722  1.00 28.02           C  
ATOM    452  CH2 TRP A  76      13.087  -0.803  -1.043  1.00 31.45           C  
ATOM    453  N   ALA A  77      16.309  -5.221   1.320  1.00 35.14           N  
ATOM    454  CA  ALA A  77      16.599  -4.373   2.476  1.00 31.65           C  
ATOM    455  C   ALA A  77      17.275  -3.071   2.093  1.00 22.60           C  
ATOM    456  O   ALA A  77      18.094  -3.043   1.155  1.00 25.63           O  
ATOM    457  CB  ALA A  77      17.476  -5.127   3.503  1.00 36.56           C  
ATOM    458  N   LEU A  78      16.926  -2.001   2.815  1.00 28.21           N  
ATOM    459  CA  LEU A  78      17.677  -0.739   2.762  1.00 30.61           C  
ATOM    460  C   LEU A  78      18.323  -0.481   4.132  1.00 29.05           C  
ATOM    461  O   LEU A  78      17.618  -0.389   5.148  1.00 32.56           O  
ATOM    462  CB  LEU A  78      16.764   0.444   2.409  1.00 29.82           C  
ATOM    463  CG  LEU A  78      17.212   1.923   2.280  1.00 39.99           C  
ATOM    464  CD1 LEU A  78      17.004   2.682   3.556  1.00 53.13           C  
ATOM    465  CD2 LEU A  78      18.635   2.156   1.756  1.00 37.37           C  
ATOM    466  N   MET A  79      19.638  -0.315   4.135  1.00 29.13           N  
ATOM    467  CA  MET A  79      20.392  -0.076   5.378  1.00 32.42           C  
ATOM    468  C   MET A  79      21.095   1.275   5.350  1.00 27.29           C  
ATOM    469  O   MET A  79      21.890   1.567   4.446  1.00 30.60           O  
ATOM    470  CB  MET A  79      21.350  -1.231   5.649  1.00 33.06           C  
ATOM    471  CG  MET A  79      20.592  -2.560   5.914  1.00 42.47           C  
ATOM    472  SD  MET A  79      21.452  -4.049   5.470  1.00 59.45           S  
ATOM    473  CE  MET A  79      21.658  -3.843   3.681  1.00 37.31           C  
ATOM    474  N   THR A  80      20.771   2.105   6.343  1.00 35.02           N  
ATOM    475  CA  THR A  80      21.227   3.488   6.391  1.00 31.24           C  
ATOM    476  C   THR A  80      22.061   3.707   7.670  1.00 33.09           C  
ATOM    477  O   THR A  80      21.528   3.652   8.765  1.00 28.54           O  
ATOM    478  CB  THR A  80      20.033   4.456   6.373  1.00 29.17           C  
ATOM    479  OG1 THR A  80      19.321   4.356   5.104  1.00 30.77           O  
ATOM    480  CG2 THR A  80      20.536   5.918   6.417  1.00 30.55           C  
ATOM    481  N   GLU A  81      23.346   3.996   7.502  1.00 33.07           N  
ATOM    482  CA  GLU A  81      24.258   4.259   8.629  1.00 38.40           C  
ATOM    483  C   GLU A  81      24.046   5.702   9.162  1.00 36.76           C  
ATOM    484  O   GLU A  81      23.928   6.637   8.375  1.00 40.67           O  
ATOM    485  CB  GLU A  81      25.698   4.046   8.134  1.00 46.73           C  
ATOM    486  CG  GLU A  81      26.738   3.806   9.216  1.00 62.70           C  
ATOM    487  CD  GLU A  81      26.780   2.379   9.745  1.00 52.16           C  
ATOM    488  OE1 GLU A  81      26.113   1.472   9.194  1.00 51.57           O  
ATOM    489  OE2 GLU A  81      27.488   2.169  10.748  1.00 59.37           O  
ATOM    490  N   THR A  82      23.950   5.876  10.485  1.00 30.00           N  
ATOM    491  CA  THR A  82      23.768   7.207  11.092  1.00 29.10           C  
ATOM    492  C   THR A  82      24.811   7.456  12.210  1.00 40.00           C  
ATOM    493  O   THR A  82      24.443   7.539  13.381  1.00 32.92           O  
ATOM    494  CB  THR A  82      22.342   7.412  11.690  1.00 29.89           C  
ATOM    495  OG1 THR A  82      22.087   6.464  12.743  1.00 30.81           O  
ATOM    496  CG2 THR A  82      21.216   7.134  10.623  1.00 32.55           C  
ATOM    497  N   PRO A  83      26.080   7.582  11.833  1.00 41.64           N  
ATOM    498  CA  PRO A  83      27.195   7.655  12.795  1.00 46.11           C  
ATOM    499  C   PRO A  83      27.212   8.917  13.664  1.00 49.60           C  
ATOM    500  O   PRO A  83      27.813   8.895  14.748  1.00 48.97           O  
ATOM    501  CB  PRO A  83      28.429   7.639  11.882  1.00 39.06           C  
ATOM    502  CG  PRO A  83      27.950   8.285  10.612  1.00 53.32           C  
ATOM    503  CD  PRO A  83      26.551   7.706  10.437  1.00 40.30           C  
ATOM    504  N   ASP A  84      26.580   9.997  13.210  1.00 39.28           N  
ATOM    505  CA  ASP A  84      26.700  11.277  13.911  1.00 56.79           C  
ATOM    506  C   ASP A  84      25.454  11.754  14.654  1.00 58.94           C  
ATOM    507  O   ASP A  84      25.526  12.676  15.463  1.00 60.09           O  
ATOM    508  CB  ASP A  84      27.225  12.363  12.964  1.00 59.00           C  
ATOM    509  CG  ASP A  84      28.692  12.161  12.606  1.00 52.44           C  
ATOM    510  OD1 ASP A  84      29.489  11.781  13.497  1.00 74.53           O  
ATOM    511  OD2 ASP A  84      29.143  12.354  11.460  1.00 55.72           O  
ATOM    512  N   GLU A  85      24.322  11.114  14.394  1.00 45.02           N  
ATOM    513  CA  GLU A  85      23.046  11.555  14.940  1.00 44.71           C  
ATOM    514  C   GLU A  85      21.977  10.511  14.609  1.00 42.35           C  
ATOM    515  O   GLU A  85      21.777  10.170  13.434  1.00 40.60           O  
ATOM    516  CB  GLU A  85      22.670  12.928  14.351  1.00 55.46           C  
ATOM    517  CG  GLU A  85      21.177  13.239  14.311  1.00 63.85           C  
ATOM    518  CD  GLU A  85      20.791  14.442  15.147  1.00 77.56           C  
ATOM    519  OE1 GLU A  85      21.527  14.792  16.101  1.00 86.82           O  
ATOM    520  OE2 GLU A  85      19.740  15.040  14.844  1.00 72.55           O  
