# Supplementary material for: Tailored structured peptide design with a key-cutting machine approach
Source: Nat Mach Intell. 2025 Oct 21;7(10):1685–97. doi: 10.1038/s42256-025-01119-2 (PMC12552119; doi:10.1038/s42256-025-01119-2)
Supplement: Supplementary file 3 — Statistical data for the ternary plots of the comparison between our method and ESM-IF1, ProteinSolver and ProteinMPNN. [file 42256_2025_1119_MOESM3_ESM.zip › Fig1d/Fig1de_2e45_designed.pdb]

PARENT N/A
ATOM      1  N   ALA A   1      -0.768   6.777  12.304  1.00 76.88           N  
ATOM      2  CA  ALA A   1      -1.993   6.741  11.509  1.00 76.41           C  
ATOM      3  C   ALA A   1      -1.723   6.198  10.109  1.00 77.39           C  
ATOM      4  CB  ALA A   1      -2.615   8.133  11.426  1.00 73.42           C  
ATOM      5  O   ALA A   1      -0.718   6.548   9.484  1.00 72.50           O  
ATOM      6  N   CYS A   2      -2.235   4.971   9.704  1.00 78.62           N  
ATOM      7  CA  CYS A   2      -2.051   4.240   8.456  1.00 79.38           C  
ATOM      8  C   CYS A   2      -3.260   4.405   7.543  1.00 78.15           C  
ATOM      9  CB  CYS A   2      -1.808   2.757   8.734  1.00 75.99           C  
ATOM     10  O   CYS A   2      -4.381   4.590   8.019  1.00 75.01           O  
ATOM     11  SG  CYS A   2      -0.403   2.441   9.824  1.00 74.01           S  
ATOM     12  N   VAL A   3      -3.079   4.642   6.319  1.00 78.75           N  
ATOM     13  CA  VAL A   3      -4.219   4.708   5.411  1.00 78.09           C  
ATOM     14  C   VAL A   3      -4.204   3.504   4.473  1.00 78.46           C  
ATOM     15  CB  VAL A   3      -4.219   6.020   4.595  1.00 76.27           C  
ATOM     16  O   VAL A   3      -3.139   3.065   4.033  1.00 76.68           O  
ATOM     17  CG1 VAL A   3      -5.391   6.047   3.615  1.00 66.90           C  
ATOM     18  CG2 VAL A   3      -4.271   7.229   5.528  1.00 67.60           C  
ATOM     19  N   GLN A   4      -5.287   2.726   4.331  1.00 79.74           N  
ATOM     20  CA  GLN A   4      -5.476   1.665   3.347  1.00 79.83           C  
ATOM     21  C   GLN A   4      -5.871   2.238   1.989  1.00 79.97           C  
ATOM     22  CB  GLN A   4      -6.535   0.671   3.826  1.00 77.38           C  
ATOM     23  O   GLN A   4      -6.853   2.976   1.883  1.00 78.34           O  
ATOM     24  CG  GLN A   4      -6.758  -0.497   2.873  1.00 72.21           C  
ATOM     25  CD  GLN A   4      -7.345  -1.714   3.564  1.00 70.73           C  
ATOM     26  NE2 GLN A   4      -6.780  -2.883   3.284  1.00 64.73           N  
ATOM     27  OE1 GLN A   4      -8.297  -1.603   4.342  1.00 67.70           O  
ATOM     28  N   VAL A   5      -4.967   1.994   1.010  1.00 78.98           N  
ATOM     29  CA  VAL A   5      -5.259   2.457  -0.342  1.00 78.46           C  
ATOM     30  C   VAL A   5      -5.483   1.258  -1.261  1.00 78.88           C  
ATOM     31  CB  VAL A   5      -4.124   3.348  -0.895  1.00 76.59           C  
ATOM     32  O   VAL A   5      -4.762   0.261  -1.178  1.00 77.01           O  
ATOM     33  CG1 VAL A   5      -4.469   3.856  -2.294  1.00 67.29           C  
ATOM     34  CG2 VAL A   5      -3.855   4.517   0.051  1.00 67.64           C  
ATOM     35  N   TRP A   6      -6.556   1.094  -1.933  1.00 78.48           N  
ATOM     36  CA  TRP A   6      -6.918   0.056  -2.893  1.00 79.16           C  
ATOM     37  C   TRP A   6      -6.426   0.413  -4.292  1.00 78.27           C  
ATOM     38  CB  TRP A   6      -8.434  -0.155  -2.910  1.00 74.96           C  
ATOM     39  O   TRP A   6      -6.632   1.534  -4.762  1.00 75.12           O  
ATOM     40  CG  TRP A   6      -8.995  -0.651  -1.611  1.00 68.22           C  
ATOM     41  CD1 TRP A   6      -9.346   0.101  -0.525  1.00 62.29           C  
ATOM     42  CD2 TRP A   6      -9.265  -2.012  -1.262  1.00 63.89           C  
ATOM     43  CE2 TRP A   6      -9.780  -2.012   0.054  1.00 60.16           C  
ATOM     44  CE3 TRP A   6      -9.122  -3.234  -1.934  1.00 70.46           C  
ATOM     45  NE1 TRP A   6      -9.819  -0.712   0.480  1.00 71.06           N  
ATOM     46  CH2 TRP A   6     -10.002  -4.368   0.030  1.00 67.04           C  
ATOM     47  CZ2 TRP A   6     -10.152  -3.187   0.710  1.00 69.46           C  
ATOM     48  CZ3 TRP A   6      -9.493  -4.402  -1.279  1.00 67.82           C  
ATOM     49  N   SER A   7      -5.423  -0.332  -4.798  1.00 76.55           N  
ATOM     50  CA  SER A   7      -4.930  -0.182  -6.164  1.00 76.60           C  
ATOM     51  C   SER A   7      -5.212  -1.430  -6.994  1.00 76.37           C  
ATOM     52  CB  SER A   7      -3.429   0.111  -6.162  1.00 73.92           C  
ATOM     53  O   SER A   7      -5.689  -2.438  -6.467  1.00 73.74           O  
ATOM     54  OG  SER A   7      -2.921   0.138  -7.485  1.00 68.66           O  
ATOM     55  N   PHE A   8      -5.231  -1.372  -8.393  1.00 75.99           N  
ATOM     56  CA  PHE A   8      -5.446  -2.379  -9.425  1.00 75.36           C  
ATOM     57  C   PHE A   8      -4.517  -3.570  -9.221  1.00 74.12           C  
ATOM     58  CB  PHE A   8      -5.231  -1.779 -10.818  1.00 71.03           C  
ATOM     59  O   PHE A   8      -4.657  -4.595  -9.892  1.00 69.25           O  
ATOM     60  CG  PHE A   8      -6.474  -1.180 -11.419  1.00 67.34           C  
ATOM     61  CD1 PHE A   8      -7.379  -1.973 -12.114  1.00 64.03           C  
ATOM     62  CD2 PHE A   8      -6.738   0.177 -11.289  1.00 66.57           C  
ATOM     63  CE1 PHE A   8      -8.530  -1.422 -12.672  1.00 65.36           C  
ATOM     64  CE2 PHE A   8      -7.887   0.736 -11.843  1.00 64.57           C  
ATOM     65  CZ  PHE A   8      -8.781  -0.066 -12.535  1.00 63.43           C  
ATOM     66  N   GLY A   9      -3.834  -3.788  -7.973  1.00 71.93           N  
ATOM     67  CA  GLY A   9      -2.986  -4.893  -7.555  1.00 70.51           C  
ATOM     68  C   GLY A   9      -3.223  -5.317  -6.118  1.00 71.00           C  
ATOM     69  O   GLY A   9      -2.525  -6.191  -5.599  1.00 68.46           O  
ATOM     70  N   GLY A  10      -4.374  -4.765  -5.613  1.00 77.74           N  
ATOM     71  CA  GLY A  10      -4.596  -5.189  -4.239  1.00 77.23           C  
ATOM     72  C   GLY A  10      -4.394  -4.074  -3.231  1.00 76.85           C  
ATOM     73  O   GLY A  10      -4.046  -2.951  -3.600  1.00 72.80           O  
ATOM     74  N   ALA A  11      -4.846  -4.269  -1.935  1.00 77.34           N  
ATOM     75  CA  ALA A  11      -4.863  -3.276  -0.865  1.00 76.93           C  
ATOM     76  C   ALA A  11      -3.451  -2.988  -0.361  1.00 76.73           C  
ATOM     77  CB  ALA A  11      -5.749  -3.747   0.286  1.00 74.67           C  
ATOM     78  O   ALA A  11      -2.669  -3.912  -0.125  1.00 73.62           O  
ATOM     79  N   VAL A  12      -3.084  -1.686  -0.470  1.00 79.04           N  
ATOM     80  CA  VAL A  12      -1.782  -1.273   0.041  1.00 78.53           C  
ATOM     81  C   VAL A  12      -1.967  -0.382   1.267  1.00 78.68           C  
ATOM     82  CB  VAL A  12      -0.958  -0.532  -1.036  1.00 76.72           C  
ATOM     83  O   VAL A  12      -2.831   0.498   1.278  1.00 76.65           O  
ATOM     84  CG1 VAL A  12       0.364  -0.032  -0.456  1.00 68.67           C  
ATOM     85  CG2 VAL A  12      -0.708  -1.444  -2.236  1.00 69.18           C  
ATOM     86  N   VAL A  13      -1.361  -0.752   2.436  1.00 78.53           N  
ATOM     87  CA  VAL A  13      -1.398   0.065   3.644  1.00 78.38           C  
ATOM     88  C   VAL A  13      -0.222   1.039   3.646  1.00 78.27           C  
ATOM     89  CB  VAL A  13      -1.371  -0.806   4.920  1.00 76.40           C  
ATOM     90  O   VAL A  13       0.929   0.632   3.469  1.00 76.24           O  
ATOM     91  CG1 VAL A  13      -1.325   0.070   6.171  1.00 70.34           C  
ATOM     92  CG2 VAL A  13      -2.584  -1.734   4.957  1.00 70.86           C  
ATOM     93  N   TYR A  14      -0.492   2.441   3.594  1.00 78.89           N  
ATOM     94  CA  TYR A  14       0.505   3.502   3.678  1.00 78.89           C  
ATOM     95  C   TYR A  14       0.533   4.114   5.074  1.00 79.11           C  
ATOM     96  CB  TYR A  14       0.225   4.588   2.636  1.00 76.74           C  
ATOM     97  O   TYR A  14      -0.490   4.594   5.568  1.00 77.58           O  
ATOM     98  CG  TYR A  14       0.582   4.184   1.227  1.00 72.62           C  
ATOM     99  CD1 TYR A  14       1.899   4.245   0.776  1.00 68.17           C  
ATOM    100  CD2 TYR A  14      -0.396   3.743   0.342  1.00 68.68           C  
ATOM    101  CE1 TYR A  14       2.233   3.875  -0.523  1.00 68.78           C  
ATOM    102  CE2 TYR A  14      -0.074   3.371  -0.959  1.00 67.18           C  
ATOM    103  OH  TYR A  14       1.566   3.073  -2.668  1.00 67.71           O  
ATOM    104  CZ  TYR A  14       1.241   3.440  -1.381  1.00 67.05           C  
ATOM    105  N   CYS A  15       1.669   4.016   5.810  1.00 76.86           N  
ATOM    106  CA  CYS A  15       1.866   4.711   7.077  1.00 77.44           C  
ATOM    107  C   CYS A  15       2.704   5.969   6.886  1.00 76.75           C  
ATOM    108  CB  CYS A  15       2.538   3.789   8.095  1.00 74.24           C  
ATOM    109  O   CYS A  15       3.874   5.889   6.506  1.00 73.52           O  
ATOM    110  SG  CYS A  15       1.595   2.291   8.454  1.00 72.48           S  
ATOM    111  N   TRP A  16       2.085   7.167   6.856  1.00 75.12           N  
ATOM    112  CA  TRP A  16       2.771   8.422   6.568  1.00 77.03           C  
ATOM    113  C   TRP A  16       3.933   8.641   7.531  1.00 75.79           C  
ATOM    114  CB  TRP A  16       1.796   9.600   6.649  1.00 72.34           C  
ATOM    115  O   TRP A  16       4.946   9.243   7.166  1.00 73.60           O  
ATOM    116  CG  TRP A  16       1.018   9.659   7.929  1.00 66.21           C  
ATOM    117  CD1 TRP A  16      -0.031   8.861   8.293  1.00 58.52           C  
ATOM    118  CD2 TRP A  16       1.225  10.569   9.014  1.00 59.96           C  
ATOM    119  CE2 TRP A  16       0.265  10.265  10.004  1.00 55.92           C  
ATOM    120  CE3 TRP A  16       2.132  11.612   9.245  1.00 63.84           C  
ATOM    121  NE1 TRP A  16      -0.488   9.221   9.540  1.00 63.82           N  
ATOM    122  CH2 TRP A  16       1.084  11.985  11.409  1.00 60.58           C  
ATOM    123  CZ2 TRP A  16       0.186  10.969  11.208  1.00 64.56           C  
ATOM    124  CZ3 TRP A  16       2.051  12.312  10.443  1.00 58.64           C  
ATOM    125  N   HIS A  17       3.764   8.171   8.829  1.00 75.86           N  
ATOM    126  CA  HIS A  17       4.766   8.594   9.801  1.00 76.19           C  
ATOM    127  C   HIS A  17       6.078   7.842   9.602  1.00 76.06           C  
ATOM    128  CB  HIS A  17       4.252   8.384  11.226  1.00 73.20           C  
ATOM    129  O   HIS A  17       7.152   8.368   9.905  1.00 74.66           O  
ATOM    130  CG  HIS A  17       3.861   6.971  11.521  1.00 68.31           C  
ATOM    131  CD2 HIS A  17       2.650   6.364  11.517  1.00 64.16           C  
ATOM    132  ND1 HIS A  17       4.776   6.004  11.875  1.00 64.65           N  
ATOM    133  CE1 HIS A  17       4.144   4.860  12.075  1.00 61.51           C  
ATOM    134  NE2 HIS A  17       2.853   5.052  11.865  1.00 59.52           N  
ATOM    135  N   THR A  18       5.926   6.483   9.102  1.00 74.38           N  
ATOM    136  CA  THR A  18       7.132   5.675   8.952  1.00 73.65           C  
ATOM    137  C   THR A  18       7.551   5.597   7.486  1.00 72.85           C  
ATOM    138  CB  THR A  18       6.924   4.254   9.505  1.00 70.47           C  
ATOM    139  O   THR A  18       8.664   5.168   7.176  1.00 70.24           O  
ATOM    140  CG2 THR A  18       6.503   4.290  10.971  1.00 62.56           C  
ATOM    141  OG1 THR A  18       5.904   3.595   8.743  1.00 65.17           O  
ATOM    142  N   GLY A  19       6.619   6.293   6.513  1.00 73.19           N  
ATOM    143  CA  GLY A  19       6.946   6.077   5.113  1.00 72.25           C  
ATOM    144  C   GLY A  19       6.774   4.635   4.675  1.00 72.20           C  
ATOM    145  O   GLY A  19       7.229   4.250   3.596  1.00 69.48           O  
ATOM    146  N   LEU A  20       6.342   3.642   5.517  1.00 66.22           N  
ATOM    147  CA  LEU A  20       6.354   2.216   5.206  1.00 64.62           C  
ATOM    148  C   LEU A  20       5.101   1.818   4.434  1.00 64.63           C  
ATOM    149  CB  LEU A  20       6.462   1.388   6.489  1.00 59.35           C  
ATOM    150  O   LEU A  20       3.999   2.266   4.758  1.00 60.63           O  
ATOM    151  CG  LEU A  20       7.871   0.956   6.900  1.00 55.66           C  
ATOM    152  CD1 LEU A  20       8.268   1.623   8.212  1.00 51.64           C  
ATOM    153  CD2 LEU A  20       7.950  -0.562   7.021  1.00 53.74           C  
ATOM    154  N   ASN A  21       5.169   1.344   3.219  1.00 71.12           N  
ATOM    155  CA  ASN A  21       4.173   0.591   2.463  1.00 70.40           C  
ATOM    156  C   ASN A  21       4.096  -0.860   2.927  1.00 70.61           C  
ATOM    157  CB  ASN A  21       4.477   0.654   0.965  1.00 66.87           C  
ATOM    158  O   ASN A  21       5.099  -1.576   2.910  1.00 67.87           O  
ATOM    159  CG  ASN A  21       3.772   1.804   0.273  1.00 63.19           C  
ATOM    160  ND2 ASN A  21       4.372   2.311  -0.797  1.00 58.45           N  
ATOM    161  OD1 ASN A  21       2.696   2.234   0.698  1.00 58.67           O  
ATOM    162  N   VAL A  22       3.176  -1.255   3.832  1.00 61.69           N  
ATOM    163  CA  VAL A  22       2.926  -2.647   4.191  1.00 59.90           C  
ATOM    164  C   VAL A  22       1.928  -3.262   3.212  1.00 60.56           C  
ATOM    165  CB  VAL A  22       2.399  -2.774   5.638  1.00 58.15           C  
ATOM    166  O   VAL A  22       0.869  -2.687   2.951  1.00 59.40           O  
ATOM    167  CG1 VAL A  22       2.186  -4.240   6.008  1.00 54.09           C  
ATOM    168  CG2 VAL A  22       3.365  -2.108   6.617  1.00 54.70           C  
ATOM    169  N   VAL A  23       2.525  -3.901   2.021  1.00 58.71           N  
ATOM    170  CA  VAL A  23       1.668  -4.803   1.258  1.00 58.15           C  
ATOM    171  C   VAL A  23       0.916  -5.730   2.210  1.00 57.78           C  
ATOM    172  CB  VAL A  23       2.481  -5.631   0.239  1.00 55.19           C  
ATOM    173  O   VAL A  23       1.504  -6.282   3.143  1.00 56.99           O  
ATOM    174  CG1 VAL A  23       1.557  -6.505  -0.607  1.00 50.61           C  
ATOM    175  CG2 VAL A  23       3.315  -4.711  -0.652  1.00 51.89           C  
TER     176      VAL A  23
END
