# Supplementary material for: Tailored structured peptide design with a key-cutting machine approach
Source: Nat Mach Intell. 2025 Oct 21;7(10):1685–97. doi: 10.1038/s42256-025-01119-2 (PMC12552119; doi:10.1038/s42256-025-01119-2)
Supplement: Supplementary file 3 — Statistical data for the ternary plots of the comparison between our method and ESM-IF1, ProteinSolver and ProteinMPNN. [file 42256_2025_1119_MOESM3_ESM.zip › Fig1d/Fig1dc_1np6_designed.pdb]

HEADER                                            18-OCT-22                     
TITLE     ESMFOLD V1 PREDICTION FOR INPUT
REMARK   1                                                                      
REMARK   1 REFERENCE 1                                                          
REMARK   1  AUTH   ZEMING LIN, HALIL AKIN, ROSHAN RAO, BRIAN HIE, ZHONGKAI ZHU,
REMARK   1  AUTH 2 WENTING LU, NIKITA SMETANIN, ROBERT VERKUIL, ORI KABELI,
REMARK   1  AUTH 3 YANIV SHMUELI, ALLAN DOS SANTOS COSTA,
REMARK   1  AUTH 4 MARYAM FAZEL-ZARANDI, TOM SERCU, SALVATORE CANDIDO,
REMARK   1  AUTH 5 ALEXANDER RIVES
REMARK   1  TITL   EVOLUTIONARY-SCALE PREDICTION OF ATOMIC LEVEL PROTEIN
REMARK   1  TITL 2 STRUCTURE WITH A LANGUAGE MODEL
REMARK   1  REF                                                                 
REMARK   1  REFN                                                                
REMARK   1  PMID                                                                
REMARK   1  DOI    10.1101/2022.07.20.500902                                    
REMARK   1                                                                      
REMARK   1 LICENSE AND DISCLAIMERS                
REMARK   1 ESM METAGENOMIC ATLAS DATA IS AVAILABLE UNDER
REMARK   1 A CC-BY-4.0 LICENSE FOR ACADEMIC AND COMMERCIAL USE.
REMARK   1 COPYRIGHT (C) META PLATFORMS, INC. ALL RIGHTS RESERVED.
REMARK   1 USE OF THE ESM METAGENOMIC ATLAS DATA IS SUBJECT
REMARK   1 TO THE META OPEN SOURCE TERMS OF USE AND PRIVACY POLICY.
ATOM      1  N   ASP A   1       2.052  13.930   3.834  1.00  0.48           N  
ATOM      2  CA  ASP A   1       2.430  12.555   3.522  1.00  0.49           C  
ATOM      3  C   ASP A   1       1.303  11.584   3.864  1.00  0.49           C  
ATOM      4  CB  ASP A   1       3.706  12.166   4.271  1.00  0.45           C  
ATOM      5  O   ASP A   1       0.707  11.671   4.940  1.00  0.48           O  
ATOM      6  CG  ASP A   1       4.344  10.896   3.736  1.00  0.44           C  
ATOM      7  OD1 ASP A   1       3.889  10.377   2.694  1.00  0.46           O  
ATOM      8  OD2 ASP A   1       5.309  10.409   4.363  1.00  0.50           O  
ATOM      9  N   ALA A   2       0.406  11.338   2.850  1.00  0.53           N  
ATOM     10  CA  ALA A   2      -0.792  10.565   3.170  1.00  0.51           C  
ATOM     11  C   ALA A   2      -0.609   9.783   4.467  1.00  0.53           C  
ATOM     12  CB  ALA A   2      -1.136   9.618   2.024  1.00  0.50           C  
ATOM     13  O   ALA A   2      -1.571   9.561   5.206  1.00  0.53           O  
ATOM     14  N   CYS A   3       0.705   9.351   4.739  1.00  0.54           N  
ATOM     15  CA  CYS A   3       1.034   8.611   5.952  1.00  0.55           C  
ATOM     16  C   CYS A   3       0.954   9.512   7.179  1.00  0.54           C  
ATOM     17  CB  CYS A   3       2.432   8.003   5.846  1.00  0.52           C  
ATOM     18  O   CYS A   3       0.621   9.050   8.272  1.00  0.54           O  
ATOM     19  SG  CYS A   3       2.563   6.689   4.613  1.00  0.60           S  
ATOM     20  N   ASP A   4       1.296  10.795   7.082  1.00  0.57           N  
ATOM     21  CA  ASP A   4       1.478  11.643   8.256  1.00  0.56           C  
ATOM     22  C   ASP A   4       0.136  11.994   8.894  1.00  0.57           C  
ATOM     23  CB  ASP A   4       2.234  12.920   7.883  1.00  0.53           C  
ATOM     24  O   ASP A   4       0.040  12.133  10.115  1.00  0.55           O  
ATOM     25  CG  ASP A   4       3.738  12.722   7.820  1.00  0.51           C  
ATOM     26  OD1 ASP A   4       4.252  11.753   8.419  1.00  0.53           O  
ATOM     27  OD2 ASP A   4       4.417  13.544   7.167  1.00  0.55           O  
ATOM     28  N   ASP A   5      -0.829  11.977   8.053  1.00  0.53           N  
ATOM     29  CA  ASP A   5      -2.104  12.410   8.618  1.00  0.52           C  
ATOM     30  C   ASP A   5      -2.827  11.249   9.297  1.00  0.53           C  
ATOM     31  CB  ASP A   5      -2.992  13.020   7.532  1.00  0.49           C  
ATOM     32  O   ASP A   5      -3.694  11.463  10.147  1.00  0.51           O  
ATOM     33  CG  ASP A   5      -2.485  14.363   7.035  1.00  0.47           C  
ATOM     34  OD1 ASP A   5      -1.796  15.074   7.798  1.00  0.49           O  
ATOM     35  OD2 ASP A   5      -2.780  14.714   5.872  1.00  0.51           O  
ATOM     36  N   LEU A   6      -2.325   9.966   9.061  1.00  0.50           N  
ATOM     37  CA  LEU A   6      -3.063   8.862   9.665  1.00  0.49           C  
ATOM     38  C   LEU A   6      -2.283   8.258  10.828  1.00  0.50           C  
ATOM     39  CB  LEU A   6      -3.363   7.783   8.622  1.00  0.46           C  
ATOM     40  O   LEU A   6      -2.724   7.279  11.434  1.00  0.48           O  
ATOM     41  CG  LEU A   6      -4.485   8.092   7.629  1.00  0.44           C  
ATOM     42  CD1 LEU A   6      -4.269   7.326   6.329  1.00  0.40           C  
ATOM     43  CD2 LEU A   6      -5.843   7.755   8.235  1.00  0.41           C  
ATOM     44  N   GLY A   7      -1.298   8.921  11.540  1.00  0.55           N  
ATOM     45  CA  GLY A   7      -0.883   8.462  12.855  1.00  0.53           C  
ATOM     46  C   GLY A   7      -0.983   6.957  13.021  1.00  0.55           C  
ATOM     47  O   GLY A   7      -1.689   6.471  13.907  1.00  0.53           O  
ATOM     48  N   GLY A   8      -0.635   6.093  12.302  1.00  0.56           N  
ATOM     49  CA  GLY A   8      -0.802   4.657  12.456  1.00  0.54           C  
ATOM     50  C   GLY A   8      -0.683   3.899  11.147  1.00  0.55           C  
ATOM     51  O   GLY A   8      -0.717   4.499  10.071  1.00  0.52           O  
ATOM     52  N   LYS A   9       0.368   2.890  11.139  1.00  0.62           N  
ATOM     53  CA  LYS A   9       0.464   1.842  10.127  1.00  0.62           C  
ATOM     54  C   LYS A   9      -0.810   1.767   9.290  1.00  0.62           C  
ATOM     55  CB  LYS A   9       0.741   0.487  10.780  1.00  0.59           C  
ATOM     56  O   LYS A   9      -1.914   1.697   9.835  1.00  0.60           O  
ATOM     57  CG  LYS A   9       2.034   0.440  11.582  1.00  0.57           C  
ATOM     58  CD  LYS A   9       2.265  -0.938  12.189  1.00  0.56           C  
ATOM     59  CE  LYS A   9       3.486  -0.951  13.099  1.00  0.51           C  
ATOM     60  NZ  LYS A   9       3.704  -2.295  13.714  1.00  0.44           N  
ATOM     61  N   ALA A  10      -0.841   2.448   8.151  1.00  0.67           N  
ATOM     62  CA  ALA A  10      -1.983   2.360   7.245  1.00  0.66           C  
ATOM     63  C   ALA A  10      -1.710   1.374   6.113  1.00  0.67           C  
ATOM     64  CB  ALA A  10      -2.319   3.737   6.677  1.00  0.64           C  
ATOM     65  O   ALA A  10      -0.586   1.290   5.611  1.00  0.65           O  
ATOM     66  N   ILE A  11      -2.538   0.301   6.120  1.00  0.74           N  
ATOM     67  CA  ILE A  11      -2.589  -0.697   5.058  1.00  0.73           C  
ATOM     68  C   ILE A  11      -3.555  -0.241   3.967  1.00  0.74           C  
ATOM     69  CB  ILE A  11      -3.010  -2.080   5.602  1.00  0.71           C  
ATOM     70  O   ILE A  11      -4.716   0.070   4.246  1.00  0.72           O  
ATOM     71  CG1 ILE A  11      -2.057  -2.529   6.716  1.00  0.65           C  
ATOM     72  CG2 ILE A  11      -3.058  -3.114   4.473  1.00  0.65           C  
ATOM     73  CD1 ILE A  11      -2.513  -3.780   7.454  1.00  0.64           C  
ATOM     74  N   TRP A  12      -3.011  -0.077   2.659  1.00  0.75           N  
ATOM     75  CA  TRP A  12      -3.838   0.347   1.534  1.00  0.76           C  
ATOM     76  C   TRP A  12      -3.882  -0.730   0.455  1.00  0.76           C  
ATOM     77  CB  TRP A  12      -3.311   1.658   0.943  1.00  0.73           C  
ATOM     78  O   TRP A  12      -2.878  -1.397   0.193  1.00  0.74           O  
ATOM     79  CG  TRP A  12      -3.517   2.850   1.828  1.00  0.66           C  
ATOM     80  CD1 TRP A  12      -4.320   2.929   2.931  1.00  0.60           C  
ATOM     81  CD2 TRP A  12      -2.910   4.138   1.680  1.00  0.62           C  
ATOM     82  CE2 TRP A  12      -3.392   4.950   2.731  1.00  0.58           C  
ATOM     83  CE3 TRP A  12      -2.005   4.684   0.760  1.00  0.65           C  
ATOM     84  NE1 TRP A  12      -4.249   4.189   3.479  1.00  0.65           N  
ATOM     85  CH2 TRP A  12      -2.111   6.790   1.974  1.00  0.62           C  
ATOM     86  CZ2 TRP A  12      -2.997   6.281   2.887  1.00  0.65           C  
ATOM     87  CZ3 TRP A  12      -1.614   6.009   0.918  1.00  0.61           C  
ATOM     88  N   LEU A  13      -5.138  -1.153  -0.023  1.00  0.79           N  
ATOM     89  CA  LEU A  13      -5.362  -1.975  -1.207  1.00  0.80           C  
ATOM     90  C   LEU A  13      -5.726  -1.110  -2.408  1.00  0.80           C  
ATOM     91  CB  LEU A  13      -6.470  -2.999  -0.946  1.00  0.76           C  
ATOM     92  O   LEU A  13      -6.762  -0.441  -2.406  1.00  0.78           O  
ATOM     93  CG  LEU A  13      -6.830  -3.920  -2.113  1.00  0.73           C  
ATOM     94  CD1 LEU A  13      -5.635  -4.790  -2.489  1.00  0.68           C  
ATOM     95  CD2 LEU A  13      -8.037  -4.784  -1.760  1.00  0.70           C  
ATOM     96  N   VAL A  14      -4.838  -0.786  -3.269  1.00  0.79           N  
ATOM     97  CA  VAL A  14      -5.044  -0.008  -4.486  1.00  0.80           C  
ATOM     98  C   VAL A  14      -4.806  -0.891  -5.709  1.00  0.82           C  
ATOM     99  CB  VAL A  14      -4.118   1.228  -4.533  1.00  0.78           C  
ATOM    100  O   VAL A  14      -3.712  -1.428  -5.892  1.00  0.82           O  
ATOM    101  CG1 VAL A  14      -4.369   2.042  -5.801  1.00  0.71           C  
ATOM    102  CG2 VAL A  14      -4.320   2.093  -3.290  1.00  0.71           C  
ATOM    103  N   ASN A  15      -5.831  -1.153  -6.555  1.00  0.81           N  
ATOM    104  CA  ASN A  15      -5.762  -1.938  -7.783  1.00  0.81           C  
ATOM    105  C   ASN A  15      -5.169  -3.322  -7.531  1.00  0.79           C  
ATOM    106  CB  ASN A  15      -4.950  -1.198  -8.848  1.00  0.76           C  
ATOM    107  O   ASN A  15      -4.297  -3.773  -8.275  1.00  0.77           O  
ATOM    108  CG  ASN A  15      -5.699  -0.022  -9.441  1.00  0.68           C  
ATOM    109  ND2 ASN A  15      -4.973   0.870 -10.104  1.00  0.64           N  
ATOM    110  OD1 ASN A  15      -6.921   0.085  -9.304  1.00  0.65           O  
ATOM    111  N   GLY A  16      -5.510  -4.012  -6.457  1.00  0.77           N  
ATOM    112  CA  GLY A  16      -5.011  -5.343  -6.151  1.00  0.78           C  
ATOM    113  C   GLY A  16      -3.686  -5.329  -5.413  1.00  0.76           C  
ATOM    114  O   GLY A  16      -3.087  -6.382  -5.183  1.00  0.73           O  
ATOM    115  N   ILE A  17      -3.085  -4.195  -5.201  1.00  0.84           N  
ATOM    116  CA  ILE A  17      -1.771  -4.098  -4.575  1.00  0.83           C  
ATOM    117  C   ILE A  17      -1.918  -3.583  -3.145  1.00  0.82           C  
ATOM    118  CB  ILE A  17      -0.828  -3.178  -5.382  1.00  0.80           C  
ATOM    119  O   ILE A  17      -2.629  -2.606  -2.900  1.00  0.79           O  
ATOM    120  CG1 ILE A  17      -0.680  -3.691  -6.819  1.00  0.72           C  
ATOM    121  CG2 ILE A  17       0.538  -3.070  -4.696  1.00  0.71           C  
ATOM    122  CD1 ILE A  17       0.101  -2.758  -7.733  1.00  0.70           C  
ATOM    123  N   ILE A  18      -1.367  -4.492  -2.195  1.00  0.83           N  
ATOM    124  CA  ILE A  18      -1.384  -4.125  -0.783  1.00  0.83           C  
ATOM    125  C   ILE A  18      -0.237  -3.162  -0.487  1.00  0.82           C  
ATOM    126  CB  ILE A  18      -1.285  -5.371   0.126  1.00  0.80           C  
ATOM    127  O   ILE A  18       0.925  -3.464  -0.768  1.00  0.79           O  
ATOM    128  CG1 ILE A  18      -2.506  -6.276  -0.074  1.00  0.73           C  
ATOM    129  CG2 ILE A  18      -1.143  -4.959   1.594  1.00  0.72           C  
ATOM    130  CD1 ILE A  18      -2.423  -7.602   0.669  1.00  0.71           C  
ATOM    131  N   ILE A  19      -0.557  -1.858  -0.128  1.00  0.79           N  
ATOM    132  CA  ILE A  19       0.489  -0.902   0.217  1.00  0.77           C  
ATOM    133  C   ILE A  19       0.505  -0.677   1.727  1.00  0.77           C  
ATOM    134  CB  ILE A  19       0.294   0.441  -0.522  1.00  0.76           C  
ATOM    135  O   ILE A  19      -0.518  -0.327   2.320  1.00  0.74           O  
ATOM    136  CG1 ILE A  19       0.231   0.212  -2.037  1.00  0.70           C  
ATOM    137  CG2 ILE A  19       1.412   1.423  -0.163  1.00  0.71           C  
ATOM    138  CD1 ILE A  19       0.229   1.494  -2.857  1.00  0.69           C  
ATOM    139  N   ILE A  20       1.594  -1.229   2.386  1.00  0.75           N  
ATOM    140  CA  ILE A  20       1.765  -1.079   3.827  1.00  0.74           C  
ATOM    141  C   ILE A  20       2.651   0.130   4.119  1.00  0.74           C  
ATOM    142  CB  ILE A  20       2.371  -2.352   4.460  1.00  0.72           C  
ATOM    143  O   ILE A  20       3.787   0.204   3.645  1.00  0.71           O  
ATOM    144  CG1 ILE A  20       1.589  -3.593   4.016  1.00  0.68           C  
ATOM    145  CG2 ILE A  20       2.395  -2.237   5.987  1.00  0.68           C  
ATOM    146  CD1 ILE A  20       2.257  -4.911   4.385  1.00  0.67           C  
ATOM    147  N   CYS A  21       2.121   1.188   4.725  1.00  0.68           N  
ATOM    148  CA  CYS A  21       2.910   2.346   5.130  1.00  0.67           C  
ATOM    149  C   CYS A  21       3.308   2.247   6.598  1.00  0.67           C  
ATOM    150  CB  CYS A  21       2.130   3.638   4.890  1.00  0.65           C  
ATOM    151  O   CYS A  21       2.447   2.148   7.474  1.00  0.64           O  
ATOM    152  SG  CYS A  21       1.838   3.998   3.144  1.00  0.63           S  
ATOM    153  N   MET A  22       4.468   1.795   6.910  1.00  0.62           N  
ATOM    154  CA  MET A  22       5.084   1.672   8.228  1.00  0.61           C  
ATOM    155  C   MET A  22       5.878   2.927   8.575  1.00  0.62           C  
ATOM    156  CB  MET A  22       5.995   0.445   8.284  1.00  0.58           C  
ATOM    157  O   MET A  22       6.657   3.421   7.758  1.00  0.59           O  
ATOM    158  CG  MET A  22       5.269  -0.869   8.046  1.00  0.56           C  
ATOM    159  SD  MET A  22       6.339  -2.329   8.348  1.00  0.55           S  
ATOM    160  CE  MET A  22       7.354  -2.298   6.844  1.00  0.51           C  
ATOM    161  N   LYS A  23       5.294   3.792   9.382  1.00  0.61           N  
ATOM    162  CA  LYS A  23       6.063   4.914   9.912  1.00  0.60           C  
ATOM    163  C   LYS A  23       7.271   4.426  10.705  1.00  0.60           C  
ATOM    164  CB  LYS A  23       5.181   5.801  10.792  1.00  0.58           C  
ATOM    165  O   LYS A  23       7.171   3.466  11.472  1.00  0.59           O  
ATOM    166  CG  LYS A  23       4.566   6.985  10.059  1.00  0.56           C  
ATOM    167  CD  LYS A  23       3.779   7.881  11.007  1.00  0.57           C  
ATOM    168  CE  LYS A  23       3.157   9.062  10.273  1.00  0.51           C  
ATOM    169  NZ  LYS A  23       2.434   9.976  11.208  1.00  0.46           N  
ATOM    170  N   SER A  24       8.479   4.707  10.222  1.00  0.60           N  
ATOM    171  CA  SER A  24       9.722   4.600  10.979  1.00  0.59           C  
ATOM    172  C   SER A  24       9.762   5.609  12.122  1.00  0.60           C  
ATOM    173  CB  SER A  24      10.928   4.808  10.062  1.00  0.57           C  
ATOM    174  O   SER A  24       9.304   6.744  11.972  1.00  0.58           O  
ATOM    175  OG  SER A  24      10.681   4.269   8.775  1.00  0.56           O  
ATOM    176  N   GLU A  25       9.580   5.121  13.397  1.00  0.62           N  
ATOM    177  CA  GLU A  25       9.878   5.882  14.607  1.00  0.62           C  
ATOM    178  C   GLU A  25      11.178   6.667  14.460  1.00  0.63           C  
ATOM    179  CB  GLU A  25       9.960   4.953  15.821  1.00  0.60           C  
ATOM    180  O   GLU A  25      12.151   6.166  13.892  1.00  0.62           O  
ATOM    181  CG  GLU A  25       8.643   4.270  16.163  1.00  0.58           C  
ATOM    182  CD  GLU A  25       8.585   3.763  17.595  1.00  0.58           C  
ATOM    183  OE1 GLU A  25       9.615   3.824  18.303  1.00  0.57           O  
ATOM    184  OE2 GLU A  25       7.499   3.301  18.012  1.00  0.53           O  
ATOM    185  N   PRO A  26      11.136   7.977  14.678  1.00  0.65           N  
ATOM    186  CA  PRO A  26      12.414   8.688  14.744  1.00  0.65           C  
ATOM    187  C   PRO A  26      13.421   8.009  15.670  1.00  0.66           C  
ATOM    188  CB  PRO A  26      12.024  10.068  15.280  1.00  0.62           C  
ATOM    189  O   PRO A  26      13.038   7.455  16.703  1.00  0.65           O  
ATOM    190  CG  PRO A  26      10.532  10.035  15.369  1.00  0.59           C  
ATOM    191  CD  PRO A  26      10.076   8.613  15.206  1.00  0.59           C  
ATOM    192  N   GLY A  27      14.518   7.445  15.084  1.00  0.60           N  
ATOM    193  CA  GLY A  27      15.657   7.172  15.946  1.00  0.61           C  
ATOM    194  C   GLY A  27      16.012   8.336  16.852  1.00  0.59           C  
ATOM    195  O   GLY A  27      15.613   9.474  16.595  1.00  0.58           O  
