# Supplementary material for: Tailored structured peptide design with a key-cutting machine approach
Source: Nat Mach Intell. 2025 Oct 21;7(10):1685–97. doi: 10.1038/s42256-025-01119-2 (PMC12552119; doi:10.1038/s42256-025-01119-2)
Supplement: Supplementary file 3 — Statistical data for the ternary plots of the comparison between our method and ESM-IF1, ProteinSolver and ProteinMPNN. [file 42256_2025_1119_MOESM3_ESM.zip › Fig1d/Fig1do_3ewk_reference.pdb]

ATOM    847  N   LYS A 202       5.249 -51.947  -2.326  1.00 73.24           N  
ATOM    848  CA  LYS A 202       5.332 -50.741  -3.124  1.00 72.86           C  
ATOM    849  C   LYS A 202       4.049 -50.531  -3.871  1.00 73.25           C  
ATOM    850  O   LYS A 202       3.533 -49.414  -3.945  1.00 72.88           O  
ATOM    851  CB  LYS A 202       6.528 -50.781  -4.083  1.00 72.41           C  
ATOM    852  CG  LYS A 202       7.798 -50.354  -3.426  1.00 69.98           C  
ATOM    853  CD  LYS A 202       8.524 -49.352  -4.265  1.00 67.48           C  
ATOM    854  CE  LYS A 202       8.495 -47.983  -3.643  1.00 66.02           C  
ATOM    855  NZ  LYS A 202       9.141 -46.967  -4.542  1.00 64.46           N  
ATOM    856  N   GLU A 203       3.558 -51.634  -4.440  1.00 74.21           N  
ATOM    857  CA  GLU A 203       2.242 -51.706  -5.049  1.00 74.37           C  
ATOM    858  C   GLU A 203       1.223 -51.345  -3.965  1.00 73.75           C  
ATOM    859  O   GLU A 203       0.413 -50.457  -4.152  1.00 73.59           O  
ATOM    860  CB  GLU A 203       2.033 -53.109  -5.642  1.00 74.63           C  
ATOM    861  CG  GLU A 203       0.842 -53.269  -6.611  1.00 78.19           C  
ATOM    862  CD  GLU A 203       0.630 -52.112  -7.636  1.00 81.97           C  
ATOM    863  OE1 GLU A 203       1.566 -51.309  -7.897  1.00 83.26           O  
ATOM    864  OE2 GLU A 203      -0.495 -52.025  -8.206  1.00 81.95           O  
ATOM    865  N   ALA A 204       1.351 -51.970  -2.799  1.00 73.58           N  
ATOM    866  CA  ALA A 204       0.467 -51.731  -1.645  1.00 73.11           C  
ATOM    867  C   ALA A 204       0.637 -50.366  -1.023  1.00 73.35           C  
ATOM    868  O   ALA A 204       0.568 -50.235   0.195  1.00 73.92           O  
ATOM    869  CB  ALA A 204       0.668 -52.819  -0.577  1.00 72.23           C  
ATOM    870  N   GLU A 205       0.810 -49.338  -1.847  1.00 73.74           N  
ATOM    871  CA  GLU A 205       1.293 -48.049  -1.369  1.00 74.02           C  
ATOM    872  C   GLU A 205       1.033 -47.013  -2.422  1.00 73.16           C  
ATOM    873  O   GLU A 205       0.759 -45.856  -2.094  1.00 74.13           O  
ATOM    874  CB  GLU A 205       2.801 -48.128  -1.170  1.00 73.93           C  
ATOM    875  CG  GLU A 205       3.323 -47.463   0.078  1.00 76.71           C  
ATOM    876  CD  GLU A 205       4.840 -47.683   0.305  1.00 77.28           C  
ATOM    877  OE1 GLU A 205       5.659 -47.442  -0.642  1.00 79.82           O  
ATOM    878  OE2 GLU A 205       5.199 -48.084   1.451  1.00 81.58           O  
ATOM    879  N   ALA A 206       1.157 -47.423  -3.693  1.00 71.60           N  
ATOM    880  CA  ALA A 206       0.830 -46.596  -4.837  1.00 69.74           C  
ATOM    881  C   ALA A 206      -0.692 -46.557  -4.932  1.00 69.27           C  
ATOM    882  O   ALA A 206      -1.309 -45.616  -5.547  1.00 68.41           O  
ATOM    883  CB  ALA A 206       1.428 -47.200  -6.095  1.00 70.17           C  
ATOM    884  N   GLN A 207      -1.267 -47.587  -4.293  1.00 67.79           N  
ATOM    885  CA  GLN A 207      -2.706 -47.839  -4.179  1.00 66.78           C  
ATOM    886  C   GLN A 207      -3.410 -46.892  -3.206  1.00 65.87           C  
ATOM    887  O   GLN A 207      -4.245 -46.048  -3.623  1.00 66.24           O  
ATOM    888  CB  GLN A 207      -2.930 -49.298  -3.762  1.00 67.18           C  
ATOM    889  CG  GLN A 207      -2.382 -50.351  -4.766  1.00 67.68           C  
ATOM    890  CD  GLN A 207      -2.762 -50.068  -6.230  1.00 68.68           C  
ATOM    891  OE1 GLN A 207      -2.495 -48.968  -6.772  1.00 67.50           O  
ATOM    892  NE2 GLN A 207      -3.419 -51.059  -6.877  1.00 67.52           N  
ATOM    893  N   LEU A 208      -3.079 -47.035  -1.921  1.00 63.46           N  
ATOM    894  CA  LEU A 208      -3.416 -46.042  -0.944  1.00 61.70           C  
ATOM    895  C   LEU A 208      -3.276 -44.624  -1.450  1.00 59.47           C  
ATOM    896  O   LEU A 208      -4.163 -43.807  -1.245  1.00 59.56           O  
ATOM    897  CB  LEU A 208      -2.527 -46.188   0.258  1.00 62.70           C  
ATOM    898  CG  LEU A 208      -3.117 -47.049   1.367  1.00 66.97           C  
ATOM    899  CD1 LEU A 208      -2.876 -48.567   1.040  1.00 69.45           C  
ATOM    900  CD2 LEU A 208      -2.521 -46.601   2.771  1.00 67.61           C  
ATOM    901  N   ALA A 209      -2.176 -44.301  -2.113  1.00 57.33           N  
ATOM    902  CA  ALA A 209      -2.027 -42.932  -2.572  1.00 54.95           C  
ATOM    903  C   ALA A 209      -3.172 -42.556  -3.534  1.00 53.68           C  
ATOM    904  O   ALA A 209      -3.735 -41.476  -3.402  1.00 53.55           O  
ATOM    905  CB  ALA A 209      -0.718 -42.723  -3.166  1.00 54.42           C  
ATOM    906  N   ARG A 210      -3.551 -43.473  -4.429  1.00 51.98           N  
ATOM    907  CA  ARG A 210      -4.624 -43.253  -5.398  1.00 51.67           C  
ATOM    908  C   ARG A 210      -5.978 -43.076  -4.732  1.00 50.62           C  
ATOM    909  O   ARG A 210      -6.768 -42.204  -5.123  1.00 49.08           O  
ATOM    910  CB  ARG A 210      -4.729 -44.426  -6.396  1.00 52.08           C  
ATOM    911  CG  ARG A 210      -4.252 -44.078  -7.764  1.00 54.14           C  
ATOM    912  CD  ARG A 210      -3.503 -45.284  -8.296  1.00 59.78           C  
ATOM    913  NE  ARG A 210      -2.522 -45.018  -9.361  1.00 60.54           N  
ATOM    914  CZ  ARG A 210      -1.479 -45.819  -9.645  1.00 63.39           C  
ATOM    915  NH1 ARG A 210      -1.218 -46.938  -8.932  1.00 59.11           N  
ATOM    916  NH2 ARG A 210      -0.668 -45.474 -10.645  1.00 66.60           N  
ATOM    917  N   LEU A 211      -6.211 -43.942  -3.749  1.00 50.35           N  
ATOM    918  CA  LEU A 211      -7.443 -44.036  -2.986  1.00 49.85           C  
ATOM    919  C   LEU A 211      -7.511 -42.810  -2.149  1.00 49.03           C  
ATOM    920  O   LEU A 211      -8.516 -42.049  -2.145  1.00 47.84           O  
ATOM    921  CB  LEU A 211      -7.302 -45.220  -2.032  1.00 50.48           C  
ATOM    922  CG  LEU A 211      -8.481 -46.103  -1.751  1.00 52.20           C  
ATOM    923  CD1 LEU A 211      -8.113 -46.968  -0.574  1.00 54.25           C  
ATOM    924  CD2 LEU A 211      -9.712 -45.247  -1.454  1.00 52.10           C  
ATOM    925  N   LYS A 212      -6.407 -42.622  -1.436  1.00 48.11           N  
ATOM    926  CA  LYS A 212      -6.310 -41.530  -0.518  1.00 49.40           C  
ATOM    927  C   LYS A 212      -6.581 -40.287  -1.299  1.00 48.78           C  
ATOM    928  O   LYS A 212      -7.411 -39.514  -0.893  1.00 49.71           O  
ATOM    929  CB  LYS A 212      -4.935 -41.483   0.172  1.00 49.85           C  
ATOM    930  CG  LYS A 212      -4.562 -40.088   0.655  1.00 51.42           C  
ATOM    931  CD  LYS A 212      -3.433 -40.194   1.684  1.00 56.39           C  
ATOM    932  CE  LYS A 212      -3.482 -39.079   2.715  1.00 55.88           C  
ATOM    933  NZ  LYS A 212      -3.443 -37.757   2.034  1.00 56.28           N  
ATOM    934  N   GLN A 213      -5.911 -40.125  -2.440  1.00 48.33           N  
ATOM    935  CA  GLN A 213      -6.142 -38.992  -3.332  1.00 49.36           C  
ATOM    936  C   GLN A 213      -7.608 -38.780  -3.736  1.00 46.60           C  
ATOM    937  O   GLN A 213      -8.076 -37.641  -3.768  1.00 47.36           O  
ATOM    938  CB  GLN A 213      -5.281 -39.131  -4.598  1.00 49.09           C  
ATOM    939  CG  GLN A 213      -5.523 -38.018  -5.658  1.00 53.26           C  
ATOM    940  CD  GLN A 213      -5.005 -38.433  -7.058  1.00 55.80           C  
ATOM    941  OE1 GLN A 213      -4.211 -39.389  -7.214  1.00 59.08           O  
ATOM    942  NE2 GLN A 213      -5.469 -37.716  -8.077  1.00 62.76           N  
ATOM    943  N   ALA A 214      -8.326 -39.865  -4.040  1.00 44.65           N  
ATOM    944  CA  ALA A 214      -9.748 -39.793  -4.404  1.00 43.23           C  
ATOM    945  C   ALA A 214     -10.639 -39.397  -3.212  1.00 44.00           C  
ATOM    946  O   ALA A 214     -11.597 -38.658  -3.365  1.00 43.89           O  
ATOM    947  CB  ALA A 214     -10.205 -41.111  -5.000  1.00 40.44           C  
ATOM    948  N   MET A 215     -10.319 -39.927  -2.029  1.00 44.51           N  
ATOM    949  CA  MET A 215     -11.130 -39.738  -0.861  1.00 44.72           C  
ATOM    950  C   MET A 215     -10.964 -38.297  -0.478  1.00 45.57           C  
ATOM    951  O   MET A 215     -11.938 -37.615  -0.131  1.00 46.11           O  
ATOM    952  CB  MET A 215     -10.629 -40.648   0.277  1.00 44.77           C  
ATOM    953  CG  MET A 215     -10.908 -42.110   0.093  1.00 44.62           C  
ATOM    954  SD  MET A 215     -12.674 -42.448   0.102  1.00 52.88           S  
ATOM    955  CE  MET A 215     -12.832 -43.202   1.751  1.00 57.04           C  
ATOM    956  N   ASP A 216      -9.717 -37.828  -0.531  1.00 45.79           N  
ATOM    957  CA  ASP A 216      -9.374 -36.470  -0.064  1.00 45.86           C  
ATOM    958  C   ASP A 216     -10.095 -35.418  -0.859  1.00 45.67           C  
ATOM    959  O   ASP A 216     -10.325 -34.347  -0.370  1.00 47.02           O  
ATOM    960  CB  ASP A 216      -7.880 -36.213  -0.191  1.00 44.97           C  
ATOM    961  CG  ASP A 216      -7.068 -36.815   0.958  1.00 46.91           C  
ATOM    962  OD1 ASP A 216      -7.604 -37.361   1.940  1.00 50.45           O  
ATOM    963  OD2 ASP A 216      -5.834 -36.770   0.883  1.00 51.19           O  
ATOM    964  N   ALA A 217     -10.429 -35.710  -2.109  1.00 44.93           N  
ATOM    965  CA  ALA A 217     -11.091 -34.748  -2.962  1.00 43.98           C  
ATOM    966  C   ALA A 217     -12.599 -34.734  -2.709  1.00 44.41           C  
ATOM    967  O   ALA A 217     -13.318 -33.927  -3.237  1.00 44.34           O  
ATOM    968  CB  ALA A 217     -10.778 -35.085  -4.435  1.00 44.48           C  
ATOM    969  N   ASN A 218     -13.109 -35.645  -1.902  1.00 44.69           N  
ATOM    970  CA  ASN A 218     -14.509 -35.640  -1.637  1.00 44.55           C  
ATOM    971  C   ASN A 218     -14.758 -34.398  -0.822  1.00 46.24           C  
ATOM    972  O   ASN A 218     -13.983 -34.018   0.099  1.00 48.17           O  
ATOM    973  CB  ASN A 218     -14.892 -36.887  -0.858  1.00 43.23           C  
ATOM    974  CG  ASN A 218     -16.395 -37.098  -0.764  1.00 40.61           C  
ATOM    975  OD1 ASN A 218     -16.825 -38.164  -0.332  1.00 43.17           O  
ATOM    976  ND2 ASN A 218     -17.189 -36.133  -1.180  1.00 31.10           N  
