# Supplementary material for: Tailored structured peptide design with a key-cutting machine approach
Source: Nat Mach Intell. 2025 Oct 21;7(10):1685–97. doi: 10.1038/s42256-025-01119-2 (PMC12552119; doi:10.1038/s42256-025-01119-2)
Supplement: Supplementary file 3 — Statistical data for the ternary plots of the comparison between our method and ESM-IF1, ProteinSolver and ProteinMPNN. [file 42256_2025_1119_MOESM3_ESM.zip › Fig1d/Fig1df_2kxq_reference.pdb]

ATOM    108  N   LEU A 253     154.581  11.591  -6.511  1.00  0.00           N  
ATOM    109  CA  LEU A 253     154.088  11.610  -5.137  1.00  0.00           C  
ATOM    110  C   LEU A 253     152.660  12.158  -5.091  1.00  0.00           C  
ATOM    111  O   LEU A 253     152.257  12.943  -5.949  1.00  0.00           O  
ATOM    112  CB  LEU A 253     155.033  12.424  -4.239  1.00  0.00           C  
ATOM    113  CG  LEU A 253     154.626  13.873  -3.960  1.00  0.00           C  
ATOM    114  CD1 LEU A 253     153.755  13.950  -2.717  1.00  0.00           C  
ATOM    115  CD2 LEU A 253     155.860  14.746  -3.794  1.00  0.00           C  
ATOM    116  H   LEU A 253     154.280  12.283  -7.135  1.00  0.00           H  
ATOM    117  HA  LEU A 253     154.067  10.587  -4.779  1.00  0.00           H  
ATOM    118  HB2 LEU A 253     155.116  11.912  -3.292  1.00  0.00           H  
ATOM    119  HB3 LEU A 253     156.008  12.434  -4.705  1.00  0.00           H  
ATOM    120  HG  LEU A 253     154.055  14.251  -4.796  1.00  0.00           H  
ATOM    121 HD11 LEU A 253     153.053  13.131  -2.717  1.00  0.00           H  
ATOM    122 HD12 LEU A 253     153.216  14.886  -2.712  1.00  0.00           H  
ATOM    123 HD13 LEU A 253     154.379  13.890  -1.837  1.00  0.00           H  
ATOM    124 HD21 LEU A 253     156.036  14.920  -2.745  1.00  0.00           H  
ATOM    125 HD22 LEU A 253     155.707  15.689  -4.295  1.00  0.00           H  
ATOM    126 HD23 LEU A 253     156.714  14.245  -4.221  1.00  0.00           H  
ATOM    127  N   PRO A 254     151.874  11.733  -4.091  1.00  0.00           N  
ATOM    128  CA  PRO A 254     150.478  12.161  -3.932  1.00  0.00           C  
ATOM    129  C   PRO A 254     150.341  13.641  -3.606  1.00  0.00           C  
ATOM    130  O   PRO A 254     151.292  14.410  -3.728  1.00  0.00           O  
ATOM    131  CB  PRO A 254     149.977  11.317  -2.759  1.00  0.00           C  
ATOM    132  CG  PRO A 254     151.207  10.946  -2.009  1.00  0.00           C  
ATOM    133  CD  PRO A 254     152.284  10.790  -3.039  1.00  0.00           C  
ATOM    134  HA  PRO A 254     149.894  11.936  -4.810  1.00  0.00           H  
ATOM    135  HB2 PRO A 254     149.304  11.903  -2.150  1.00  0.00           H  
ATOM    136  HB3 PRO A 254     149.465  10.443  -3.132  1.00  0.00           H  
ATOM    137  HG2 PRO A 254     151.464  11.729  -1.311  1.00  0.00           H  
ATOM    138  HG3 PRO A 254     151.051  10.019  -1.494  1.00  0.00           H  
ATOM    139  HD2 PRO A 254     153.244  11.063  -2.626  1.00  0.00           H  
ATOM    140  HD3 PRO A 254     152.306   9.778  -3.414  1.00  0.00           H  
ATOM    141  N   GLU A 255     149.142  14.029  -3.187  1.00  0.00           N  
ATOM    142  CA  GLU A 255     148.864  15.413  -2.836  1.00  0.00           C  
ATOM    143  C   GLU A 255     149.035  15.629  -1.337  1.00  0.00           C  
ATOM    144  O   GLU A 255     148.701  14.761  -0.531  1.00  0.00           O  
ATOM    145  CB  GLU A 255     147.445  15.793  -3.264  1.00  0.00           C  
ATOM    146  CG  GLU A 255     147.403  16.727  -4.463  1.00  0.00           C  
ATOM    147  CD  GLU A 255     146.460  16.242  -5.547  1.00  0.00           C  
ATOM    148  OE1 GLU A 255     146.708  15.153  -6.106  1.00  0.00           O  
ATOM    149  OE2 GLU A 255     145.475  16.952  -5.838  1.00  0.00           O  
ATOM    150  H   GLU A 255     148.425  13.366  -3.111  1.00  0.00           H  
ATOM    151  HA  GLU A 255     149.570  16.038  -3.362  1.00  0.00           H  
ATOM    152  HB2 GLU A 255     146.904  14.893  -3.516  1.00  0.00           H  
ATOM    153  HB3 GLU A 255     146.948  16.282  -2.438  1.00  0.00           H  
ATOM    154  HG2 GLU A 255     147.075  17.701  -4.133  1.00  0.00           H  
ATOM    155  HG3 GLU A 255     148.397  16.803  -4.878  1.00  0.00           H  
ATOM    156  N   GLY A 256     149.551  16.796  -0.970  1.00  0.00           N  
ATOM    157  CA  GLY A 256     149.749  17.109   0.432  1.00  0.00           C  
ATOM    158  C   GLY A 256     151.081  16.622   0.972  1.00  0.00           C  
ATOM    159  O   GLY A 256     151.514  17.058   2.039  1.00  0.00           O  
ATOM    160  H   GLY A 256     149.789  17.453  -1.656  1.00  0.00           H  
ATOM    161  HA2 GLY A 256     149.694  18.178   0.559  1.00  0.00           H  
ATOM    162  HA3 GLY A 256     148.955  16.651   1.003  1.00  0.00           H  
ATOM    163  N   TYR A 257     151.736  15.715   0.250  1.00  0.00           N  
ATOM    164  CA  TYR A 257     153.015  15.186   0.689  1.00  0.00           C  
ATOM    165  C   TYR A 257     154.162  15.792  -0.105  1.00  0.00           C  
ATOM    166  O   TYR A 257     153.956  16.432  -1.136  1.00  0.00           O  
ATOM    167  CB  TYR A 257     153.026  13.663   0.557  1.00  0.00           C  
ATOM    168  CG  TYR A 257     152.072  12.982   1.508  1.00  0.00           C  
ATOM    169  CD1 TYR A 257     150.707  12.953   1.249  1.00  0.00           C  
ATOM    170  CD2 TYR A 257     152.533  12.384   2.674  1.00  0.00           C  
ATOM    171  CE1 TYR A 257     149.829  12.344   2.125  1.00  0.00           C  
ATOM    172  CE2 TYR A 257     151.661  11.772   3.554  1.00  0.00           C  
ATOM    173  CZ  TYR A 257     150.311  11.755   3.276  1.00  0.00           C  
ATOM    174  OH  TYR A 257     149.439  11.147   4.150  1.00  0.00           O  
ATOM    175  H   TYR A 257     151.353  15.391  -0.590  1.00  0.00           H  
ATOM    176  HA  TYR A 257     153.139  15.446   1.729  1.00  0.00           H  
ATOM    177  HB2 TYR A 257     152.743  13.392  -0.450  1.00  0.00           H  
ATOM    178  HB3 TYR A 257     154.020  13.295   0.761  1.00  0.00           H  
ATOM    179  HD1 TYR A 257     150.334  13.412   0.344  1.00  0.00           H  
ATOM    180  HD2 TYR A 257     153.591  12.401   2.889  1.00  0.00           H  
ATOM    181  HE1 TYR A 257     148.771  12.332   1.906  1.00  0.00           H  
ATOM    182  HE2 TYR A 257     152.040  11.313   4.455  1.00  0.00           H  
ATOM    183  HH  TYR A 257     149.808  10.309   4.440  1.00  0.00           H  
ATOM    184  N   GLU A 258     155.371  15.572   0.385  1.00  0.00           N  
ATOM    185  CA  GLU A 258     156.558  16.074  -0.262  1.00  0.00           C  
ATOM    186  C   GLU A 258     157.699  15.146   0.054  1.00  0.00           C  
ATOM    187  O   GLU A 258     157.868  14.739   1.204  1.00  0.00           O  
ATOM    188  CB  GLU A 258     156.874  17.498   0.203  1.00  0.00           C  
ATOM    189  CG  GLU A 258     157.107  18.472  -0.941  1.00  0.00           C  
ATOM    190  CD  GLU A 258     155.829  19.145  -1.404  1.00  0.00           C  
ATOM    191  OE1 GLU A 258     155.465  20.189  -0.823  1.00  0.00           O  
ATOM    192  OE2 GLU A 258     155.194  18.628  -2.346  1.00  0.00           O  
ATOM    193  H   GLU A 258     155.454  15.039   1.210  1.00  0.00           H  
ATOM    194  HA  GLU A 258     156.388  16.075  -1.327  1.00  0.00           H  
ATOM    195  HB2 GLU A 258     156.047  17.862   0.795  1.00  0.00           H  
ATOM    196  HB3 GLU A 258     157.763  17.478   0.816  1.00  0.00           H  
ATOM    197  HG2 GLU A 258     157.798  19.233  -0.614  1.00  0.00           H  
ATOM    198  HG3 GLU A 258     157.534  17.933  -1.775  1.00  0.00           H  
ATOM    199  N   GLN A 259     158.488  14.806  -0.944  1.00  0.00           N  
ATOM    200  CA  GLN A 259     159.599  13.927  -0.705  1.00  0.00           C  
ATOM    201  C   GLN A 259     160.735  14.718  -0.090  1.00  0.00           C  
ATOM    202  O   GLN A 259     160.976  15.867  -0.461  1.00  0.00           O  
ATOM    203  CB  GLN A 259     160.045  13.240  -1.998  1.00  0.00           C  
ATOM    204  CG  GLN A 259     160.054  11.722  -1.901  1.00  0.00           C  
ATOM    205  CD  GLN A 259     160.182  11.049  -3.253  1.00  0.00           C  
ATOM    206  OE1 GLN A 259     159.218  10.489  -3.774  1.00  0.00           O  
ATOM    207  NE2 GLN A 259     161.378  11.099  -3.827  1.00  0.00           N  
ATOM    208  H   GLN A 259     158.342  15.162  -1.845  1.00  0.00           H  
ATOM    209  HA  GLN A 259     159.267  13.180   0.003  1.00  0.00           H  
ATOM    210  HB2 GLN A 259     159.374  13.525  -2.794  1.00  0.00           H  
ATOM    211  HB3 GLN A 259     161.044  13.570  -2.244  1.00  0.00           H  
ATOM    212  HG2 GLN A 259     160.888  11.419  -1.286  1.00  0.00           H  
ATOM    213  HG3 GLN A 259     159.132  11.399  -1.439  1.00  0.00           H  
ATOM    214 HE21 GLN A 259     162.100  11.561  -3.353  1.00  0.00           H  
ATOM    215 HE22 GLN A 259     161.490  10.672  -4.702  1.00  0.00           H  
ATOM    216  N   ARG A 260     161.432  14.106   0.843  1.00  0.00           N  
ATOM    217  CA  ARG A 260     162.548  14.765   1.500  1.00  0.00           C  
ATOM    218  C   ARG A 260     163.683  13.781   1.725  1.00  0.00           C  
ATOM    219  O   ARG A 260     163.523  12.581   1.508  1.00  0.00           O  
ATOM    220  CB  ARG A 260     162.101  15.385   2.827  1.00  0.00           C  
ATOM    221  CG  ARG A 260     162.059  16.904   2.793  1.00  0.00           C  
ATOM    222  CD  ARG A 260     160.853  17.457   3.534  1.00  0.00           C  
ATOM    223  NE  ARG A 260     161.201  18.638   4.323  1.00  0.00           N  
ATOM    224  CZ  ARG A 260     160.508  19.778   4.324  1.00  0.00           C  
ATOM    225  NH1 ARG A 260     159.421  19.916   3.574  1.00  0.00           N  
ATOM    226  NH2 ARG A 260     160.912  20.789   5.082  1.00  0.00           N  
ATOM    227  H   ARG A 260     161.208  13.183   1.088  1.00  0.00           H  
ATOM    228  HA  ARG A 260     162.896  15.552   0.847  1.00  0.00           H  
ATOM    229  HB2 ARG A 260     161.114  15.021   3.069  1.00  0.00           H  
ATOM    230  HB3 ARG A 260     162.789  15.084   3.601  1.00  0.00           H  
ATOM    231  HG2 ARG A 260     162.956  17.288   3.256  1.00  0.00           H  
ATOM    232  HG3 ARG A 260     162.017  17.229   1.764  1.00  0.00           H  
ATOM    233  HD2 ARG A 260     160.094  17.719   2.814  1.00  0.00           H  
ATOM    234  HD3 ARG A 260     160.472  16.693   4.196  1.00  0.00           H  
ATOM    235  HE  ARG A 260     162.001  18.581   4.886  1.00  0.00           H  
ATOM    236 HH11 ARG A 260     159.109  19.163   2.997  1.00  0.00           H  
ATOM    237 HH12 ARG A 260     158.912  20.777   3.588  1.00  0.00           H  
ATOM    238 HH21 ARG A 260     161.732  20.694   5.646  1.00  0.00           H  
ATOM    239 HH22 ARG A 260     160.396  21.645   5.089  1.00  0.00           H  
ATOM    240  N   THR A 261     164.833  14.288   2.144  1.00  0.00           N  
ATOM    241  CA  THR A 261     165.986  13.434   2.376  1.00  0.00           C  
ATOM    242  C   THR A 261     166.601  13.691   3.740  1.00  0.00           C  
ATOM    243  O   THR A 261     166.734  14.839   4.167  1.00  0.00           O  
ATOM    244  CB  THR A 261     167.034  13.656   1.289  1.00  0.00           C  
ATOM    245  OG1 THR A 261     167.004  14.995   0.829  1.00  0.00           O  
ATOM    246  CG2 THR A 261     166.846  12.753   0.094  1.00  0.00           C  
ATOM    247  H   THR A 261     164.914  15.253   2.291  1.00  0.00           H  
ATOM    248  HA  THR A 261     165.652  12.411   2.332  1.00  0.00           H  
ATOM    249  HB  THR A 261     168.014  13.458   1.701  1.00  0.00           H  
ATOM    250  HG1 THR A 261     166.166  15.165   0.392  1.00  0.00           H  
ATOM    251 HG21 THR A 261     167.650  12.029   0.059  1.00  0.00           H  
ATOM    252 HG22 THR A 261     166.854  13.347  -0.808  1.00  0.00           H  
ATOM    253 HG23 THR A 261     165.898  12.239   0.178  1.00  0.00           H  
ATOM    254  N   THR A 262     167.001  12.620   4.410  1.00  0.00           N  
ATOM    255  CA  THR A 262     167.629  12.742   5.711  1.00  0.00           C  
ATOM    256  C   THR A 262     169.093  13.096   5.525  1.00  0.00           C  
ATOM    257  O   THR A 262     169.661  12.849   4.465  1.00  0.00           O  
ATOM    258  CB  THR A 262     167.490  11.451   6.518  1.00  0.00           C  
ATOM    259  OG1 THR A 262     168.448  10.493   6.102  1.00  0.00           O  
ATOM    260  CG2 THR A 262     166.120  10.818   6.404  1.00  0.00           C  
ATOM    261  H   THR A 262     166.891  11.733   4.012  1.00  0.00           H  
ATOM    262  HA  THR A 262     167.140  13.547   6.241  1.00  0.00           H  
ATOM    263  HB  THR A 262     167.665  11.672   7.560  1.00  0.00           H  
ATOM    264  HG1 THR A 262     169.097  10.367   6.799  1.00  0.00           H  
ATOM    265 HG21 THR A 262     165.409  11.390   6.981  1.00  0.00           H  
ATOM    266 HG22 THR A 262     166.158   9.806   6.778  1.00  0.00           H  
ATOM    267 HG23 THR A 262     165.815  10.806   5.368  1.00  0.00           H  
ATOM    268  N   GLN A 263     169.677  13.692   6.555  1.00  0.00           N  
ATOM    269  CA  GLN A 263     171.076  14.131   6.553  1.00  0.00           C  
ATOM    270  C   GLN A 263     171.947  13.495   5.458  1.00  0.00           C  
ATOM    271  O   GLN A 263     172.545  14.209   4.654  1.00  0.00           O  
ATOM    272  CB  GLN A 263     171.704  13.868   7.923  1.00  0.00           C  
ATOM    273  CG  GLN A 263     171.335  12.518   8.519  1.00  0.00           C  
ATOM    274  CD  GLN A 263     172.517  11.574   8.605  1.00  0.00           C  
ATOM    275  OE1 GLN A 263     173.643  11.994   8.876  1.00  0.00           O  
ATOM    276  NE2 GLN A 263     172.267  10.291   8.375  1.00  0.00           N  
ATOM    277  H   GLN A 263     169.139  13.864   7.356  1.00  0.00           H  
ATOM    278  HA  GLN A 263     171.068  15.197   6.391  1.00  0.00           H  
ATOM    279  HB2 GLN A 263     172.779  13.913   7.827  1.00  0.00           H  
ATOM    280  HB3 GLN A 263     171.381  14.638   8.607  1.00  0.00           H  
ATOM    281  HG2 GLN A 263     170.944  12.672   9.513  1.00  0.00           H  
ATOM    282  HG3 GLN A 263     170.574  12.062   7.901  1.00  0.00           H  
ATOM    283 HE21 GLN A 263     171.346  10.030   8.165  1.00  0.00           H  
ATOM    284 HE22 GLN A 263     173.014   9.658   8.424  1.00  0.00           H  
ATOM    285  N   GLN A 264     172.067  12.167   5.455  1.00  0.00           N  
ATOM    286  CA  GLN A 264     172.931  11.495   4.478  1.00  0.00           C  
ATOM    287  C   GLN A 264     172.234  11.140   3.157  1.00  0.00           C  
ATOM    288  O   GLN A 264     172.784  10.385   2.362  1.00  0.00           O  
ATOM    289  CB  GLN A 264     173.558  10.238   5.087  1.00  0.00           C  
ATOM    290  CG  GLN A 264     175.079  10.242   5.046  1.00  0.00           C  
ATOM    291  CD  GLN A 264     175.707  10.045   6.412  1.00  0.00           C  
ATOM    292  OE1 GLN A 264     176.585  10.807   6.819  1.00  0.00           O  
ATOM    293  NE2 GLN A 264     175.263   9.018   7.127  1.00  0.00           N  
ATOM    294  H   GLN A 264     171.608  11.639   6.141  1.00  0.00           H  
ATOM    295  HA  GLN A 264     173.731  12.183   4.249  1.00  0.00           H  
ATOM    296  HB2 GLN A 264     173.243  10.151   6.115  1.00  0.00           H  
ATOM    297  HB3 GLN A 264     173.213   9.378   4.537  1.00  0.00           H  
ATOM    298  HG2 GLN A 264     175.411   9.442   4.398  1.00  0.00           H  
ATOM    299  HG3 GLN A 264     175.412  11.188   4.645  1.00  0.00           H  
ATOM    300 HE21 GLN A 264     174.563   8.453   6.740  1.00  0.00           H  
ATOM    301 HE22 GLN A 264     175.655   8.868   8.012  1.00  0.00           H  
ATOM    302  N   GLY A 265     171.059  11.695   2.894  1.00  0.00           N  
ATOM    303  CA  GLY A 265     170.388  11.414   1.632  1.00  0.00           C  
ATOM    304  C   GLY A 265     169.374  10.288   1.687  1.00  0.00           C  
ATOM    305  O   GLY A 265     169.216   9.552   0.712  1.00  0.00           O  
ATOM    306  H   GLY A 265     170.659  12.318   3.534  1.00  0.00           H  
ATOM    307  HA2 GLY A 265     169.887  12.301   1.305  1.00  0.00           H  
ATOM    308  HA3 GLY A 265     171.134  11.164   0.898  1.00  0.00           H  
ATOM    309  N   GLN A 266     168.668  10.156   2.801  1.00  0.00           N  
ATOM    310  CA  GLN A 266     167.651   9.110   2.922  1.00  0.00           C  
ATOM    311  C   GLN A 266     166.290   9.657   2.501  1.00  0.00           C  
ATOM    312  O   GLN A 266     165.728  10.516   3.177  1.00  0.00           O  
ATOM    313  CB  GLN A 266     167.585   8.580   4.355  1.00  0.00           C  
ATOM    314  CG  GLN A 266     166.901   7.228   4.481  1.00  0.00           C  
ATOM    315  CD  GLN A 266     166.269   7.024   5.846  1.00  0.00           C  
ATOM    316  OE1 GLN A 266     165.370   7.765   6.243  1.00  0.00           O  
ATOM    317  NE2 GLN A 266     166.738   6.017   6.574  1.00  0.00           N  
ATOM    318  H   GLN A 266     168.819  10.781   3.547  1.00  0.00           H  
ATOM    319  HA  GLN A 266     167.924   8.303   2.257  1.00  0.00           H  
ATOM    320  HB2 GLN A 266     168.589   8.489   4.741  1.00  0.00           H  
ATOM    321  HB3 GLN A 266     167.042   9.286   4.957  1.00  0.00           H  
ATOM    322  HG2 GLN A 266     166.128   7.157   3.730  1.00  0.00           H  
ATOM    323  HG3 GLN A 266     167.633   6.450   4.319  1.00  0.00           H  
ATOM    324 HE21 GLN A 266     167.455   5.467   6.196  1.00  0.00           H  
ATOM    325 HE22 GLN A 266     166.348   5.865   7.460  1.00  0.00           H  
ATOM    326  N   VAL A 267     165.764   9.165   1.380  1.00  0.00           N  
ATOM    327  CA  VAL A 267     164.473   9.631   0.888  1.00  0.00           C  
ATOM    328  C   VAL A 267     163.338   9.166   1.785  1.00  0.00           C  
ATOM    329  O   VAL A 267     163.296   8.013   2.201  1.00  0.00           O  
ATOM    330  CB  VAL A 267     164.207   9.161  -0.560  1.00  0.00           C  
ATOM    331  CG1 VAL A 267     162.765   9.430  -0.973  1.00  0.00           C  
ATOM    332  CG2 VAL A 267     165.170   9.842  -1.517  1.00  0.00           C  
ATOM    333  H   VAL A 267     166.252   8.475   0.878  1.00  0.00           H  
ATOM    334  HA  VAL A 267     164.495  10.711   0.890  1.00  0.00           H  
ATOM    335  HB  VAL A 267     164.377   8.097  -0.609  1.00  0.00           H  
ATOM    336 HG11 VAL A 267     162.690   9.410  -2.051  1.00  0.00           H  
ATOM    337 HG12 VAL A 267     162.460  10.400  -0.609  1.00  0.00           H  
ATOM    338 HG13 VAL A 267     162.122   8.670  -0.554  1.00  0.00           H  
ATOM    339 HG21 VAL A 267     165.990   9.176  -1.737  1.00  0.00           H  
ATOM    340 HG22 VAL A 267     165.549  10.744  -1.059  1.00  0.00           H  
ATOM    341 HG23 VAL A 267     164.653  10.092  -2.431  1.00  0.00           H  
ATOM    342  N   TYR A 268     162.411  10.073   2.055  1.00  0.00           N  
ATOM    343  CA  TYR A 268     161.249   9.767   2.879  1.00  0.00           C  
ATOM    344  C   TYR A 268     160.080  10.657   2.480  1.00  0.00           C  
ATOM    345  O   TYR A 268     160.241  11.582   1.684  1.00  0.00           O  
ATOM    346  CB  TYR A 268     161.566   9.909   4.373  1.00  0.00           C  
ATOM    347  CG  TYR A 268     161.795  11.330   4.835  1.00  0.00           C  
ATOM    348  CD1 TYR A 268     163.026  11.946   4.660  1.00  0.00           C  
ATOM    349  CD2 TYR A 268     160.783  12.048   5.461  1.00  0.00           C  
ATOM    350  CE1 TYR A 268     163.243  13.240   5.092  1.00  0.00           C  
ATOM    351  CE2 TYR A 268     160.993  13.343   5.896  1.00  0.00           C  
ATOM    352  CZ  TYR A 268     162.224  13.934   5.709  1.00  0.00           C  
ATOM    353  OH  TYR A 268     162.436  15.223   6.140  1.00  0.00           O  
ATOM    354  H   TYR A 268     162.503  10.971   1.672  1.00  0.00           H  
ATOM    355  HA  TYR A 268     160.975   8.740   2.680  1.00  0.00           H  
ATOM    356  HB2 TYR A 268     160.742   9.509   4.944  1.00  0.00           H  
ATOM    357  HB3 TYR A 268     162.457   9.340   4.597  1.00  0.00           H  
ATOM    358  HD1 TYR A 268     163.822  11.400   4.176  1.00  0.00           H  
ATOM    359  HD2 TYR A 268     159.820  11.582   5.605  1.00  0.00           H  
ATOM    360  HE1 TYR A 268     164.208  13.703   4.944  1.00  0.00           H  
ATOM    361  HE2 TYR A 268     160.195  13.885   6.381  1.00  0.00           H  
ATOM    362  HH  TYR A 268     163.325  15.301   6.492  1.00  0.00           H  
ATOM    363  N   PHE A 269     158.899  10.359   3.003  1.00  0.00           N  
ATOM    364  CA  PHE A 269     157.708  11.125   2.659  1.00  0.00           C  
ATOM    365  C   PHE A 269     157.194  11.950   3.832  1.00  0.00           C  
ATOM    366  O   PHE A 269     156.858  11.413   4.888  1.00  0.00           O  
ATOM    367  CB  PHE A 269     156.628  10.177   2.149  1.00  0.00           C  
ATOM    368  CG  PHE A 269     156.905   9.689   0.759  1.00  0.00           C  
ATOM    369  CD1 PHE A 269     157.850   8.691   0.525  1.00  0.00           C  
ATOM    370  CD2 PHE A 269     156.231  10.239  -0.322  1.00  0.00           C  
ATOM    371  CE1 PHE A 269     158.107   8.258  -0.761  1.00  0.00           C  
ATOM    372  CE2 PHE A 269     156.490   9.806  -1.608  1.00  0.00           C  
ATOM    373  CZ  PHE A 269     157.428   8.816  -1.828  1.00  0.00           C  
ATOM    374  H   PHE A 269     158.821   9.596   3.614  1.00  0.00           H  
ATOM    375  HA  PHE A 269     157.976  11.800   1.861  1.00  0.00           H  
ATOM    376  HB2 PHE A 269     156.570   9.319   2.802  1.00  0.00           H  
ATOM    377  HB3 PHE A 269     155.678  10.690   2.143  1.00  0.00           H  
ATOM    378  HD1 PHE A 269     158.388   8.246   1.359  1.00  0.00           H  
ATOM    379  HD2 PHE A 269     155.493  11.018  -0.153  1.00  0.00           H  
ATOM    380  HE1 PHE A 269     158.842   7.488  -0.932  1.00  0.00           H  
ATOM    381  HE2 PHE A 269     155.961  10.243  -2.441  1.00  0.00           H  
ATOM    382  HZ  PHE A 269     157.630   8.477  -2.833  1.00  0.00           H  
ATOM    383  N   LEU A 270     157.162  13.267   3.640  1.00  0.00           N  
ATOM    384  CA  LEU A 270     156.721  14.186   4.680  1.00  0.00           C  
ATOM    385  C   LEU A 270     155.458  14.956   4.279  1.00  0.00           C  
ATOM    386  O   LEU A 270     155.264  15.314   3.117  1.00  0.00           O  
ATOM    387  CB  LEU A 270     157.851  15.172   5.009  1.00  0.00           C  
ATOM    388  CG  LEU A 270     157.474  16.337   5.936  1.00  0.00           C  
ATOM    389  CD1 LEU A 270     158.022  16.113   7.336  1.00  0.00           C  
ATOM    390  CD2 LEU A 270     157.987  17.654   5.372  1.00  0.00           C  
ATOM    391  H   LEU A 270     157.472  13.634   2.785  1.00  0.00           H  
ATOM    392  HA  LEU A 270     156.504  13.604   5.560  1.00  0.00           H  
ATOM    393  HB2 LEU A 270     158.654  14.618   5.472  1.00  0.00           H  
ATOM    394  HB3 LEU A 270     158.215  15.585   4.081  1.00  0.00           H  
ATOM    395  HG  LEU A 270     156.401  16.402   6.009  1.00  0.00           H  
ATOM    396 HD11 LEU A 270     157.350  16.553   8.060  1.00  0.00           H  
ATOM    397 HD12 LEU A 270     158.995  16.576   7.420  1.00  0.00           H  
ATOM    398 HD13 LEU A 270     158.110  15.054   7.524  1.00  0.00           H  
ATOM    399 HD21 LEU A 270     159.058  17.599   5.248  1.00  0.00           H  
ATOM    400 HD22 LEU A 270     157.744  18.456   6.053  1.00  0.00           H  
ATOM    401 HD23 LEU A 270     157.522  17.841   4.415  1.00  0.00           H  
ATOM    402  N   HIS A 271     154.644  15.250   5.288  1.00  0.00           N  
ATOM    403  CA  HIS A 271     153.429  16.036   5.089  1.00  0.00           C  
ATOM    404  C   HIS A 271     153.723  17.492   5.393  1.00  0.00           C  
ATOM    405  O   HIS A 271     153.611  17.930   6.539  1.00  0.00           O  
ATOM    406  CB  HIS A 271     152.265  15.552   5.955  1.00  0.00           C  
ATOM    407  CG  HIS A 271     150.968  15.493   5.208  1.00  0.00           C  
ATOM    408  ND1 HIS A 271     149.802  16.066   5.672  1.00  0.00           N  
ATOM    409  CD2 HIS A 271     150.659  14.935   4.014  1.00  0.00           C  
ATOM    410  CE1 HIS A 271     148.833  15.861   4.797  1.00  0.00           C  
ATOM    411  NE2 HIS A 271     149.328  15.178   3.783  1.00  0.00           N  
ATOM    412  H   HIS A 271     154.936  14.961   6.177  1.00  0.00           H  
ATOM    413  HA  HIS A 271     153.154  15.952   4.047  1.00  0.00           H  
ATOM    414  HB2 HIS A 271     152.482  14.565   6.331  1.00  0.00           H  
ATOM    415  HB3 HIS A 271     152.134  16.235   6.786  1.00  0.00           H  
ATOM    416  HD1 HIS A 271     149.700  16.555   6.515  1.00  0.00           H  
ATOM    417  HD2 HIS A 271     151.336  14.404   3.363  1.00  0.00           H  
ATOM    418  HE1 HIS A 271     147.811  16.197   4.894  1.00  0.00           H  
ATOM    419  HE2 HIS A 271     148.838  14.938   2.969  1.00  0.00           H  
ATOM    420  N   THR A 272     154.121  18.233   4.362  1.00  0.00           N  
ATOM    421  CA  THR A 272     154.455  19.644   4.513  1.00  0.00           C  
ATOM    422  C   THR A 272     153.401  20.376   5.342  1.00  0.00           C  
ATOM    423  O   THR A 272     153.695  21.367   6.012  1.00  0.00           O  
ATOM    424  CB  THR A 272     154.583  20.312   3.143  1.00  0.00           C  
ATOM    425  OG1 THR A 272     154.976  21.666   3.284  1.00  0.00           O  
ATOM    426  CG2 THR A 272     153.296  20.287   2.346  1.00  0.00           C  
ATOM    427  H   THR A 272     154.205  17.816   3.479  1.00  0.00           H  
ATOM    428  HA  THR A 272     155.407  19.696   5.015  1.00  0.00           H  
ATOM    429  HB  THR A 272     155.339  19.796   2.569  1.00  0.00           H  
ATOM    430  HG1 THR A 272     155.000  22.085   2.420  1.00  0.00           H  
ATOM    431 HG21 THR A 272     153.390  20.942   1.493  1.00  0.00           H  
ATOM    432 HG22 THR A 272     152.480  20.623   2.970  1.00  0.00           H  
ATOM    433 HG23 THR A 272     153.101  19.281   2.009  1.00  0.00           H  
ATOM    434  N   GLN A 273     152.168  19.882   5.273  1.00  0.00           N  
ATOM    435  CA  GLN A 273     151.055  20.484   5.997  1.00  0.00           C  
ATOM    436  C   GLN A 273     151.245  20.394   7.508  1.00  0.00           C  
ATOM    437  O   GLN A 273     151.271  21.410   8.202  1.00  0.00           O  
ATOM    438  CB  GLN A 273     149.753  19.785   5.611  1.00  0.00           C  
ATOM    439  CG  GLN A 273     148.506  20.489   6.125  1.00  0.00           C  
ATOM    440  CD  GLN A 273     148.140  21.708   5.298  1.00  0.00           C  
ATOM    441  OE1 GLN A 273     148.182  21.673   4.068  1.00  0.00           O  
ATOM    442  NE2 GLN A 273     147.779  22.795   5.971  1.00  0.00           N  
ATOM    443  H   GLN A 273     152.009  19.097   4.709  1.00  0.00           H  
ATOM    444  HA  GLN A 273     150.993  21.523   5.712  1.00  0.00           H  
ATOM    445  HB2 GLN A 273     149.693  19.729   4.534  1.00  0.00           H  
ATOM    446  HB3 GLN A 273     149.770  18.779   6.015  1.00  0.00           H  
ATOM    447  HG2 GLN A 273     147.679  19.795   6.099  1.00  0.00           H  
ATOM    448  HG3 GLN A 273     148.679  20.803   7.144  1.00  0.00           H  
ATOM    449 HE21 GLN A 273     147.770  22.751   6.950  1.00  0.00           H  
ATOM    450 HE22 GLN A 273     147.537  23.597   5.461  1.00  0.00           H  
ATOM    451  N   THR A 274     151.353  19.170   8.014  1.00  0.00           N  
ATOM    452  CA  THR A 274     151.511  18.947   9.446  1.00  0.00           C  
ATOM    453  C   THR A 274     152.924  18.496   9.797  1.00  0.00           C  
ATOM    454  O   THR A 274     153.139  17.889  10.846  1.00  0.00           O  
ATOM    455  CB  THR A 274     150.508  17.897   9.925  1.00  0.00           C  
ATOM    456  OG1 THR A 274     150.675  16.686   9.210  1.00  0.00           O  
ATOM    457  CG2 THR A 274     149.065  18.326   9.768  1.00  0.00           C  
ATOM    458  H   THR A 274     151.296  18.399   7.413  1.00  0.00           H  
ATOM    459  HA  THR A 274     151.307  19.879   9.951  1.00  0.00           H  
ATOM    460  HB  THR A 274     150.682  17.697  10.972  1.00  0.00           H  
ATOM    461  HG1 THR A 274     150.458  16.827   8.287  1.00  0.00           H  
ATOM    462 HG21 THR A 274     148.837  19.098  10.489  1.00  0.00           H  
ATOM    463 HG22 THR A 274     148.418  17.477   9.933  1.00  0.00           H  
ATOM    464 HG23 THR A 274     148.909  18.709   8.770  1.00  0.00           H  
ATOM    465  N   GLY A 275     153.888  18.782   8.926  1.00  0.00           N  
ATOM    466  CA  GLY A 275     155.258  18.380   9.189  1.00  0.00           C  
ATOM    467  C   GLY A 275     155.365  16.919   9.575  1.00  0.00           C  
ATOM    468  O   GLY A 275     156.246  16.536  10.343  1.00  0.00           O  
ATOM    469  H   GLY A 275     153.681  19.262   8.098  1.00  0.00           H  
ATOM    470  HA2 GLY A 275     155.849  18.550   8.301  1.00  0.00           H  
ATOM    471  HA3 GLY A 275     155.652  18.985   9.993  1.00  0.00           H  
ATOM    472  N   VAL A 276     154.457  16.103   9.047  1.00  0.00           N  
ATOM    473  CA  VAL A 276     154.446  14.678   9.347  1.00  0.00           C  
ATOM    474  C   VAL A 276     155.516  13.930   8.565  1.00  0.00           C  
ATOM    475  O   VAL A 276     155.952  14.370   7.504  1.00  0.00           O  
ATOM    476  CB  VAL A 276     153.058  14.067   9.065  1.00  0.00           C  
ATOM    477  CG1 VAL A 276     153.150  12.605   8.642  1.00  0.00           C  
ATOM    478  CG2 VAL A 276     152.197  14.213  10.296  1.00  0.00           C  
ATOM    479  H   VAL A 276     153.771  16.464   8.445  1.00  0.00           H  
ATOM    480  HA  VAL A 276     154.651  14.565  10.401  1.00  0.00           H  
ATOM    481  HB  VAL A 276     152.595  14.624   8.265  1.00  0.00           H  
ATOM    482 HG11 VAL A 276     153.699  12.049   9.388  1.00  0.00           H  
ATOM    483 HG12 VAL A 276     153.660  12.536   7.693  1.00  0.00           H  
ATOM    484 HG13 VAL A 276     152.156  12.194   8.547  1.00  0.00           H  
ATOM    485 HG21 VAL A 276     152.092  15.263  10.530  1.00  0.00           H  
ATOM    486 HG22 VAL A 276     152.673  13.702  11.121  1.00  0.00           H  
ATOM    487 HG23 VAL A 276     151.225  13.782  10.113  1.00  0.00           H  
ATOM    488  N   SER A 277     155.928  12.793   9.109  1.00  0.00           N  
ATOM    489  CA  SER A 277     156.949  11.965   8.475  1.00  0.00           C  
ATOM    490  C   SER A 277     156.534  10.496   8.462  1.00  0.00           C  
ATOM    491  O   SER A 277     156.316   9.892   9.512  1.00  0.00           O  
ATOM    492  CB  SER A 277     158.286  12.123   9.200  1.00  0.00           C  
ATOM    493  OG  SER A 277     158.157  11.833  10.580  1.00  0.00           O  
ATOM    494  H   SER A 277     155.530  12.503   9.960  1.00  0.00           H  
ATOM    495  HA  SER A 277     157.061  12.304   7.456  1.00  0.00           H  
ATOM    496  HB2 SER A 277     159.010  11.447   8.770  1.00  0.00           H  
ATOM    497  HB3 SER A 277     158.635  13.140   9.090  1.00  0.00           H  
ATOM    498  HG  SER A 277     157.368  12.259  10.925  1.00  0.00           H  
ATOM    499  N   THR A 278     156.430   9.928   7.264  1.00  0.00           N  
ATOM    500  CA  THR A 278     156.047   8.529   7.110  1.00  0.00           C  
ATOM    501  C   THR A 278     156.908   7.842   6.054  1.00  0.00           C  
ATOM    502  O   THR A 278     157.454   8.493   5.163  1.00  0.00           O  
ATOM    503  CB  THR A 278     154.568   8.419   6.735  1.00  0.00           C  
ATOM    504  OG1 THR A 278     154.212   7.070   6.489  1.00  0.00           O  
ATOM    505  CG2 THR A 278     154.201   9.222   5.507  1.00  0.00           C  
ATOM    506  H   THR A 278     156.620  10.461   6.464  1.00  0.00           H  
ATOM    507  HA  THR A 278     156.205   8.038   8.059  1.00  0.00           H  
ATOM    508  HB  THR A 278     153.971   8.783   7.559  1.00  0.00           H  
ATOM    509  HG1 THR A 278     153.937   6.656   7.310  1.00  0.00           H  
ATOM    510 HG21 THR A 278     154.962   9.094   4.752  1.00  0.00           H  
ATOM    511 HG22 THR A 278     154.126  10.267   5.769  1.00  0.00           H  
ATOM    512 HG23 THR A 278     153.252   8.878   5.123  1.00  0.00           H  
ATOM    513  N   TRP A 279     157.032   6.525   6.168  1.00  0.00           N  
ATOM    514  CA  TRP A 279     157.834   5.741   5.238  1.00  0.00           C  
ATOM    515  C   TRP A 279     157.029   5.275   4.030  1.00  0.00           C  
ATOM    516  O   TRP A 279     157.572   5.107   2.938  1.00  0.00           O  
ATOM    517  CB  TRP A 279     158.401   4.529   5.962  1.00  0.00           C  
ATOM    518  CG  TRP A 279     159.787   4.750   6.451  1.00  0.00           C  
ATOM    519  CD1 TRP A 279     160.256   4.516   7.703  1.00  0.00           C  
ATOM    520  CD2 TRP A 279     160.883   5.257   5.692  1.00  0.00           C  
ATOM    521  NE1 TRP A 279     161.584   4.842   7.773  1.00  0.00           N  
ATOM    522  CE2 TRP A 279     161.997   5.292   6.546  1.00  0.00           C  
ATOM    523  CE3 TRP A 279     161.029   5.677   4.371  1.00  0.00           C  
ATOM    524  CZ2 TRP A 279     163.248   5.731   6.118  1.00  0.00           C  
ATOM    525  CZ3 TRP A 279     162.265   6.116   3.948  1.00  0.00           C  
ATOM    526  CH2 TRP A 279     163.364   6.135   4.815  1.00  0.00           C  
ATOM    527  H   TRP A 279     156.582   6.063   6.904  1.00  0.00           H  
ATOM    528  HA  TRP A 279     158.651   6.358   4.897  1.00  0.00           H  
ATOM    529  HB2 TRP A 279     157.778   4.302   6.814  1.00  0.00           H  
ATOM    530  HB3 TRP A 279     158.411   3.683   5.291  1.00  0.00           H  
ATOM    531  HD1 TRP A 279     159.658   4.134   8.514  1.00  0.00           H  
ATOM    532  HE1 TRP A 279     162.142   4.761   8.568  1.00  0.00           H  
ATOM    533  HE3 TRP A 279     160.194   5.670   3.686  1.00  0.00           H  
ATOM    534  HZ2 TRP A 279     164.110   5.728   6.770  1.00  0.00           H  
ATOM    535  HZ3 TRP A 279     162.397   6.440   2.930  1.00  0.00           H  
ATOM    536  HH2 TRP A 279     164.313   6.487   4.439  1.00  0.00           H  
ATOM    537  N   HIS A 280     155.739   5.055   4.232  1.00  0.00           N  
ATOM    538  CA  HIS A 280     154.873   4.594   3.157  1.00  0.00           C  
ATOM    539  C   HIS A 280     154.420   5.751   2.278  1.00  0.00           C  
ATOM    540  O   HIS A 280     154.151   6.848   2.767  1.00  0.00           O  
ATOM    541  CB  HIS A 280     153.652   3.876   3.733  1.00  0.00           C  
ATOM    542  CG  HIS A 280     153.995   2.667   4.545  1.00  0.00           C  
ATOM    543  ND1 HIS A 280     153.564   1.396   4.224  1.00  0.00           N  
ATOM    544  CD2 HIS A 280     154.735   2.537   5.672  1.00  0.00           C  
ATOM    545  CE1 HIS A 280     154.023   0.538   5.118  1.00  0.00           C  
ATOM    546  NE2 HIS A 280     154.736   1.205   6.006  1.00  0.00           N  
ATOM    547  H   HIS A 280     155.363   5.204   5.124  1.00  0.00           H  
ATOM    548  HA  HIS A 280     155.435   3.897   2.553  1.00  0.00           H  
ATOM    549  HB2 HIS A 280     153.110   4.560   4.370  1.00  0.00           H  
ATOM    550  HB3 HIS A 280     153.011   3.563   2.922  1.00  0.00           H  
ATOM    551  HD1 HIS A 280     153.002   1.159   3.457  1.00  0.00           H  
ATOM    552  HD2 HIS A 280     155.231   3.333   6.208  1.00  0.00           H  
ATOM    553  HE1 HIS A 280     153.846  -0.527   5.121  1.00  0.00           H  
ATOM    554  HE2 HIS A 280     155.223   0.806   6.757  1.00  0.00           H  
ATOM    555  N   ASP A 281     154.304   5.490   0.979  1.00  0.00           N  
ATOM    556  CA  ASP A 281     153.843   6.501   0.042  1.00  0.00           C  
ATOM    557  C   ASP A 281     152.328   6.385  -0.105  1.00  0.00           C  
ATOM    558  O   ASP A 281     151.810   5.294  -0.337  1.00  0.00           O  
ATOM    559  CB  ASP A 281     154.528   6.330  -1.316  1.00  0.00           C  
ATOM    560  CG  ASP A 281     154.237   7.479  -2.262  1.00  0.00           C  
ATOM    561  OD1 ASP A 281     153.101   7.995  -2.236  1.00  0.00           O  
ATOM    562  OD2 ASP A 281     155.145   7.861  -3.030  1.00  0.00           O  
ATOM    563  H   ASP A 281     154.500   4.587   0.649  1.00  0.00           H  
ATOM    564  HA  ASP A 281     154.089   7.471   0.447  1.00  0.00           H  
ATOM    565  HB2 ASP A 281     155.597   6.274  -1.168  1.00  0.00           H  
ATOM    566  HB3 ASP A 281     154.185   5.415  -1.774  1.00  0.00           H  
ATOM    567  N   PRO A 282     151.586   7.492   0.052  1.00  0.00           N  
ATOM    568  CA  PRO A 282     150.122   7.460  -0.046  1.00  0.00           C  
ATOM    569  C   PRO A 282     149.630   6.947  -1.399  1.00  0.00           C  
ATOM    570  O   PRO A 282     148.860   5.989  -1.465  1.00  0.00           O  
ATOM    571  CB  PRO A 282     149.705   8.918   0.168  1.00  0.00           C  
ATOM    572  CG  PRO A 282     150.869   9.565   0.845  1.00  0.00           C  
ATOM    573  CD  PRO A 282     152.096   8.844   0.356  1.00  0.00           C  
ATOM    574  HA  PRO A 282     149.696   6.848   0.736  1.00  0.00           H  
ATOM    575  HB2 PRO A 282     149.495   9.377  -0.786  1.00  0.00           H  
ATOM    576  HB3 PRO A 282     148.822   8.953   0.788  1.00  0.00           H  
ATOM    577  HG2 PRO A 282     150.917  10.608   0.572  1.00  0.00           H  
ATOM    578  HG3 PRO A 282     150.775   9.461   1.915  1.00  0.00           H  
ATOM    579  HD2 PRO A 282     152.492   9.324  -0.534  1.00  0.00           H  
ATOM    580  HD3 PRO A 282     152.847   8.811   1.132  1.00  0.00           H  
