# Supplementary material for: Tailored structured peptide design with a key-cutting machine approach
Source: Nat Mach Intell. 2025 Oct 21;7(10):1685–97. doi: 10.1038/s42256-025-01119-2 (PMC12552119; doi:10.1038/s42256-025-01119-2)
Supplement: Supplementary file 3 — Statistical data for the ternary plots of the comparison between our method and ESM-IF1, ProteinSolver and ProteinMPNN. [file 42256_2025_1119_MOESM3_ESM.zip › Fig1d/Fig1dk_3sb1_reference.pdb]

ATOM    814  N   SER A 117     -15.968   7.173 -13.075  1.00 17.28           N  
ATOM    815  CA  SER A 117     -16.112   7.966 -14.275  1.00 17.99           C  
ATOM    816  C   SER A 117     -17.624   8.195 -14.519  1.00 17.98           C  
ATOM    817  O   SER A 117     -18.363   7.248 -14.602  1.00 17.56           O  
ATOM    818  CB  SER A 117     -15.633   7.144 -15.459  1.00 20.11           C  
ATOM    819  OG  SER A 117     -14.417   6.424 -15.201  1.00 28.22           O  
ATOM    820  N   PRO A 118     -18.077   9.438 -14.642  1.00 17.79           N  
ATOM    821  CA  PRO A 118     -19.493   9.667 -14.891  1.00 17.58           C  
ATOM    822  C   PRO A 118     -19.959   9.116 -16.241  1.00 17.53           C  
ATOM    823  O   PRO A 118     -19.195   9.059 -17.209  1.00 17.00           O  
ATOM    824  CB  PRO A 118     -19.612  11.184 -14.909  1.00 19.46           C  
ATOM    825  CG  PRO A 118     -18.430  11.665 -14.115  1.00 22.11           C  
ATOM    826  CD  PRO A 118     -17.323  10.660 -14.375  1.00 20.36           C  
ATOM    827  N   ARG A 119     -21.219   8.764 -16.327  1.00 18.45           N  
ATOM    828  CA  ARG A 119     -21.779   8.229 -17.559  1.00 19.83           C  
ATOM    829  C   ARG A 119     -21.627   9.163 -18.766  1.00 18.41           C  
ATOM    830  O   ARG A 119     -21.292   8.716 -19.882  1.00 17.42           O  
ATOM    831  CB  ARG A 119     -23.244   7.904 -17.301  1.00 22.83           C  
ATOM    832  CG  ARG A 119     -23.938   7.323 -18.435  1.00 25.58           C  
ATOM    833  CD  ARG A 119     -25.372   6.926 -18.043  1.00 30.85           C  
ATOM    834  NE  ARG A 119     -25.993   6.340 -19.204  1.00 36.93           N  
ATOM    835  CZ  ARG A 119     -25.957   5.042 -19.484  1.00 32.38           C  
ATOM    836  NH1 ARG A 119     -26.501   4.625 -20.604  1.00 37.83           N  
ATOM    837  NH2 ARG A 119     -25.369   4.182 -18.654  1.00 32.86           N  
ATOM    838  N   ALA A 120     -21.803  10.478 -18.559  1.00 19.93           N  
ATOM    839  CA  ALA A 120     -21.688  11.413 -19.655  1.00 19.11           C  
ATOM    840  C   ALA A 120     -20.268  11.404 -20.203  1.00 19.54           C  
ATOM    841  O   ALA A 120     -20.112  11.525 -21.408  1.00 20.11           O  
ATOM    842  CB  ALA A 120     -22.085  12.830 -19.257  1.00 20.21           C  
ATOM    843  N   ASP A 121     -19.267  11.242 -19.335  1.00 17.85           N  
ATOM    844  CA  ASP A 121     -17.873  11.215 -19.772  1.00 19.18           C  
ATOM    845  C   ASP A 121     -17.563   9.904 -20.545  1.00 16.61           C  
ATOM    846  O   ASP A 121     -16.863   9.923 -21.578  1.00 16.44           O  
ATOM    847  CB  ASP A 121     -16.919  11.370 -18.606  1.00 18.50           C  
ATOM    848  CG  ASP A 121     -17.012  12.742 -17.906  1.00 28.73           C  
ATOM    849  OD1 ASP A 121     -17.710  13.639 -18.394  1.00 35.77           O  
ATOM    850  OD2 ASP A 121     -16.327  12.904 -16.871  1.00 34.75           O  
ATOM    851  N   VAL A 122     -18.119   8.785 -20.073  1.00 14.22           N  
ATOM    852  CA  VAL A 122     -17.948   7.510 -20.742  1.00 13.26           C  
ATOM    853  C   VAL A 122     -18.615   7.542 -22.125  1.00 14.92           C  
ATOM    854  O   VAL A 122     -18.074   6.980 -23.112  1.00 15.47           O  
ATOM    855  CB  VAL A 122     -18.441   6.338 -19.861  1.00 13.97           C  
ATOM    856  CG1 VAL A 122     -18.342   5.005 -20.603  1.00 15.20           C  
ATOM    857  CG2 VAL A 122     -17.648   6.291 -18.528  1.00 13.53           C  
ATOM    858  N   ALA A 123     -19.800   8.167 -22.204  1.00 14.61           N  
ATOM    859  CA  ALA A 123     -20.524   8.246 -23.494  1.00 14.94           C  
ATOM    860  C   ALA A 123     -19.653   9.067 -24.494  1.00 15.28           C  
ATOM    861  O   ALA A 123     -19.535   8.694 -25.685  1.00 17.59           O  
ATOM    862  CB  ALA A 123     -21.936   8.870 -23.304  1.00 16.54           C  
ATOM    863  N   ALA A 124     -19.025  10.161 -24.031  1.00 15.23           N  
ATOM    864  CA  ALA A 124     -18.156  10.962 -24.882  1.00 18.38           C  
ATOM    865  C   ALA A 124     -16.929  10.141 -25.269  1.00 17.73           C  
ATOM    866  O   ALA A 124     -16.411  10.241 -26.402  1.00 18.38           O  
ATOM    867  CB  ALA A 124     -17.751  12.227 -24.188  1.00 17.81           C  
ATOM    868  N   ALA A 125     -16.421   9.314 -24.346  1.00 16.76           N  
ATOM    869  CA  ALA A 125     -15.276   8.475 -24.665  1.00 16.57           C  
ATOM    870  C   ALA A 125     -15.576   7.531 -25.809  1.00 15.99           C  
ATOM    871  O   ALA A 125     -14.728   7.284 -26.699  1.00 16.42           O  
ATOM    872  CB  ALA A 125     -14.802   7.682 -23.436  1.00 16.95           C  
ATOM    873  N   ARG A 126     -16.761   6.916 -25.759  1.00 14.41           N  
ATOM    874  CA  ARG A 126     -17.173   6.000 -26.793  1.00 16.57           C  
ATOM    875  C   ARG A 126     -17.199   6.696 -28.156  1.00 17.13           C  
ATOM    876  O   ARG A 126     -16.718   6.130 -29.152  1.00 18.04           O  
ATOM    877  CB  ARG A 126     -18.567   5.359 -26.483  1.00 18.29           C  
ATOM    878  CG  ARG A 126     -19.039   4.574 -27.654  1.00 26.72           C  
ATOM    879  CD  ARG A 126     -20.294   3.774 -27.487  1.00 37.87           C  
ATOM    880  NE  ARG A 126     -20.742   3.358 -28.833  1.00 48.49           N  
ATOM    881  CZ  ARG A 126     -20.160   2.411 -29.593  1.00 51.04           C  
ATOM    882  NH1 ARG A 126     -19.084   1.757 -29.182  1.00 48.62           N  
ATOM    883  NH2 ARG A 126     -20.653   2.118 -30.797  1.00 54.63           N  
ATOM    884  N   ALA A 127     -17.789   7.886 -28.205  1.00 16.97           N  
ATOM    885  CA  ALA A 127     -17.880   8.660 -29.434  1.00 18.19           C  
ATOM    886  C   ALA A 127     -16.478   9.011 -29.922  1.00 16.74           C  
ATOM    887  O   ALA A 127     -16.151   8.851 -31.101  1.00 17.84           O  
ATOM    888  CB  ALA A 127     -18.696   9.965 -29.165  1.00 19.24           C  
ATOM    889  N   ALA A 128     -15.622   9.441 -29.000  1.00 16.53           N  
ATOM    890  CA  ALA A 128     -14.254   9.809 -29.378  1.00 16.24           C  
ATOM    891  C   ALA A 128     -13.500   8.613 -29.940  1.00 17.89           C  
ATOM    892  O   ALA A 128     -12.733   8.767 -30.893  1.00 19.98           O  
ATOM    893  CB  ALA A 128     -13.512  10.393 -28.187  1.00 17.40           C  
ATOM    894  N   LEU A 129     -13.669   7.433 -29.336  1.00 16.75           N  
ATOM    895  CA  LEU A 129     -12.944   6.237 -29.794  1.00 17.60           C  
ATOM    896  C   LEU A 129     -13.417   5.777 -31.179  1.00 17.05           C  
ATOM    897  O   LEU A 129     -12.624   5.497 -32.078  1.00 16.99           O  
ATOM    898  CB  LEU A 129     -13.029   5.122 -28.734  1.00 17.36           C  
ATOM    899  CG  LEU A 129     -12.153   3.920 -28.980  1.00 19.09           C  
ATOM    900  CD1 LEU A 129     -10.666   4.345 -29.168  1.00 23.28           C  
ATOM    901  CD2 LEU A 129     -12.356   2.918 -27.831  1.00 19.03           C  
ATOM    902  N   VAL A 130     -14.726   5.808 -31.402  1.00 17.70           N  
ATOM    903  CA  VAL A 130     -15.280   5.474 -32.707  1.00 17.97           C  
ATOM    904  C   VAL A 130     -14.733   6.413 -33.770  1.00 21.39           C  
ATOM    905  O   VAL A 130     -14.368   5.980 -34.881  1.00 22.46           O  
ATOM    906  CB  VAL A 130     -16.816   5.450 -32.689  1.00 18.22           C  
ATOM    907  CG1 VAL A 130     -17.372   5.369 -34.140  1.00 24.87           C  
ATOM    908  CG2 VAL A 130     -17.294   4.282 -31.809  1.00 20.29           C  
ATOM    909  N   LEU A 131     -14.641   7.707 -33.448  1.00 18.84           N  
ATOM    910  CA  LEU A 131     -14.099   8.658 -34.398  1.00 21.05           C  
ATOM    911  C   LEU A 131     -12.604   8.415 -34.688  1.00 21.04           C  
ATOM    912  O   LEU A 131     -12.167   8.443 -35.851  1.00 24.50           O  
ATOM    913  CB  LEU A 131     -14.344  10.072 -33.884  1.00 20.79           C  
ATOM    914  CG  LEU A 131     -15.785  10.600 -33.880  1.00 24.58           C  
ATOM    915  CD1 LEU A 131     -15.976  11.798 -32.951  1.00 23.25           C  
ATOM    916  CD2 LEU A 131     -16.235  10.934 -35.335  1.00 26.97           C  
ATOM    917  N   ARG A 132     -11.834   8.128 -33.653  1.00 21.45           N  
ATOM    918  CA  ARG A 132     -10.400   7.901 -33.752  1.00 24.66           C  
ATOM    919  C   ARG A 132     -10.120   6.674 -34.582  1.00 27.72           C  
ATOM    920  O   ARG A 132      -9.166   6.647 -35.343  1.00 29.00           O  
ATOM    921  CB  ARG A 132      -9.808   7.714 -32.352  1.00 27.17           C  
ATOM    922  CG  ARG A 132      -8.328   7.395 -32.312  1.00 31.56           C  
ATOM    923  CD  ARG A 132      -7.467   8.582 -32.620  1.00 38.35           C  
ATOM    924  NE  ARG A 132      -7.592   9.584 -31.562  1.00 44.12           N  
ATOM    925  CZ  ARG A 132      -6.959   9.542 -30.387  1.00 39.71           C  
ATOM    926  NH1 ARG A 132      -6.152   8.525 -30.067  1.00 37.23           N  
ATOM    927  NH2 ARG A 132      -7.160  10.519 -29.509  1.00 41.87           N  
ATOM    928  N   MET A 133     -10.940   5.649 -34.468  1.00 27.19           N  
ATOM    929  CA  MET A 133     -10.680   4.429 -35.249  1.00 31.83           C  
ATOM    930  C   MET A 133     -10.708   4.590 -36.753  1.00 32.12           C  
ATOM    931  O   MET A 133      -9.982   3.881 -37.494  1.00 29.85           O  
ATOM    932  CB  MET A 133     -11.558   3.300 -34.746  1.00 33.11           C  
ATOM    933  CG  MET A 133     -11.033   2.902 -33.433  1.00 34.96           C  
ATOM    934  SD  MET A 133     -11.806   1.438 -32.816  1.00 39.91           S  
ATOM    935  CE  MET A 133     -13.486   1.893 -32.912  1.00 12.87           C  
ATOM    936  N   ALA A 134     -11.511   5.531 -37.218  1.00 32.62           N  
ATOM    937  CA  ALA A 134     -11.583   5.822 -38.637  1.00 35.33           C  
ATOM    938  C   ALA A 134     -10.242   6.392 -39.153  1.00 36.62           C  
ATOM    939  O   ALA A 134      -9.943   6.311 -40.344  1.00 38.68           O  
ATOM    940  CB  ALA A 134     -12.718   6.781 -38.882  1.00 36.77           C  
ATOM    941  N   ASP A 135      -9.422   6.941 -38.258  1.00 36.06           N  
ATOM    942  CA  ASP A 135      -8.129   7.550 -38.612  1.00 38.16           C  
ATOM    943  C   ASP A 135      -6.931   6.588 -38.604  1.00 40.48           C  
ATOM    944  O   ASP A 135      -5.822   6.983 -38.964  1.00 40.32           O  
ATOM    945  CB  ASP A 135      -7.761   8.637 -37.575  1.00 37.96           C  
ATOM    946  CG  ASP A 135      -8.848   9.700 -37.389  1.00 39.27           C  
ATOM    947  OD1 ASP A 135      -9.427  10.169 -38.377  1.00 39.30           O  
ATOM    948  OD2 ASP A 135      -9.083  10.098 -36.234  1.00 39.17           O  
ATOM    949  N   LEU A 136      -7.131   5.358 -38.134  1.00 41.23           N  
ATOM    950  CA  LEU A 136      -6.032   4.411 -37.969  1.00 44.20           C  
ATOM    951  C   LEU A 136      -6.024   3.344 -39.055  1.00 46.54           C  
ATOM    952  O   LEU A 136      -5.216   2.401 -39.007  1.00 49.88           O  
ATOM    953  CB  LEU A 136      -6.093   3.813 -36.554  1.00 43.28           C  
ATOM    954  CG  LEU A 136      -6.081   4.932 -35.498  1.00 43.02           C  
ATOM    955  CD1 LEU A 136      -6.161   4.391 -34.059  1.00 44.23           C  
ATOM    956  CD2 LEU A 136      -4.865   5.877 -35.632  1.00 46.47           C  
ATOM    957  OXT LEU A 136      -6.780   3.457 -40.036  1.00 48.70           O  
