# Supplementary material for: Tailored structured peptide design with a key-cutting machine approach
Source: Nat Mach Intell. 2025 Oct 21;7(10):1685–97. doi: 10.1038/s42256-025-01119-2 (PMC12552119; doi:10.1038/s42256-025-01119-2)
Supplement: Supplementary file 3 — Statistical data for the ternary plots of the comparison between our method and ESM-IF1, ProteinSolver and ProteinMPNN. [file 42256_2025_1119_MOESM3_ESM.zip › Fig1d/Fig1dr_2oar_reference.pdb]

ATOM    818  N   THR A 109      43.058 148.813  -8.026  1.00107.29           N  
ATOM    819  CA  THR A 109      43.533 150.197  -7.939  1.00100.24           C  
ATOM    820  C   THR A 109      44.751 150.234  -7.001  1.00 95.27           C  
ATOM    821  O   THR A 109      45.693 151.019  -7.209  1.00 95.25           O  
ATOM    822  CB  THR A 109      42.431 151.236  -7.470  1.00 99.26           C  
ATOM    823  OG1 THR A 109      41.350 150.566  -6.816  1.00100.76           O  
ATOM    824  CG2 THR A 109      41.876 152.023  -8.670  1.00 97.39           C  
ATOM    825  N   GLN A 110      44.751 149.379  -5.979  1.00 88.02           N  
ATOM    826  CA  GLN A 110      45.882 149.355  -5.055  1.00 82.24           C  
ATOM    827  C   GLN A 110      47.133 149.017  -5.820  1.00 76.55           C  
ATOM    828  O   GLN A 110      48.175 149.637  -5.645  1.00 74.02           O  
ATOM    829  CB  GLN A 110      45.691 148.304  -3.958  1.00 86.58           C  
ATOM    830  CG  GLN A 110      44.627 148.644  -2.897  1.00 93.38           C  
ATOM    831  CD  GLN A 110      44.670 147.724  -1.665  1.00 94.94           C  
ATOM    832  OE1 GLN A 110      45.697 147.634  -0.984  1.00 95.46           O  
ATOM    833  NE2 GLN A 110      43.551 147.043  -1.377  1.00 94.60           N  
ATOM    834  N   VAL A 111      47.016 148.021  -6.681  1.00 72.77           N  
ATOM    835  CA  VAL A 111      48.141 147.583  -7.497  1.00 70.35           C  
ATOM    836  C   VAL A 111      48.693 148.661  -8.416  1.00 68.52           C  
ATOM    837  O   VAL A 111      49.906 148.847  -8.538  1.00 68.30           O  
ATOM    838  CB  VAL A 111      47.743 146.430  -8.388  1.00 69.80           C  
ATOM    839  CG1 VAL A 111      48.880 146.110  -9.331  1.00 68.68           C  
ATOM    840  CG2 VAL A 111      47.372 145.235  -7.547  1.00 72.84           C  
ATOM    841  N   VAL A 112      47.784 149.386  -9.052  1.00 64.93           N  
ATOM    842  CA  VAL A 112      48.188 150.426  -9.974  1.00 59.21           C  
ATOM    843  C   VAL A 112      49.031 151.408  -9.178  1.00 58.73           C  
ATOM    844  O   VAL A 112      50.161 151.761  -9.571  1.00 54.16           O  
ATOM    845  CB  VAL A 112      46.936 151.136 -10.490  1.00 56.86           C  
ATOM    846  CG1 VAL A 112      47.296 152.405 -11.247  1.00 56.98           C  
ATOM    847  CG2 VAL A 112      46.146 150.165 -11.333  1.00 53.51           C  
ATOM    848  N   LEU A 113      48.513 151.752  -8.000  1.00 57.20           N  
ATOM    849  CA  LEU A 113      49.189 152.689  -7.136  1.00 53.92           C  
ATOM    850  C   LEU A 113      50.503 152.106  -6.650  1.00 51.21           C  
ATOM    851  O   LEU A 113      51.522 152.786  -6.646  1.00 51.17           O  
ATOM    852  CB  LEU A 113      48.270 153.074  -5.983  1.00 54.64           C  
ATOM    853  CG  LEU A 113      47.072 153.919  -6.441  1.00 57.37           C  
ATOM    854  CD1 LEU A 113      46.252 154.399  -5.253  1.00 60.82           C  
ATOM    855  CD2 LEU A 113      47.581 155.124  -7.199  1.00 59.40           C  
ATOM    856  N   LEU A 114      50.506 150.843  -6.261  1.00 47.71           N  
ATOM    857  CA  LEU A 114      51.752 150.266  -5.814  1.00 48.56           C  
ATOM    858  C   LEU A 114      52.745 150.337  -6.952  1.00 49.61           C  
ATOM    859  O   LEU A 114      53.927 150.599  -6.742  1.00 51.17           O  
ATOM    860  CB  LEU A 114      51.564 148.814  -5.402  1.00 48.65           C  
ATOM    861  CG  LEU A 114      51.383 148.562  -3.908  1.00 51.66           C  
ATOM    862  CD1 LEU A 114      52.518 149.239  -3.148  1.00 52.74           C  
ATOM    863  CD2 LEU A 114      50.043 149.093  -3.445  1.00 52.14           C  
ATOM    864  N   THR A 115      52.259 150.127  -8.169  1.00 49.05           N  
ATOM    865  CA  THR A 115      53.156 150.140  -9.303  1.00 46.55           C  
ATOM    866  C   THR A 115      53.692 151.506  -9.557  1.00 45.91           C  
ATOM    867  O   THR A 115      54.885 151.685  -9.732  1.00 43.16           O  
ATOM    868  CB  THR A 115      52.473 149.714 -10.569  1.00 45.48           C  
ATOM    869  OG1 THR A 115      51.718 148.529 -10.327  1.00 45.89           O  
ATOM    870  CG2 THR A 115      53.513 149.424 -11.629  1.00 43.69           C  
ATOM    871  N   GLU A 116      52.823 152.493  -9.527  1.00 47.75           N  
ATOM    872  CA  GLU A 116      53.312 153.822  -9.785  1.00 54.70           C  
ATOM    873  C   GLU A 116      54.358 154.140  -8.738  1.00 56.45           C  
ATOM    874  O   GLU A 116      55.432 154.632  -9.052  1.00 54.77           O  
ATOM    875  CB  GLU A 116      52.166 154.820  -9.738  1.00 59.62           C  
ATOM    876  CG  GLU A 116      51.071 154.487 -10.742  1.00 70.97           C  
ATOM    877  CD  GLU A 116      50.039 155.601 -10.922  1.00 78.42           C  
ATOM    878  OE1 GLU A 116      50.437 156.747 -11.253  1.00 82.13           O  
ATOM    879  OE2 GLU A 116      48.825 155.323 -10.750  1.00 82.75           O  
ATOM    880  N   ILE A 117      54.066 153.785  -7.494  1.00 61.06           N  
ATOM    881  CA  ILE A 117      54.989 154.051  -6.402  1.00 62.40           C  
ATOM    882  C   ILE A 117      56.292 153.352  -6.695  1.00 64.32           C  
ATOM    883  O   ILE A 117      57.360 153.925  -6.500  1.00 63.39           O  
ATOM    884  CB  ILE A 117      54.479 153.502  -5.072  1.00 60.68           C  
ATOM    885  CG1 ILE A 117      53.147 154.147  -4.713  1.00 60.45           C  
ATOM    886  CG2 ILE A 117      55.492 153.779  -3.992  1.00 62.36           C  
ATOM    887  CD1 ILE A 117      53.225 155.638  -4.534  1.00 59.86           C  
ATOM    888  N   ARG A 118      56.205 152.115  -7.170  1.00 66.47           N  
ATOM    889  CA  ARG A 118      57.417 151.384  -7.472  1.00 70.82           C  
ATOM    890  C   ARG A 118      58.161 152.162  -8.517  1.00 73.96           C  
ATOM    891  O   ARG A 118      59.359 152.398  -8.408  1.00 75.91           O  
ATOM    892  CB  ARG A 118      57.113 150.021  -8.072  1.00 73.39           C  
ATOM    893  CG  ARG A 118      58.368 149.360  -8.656  1.00 78.82           C  
ATOM    894  CD  ARG A 118      58.080 148.082  -9.425  1.00 84.68           C  
ATOM    895  NE  ARG A 118      57.585 148.350 -10.771  1.00 92.55           N  
ATOM    896  CZ  ARG A 118      57.155 147.413 -11.612  1.00 97.10           C  
ATOM    897  NH1 ARG A 118      56.726 147.761 -12.818  1.00101.79           N  
ATOM    898  NH2 ARG A 118      57.148 146.133 -11.254  1.00 99.68           N  
ATOM    899  N   ASP A 119      57.421 152.603  -9.518  1.00 75.76           N  
ATOM    900  CA  ASP A 119      58.026 153.323 -10.603  1.00 79.22           C  
ATOM    901  C   ASP A 119      58.678 154.617 -10.142  1.00 81.29           C  
ATOM    902  O   ASP A 119      59.807 154.913 -10.533  1.00 83.29           O  
ATOM    903  CB  ASP A 119      56.974 153.558 -11.687  1.00 81.77           C  
ATOM    904  CG  ASP A 119      56.468 152.247 -12.289  1.00 84.76           C  
ATOM    905  OD1 ASP A 119      55.480 152.250 -13.057  1.00 83.17           O  
ATOM    906  OD2 ASP A 119      57.073 151.199 -11.987  1.00 87.72           O  
ATOM    907  N   LEU A 120      58.011 155.374  -9.281  1.00 82.82           N  
ATOM    908  CA  LEU A 120      58.588 156.638  -8.835  1.00 87.15           C  
ATOM    909  C   LEU A 120      59.793 156.452  -7.939  1.00 92.28           C  
ATOM    910  O   LEU A 120      60.805 157.159  -8.074  1.00 94.17           O  
ATOM    911  CB  LEU A 120      57.560 157.460  -8.085  1.00 86.45           C  
ATOM    912  CG  LEU A 120      56.153 157.417  -8.650  1.00 90.38           C  
ATOM    913  CD1 LEU A 120      55.357 158.543  -8.025  1.00 92.66           C  
ATOM    914  CD2 LEU A 120      56.177 157.571 -10.163  1.00 96.31           C  
ATOM    915  N   LEU A 121      59.694 155.485  -7.032  1.00 96.75           N  
ATOM    916  CA  LEU A 121      60.776 155.240  -6.101  1.00100.69           C  
ATOM    917  C   LEU A 121      61.979 154.910  -6.955  1.00105.64           C  
ATOM    918  O   LEU A 121      63.105 155.277  -6.621  1.00106.65           O  
ATOM    919  CB  LEU A 121      60.429 154.069  -5.193  1.00 98.02           C  
ATOM    920  CG  LEU A 121      61.224 154.002  -3.893  1.00 97.02           C  
ATOM    921  CD1 LEU A 121      61.104 155.319  -3.132  1.00 96.51           C  
ATOM    922  CD2 LEU A 121      60.690 152.857  -3.059  1.00 97.37           C  
ATOM    923  N   ALA A 122      61.718 154.241  -8.075  1.00111.46           N  
ATOM    924  CA  ALA A 122      62.757 153.855  -9.026  1.00117.85           C  
ATOM    925  C   ALA A 122      63.357 155.073  -9.723  1.00122.42           C  
ATOM    926  O   ALA A 122      64.538 155.084 -10.074  1.00123.02           O  
ATOM    927  CB  ALA A 122      62.185 152.894 -10.063  1.00118.46           C  
ATOM    928  N   GLN A 123      62.529 156.083  -9.963  1.00128.80           N  
ATOM    929  CA  GLN A 123      63.012 157.298 -10.609  1.00136.29           C  
ATOM    930  C   GLN A 123      63.929 158.100  -9.697  1.00139.19           C  
ATOM    931  O   GLN A 123      64.884 158.720 -10.171  1.00140.37           O  
ATOM    932  CB  GLN A 123      61.848 158.183 -11.074  1.00139.67           C  
ATOM    933  CG  GLN A 123      61.168 157.717 -12.369  1.00145.96           C  
ATOM    934  CD  GLN A 123      62.044 157.861 -13.620  1.00149.24           C  
ATOM    935  OE1 GLN A 123      61.635 157.490 -14.726  1.00150.47           O  
ATOM    936  NE2 GLN A 123      63.246 158.402 -13.448  1.00151.74           N  
ATOM    937  N   THR A 124      63.661 158.083  -8.392  1.00142.34           N  
ATOM    938  CA  THR A 124      64.508 158.843  -7.474  1.00145.78           C  
ATOM    939  C   THR A 124      65.949 158.332  -7.587  1.00148.80           C  
ATOM    940  O   THR A 124      66.897 159.029  -7.216  1.00149.85           O  
ATOM    941  CB  THR A 124      64.009 158.725  -6.010  1.00145.05           C  
ATOM    942  OG1 THR A 124      62.700 159.299  -5.906  1.00144.32           O  
ATOM    943  CG2 THR A 124      64.943 159.468  -5.056  1.00145.48           C  
ATOM    944  N   ASN A 125      66.102 157.125  -8.134  1.00151.97           N  
ATOM    945  CA  ASN A 125      67.422 156.515  -8.342  1.00153.62           C  
ATOM    946  C   ASN A 125      67.750 156.466  -9.860  1.00153.98           C  
ATOM    947  O   ASN A 125      68.485 157.365 -10.329  1.00153.72           O  
ATOM    948  CB  ASN A 125      67.475 155.085  -7.740  1.00153.78           C  
ATOM    949  CG  ASN A 125      67.163 155.044  -6.228  1.00152.48           C  
ATOM    950  OD1 ASN A 125      67.626 155.884  -5.456  1.00153.03           O  
ATOM    951  ND2 ASN A 125      66.391 154.044  -5.811  1.00151.15           N  
