# Supplementary material for: Tailored structured peptide design with a key-cutting machine approach
Source: Nat Mach Intell. 2025 Oct 21;7(10):1685–97. doi: 10.1038/s42256-025-01119-2 (PMC12552119; doi:10.1038/s42256-025-01119-2)
Supplement: Supplementary file 4 — Statistical data for the backbone superposition of the designed α/β-proteins with their references. [file 42256_2025_1119_MOESM4_ESM.xlsx]

## Sheet: Fig1b
protein	GDT_TS	RMSD_S	Fitness	Structure	Panel
1EMN	0.791667	1.45157	3.84368	lb	A
1LQL	0.90625	1.19076	4.56863	lb	B
1MSL	0.909722	1.12206	4.01161	ha	T
1NP6	0.724537	2.17831	3.46941	lb	C
1O6W	0.872596	1.22222	4.3012	lb	D
1N7D	0.473214	4.50944	2.72925	nd	W
1P9N	0.717672	2.30596	3.37857	lb	H
1R5L	0.658333	2.43438	3.49067	nd	V
1S7M	0.901786	1.10786	4.52057	lb	G
2E45	0.907609	1.02162	4.07035	lb	E
2KXQ	0.795833	1.92985	3.99431	lb	F
2LKM	0.985294	0.605043	4.69888	ha	S
2OAR	0.996324	0.332623	5.36383	ha	R
2QIW	0.990132	0.491668	4.76798	ha	Q
2QQ8	0.654605	2.18835	3.05617	ha	L
3C8V	0.996711	0.51274	4.72357	ha	P
3EWK	0.981618	0.604322	5.03962	ha	O
3H25	0.975	0.614375	5.18487	ha	N
3M9Q	0.988971	0.418368	5.29683	ha	M
3SB1	0.9875	0.665791	4.96964	ha	K
3W68	0.675	2.24426	3.5428	nd	U
3CLQ	1	0.411336	5.50658	ha	J
5UIY	0.970395	0.802371	4.31046	ha	I

## Sheet: Fig1c
protein	GDT_TS	RMSD_S	Fitness	Structure	Panel
1EMN	0.791667	1.45157	3.84368	lb	A
1LQL	0.90625	1.19076	4.56863	lb	B
1MSL	0.909722	1.12206	4.01161	ha	T
1NP6	0.724537	2.17831	3.46941	lb	C
1O6W	0.872596	1.22222	4.3012	lb	D
1N7D	0.473214	4.50944	2.72925	nd	W
1P9N	0.717672	2.30596	3.37857	lb	H
1R5L	0.658333	2.43438	3.49067	nd	V
1S7M	0.901786	1.10786	4.52057	lb	G
2E45	0.907609	1.02162	4.07035	lb	E
2KXQ	0.795833	1.92985	3.99431	lb	F
2LKM	0.985294	0.605043	4.69888	ha	S
2OAR	0.996324	0.332623	5.36383	ha	R
2QIW	0.990132	0.491668	4.76798	ha	Q
2QQ8	0.654605	2.18835	3.05617	ha	L
3C8V	0.996711	0.51274	4.72357	ha	P
3EWK	0.981618	0.604322	5.03962	ha	O
3H25	0.975	0.614375	5.18487	ha	N
3M9Q	0.988971	0.418368	5.29683	ha	M
3SB1	0.9875	0.665791	4.96964	ha	K
3W68	0.675	2.24426	3.5428	nd	U
3CLQ	1	0.411336	5.50658	ha	J
5UIY	0.970395	0.802371	4.31046	ha	I
