# Supplementary material for: Tailored structured peptide design with a key-cutting machine approach
Source: Nat Mach Intell. 2025 Oct 21;7(10):1685–97. doi: 10.1038/s42256-025-01119-2 (PMC12552119; doi:10.1038/s42256-025-01119-2)
Supplement: Supplementary file 5 — Statistical data for the runtime of ESMFold as a function of sequence length. [file 42256_2025_1119_MOESM5_ESM.xlsx]

## Sheet: Fig2b
	A. baumannii ATCC 19606 (-)	E. coli ATCC 11775 (-)	E. coli AIC221 (-)	E. coli AIC222 - CRE (-)	K. pneumoniae ATCC 13883 (-)	P. aeruginosa PAO1 (-)	P. aeruginosa PA14 (-)	S. aureus ATCC 12600 (+)	S. aureus ATCC BAA-1556 - MRSA (+)	E. faecalis ATCC 700802 - VRE (+)	E. faecium ATCC 700221 - VRE (+)
AC1
AC2
AC3
AC4	32				8			64	16		32
AC5										64	32
NE1	32									8	16
NE2	32	16	32	8	16	64					32
NE3										16	32
NE4										8
NG1	4	16	32	4	4	32	16				4
NG2										64	64
NG3	32		8	16	16

## Sheet: Fig2c
a	b	c	size	symbol	opacity	fill	stroke	title
2.5	49.1	48.3	120	circle	1	#fee6ce	#fee6ce	AT1
1.1	46.2	52.7	120	circle	1	#fdae6b	#fdae6b	AT2
5.5	48.4	46.1	120	circle	1	#fd8d3c	#fd8d3c	AT3
4.4	45.5	50.2	120	circle	1	#d94801	#d94801	AT4
0	78	22	120	circle	1	#a63603	#a63603	AT5
5.9	41.6	52.5	120	square	1	#edf8b1	#edf8b1	NE1
0	57.3	42.6	120	square	1	#7fcdbb	#7fcdbb	NE2
10.5	31.1	58.4	120	square	1	#1d91c0	#1d91c0	NE3
3	47.8	49.2	120	square	1	#253494	#253494	NE4
6.4	43.7	49.8	120	triangle	1	#fcc5c0	#fcc5c0	NG1
2.4	47	50.5	120	triangle	1	#f768a1	#f768a1	NG2
2.4	46.2	51.5	120	triangle	1	#ae017e	#ae017e	NG3

## Sheet: Fig2d
a	b	c	size	symbol	opacity	fill	stroke	title
34.7	18.7	46.7	120	circle	1	#fee6ce	#fee6ce	AT1
100	0	0	120	circle	1	#fdae6b	#fdae6b	AT2
15	32.2	52.8	120	circle	1	#fd8d3c	#fd8d3c	AT3
40.4	6.1	53.5	120	circle	1	#d94801	#d94801	AT4
64.6	5.7	29.7	120	circle	1	#a63603	#a63603	AT5
47.1	9.5	43.5	120	square	1	#edf8b1	#edf8b1	NE1
39.5	14.2	46.3	120	square	1	#7fcdbb	#7fcdbb	NE2
9.7	36.8	53.5	120	square	1	#1d91c0	#1d91c0	NE3
57.8	6.3	35.9	120	square	1	#253494	#253494	NE4
93.3	0	6.7	120	triangle	1	#fcc5c0	#fcc5c0	NG1
69.9	8	22.1	120	triangle	1	#f768a1	#f768a1	NG2
85.5	0	14.5	120	triangle	1	#ae017e	#ae017e	NG3

## Sheet: Fig2e
a	b	c	size	symbol	opacity	fill	stroke	title
2.7	75.4	21.8	120	circle	1	#fee6ce	#fee6ce	AT1
1.2	64	34.8	120	circle	1	#fdae6b	#fdae6b	AT2
5.7	35.3	59.1	120	circle	1	#fd8d3c	#fd8d3c	AT3
0	76.9	23	120	circle	1	#d94801	#d94801	AT4
0	71.4	28.6	120	circle	1	#a63603	#a63603	AT5
39.3	44.7	16	120	square	1	#edf8b1	#edf8b1	NE1
0	70.7	29.3	120	square	1	#7fcdbb	#7fcdbb	NE2
0	85.2	14.8	120	square	1	#1d91c0	#1d91c0	NE3
0	70.5	29.4	120	square	1	#253494	#253494	NE4
71.4	28.6	0	120	triangle	1	#fcc5c0	#fcc5c0	NG1
29.1	27.7	43.2	120	triangle	1	#f768a1	#f768a1	NG2
0	91.1	8.9	120	triangle	1	#ae017e	#ae017e	NG3

## Sheet: Fig2f
a	b	c	size	symbol	opacity	fill	stroke	title
0	50.8	49.2	120	circle	1	#fee6ce	#fee6ce	AT1
9.3	46.4	44.3	120	circle	1	#fdae6b	#fdae6b	AT2
0.7	50.3	49	120	circle	1	#fd8d3c	#fd8d3c	AT3
0	50	50	120	circle	1	#d94801	#d94801	AT4
0	69.2	30.8	120	circle	1	#a63603	#a63603	AT5
11	41.4	47.5	120	square	1	#edf8b1	#edf8b1	NE1
0	51.9	48.1	120	square	1	#7fcdbb	#7fcdbb	NE2
0.4	48	51.6	120	square	1	#1d91c0	#1d91c0	NE3
1.8	53.7	44.5	120	square	1	#253494	#253494	NE4
13.6	34.6	51.8	120	triangle	1	#fcc5c0	#fcc5c0	NG1
2.1	46.3	51.6	120	triangle	1	#f768a1	#f768a1	NG2
0	50.9	49.1	120	triangle	1	#ae017e	#ae017e	NG3
