# Supplementary material for: Tailored structured peptide design with a key-cutting machine approach
Source: Nat Mach Intell. 2025 Oct 21;7(10):1685–97. doi: 10.1038/s42256-025-01119-2 (PMC12552119; doi:10.1038/s42256-025-01119-2)
Supplement: Supplementary file 6 — Statistical data for the circular dichroism spectra and heatmap with the percentage of secondary structure obtained on the BeStSel server. [file 42256_2025_1119_MOESM6_ESM.xlsx]

## Sheet: Fig3b
Time (min)	AT4	AT4	NE1	NE1	NE2	NE2	NG1	NG1	NG3	NG3	Polytmyxin B	Polytmyxin B	Levofloxacin	Levofloxacin
1	66.443	12.098	67.399	10.255	53.246	9.446	57.233	14.745	59.986	17.921	44.045	9.091	47.756	10.109
2	67.126	10.072	65.49	10.492	51.036	9.326	57.065	14.318	58.085	16.966	42.243	8.608	43.84	10.106
3	59.053	10.956	64.393	9.107	50.983	8.134	54.94	14.156	56.013	15.461	44.62	8.309	40.727	9.95
4	51.326	9.143	56.798	9.353	46.681	7.689	55.259	13.262	52.242	14.25	42.751	8.117	37.825	8.444
5	42.844	11.646	46.632	8.905	43.463	7.33	51.166	12.859	44.078	12.391	41.007	8.086	33.011	8.549
6	47.086	8.57	33.842	7.994	40.638	6.37	50.079	12.524	39.925	11.984	43.098	7.818	33.524	7.861
7	45.525	7.878	27.804	6.385	36.555	5.151	48.201	10.834	34.919	9.981	41.36	7.095	32.358	5.799
8	34.552	8.685	24.261	9.486	30.798	5.199	47.957	11.142	29.682	7.668	42.307	6.35	31.644	6.13
9	30.962	7.979	23.065	4.682	27.549	6.331	45.672	11.559	21.085	7.455	42.407	6.187	29.495	5.264
10	18.614	5.231	12.686	4.716	23.67	3.66	43.017	10.153	22.115	12.622	41.668	5.933	26.739	5.053
11	34.892	11.92	11.874	7.217	19.321	4.423	40.46	9.717	12.976	6.565	41.693	4.827	26.544	3.791
12	21.737	5.595	17.29	3.157	14.165	3.65	42.174	9.528	17.357	11.236	44.558	6.365	26.503	4.548
13	22.617	7.541	-0.261	2.641	9.624	3.045	38.533	9.512	9.001	3.783	41.036	5.978	23.819	4.077
14	25.835	4.105	5.219	2.204	5.123	5.694	38.404	9.112	6.048	3.724	42.203	5.777	21.37	2.922
15	29.877	10.895	-0.814	3.098	6.193	3.449	36.32	9.118	5.88	11.525	41.263	6.409	21.326	3.576
16	21.757	7.111	4.426	3.187	5.034	4.696	35.332	8.686	0.636	7.1	43.342	6.136	21.469	2.822
17	30.521	10.836	4.296	4.261	1.258	4.525	33.617	8.613	-2.198	5.834	42.67	5.889	20.416	3.441
18	23.696	10.604	4.154	3.197	-2.311	2.082	33.934	7.754	-0.966	5.325	42.858	6.607	19.005	3.993
19	25.387	9.328	-5.248	7.309	-5.099	3.587	30.989	8.137	0.777	7.9	41.728	7.255	18.147	3.809
20	25.405	7.539	0.135	4.159	-4.691	2.126	31.114	7.814	-5.146	9.979	43.318	6.465	18.181	2.533
21	16.471	2.445	-1.452	2.648	-5.82	3.128	31.88	7.314	-2.201	4.482	46.278	5.984	20.611	2.609
22	25.966	4.819	-7.8	5.173	-8.359	4.764	30.425	8.507	-12.387	8.225	43.474	7.666	16.379	5.62
23	31.842	8.489	-1.049	4.256	-8.963	3.909	30.566	8.785	-11.129	7.141	46.387	7.474	18.719	5.187
24	26.108	5.466	-5.89	6.638	-14.462	3.824	25.673	7.854	-10.506	6.523	41.833	7.02	16.132	4.7
25	31.089	8.222	-2.877	5.852	-13.528	5.307	26.272	8.784	-7.439	11.11	43.225	9.262	16.272	5.863
26	26.581	6.263	-12.988	3.845	-19.114	2.58	20.368	7.839	-11.631	8.799	38.685	7.376	10.645	4.186
27	27.715	5.633	-3.966	7.283	-15.547	2.187	25.51	7.797	-5.452	9.188	44.222	6.826	13.91	4.029
28	28.561	7.081	-9.523	8.204	-16.485	2.073	27.429	8.282	-8.878	11.676	46.623	8.117	18.266	5.774
29	36.012	5.876	-1.975	2.931	-17.183	2.652	23.897	7.572	-12.845	5.1	43.664	7.082	13.726	3.923
30	25.876	8.763	-8.688	6.184	-25.077	2.749	24.267	7.663	-15.498	5.791	43.783	7.281	17.223	4.841
31	27.824	6.639	-9.294	4.114	-20.061	3.038	23.514	7.847	-14.944	9.862	44.884	7.491	13.118	5.283
32	25.348	2.97	-5.297	4.393	-25.012	2.505	19.925	7.639	-15.544	9.426	41.726	7.292	12.212	4.228
33	27.513	10.051	-8.832	1.074	-24.17	3.186	21.052	7.288	-14.14	11.157	43.148	7.569	11.614	4.956
34	33.594	4.181	3.02	6.13	-22.109	1.628	23.801	7.318	-11.645	7.324	47.158	7.15	13.633	4.583
35	26.087	7.159	-6.579	4.203	-24.883	3.869	21.683	7.414	-11.068	8.094	46.96	7.129	11.319	5.982
36	23.662	7.116	-3.198	4.019	-25.611	3.67	24.11	9.2	-9.696	6.431	49.34	9.383	16.687	6.776
37	35.209	5.62	-4.106	3.688	-26.495	4.424	21.645	7.91	-9.745	9.77	47.863	8.286	16.897	5.178
38	18.858	10.891	-8.84	4.248	-32.8	3.476	13.674	8.885	-17.932	8.13	39.198	8.75	6.041	6.777
39	39.771	5.735	-9.21	4.45	-24.439	2.624	21.149	8.283	-5.946	8.199	47.575	8.226	13.734	5.815
40	19.916	4.741	-17.166	6.524	-29.341	4.141	15.727	9.028	-14.079	10.488	42.169	9.367	9.102	6.386
41	28.319	9.154	-7.212	7.26	-30.563	5.164	19.481	10.527	-14.485	11.117	46.891	11.464	12.099	10.942
42	23.305	11.969	-1.134	9.294	-30.389	4.738	17.739	9.586	-15.841	12.416	44.814	10.777	9.047	8.39
43	23.341	8.749	-7.445	7.073	-34.161	3.437	12.717	8.222	-16.024	9.284	37.911	7.854	4.945	6.925
44	33.96	3.92	-6.872	6.717	-32.982	4.149	16.8	8.24	-16.387	8.107	45.021	8.383	9.648	6.265
45	20.159	8.335	-9.209	4.371	-33.062	4.92	13.471	9.325	-17.133	9.9	41.871	9.955	6.166	7.582
46	28.168	3.313	22.781	4.008	35.912	2.7	31.773	7.278	35.277	9.985	32.426	2.977	29.924	4.836
47	26.146	5.022	23.12	3.776	28.549	3.567	29.342	7.078	30.161	7.704	29.932	3.842	26.259	6.252
48	25.732	5.206	23.58	3.698	29.203	3.751	29.09	6.973	30.369	7.63	31.356	3.784	26.551	6.079
49	25.977	5.246	24.37	4.191	30.161	4.218	30.034	7.265	31.867	7.733	32.705	4.147	28.001	6.338
50	25.756	5.385	23.929	4.071	30.566	4.204	30.769	7.146	32.135	7.576	33.373	4.01	28.484	6.628
51	24.849	5.382	23.572	3.892	30.318	4.208	30.452	6.941	32.175	7.573	33.892	4.58	28.588	6.642
52	25.555	5.429	23.928	3.937	31	4.146	31.386	7.244	32.447	7.74	34.53	4.44	29.34	6.81
53	25.284	5.254	23.797	3.89	30.683	4.118	30.884	7.197	31.951	7.478	34.386	4.353	29.471	6.716
54	24.422	5.324	23.282	4.082	30.412	4.382	30.894	7.149	31.89	7.824	34.368	4.697	29.32	6.729
55	25.074	5.539	23.504	4.22	30.515	4.409	30.79	7.552	32.341	7.85	34.228	4.687	29.278	7.077
56	25.506	5.434	24.49	4.13	31.154	4.547	31.514	7.436	32.764	7.895	34.806	4.854	29.701	6.908
57	25.025	5.212	24.333	3.857	31.061	4.116	31.462	7.536	32.53	7.992	35.199	4.731	30.062	7.118
58	24.538	5.489	23.445	3.969	30.172	4.362	30.186	7.496	32.259	7.733	34.332	4.837	29.453	7.125
59	24.266	5.449	23.969	3.935	30.171	3.903	31.181	7.089	31.988	7.947	34.309	4.552	29.968	7.119
60	24.212	5.197	23.002	3.682	30.437	3.943	30.7	7.022	31.774	7.841	34.301	4.612	29.546	6.991

## Sheet: Fig3c
Time (min)	AT4	AT4	NE1	NE1	NE2	NE2	NG1	NG1	NG3	NG3	Polymyxin B	Polymyxin B	Levofloxacin	Levofloxacin
1	-31.176	4.171	-24.867	6.037	-19.447	3.327	-16.375	4.645	-31.06	4.105	-30.132	2.902	-35.253	3.072
2	-28.759	6.228	-26.031	5.439	-19.979	5.121	-22.851	5.438	-30.031	4.278	-32.554	3.464	-37.077	6.617
3	-34.223	2.715	-29.316	3.311	-26.216	2.306	-27.162	3.013	-35.505	4.206	-36.871	3.011	-41.021	4.222
4	-36.627	2.758	-30.838	4.325	-26.496	2.28	-26.235	3.715	-39.042	2.438	-40.359	1.998	-43.515	3.494
5	-38.532	3.665	-34.677	3.044	-29.904	2.251	-26.846	3.248	-40.236	2.378	-41.47	1.377	-42.344	3.338
6	-39.764	3.386	-33.967	4.387	-28.149	3.156	-28.227	4.743	-39.077	2.744	-41.722	3.398	-42.78	3.723
7	-35.885	2.254	-33.471	3.441	-26.94	2.45	-27.627	2.644	-36.832	2.883	-38.417	2.234	-43.54	2.027
8	-41.705	3.771	-34.255	5.377	-24.064	4.724	-26.298	5.491	-37.177	4.685	-38.674	4.067	-41.886	4.563
9	-41.678	3.78	-35.201	5.34	-28.689	4.247	-29.729	5.244	-36.946	4.632	-41.558	4.321	-43.1	4.605
10	-36.206	5.712	-32.854	6.631	-24.775	5.225	-27.451	5.945	-38.294	4.875	-37.969	4.603	-43.984	4.439
11	-38.059	6.043	-33.473	6.296	-26.27	5.949	-28.722	6.137	-35.976	5.545	-41.247	4.82	-43.356	5.3
12	-36.269	4.945	-32.61	7.093	-24.769	4.944	-22.195	5.467	-33.615	5.229	-37.904	4.325	-40.303	4.943
13	-34.055	4.697	-30.31	5.881	-21.73	5.596	-21.073	6.215	-30.212	5.126	-33.818	4.778	-39.547	5.909
14	-34.968	4.98	-27.269	7.777	-22.862	6.058	-23.399	8.192	-32.998	5.713	-36.565	5.7	-41.193	5.126
15	-36.034	5.095	-31.252	5.537	-23.769	5.703	-22.813	6.81	-29.522	5.397	-33.882	4.74	-40	4.576
16	27.686	11.057	65.403	52.679	76.222	15.209	56.591	15.44	71.066	18.524	12.706	9.717	-14.965	8.139
17	42.776	11.043	59.548	38.089	85.378	13.384	66.567	12.402	86.895	17.859	15.112	8.654	-11.998	8.057
18	44.731	11.013	60.295	38.835	79.629	13.309	73.598	13.139	87.828	16.07	4.555	8.074	-16.083	7.941
19	54.848	10.002	67.606	36.978	85.506	12.244	82.001	12.76	100.934	16.484	9.532	7.861	-17.245	7.665
20	54.891	13.849	70.067	33.669	89.025	15.681	85.765	16.082	107.647	21.238	9.782	9.734	-18.79	9.884
21	62.786	13.939	75.472	36.539	95.047	15.399	85.748	15.626	107.008	20.498	6.233	9.631	-17.908	8.934
22	66.387	12.748	74.063	33.44	91.147	14.375	81.992	14.107	108.802	19.838	5.392	9.324	-22.207	7.614
23	68.776	12.141	78.101	34.169	85.726	13.274	82.68	13.744	104.393	17.889	4.225	9.012	-22.757	9.467
24	74.281	10.008	87.07	30.361	99.277	11.153	93.085	11.77	115.364	18.503	9.931	8.085	-18.645	8.179
25	76.25	11.162	85.886	31.608	94.476	11.969	89.58	11.937	117.268	17.592	3.206	8.55	-25.057	9.278
26	84.935	15.233	99.078	30.754	105.21	16.498	103.968	17.971	133.327	22.151	12.958	10.079	-19.09	8.693
27	85.701	13.069	102.264	32.226	104.848	13.385	101.396	14.678	135.484	24.486	14.997	9.409	-17.695	7.783
28	83.813	10.234	86.691	21.539	90.989	11.075	88.165	11.203	122.77	17.416	7.914	5.996	-21.96	8.221
29	82.534	9.465	96.36	27.076	94.797	8.34	93.032	10.63	127.376	12.613	2.96	4.655	-23.056	7.596
30	92.236	16.529	100.037	30.828	101.396	16.741	92.162	16.542	128.803	21.31	4.059	9.252	-24.651	9.325
31	94.967	10.353	99.752	27.184	96.244	10.532	93.232	10.271	131.401	19.449	5.3	5.245	-24.08	6.362
32	96.818	12.692	112.185	27.22	99.806	11.595	91.638	13.801	137.699	18.667	9.934	8.368	-24.699	6.159
33	90.592	10.736	110.647	27.735	98.355	9.518	92.509	10.651	137.302	18.271	5.904	6.079	-26.887	6.639
34	106.653	14.487	124.645	29.092	102.617	13.188	98.337	13.477	148.661	22.333	10.974	8.705	-24.178	7.473
35	99.127	7.854	121.762	26.726	109.176	7.499	90.966	12.432	147.686	19.681	9.237	5.141	-23.143	6.236
36	96.358	13.927	110.827	27.577	96.595	12.972	88.876	13.496	139.252	20.101	2.237	6.916	-26.96	7.15
37	104.961	12.175	122.315	26.697	96.141	11.197	94.14	14.139	144.937	20.694	6.697	8.603	-26.092	5.676
38	102.489	10.539	121.617	25.584	99.856	10.002	89.798	13.374	143.933	18.302	5.512	7.518	-25.339	4.945
39	113.013	9.314	132.469	26.047	103.912	8.755	92.282	11.549	154.072	16.975	4.997	7.775	-24.346	5.488
40	104.899	7.432	126.49	24.637	99.813	5.912	84.43	12.615	140.066	13.504	6.809	7.998	-24.58	6.195
41	111.715	10.725	132.992	28.581	102.238	11.26	91.695	12.115	144.059	16.952	2.887	4.869	-25.397	6.08
42	112.109	9.474	135.053	20.917	104.9	6.908	91.129	11.816	147.011	10.698	9.152	3.189	-28.232	4.663
43	118.833	10.652	138.475	24.599	101.857	8.054	89.491	13.087	155.997	16.505	5.287	8.035	-24.842	5.719
44	109.323	7.09	141.07	27.605	102.838	4.857	92.336	10.021	147.118	13.793	10.371	6.038	-28.69	4.409
45	124.259	10.946	139.752	25.863	98.783	9.891	91.501	12.184	149.491	21.344	3.94	5.662	-30.677	6.453
46	126.698	7.476	146.989	25.937	105.181	5.238	95.297	11.836	159.895	14.575	9.907	5.635	-28.494	4.813
47	121.879	6.578	150.507	28.732	101.244	4.314	98.871	9.808	161.953	18.979	10.134	4.532	-24.942	4.527
48	124.47	11.27	154.572	29.687	100.205	9.096	91.836	10.821	159.59	17.498	5.542	7.071	-29.213	5.212
49	128.741	12.487	153.991	28.062	104.98	8.207	86.339	14.537	169.095	20.636	8.774	5.408	-29.928	5.195
50	133.756	8.064	155.149	27.537	99.953	6.495	87.943	7.878	163.148	13.834	6.662	3.616	-25.545	5.359
51	130.039	16.18	154.767	30.237	94.201	10.788	85.201	13.639	155.3	19.374	7.933	7.191	-28.856	5.673
52	133.076	11.079	154.964	26.101	101.191	8.724	79.724	12.032	159.963	18.49	7.405	6.787	-28.778	4.828
53	141.793	13.949	168.215	30.124	107.226	9.658	95.431	12.963	171.021	17.608	11.572	6.152	-25.975	4.276
54	141.412	16.695	177.806	31.826	105.019	10.819	96.747	20.558	177.806	20.419	13.241	6.739	-25.473	8.312
55	148.702	8.566	184.47	32.926	107.561	4.261	94.476	11.537	175.687	18.735	10.743	6.941	-22.912	4.701
56	147.558	14.416	178.406	35.17	107.815	10.594	98.792	15.652	176.118	20.461	10.72	7.02	-22.159	5.72
57	144.833	17.659	182.519	30.889	97.326	13.164	96.71	16.504	173.342	24.84	9.794	7.943	-22.905	6.418
58	142.662	9.329	173.97	26.805	99.176	6.908	93.847	15.11	174.562	18.481	10.942	8.362	-24.82	2.943
59	143.351	8.224	177.905	22.6	88.558	5.431	90.669	15.945	175.337	15.696	3.636	5.47	-29.519	5.131
60	157.935	9.242	186.783	26.975	101.831	4.577	89.172	11.504	177.335	17.341	13.19	8.898	-26.539	3.545
61	51.762	9.947	81.838	21.278	39.21	8.195	27.776	12.177	68.262	12.985	1.05	9.25	-16.766	7.551
62	32.056	9.247	60.45	19.449	28.548	8.872	15.544	12.291	46.977	12.401	1.926	10.186	-15.113	8.291
63	22.911	7.381	52.953	15.726	28.283	6.139	13.504	7.556	39.553	9.371	-0.355	8.279	-15.707	5.819
64	22.434	8.565	48.419	16.898	25.267	7.984	10.514	9.923	35.034	11.133	-5.001	7.537	-14.08	6.385
65	23.17	9.174	47.153	15.582	28.926	8.823	15.465	9.288	37.728	11.204	-1.997	8.179	-14.07	7.632
66	22.621	7.254	45.038	13.66	28.96	6.214	17.659	6.695	36.454	9.602	0.301	7.017	-11.444	5.332
67	29.775	8.89	55.874	16.47	36.802	7.972	23.714	7.886	42.863	10.184	5.637	6.64	-9.123	5.899
68	27.467	7.963	55.482	16.582	35.231	6.365	23.693	8.053	43.057	8.552	4.169	7.194	-7.487	5.168
69	31.676	8.854	59.024	15.018	33.996	7.392	24.82	8.193	45.021	9.311	8.012	6.901	-7.175	5.617
70	27.069	8.519	52.991	15.579	30.796	6.797	20.836	8.415	41.326	8.968	2.347	5.636	-7.46	6.05
71	30.645	8.92	59.258	17.371	34.449	7.146	25.709	9.04	45.773	10.767	9.149	7.06	-8.515	6.217
72	30.073	9.677	58.143	14.67	36.539	6.419	26.874	9.22	45.518	9.285	9.461	4.832	-6.099	6.671
73	32.766	8.019	57.36	15.181	33.489	6.845	28.095	9.949	47.168	9.12	6.022	5.549	-7.908	6.648
74	30.487	8.343	58.544	15.401	31.216	6.451	24.322	9.242	46.389	9.126	5.254	6.055	-9.477	6.544
75	30.273	6.982	56.539	14.202	27.981	5.676	20.228	7.703	43.344	7.928	4.433	4.244	-10.425	5.913

## Sheet: Fig3d
Time (min)	AT5	AT5	NE1	NE1	NE3	NE3	NE4	NE4	NG2	NG2	Polymyxin B	Polymyxin B	Levofloxacin	Levofloxacin
1	-17.204	4.627	-16.257	6.628	-15.856	3.294	-23.038	10.525	-22.027	5.397	-18.239	3.78	-16.057	3.646
2	-24.633	4.125	-24.205	6.281	-23.03	3.719	-26.529	10.065	-25.715	4.38	-24.264	4.344	-25.061	3.676
3	-28.354	4.872	-30.228	5.432	-27.042	4.121	-28.527	8.904	-30.677	4.058	-31.04	3.914	-27.12	4.805
4	-33.141	3.379	-30.73	4.534	-29.476	2.843	-31.673	7.915	-33.416	2.939	-31.006	2.96	-30.659	3.724
5	-35.331	2.536	-32.906	3.744	-32.923	1.519	-36.7	5.629	-37.729	1.796	-35.749	2.218	-33.987	2.786
6	-37.295	1.528	-36.218	2.492	-34.16	1.784	-38.178	5.676	-36.527	1.818	-34.902	1.989	-32.801	1.752
7	-39.327	3.832	-38.059	4.092	-37.006	3.069	-39.077	7.129	-39.764	3.209	-37.818	3.056	-36.738	3.347
8	-39.625	3.561	-35.968	3.156	-36.405	2.491	-42.345	5.663	-40.617	2.114	-38.088	2.594	-34.504	3.094
9	-35.058	4.363	-34.608	4.908	-35.526	4.028	-40.27	7.326	-37.363	4.391	-36.339	3.988	-35.058	4.217
10	-37.103	4.469	-37.151	4.481	-38.238	4.111	-40.854	6.31	-40.854	3.792	-35.314	4.251	-37.084	4.5
11	-36.818	4.089	-34.204	4.197	-35.206	4.155	-39.081	6.552	-38.75	3.927	-36.548	4.033	-34.625	4.13
12	-36.969	4.084	-34.709	4.495	-35.182	4.173	-38.139	6.818	-38.642	4.205	-35.788	3.998	-34.833	4.803
13	-32.872	4.618	-33.108	5.811	-34.716	4.27	-38.564	6.794	-34.448	4.354	-33.848	4.527	-33.526	4.446
14	-35.174	3.973	-35.291	5.81	-36.124	3.652	-39.487	6.782	-36.252	4.179	-34.8	3.979	-35.077	4.249
15	-31.298	5.669	-33.853	4.91	-35.534	3.621	-38.952	7.315	-35.601	4.901	-33.433	4.129	-32.305	4.038
16	0.552	8.562	5.934	10.682	-3.875	8.187	-17.732	12.315	15.283	10.528	7.245	8.647	1.426	8.488
17	8.918	8.097	15.493	8.913	6.014	6.39	-14.566	14.425	34.988	9.405	13.59	8.057	13.029	7.612
18	16.023	8.439	20.85	11.865	10.632	7.953	-14.042	14.897	53.134	10.596	19.408	8.33	22.605	7.355
19	17.846	9.603	23.496	11.521	11.047	8.638	-10.958	13.779	52.781	13.834	24.659	10.059	24.621	9.454
20	24.617	10.594	28.319	14.61	14.354	8.508	-7.807	14.68	61.574	13.324	27.631	10.018	25.786	9.759
21	25.098	9.061	31.271	13.732	15.134	8.854	-6.486	13.028	65.03	13.323	29.617	10.61	31.662	10.224
22	28.747	9.563	32.498	11.469	17.346	7.087	1.029	12.848	69.357	12.699	33.392	8.753	33.46	7.385
23	33.922	8.378	35.158	9.805	18.927	6.149	2.807	12.895	76.973	11.117	37.493	8.579	35.27	6.377
24	34.069	9.789	46.634	12.509	24.807	6.059	7.576	14.327	75.741	13.659	31.806	10.597	33.985	6.153
25	38.142	10.808	42.808	12.599	24.641	7.025	8.621	12.589	83.227	10.976	33.689	10.251	31.711	5.225
26	41.384	9.285	51.235	13.166	30.298	5.147	11.027	13.06	92.515	11.393	35.982	8.321	38.869	4.739
27	39.983	9.866	52.266	14.57	22.527	6.466	8.262	14.31	87.498	10.953	34.708	10.774	32.464	6.633
28	48.044	7.091	58.025	12.747	33.747	6.4	18.007	12.311	88.901	10.693	44.319	9.987	36.728	4.47
29	45.662	7.773	55.509	12.388	36.123	5.06	17.799	11.609	89.552	9.78	36.03	10.878	32.794	4.723
30	52.769	11.113	58.37	13.911	35.388	6.432	18.288	14.696	98.044	11.877	34.512	12.391	30.695	6.304
31	52.038	10.162	54.519	13.073	34.94	5.15	18.385	16.965	96.776	9.3	26.663	11.095	29.189	7.151
32	63.156	10.958	66.404	16.92	41.076	7.717	27.231	14.429	100.197	14.753	32.776	11.17	33.136	8.954
33	48.021	8.999	60.426	15.673	37.005	5.276	24.067	14.465	97.189	8.987	31.4	8.115	24.6	3.725
34	50.245	8.856	65.127	14.429	37.027	6.909	26.354	14.135	101.159	8.654	31.005	10.044	26.501	4.613
35	61.607	9.119	72.665	14.895	49.845	5.394	33.894	16.447	106.593	11.178	39.526	12.334	29.155	6.465
36	60.83	10.486	70.989	13.187	53.582	5.335	31.938	15.718	107.078	8.506	34.848	13.085	23.379	5.219
37	62.076	11.932	75.467	20.475	46.92	8.974	33.737	16.364	108.391	14.042	33.945	13.935	26.159	10.638
38	66.702	7.826	74.708	13.911	56.539	9.165	33.793	17.523	110.198	10.135	33.828	14.969	23.524	5.795
39	67.696	8.033	76.98	15.479	58.194	6.763	40.643	19.865	114.989	10.627	37.809	12.351	23.619	8.673
40	70.335	9.87	74.37	14.42	53.71	4.919	39.283	16.256	115.256	9.99	32.277	11.028	19.723	4.924
41	74.668	9.937	79.738	16.896	59.345	6.883	44.659	22.428	117.343	12.077	36.427	11.34	23.835	8.891
42	74.746	7.324	90.056	18.218	63.879	6.584	43.54	18.153	121.714	11.886	33.446	13.036	20.49	7.681
43	76.867	13.793	87.393	17.396	66.934	8.315	46.055	17.215	125.062	11.694	33.295	12.473	25.521	6.251
44	74.258	11.827	88.775	15.313	61.777	8.835	41.838	16.433	126.598	11.056	32.744	14.258	19.482	7.432
45	79.303	10.601	94.033	18.192	63.549	8.139	49.468	19.015	126.408	10.52	32.454	14.286	18.157	6.29
46	74.82	12.39	87.536	18.826	65.23	11.652	46.962	21.084	124.131	14.699	31.14	14.166	18.521	8.627
47	79.142	10.639	85.135	17.689	63.514	6.899	44.614	17.878	129.025	13.929	27.81	13.296	17.842	4.165
48	81.083	12.982	92.096	15.583	73.621	6.009	50.231	16.682	123.49	10.213	29.97	14.312	16.169	4.98
49	68.299	9.598	84.797	15.474	68.146	7.939	44.332	19.241	117.013	13.259	22.919	10.781	4.515	5.665
50	87.782	15.45	97.147	19.198	76.184	9.091	58.073	20.557	130.473	11.664	31.735	11.899	16.808	5.887
51	91.989	14.472	99.289	18.649	82.64	6.38	57.54	22.125	137.733	12.245	29.701	12.084	18.072	5.728
52	88.438	12.391	101.261	15.852	86.749	7.134	58.709	21.204	149.006	11.608	33.618	13.459	19.876	7.223
53	92.758	14.615	111.695	21.486	85.171	9.702	67.402	22.47	142.521	15.08	30.545	13.448	15.24	8.825
54	98.298	15.163	117.336	19.938	94.6	6.651	71.455	24.075	155.412	9.73	40.549	13.054	16.769	7.93
55	103.084	12.671	110.418	19.046	95.408	10.723	69.637	20.414	160.338	16.344	38.04	16.744	19.214	10.437
56	107.983	18.571	130.842	24.46	105.539	13.53	80.479	24.904	177.625	18.383	34.736	15.002	22.666	9.213
57	114.677	14.863	133.132	24.188	106.103	9.614	74.231	24.424	169.751	13.48	41.003	16.242	23.347	7.598
58	114.271	15.499	137.481	26.373	110.081	8.614	88.725	23.942	176.866	17.008	46.445	10.85	29.152	11.021
59	122.895	17.132	137.141	21.129	119.995	9.908	90.195	27.581	183.06	13.005	44.636	16.377	30.955	7.481
60	123.355	14.232	136.307	26.382	120	12.912	91.183	25.351	187.62	12.896	40.416	15.767	28.817	9.715
61	79.591	20.414	62.568	19.065	48.063	13.206	34.588	22.402	84.304	17.206	48.375	23.446	16.468	11.966
62	61.145	23.256	52.705	20.323	45.552	16.164	25.613	23.541	70.03	18.826	31.733	18.22	6.819	12.515
63	49.907	17.141	51.065	19.133	36.355	12.24	23.276	21.798	55.83	12.974	22.668	12.918	7.604	10.487
64	43.189	14.183	46.063	13.246	34.437	8.815	20.7	21.817	45.994	7.376	24.216	12.756	6.153	8.025
65	34.983	10.182	39.058	10.313	32.365	5.199	13.953	20.116	40.5	3.681	20.701	9.971	4.803	6.057
66	38.658	10.751	40.942	11.536	33.912	6.416	16.174	21.215	41.416	6.356	24.851	6.566	6.187	6.084
67	30.918	9.547	33.301	9.893	27.171	5.831	11.754	18.538	34.781	5.737	18.774	6.032	1.623	5.622
68	29.128	10.019	31.401	7.799	28.695	5.364	7.616	18.644	31.427	2.884	15.051	6.882	3.397	5.76
69	22.774	11.247	28.084	7.32	22.55	6.58	5.854	18.724	28.416	3.197	13.767	5.555	0.344	6.04
70	25.16	8.533	27.982	7.235	23.854	7.25	3.678	17.946	29.054	4.073	12.4	7.18	1.096	5.005
71	22.081	8.757	28.131	7.628	21.875	6.812	6.595	17.65	26.564	4.661	11.935	4.974	-1.49	5.317
72	26.044	9.672	28.265	6.883	23.759	5.816	4.894	16.669	26.602	5.256	13.454	5.772	1.099	4.592
73	16.971	9.221	22.797	8.54	17.964	5.255	1.127	17.375	20.102	4.564	8.326	6.777	-4.085	5.31
74	20.822	9.536	25.559	8.524	19.891	5.952	2.899	17.502	24.731	5.21	10.099	7.898	-1.583	4.942
75	15.391	7.56	21.573	8.795	16.783	5.718	0	15.672	20.652	5.074	7.027	4.939	-4.933	4.163

## Sheet: Fig3e
	HEK293T cells
AT1	2758
AT2	1.645e+037
AT3	268.9
AT4	3015
AT5	6.485e+041
NE1	6.148e+033
NE2	507.4
NE3	655.4
NE4	1.638e+032
NG1	350.9
NG2	1.447e+035
NG3	1.835e+046
