# Supplementary material for: Tailored structured peptide design with a key-cutting machine approach
Source: Nat Mach Intell. 2025 Oct 21;7(10):1685–97. doi: 10.1038/s42256-025-01119-2 (PMC12552119; doi:10.1038/s42256-025-01119-2)
Supplement: Supplementary file 7 — Statistical data for the outer-membrane permeabilization and cytoplasmic-membrane depolarization fluorescence measurements. [file 42256_2025_1119_MOESM7_ESM.xlsx]

## Sheet: Fig4b
	Control	Control	Control	Control	Control	Control	NE2	NE2	NE2	NE2	NE2	NE2	NG1	NG1	NG1	NG1	NG1	NG1	Polymyxin B	Polymyxin B	Polymyxin B	Polymyxin B	Polymyxin B	Polymyxin B	Levofloxacin	Levofloxacin	Levofloxacin	Levofloxacin	Levofloxacin	Levofloxacin
Day 2	4.00e+007	4.00e+007	6.00e+007	6.00e+007	8.00e+007	2.00e+008	800000	1400000	200000	200000	600000	6000000	4.00e+007	2000000	4.00e+007	8000000	8.00e+007	6.00e+007	400000	200000	400000	200000	200000	80000	200000	2000000	1.0e+007	8000000	4000000	2000000
Day 4	2.00e+009	2.00e+009	2.00e+009	8.00e+009	4.00e+009	4.00e+009	2.00e+007	1.80e+007	2.00e+007	2.00e+007	6.00e+007	6.00e+007	2.00e+008	2.00e+008	2.00e+008	4.00e+008	2.00e+008	4.00e+007	2000000	2000000	6000000	4000000	2000000	2000000	2e+007	2000000	1.4e+008	1.2e+007	6000000	2.0e+007
