# Supplementary material for: Tailored structured peptide design with a key-cutting machine approach
Source: Nat Mach Intell. 2025 Oct 21;7(10):1685–97. doi: 10.1038/s42256-025-01119-2 (PMC12552119; doi:10.1038/s42256-025-01119-2)
Supplement: Supplementary file 8 — Statistical data for the cytotoxicity experiments: cell viability versus peptide concentration, anti-infective activity in deep thigh infection and mouse weight changes over time in both skin scarification and deep thigh infection mouse models. [file 42256_2025_1119_MOESM8_ESM.xlsx]

## Sheet: FigS1a
protein	Position sec	Deisgn method	Name	GDT_TS
1msl	0	esm	1msl_0_esm	0.4270833333333333
1msl	1	esm	1msl_1_esm	0.9236111111111112
1msl	2	esm	1msl_2_esm	0.6458333333333334
1msl	3	esm	1msl_3_esm	0.5034722222222222
1msl	4	esm	1msl_4_esm	0.4895833333333333
1msl	5	esm	1msl_5_esm	0.90625
1msl	6	esm	1msl_6_esm	0.5659722222222222
1msl	7	esm	1msl_7_esm	0.8229166666666666
1msl	8	esm	1msl_8_esm	0.6944444444444444
1msl	9	esm	1msl_9_esm	0.90625
1msl	10	esm	1msl_10_esm	0.8819444444444444
1msl	11	esm	1msl_11_esm	0.9236111111111112
1msl	12	esm	1msl_12_esm	0.8993055555555556
1msl	13	esm	1msl_13_esm	0.8854166666666666
1msl	14	esm	1msl_14_esm	0.3020833333333333
1msl	15	esm	1msl_15_esm	0.5138888888888888
1msl	16	esm	1msl_16_esm	0.7326388888888888
1msl	17	esm	1msl_17_esm	0.4618055555555556
1msl	18	esm	1msl_18_esm	0.4791666666666667
1msl	19	esm	1msl_19_esm	0.9340277777777778
1msl	20	esm	1msl_20_esm	0.9166666666666666
1msl	21	esm	1msl_21_esm	0.3645833333333333
1msl	22	esm	1msl_22_esm	0.9236111111111112
1msl	23	esm	1msl_23_esm	0.375
1msl	24	esm	1msl_24_esm	0.4166666666666667
1msl	25	esm	1msl_25_esm	0.4722222222222222
1msl	26	esm	1msl_26_esm	0.4236111111111111
1msl	27	esm	1msl_27_esm	0.5034722222222222
1msl	28	esm	1msl_28_esm	0.7361111111111112
1msl	29	esm	1msl_29_esm	0.8402777777777778
1msl	30	esm	1msl_30_esm	0.9027777777777778
1msl	31	esm	1msl_31_esm	0.9305555555555556
1msl	32	esm	1msl_32_esm	0.8576388888888888
1msl	33	esm	1msl_33_esm	0.7013888888888888
1msl	34	esm	1msl_34_esm	0.9375
1msl	35	esm	1msl_35_esm	0.5347222222222222
1msl	36	esm	1msl_36_esm	0.8854166666666666
1msl	37	esm	1msl_37_esm	0.8854166666666666
1msl	38	esm	1msl_38_esm	0.7777777777777778
1msl	39	esm	1msl_39_esm	0.3055555555555556
1msl	40	esm	1msl_40_esm	0.9131944444444444
1msl	41	esm	1msl_41_esm	0.7534722222222222
1msl	42	esm	1msl_42_esm	0.5034722222222222
1msl	43	esm	1msl_43_esm	0.6319444444444444
1msl	44	esm	1msl_44_esm	0.3784722222222222
1msl	45	esm	1msl_45_esm	0.5
1msl	46	esm	1msl_46_esm	0.4166666666666667
1msl	47	esm	1msl_47_esm	0.8472222222222222
1msl	48	esm	1msl_48_esm	0.9409722222222222
1msl	49	esm	1msl_49_esm	0.7881944444444444
3clq	0	esm	3clq_0_esm	0.3039772727272727
3clq	1	esm	3clq_1_esm	0.7585227272727273
3clq	2	esm	3clq_2_esm	0.96875
3clq	3	esm	3clq_3_esm	0.9744318181818182
3clq	4	esm	3clq_4_esm	0.9772727272727272
3clq	5	esm	3clq_5_esm	0.9744318181818182
3clq	6	esm	3clq_6_esm	0.8125
3clq	7	esm	3clq_7_esm	0.8011363636363636
3clq	8	esm	3clq_8_esm	0.9886363636363636
3clq	9	esm	3clq_9_esm	0.7528409090909091
3clq	10	esm	3clq_10_esm	0.9943181818181818
3clq	11	esm	3clq_11_esm	0.5085227272727273
3clq	12	esm	3clq_12_esm	0.9715909090909092
3clq	13	esm	3clq_13_esm	0.9943181818181818
3clq	14	esm	3clq_14_esm	0.6107954545454546
3clq	15	esm	3clq_15_esm	0.8181818181818182
3clq	16	esm	3clq_16_esm	0.9517045454545454
3clq	17	esm	3clq_17_esm	0.7926136363636364
3clq	18	esm	3clq_18_esm	0.8352272727272727
3clq	19	esm	3clq_19_esm	0.9573863636363636
3clq	20	esm	3clq_20_esm	0.9857954545454546
3clq	21	esm	3clq_21_esm	0.9857954545454546
3clq	22	esm	3clq_22_esm	0.8011363636363636
3clq	23	esm	3clq_23_esm	0.5397727272727273
3clq	24	esm	3clq_24_esm	0.7897727272727273
3clq	25	esm	3clq_25_esm	0.9715909090909092
3clq	26	esm	3clq_26_esm	0.9801136363636364
3clq	27	esm	3clq_27_esm	0.4914772727272727
3clq	28	esm	3clq_28_esm	0.8323863636363636
3clq	29	esm	3clq_29_esm	0.9715909090909092
3clq	30	esm	3clq_30_esm	0.9829545454545454
3clq	31	esm	3clq_31_esm	0.9857954545454546
3clq	32	esm	3clq_32_esm	0.9034090909090908
3clq	33	esm	3clq_33_esm	0.9829545454545454
3clq	34	esm	3clq_34_esm	0.9829545454545454
3clq	35	esm	3clq_35_esm	0.9772727272727272
3clq	36	esm	3clq_36_esm	0.8068181818181818
3clq	37	esm	3clq_37_esm	0.9715909090909092
3clq	38	esm	3clq_38_esm	0.8380681818181818
3clq	39	esm	3clq_39_esm	0.875
3clq	40	esm	3clq_40_esm	0.9431818181818182
3clq	41	esm	3clq_41_esm	0.8238636363636364
3clq	42	esm	3clq_42_esm	0.9829545454545454
3clq	43	esm	3clq_43_esm	0.9971590909090908
3clq	44	esm	3clq_44_esm	0.3835227272727273
3clq	45	esm	3clq_45_esm	0.8096590909090909
3clq	46	esm	3clq_46_esm	0.9971590909090908
3clq	47	esm	3clq_47_esm	0.9346590909090908
3clq	48	esm	3clq_48_esm	0.8352272727272727
3clq	49	esm	3clq_49_esm	0.1278409090909091
1r5l	0	esm	1r5l_0_esm	0.3458333333333333
1r5l	1	esm	1r5l_1_esm	0.4375
1r5l	2	esm	1r5l_2_esm	0.4666666666666667
1r5l	3	esm	1r5l_3_esm	0.4916666666666666
1r5l	4	esm	1r5l_4_esm	0.2875
1r5l	5	esm	1r5l_5_esm	0.3333333333333333
1r5l	6	esm	1r5l_6_esm	0.4083333333333333
1r5l	7	esm	1r5l_7_esm	0.4708333333333333
1r5l	8	esm	1r5l_8_esm	0.4458333333333333
1r5l	9	esm	1r5l_9_esm	0.4416666666666666
1r5l	10	esm	1r5l_10_esm	0.4583333333333333
1r5l	11	esm	1r5l_11_esm	0.4
1r5l	12	esm	1r5l_12_esm	0.3416666666666667
1r5l	13	esm	1r5l_13_esm	0.3
1r5l	14	esm	1r5l_14_esm	0.3791666666666666
1r5l	15	esm	1r5l_15_esm	0.3416666666666667
1r5l	16	esm	1r5l_16_esm	0.4916666666666666
1r5l	17	esm	1r5l_17_esm	0.4541666666666666
1r5l	18	esm	1r5l_18_esm	0.4
1r5l	19	esm	1r5l_19_esm	0.4666666666666667
1r5l	20	esm	1r5l_20_esm	0.2875
1r5l	21	esm	1r5l_21_esm	0.3083333333333333
1r5l	22	esm	1r5l_22_esm	0.4166666666666667
1r5l	23	esm	1r5l_23_esm	0.3541666666666667
1r5l	24	esm	1r5l_24_esm	0.3583333333333333
1r5l	25	esm	1r5l_25_esm	0.3958333333333333
1r5l	26	esm	1r5l_26_esm	0.4708333333333333
1r5l	27	esm	1r5l_27_esm	0.4708333333333333
1r5l	28	esm	1r5l_28_esm	0.35
1r5l	29	esm	1r5l_29_esm	0.4583333333333333
1r5l	30	esm	1r5l_30_esm	0.3083333333333333
1r5l	31	esm	1r5l_31_esm	0.575
1r5l	32	esm	1r5l_32_esm	0.4875
1r5l	33	esm	1r5l_33_esm	0.3083333333333333
1r5l	34	esm	1r5l_34_esm	0.4791666666666667
1r5l	35	esm	1r5l_35_esm	0.3666666666666666
1r5l	36	esm	1r5l_36_esm	0.4041666666666667
1r5l	37	esm	1r5l_37_esm	0.2708333333333333
1r5l	38	esm	1r5l_38_esm	0.2583333333333333
1r5l	39	esm	1r5l_39_esm	0.35
1r5l	40	esm	1r5l_40_esm	0.3416666666666667
1r5l	41	esm	1r5l_41_esm	0.4708333333333333
1r5l	42	esm	1r5l_42_esm	0.4791666666666667
1r5l	43	esm	1r5l_43_esm	0.4
1r5l	44	esm	1r5l_44_esm	0.4625
1r5l	45	esm	1r5l_45_esm	0.4
1r5l	46	esm	1r5l_46_esm	0.425
1r5l	47	esm	1r5l_47_esm	0.3583333333333333
1r5l	48	esm	1r5l_48_esm	0.3375
1r5l	49	esm	1r5l_49_esm	0.4583333333333333
2lkm	0	esm	2lkm_0_esm	0.8823529411764706
2lkm	1	esm	2lkm_1_esm	0.4705882352941176
2lkm	2	esm	2lkm_2_esm	0.6286764705882353
2lkm	3	esm	2lkm_3_esm	0.6801470588235294
2lkm	4	esm	2lkm_4_esm	0.3602941176470588
2lkm	5	esm	2lkm_5_esm	0.6985294117647058
2lkm	6	esm	2lkm_6_esm	0.6176470588235294
2lkm	7	esm	2lkm_7_esm	0.9154411764705882
2lkm	8	esm	2lkm_8_esm	0.5477941176470589
2lkm	9	esm	2lkm_9_esm	0.3088235294117647
2lkm	10	esm	2lkm_10_esm	0.4411764705882353
2lkm	11	esm	2lkm_11_esm	0.5183823529411765
2lkm	12	esm	2lkm_12_esm	0.5404411764705882
2lkm	13	esm	2lkm_13_esm	0.5588235294117647
2lkm	14	esm	2lkm_14_esm	0.8639705882352942
2lkm	15	esm	2lkm_15_esm	0.5
2lkm	16	esm	2lkm_16_esm	0.3786764705882353
2lkm	17	esm	2lkm_17_esm	0.8051470588235294
2lkm	18	esm	2lkm_18_esm	0.4264705882352941
2lkm	19	esm	2lkm_19_esm	0.5441176470588235
2lkm	20	esm	2lkm_20_esm	0.8272058823529411
2lkm	21	esm	2lkm_21_esm	0.5735294117647058
2lkm	22	esm	2lkm_22_esm	0.2426470588235294
2lkm	23	esm	2lkm_23_esm	0.4007352941176471
2lkm	24	esm	2lkm_24_esm	0.5698529411764706
2lkm	25	esm	2lkm_25_esm	0.5330882352941176
2lkm	26	esm	2lkm_26_esm	0.5404411764705882
2lkm	27	esm	2lkm_27_esm	0.3970588235294117
2lkm	28	esm	2lkm_28_esm	0.5845588235294118
2lkm	29	esm	2lkm_29_esm	0.5330882352941176
2lkm	30	esm	2lkm_30_esm	0.4632352941176471
2lkm	31	esm	2lkm_31_esm	0.5257352941176471
2lkm	32	esm	2lkm_32_esm	0.8125
2lkm	33	esm	2lkm_33_esm	0.8529411764705882
2lkm	34	esm	2lkm_34_esm	0.2352941176470588
2lkm	35	esm	2lkm_35_esm	0.2536764705882353
2lkm	36	esm	2lkm_36_esm	0.6139705882352942
2lkm	37	esm	2lkm_37_esm	0.6875
2lkm	38	esm	2lkm_38_esm	0.75
2lkm	39	esm	2lkm_39_esm	0.8272058823529411
2lkm	40	esm	2lkm_40_esm	0.7573529411764706
2lkm	41	esm	2lkm_41_esm	0.8198529411764706
2lkm	42	esm	2lkm_42_esm	0.2205882352941176
2lkm	43	esm	2lkm_43_esm	0.4522058823529412
2lkm	44	esm	2lkm_44_esm	0.8272058823529411
2lkm	45	esm	2lkm_45_esm	0.875
2lkm	46	esm	2lkm_46_esm	0.4705882352941176
2lkm	47	esm	2lkm_47_esm	0.5477941176470589
2lkm	48	esm	2lkm_48_esm	0.6029411764705882
2lkm	49	esm	2lkm_49_esm	0.8345588235294118
2oar	0	esm	2oar_0_esm	0.9963235294117648
2oar	1	esm	2oar_1_esm	0.9963235294117648
2oar	2	esm	2oar_2_esm	0.9779411764705882
2oar	3	esm	2oar_3_esm	0.9963235294117648
2oar	4	esm	2oar_4_esm	0.9963235294117648
2oar	5	esm	2oar_5_esm	0.9889705882352942
2oar	6	esm	2oar_6_esm	0.2941176470588235
2oar	7	esm	2oar_7_esm	0.9889705882352942
2oar	8	esm	2oar_8_esm	0.9595588235294118
2oar	9	esm	2oar_9_esm	0.2242647058823529
2oar	10	esm	2oar_10_esm	0.9852941176470588
2oar	11	esm	2oar_11_esm	0.9963235294117648
2oar	12	esm	2oar_12_esm	0.3125
2oar	13	esm	2oar_13_esm	0.9926470588235294
2oar	14	esm	2oar_14_esm	0.9264705882352942
2oar	15	esm	2oar_15_esm	0.9889705882352942
2oar	16	esm	2oar_16_esm	0.4522058823529412
2oar	17	esm	2oar_17_esm	0.9963235294117648
2oar	18	esm	2oar_18_esm	0.9889705882352942
2oar	19	esm	2oar_19_esm	0.9816176470588236
2oar	20	esm	2oar_20_esm	0.9485294117647058
2oar	21	esm	2oar_21_esm	0.9963235294117648
2oar	22	esm	2oar_22_esm	0.9926470588235294
2oar	23	esm	2oar_23_esm	0.7316176470588235
2oar	24	esm	2oar_24_esm	0.9889705882352942
2oar	25	esm	2oar_25_esm	0.9963235294117648
2oar	26	esm	2oar_26_esm	0.9963235294117648
2oar	27	esm	2oar_27_esm	0.9963235294117648
2oar	28	esm	2oar_28_esm	0.9705882352941176
2oar	29	esm	2oar_29_esm	0.9154411764705882
2oar	30	esm	2oar_30_esm	0.9926470588235294
2oar	31	esm	2oar_31_esm	0.9926470588235294
2oar	32	esm	2oar_32_esm	0.9227941176470588
2oar	33	esm	2oar_33_esm	0.6764705882352942
2oar	34	esm	2oar_34_esm	0.9889705882352942
2oar	35	esm	2oar_35_esm	0.9264705882352942
2oar	36	esm	2oar_36_esm	0.9375
2oar	37	esm	2oar_37_esm	0.9007352941176472
2oar	38	esm	2oar_38_esm	0.2352941176470588
2oar	39	esm	2oar_39_esm	0.9926470588235294
2oar	40	esm	2oar_40_esm	0.9963235294117648
2oar	41	esm	2oar_41_esm	0.9963235294117648
2oar	42	esm	2oar_42_esm	0.7132352941176471
2oar	43	esm	2oar_43_esm	0.9963235294117648
2oar	44	esm	2oar_44_esm	0.9926470588235294
2oar	45	esm	2oar_45_esm	0.9926470588235294
2oar	46	esm	2oar_46_esm	0.3345588235294117
2oar	47	esm	2oar_47_esm	0.9963235294117648
2oar	48	esm	2oar_48_esm	0.9963235294117648
2oar	49	esm	2oar_49_esm	0.9926470588235294
2qiw	0	esm	2qiw_0_esm	0.9407894736842104
2qiw	1	esm	2qiw_1_esm	0.9605263157894736
2qiw	2	esm	2qiw_2_esm	0.9638157894736842
2qiw	3	esm	2qiw_3_esm	0.9473684210526316
2qiw	4	esm	2qiw_4_esm	0.9703947368421052
2qiw	5	esm	2qiw_5_esm	0.9210526315789472
2qiw	6	esm	2qiw_6_esm	0.9210526315789472
2qiw	7	esm	2qiw_7_esm	0.8881578947368421
2qiw	8	esm	2qiw_8_esm	0.7730263157894737
2qiw	9	esm	2qiw_9_esm	0.868421
2qiw	10	esm	2qiw_10_esm	0.9638157894736842
2qiw	11	esm	2qiw_11_esm	0.950658
2qiw	12	esm	2qiw_12_esm	0.8881578947368421
2qiw	13	esm	2qiw_13_esm	0.9736842105263158
2qiw	14	esm	2qiw_14_esm	0.944079
2qiw	15	esm	2qiw_15_esm	0.6348684210526315
2qiw	16	esm	2qiw_16_esm	0.9407894736842104
2qiw	17	esm	2qiw_17_esm	0.9013157894736842
2qiw	18	esm	2qiw_18_esm	0.8881578947368421
2qiw	19	esm	2qiw_19_esm	0.9473684210526316
2qiw	20	esm	2qiw_20_esm	0.8980263157894737
2qiw	21	esm	2qiw_21_esm	0.9769736842105264
2qiw	22	esm	2qiw_22_esm	0.8618421052631579
2qiw	23	esm	2qiw_23_esm	0.9671052631578948
2qiw	24	esm	2qiw_24_esm	0.9342105263157896
2qiw	25	esm	2qiw_25_esm	0.6217105263157895
2qiw	26	esm	2qiw_26_esm	0.950658
2qiw	27	esm	2qiw_27_esm	0.6677631578947368
2qiw	28	esm	2qiw_28_esm	0.9078947368421052
2qiw	29	esm	2qiw_29_esm	0.9046052631578948
2qiw	30	esm	2qiw_30_esm	0.9671052631578948
2qiw	31	esm	2qiw_31_esm	0.9473684210526316
2qiw	32	esm	2qiw_32_esm	0.9539473684210528
2qiw	33	esm	2qiw_33_esm	0.6973684210526315
2qiw	34	esm	2qiw_34_esm	0.9671052631578948
2qiw	35	esm	2qiw_35_esm	0.8322368421052632
2qiw	36	esm	2qiw_36_esm	0.9802631578947368
2qiw	37	esm	2qiw_37_esm	0.950658
2qiw	38	esm	2qiw_38_esm	0.9638157894736842
2qiw	39	esm	2qiw_39_esm	0.8947368421052632
2qiw	40	esm	2qiw_40_esm	0.924342
2qiw	41	esm	2qiw_41_esm	0.9342105263157896
2qiw	42	esm	2qiw_42_esm	0.9046052631578948
2qiw	43	esm	2qiw_43_esm	0.986842
2qiw	44	esm	2qiw_44_esm	0.9572368421052632
2qiw	45	esm	2qiw_45_esm	0.9177631578947368
2qiw	46	esm	2qiw_46_esm	0.9473684210526316
2qiw	47	esm	2qiw_47_esm	0.950658
2qiw	48	esm	2qiw_48_esm	0.7828947368421053
2qiw	49	esm	2qiw_49_esm	0.993421
2qq8	0	esm	2qq8_0_esm	0.2171052631578947
2qq8	1	esm	2qq8_1_esm	0.4506578947368421
2qq8	2	esm	2qq8_2_esm	0.2565789473684211
2qq8	3	esm	2qq8_3_esm	0.5263157894736842
2qq8	4	esm	2qq8_4_esm	0.2631578947368421
2qq8	5	esm	2qq8_5_esm	0.3157894736842105
2qq8	6	esm	2qq8_6_esm	0.3717105263157895
2qq8	7	esm	2qq8_7_esm	0.2203947368421052
2qq8	8	esm	2qq8_8_esm	0.3486842105263157
2qq8	9	esm	2qq8_9_esm	0.3881578947368421
2qq8	10	esm	2qq8_10_esm	0.2006578947368421
2qq8	11	esm	2qq8_11_esm	0.4835526315789473
2qq8	12	esm	2qq8_12_esm	0.1842105263157894
2qq8	13	esm	2qq8_13_esm	0.4572368421052631
2qq8	14	esm	2qq8_14_esm	0.3125
2qq8	15	esm	2qq8_15_esm	0.3355263157894737
2qq8	16	esm	2qq8_16_esm	0.3684210526315789
2qq8	17	esm	2qq8_17_esm	0.4046052631578947
2qq8	18	esm	2qq8_18_esm	0.25
2qq8	19	esm	2qq8_19_esm	0.3815789473684211
2qq8	20	esm	2qq8_20_esm	0.4967105263157895
2qq8	21	esm	2qq8_21_esm	0.5460526315789473
2qq8	22	esm	2qq8_22_esm	0.3190789473684211
2qq8	23	esm	2qq8_23_esm	0.2861842105263157
2qq8	24	esm	2qq8_24_esm	0.3980263157894737
2qq8	25	esm	2qq8_25_esm	0.2105263157894736
2qq8	26	esm	2qq8_26_esm	0.5427631578947368
2qq8	27	esm	2qq8_27_esm	0.3421052631578947
2qq8	28	esm	2qq8_28_esm	0.8157894736842105
2qq8	29	esm	2qq8_29_esm	0.3355263157894737
2qq8	30	esm	2qq8_30_esm	0.3914473684210526
2qq8	31	esm	2qq8_31_esm	0.375
2qq8	32	esm	2qq8_32_esm	0.3914473684210526
2qq8	33	esm	2qq8_33_esm	0.7105263157894737
2qq8	34	esm	2qq8_34_esm	0.3914473684210526
2qq8	35	esm	2qq8_35_esm	0.3717105263157895
2qq8	36	esm	2qq8_36_esm	0.6677631578947368
2qq8	37	esm	2qq8_37_esm	0.3848684210526316
2qq8	38	esm	2qq8_38_esm	0.4013157894736842
2qq8	39	esm	2qq8_39_esm	0.3881578947368421
2qq8	40	esm	2qq8_40_esm	0.3651315789473684
2qq8	41	esm	2qq8_41_esm	0.4144736842105263
2qq8	42	esm	2qq8_42_esm	0.3125
2qq8	43	esm	2qq8_43_esm	0.2269736842105263
2qq8	44	esm	2qq8_44_esm	0.3453947368421052
2qq8	45	esm	2qq8_45_esm	0.5526315789473685
2qq8	46	esm	2qq8_46_esm	0.2532894736842105
2qq8	47	esm	2qq8_47_esm	0.5164473684210527
2qq8	48	esm	2qq8_48_esm	0.4013157894736842
2qq8	49	esm	2qq8_49_esm	0.4407894736842105
3c8v	0	esm	3c8v_0_esm	0.9144736842105264
3c8v	1	esm	3c8v_1_esm	0.9671052631578948
3c8v	2	esm	3c8v_2_esm	0.9671052631578948
3c8v	3	esm	3c8v_3_esm	0.9177631578947368
3c8v	4	esm	3c8v_4_esm	0.8157894736842105
3c8v	5	esm	3c8v_5_esm	0.9605263157894736
3c8v	6	esm	3c8v_6_esm	0.9539473684210528
3c8v	7	esm	3c8v_7_esm	0.8782894736842105
3c8v	8	esm	3c8v_8_esm	0.5986842105263158
3c8v	9	esm	3c8v_9_esm	0.9638157894736842
3c8v	10	esm	3c8v_10_esm	0.9736842105263158
3c8v	11	esm	3c8v_11_esm	0.9605263157894736
3c8v	12	esm	3c8v_12_esm	0.950658
3c8v	13	esm	3c8v_13_esm	0.9802631578947368
3c8v	14	esm	3c8v_14_esm	0.9572368421052632
3c8v	15	esm	3c8v_15_esm	0.9375
3c8v	16	esm	3c8v_16_esm	0.9407894736842104
3c8v	17	esm	3c8v_17_esm	0.9605263157894736
3c8v	18	esm	3c8v_18_esm	0.950658
3c8v	19	esm	3c8v_19_esm	0.9835526315789472
3c8v	20	esm	3c8v_20_esm	0.950658
3c8v	21	esm	3c8v_21_esm	0.9638157894736842
3c8v	22	esm	3c8v_22_esm	0.9407894736842104
3c8v	23	esm	3c8v_23_esm	0.9769736842105264
3c8v	24	esm	3c8v_24_esm	0.6447368421052632
3c8v	25	esm	3c8v_25_esm	0.8355263157894737
3c8v	26	esm	3c8v_26_esm	0.944079
3c8v	27	esm	3c8v_27_esm	0.930921
3c8v	28	esm	3c8v_28_esm	0.9210526315789472
3c8v	29	esm	3c8v_29_esm	0.9671052631578948
3c8v	30	esm	3c8v_30_esm	0.9473684210526316
3c8v	31	esm	3c8v_31_esm	0.9703947368421052
3c8v	32	esm	3c8v_32_esm	0.9835526315789472
3c8v	33	esm	3c8v_33_esm	0.9375
3c8v	34	esm	3c8v_34_esm	0.944079
3c8v	35	esm	3c8v_35_esm	0.9967105263157896
3c8v	36	esm	3c8v_36_esm	0.9736842105263158
3c8v	37	esm	3c8v_37_esm	0.9703947368421052
3c8v	38	esm	3c8v_38_esm	0.9605263157894736
3c8v	39	esm	3c8v_39_esm	0.9769736842105264
3c8v	40	esm	3c8v_40_esm	0.9901315789473684
3c8v	41	esm	3c8v_41_esm	0.9736842105263158
3c8v	42	esm	3c8v_42_esm	0.9572368421052632
3c8v	43	esm	3c8v_43_esm	0.9802631578947368
3c8v	44	esm	3c8v_44_esm	0.9671052631578948
3c8v	45	esm	3c8v_45_esm	0.9605263157894736
3c8v	46	esm	3c8v_46_esm	0.9407894736842104
3c8v	47	esm	3c8v_47_esm	0.9671052631578948
3c8v	48	esm	3c8v_48_esm	0.9144736842105264
3c8v	49	esm	3c8v_49_esm	0.9572368421052632
3ewk	0	esm	3ewk_0_esm	0.9852941176470588
3ewk	1	esm	3ewk_1_esm	0.9889705882352942
3ewk	2	esm	3ewk_2_esm	0.9779411764705882
3ewk	3	esm	3ewk_3_esm	0.9705882352941176
3ewk	4	esm	3ewk_4_esm	0.9852941176470588
3ewk	5	esm	3ewk_5_esm	0.9816176470588236
3ewk	6	esm	3ewk_6_esm	0.4926470588235294
3ewk	7	esm	3ewk_7_esm	0.8860294117647058
3ewk	8	esm	3ewk_8_esm	0.9044117647058824
3ewk	9	esm	3ewk_9_esm	0.9705882352941176
3ewk	10	esm	3ewk_10_esm	0.9889705882352942
3ewk	11	esm	3ewk_11_esm	0.9852941176470588
3ewk	12	esm	3ewk_12_esm	0.9852941176470588
3ewk	13	esm	3ewk_13_esm	0.8455882352941176
3ewk	14	esm	3ewk_14_esm	0.9889705882352942
3ewk	15	esm	3ewk_15_esm	0.9816176470588236
3ewk	16	esm	3ewk_16_esm	0.9852941176470588
3ewk	17	esm	3ewk_17_esm	0.9852941176470588
3ewk	18	esm	3ewk_18_esm	0.5551470588235294
3ewk	19	esm	3ewk_19_esm	0.9852941176470588
3ewk	20	esm	3ewk_20_esm	0.9779411764705882
3ewk	21	esm	3ewk_21_esm	0.2352941176470588
3ewk	22	esm	3ewk_22_esm	0.9852941176470588
3ewk	23	esm	3ewk_23_esm	0.9852941176470588
3ewk	24	esm	3ewk_24_esm	0.9852941176470588
3ewk	25	esm	3ewk_25_esm	0.9889705882352942
3ewk	26	esm	3ewk_26_esm	0.9816176470588236
3ewk	27	esm	3ewk_27_esm	0.8897058823529411
3ewk	28	esm	3ewk_28_esm	0.4852941176470588
3ewk	29	esm	3ewk_29_esm	0.7830882352941176
3ewk	30	esm	3ewk_30_esm	0.9448529411764706
3ewk	31	esm	3ewk_31_esm	0.9852941176470588
3ewk	32	esm	3ewk_32_esm	0.5147058823529411
3ewk	33	esm	3ewk_33_esm	0.9779411764705882
3ewk	34	esm	3ewk_34_esm	0.9632352941176472
3ewk	35	esm	3ewk_35_esm	0.8786764705882353
3ewk	36	esm	3ewk_36_esm	0.9889705882352942
3ewk	37	esm	3ewk_37_esm	0.9889705882352942
3ewk	38	esm	3ewk_38_esm	0.8860294117647058
3ewk	39	esm	3ewk_39_esm	0.9852941176470588
3ewk	40	esm	3ewk_40_esm	0.9117647058823528
3ewk	41	esm	3ewk_41_esm	0.9816176470588236
3ewk	42	esm	3ewk_42_esm	0.9889705882352942
3ewk	43	esm	3ewk_43_esm	0.875
3ewk	44	esm	3ewk_44_esm	0.9852941176470588
3ewk	45	esm	3ewk_45_esm	0.9558823529411764
3ewk	46	esm	3ewk_46_esm	0.9742647058823528
3ewk	47	esm	3ewk_47_esm	0.9852941176470588
3ewk	48	esm	3ewk_48_esm	0.8198529411764706
3ewk	49	esm	3ewk_49_esm	0.9227941176470588
3h25	0	esm	3h25_0_esm	0.834375
3h25	1	esm	3h25_1_esm	0.946875
3h25	2	esm	3h25_2_esm	0.95
3h25	3	esm	3h25_3_esm	0.54375
3h25	4	esm	3h25_4_esm	0.953125
3h25	5	esm	3h25_5_esm	0.95625
3h25	6	esm	3h25_6_esm	0.953125
3h25	7	esm	3h25_7_esm	0.946875
3h25	8	esm	3h25_8_esm	0.271875
3h25	9	esm	3h25_9_esm	0.9375
3h25	10	esm	3h25_10_esm	0.94375
3h25	11	esm	3h25_11_esm	0.225
3h25	12	esm	3h25_12_esm	0.471875
3h25	13	esm	3h25_13_esm	0.95
3h25	14	esm	3h25_14_esm	0.940625
3h25	15	esm	3h25_15_esm	0.95
3h25	16	esm	3h25_16_esm	0.95
3h25	17	esm	3h25_17_esm	0.946875
3h25	18	esm	3h25_18_esm	0.94375
3h25	19	esm	3h25_19_esm	0.946875
3h25	20	esm	3h25_20_esm	0.94375
3h25	21	esm	3h25_21_esm	0.465625
3h25	22	esm	3h25_22_esm	0.946875
3h25	23	esm	3h25_23_esm	0.771875
3h25	24	esm	3h25_24_esm	0.94375
3h25	25	esm	3h25_25_esm	0.9375
3h25	26	esm	3h25_26_esm	0.946875
3h25	27	esm	3h25_27_esm	0.759375
3h25	28	esm	3h25_28_esm	0.940625
3h25	29	esm	3h25_29_esm	0.240625
3h25	30	esm	3h25_30_esm	0.946875
3h25	31	esm	3h25_31_esm	0.94375
3h25	32	esm	3h25_32_esm	0.946875
3h25	33	esm	3h25_33_esm	0.94375
3h25	34	esm	3h25_34_esm	0.946875
3h25	35	esm	3h25_35_esm	0.31875
3h25	36	esm	3h25_36_esm	0.95
3h25	37	esm	3h25_37_esm	0.94375
3h25	38	esm	3h25_38_esm	0.953125
3h25	39	esm	3h25_39_esm	0.559375
3h25	40	esm	3h25_40_esm	0.2375
3h25	41	esm	3h25_41_esm	0.296875
3h25	42	esm	3h25_42_esm	0.965625
3h25	43	esm	3h25_43_esm	0.946875
3h25	44	esm	3h25_44_esm	0.95
3h25	45	esm	3h25_45_esm	0.546875
3h25	46	esm	3h25_46_esm	0.96875
3h25	47	esm	3h25_47_esm	0.41875
3h25	48	esm	3h25_48_esm	0.215625
3h25	49	esm	3h25_49_esm	0.76875
3m9q	0	esm	3m9q_0_esm	0.9889705882352942
3m9q	1	esm	3m9q_1_esm	0.9191176470588236
3m9q	2	esm	3m9q_2_esm	0.9926470588235294
3m9q	3	esm	3m9q_3_esm	0.9889705882352942
3m9q	4	esm	3m9q_4_esm	0.9963235294117648
3m9q	5	esm	3m9q_5_esm	0.9926470588235294
3m9q	6	esm	3m9q_6_esm	0.9742647058823528
3m9q	7	esm	3m9q_7_esm	0.9852941176470588
3m9q	8	esm	3m9q_8_esm	0.9816176470588236
3m9q	9	esm	3m9q_9_esm	0.9889705882352942
3m9q	10	esm	3m9q_10_esm	0.9889705882352942
3m9q	11	esm	3m9q_11_esm	0.9963235294117648
3m9q	12	esm	3m9q_12_esm	0.9889705882352942
3m9q	13	esm	3m9q_13_esm	0.5772058823529411
3m9q	14	esm	3m9q_14_esm	0.9889705882352942
3m9q	15	esm	3m9q_15_esm	0.9852941176470588
3m9q	16	esm	3m9q_16_esm	0.9411764705882352
3m9q	17	esm	3m9q_17_esm	0.9852941176470588
3m9q	18	esm	3m9q_18_esm	0.9926470588235294
3m9q	19	esm	3m9q_19_esm	0.9926470588235294
3m9q	20	esm	3m9q_20_esm	0.6139705882352942
3m9q	21	esm	3m9q_21_esm	0.9889705882352942
3m9q	22	esm	3m9q_22_esm	0.9742647058823528
3m9q	23	esm	3m9q_23_esm	0.7683823529411765
3m9q	24	esm	3m9q_24_esm	0.9779411764705882
3m9q	25	esm	3m9q_25_esm	1
3m9q	26	esm	3m9q_26_esm	0.9926470588235294
3m9q	27	esm	3m9q_27_esm	0.9632352941176472
3m9q	28	esm	3m9q_28_esm	0.9963235294117648
3m9q	29	esm	3m9q_29_esm	0.9448529411764706
3m9q	30	esm	3m9q_30_esm	0.9926470588235294
3m9q	31	esm	3m9q_31_esm	0.8014705882352942
3m9q	32	esm	3m9q_32_esm	0.75
3m9q	33	esm	3m9q_33_esm	0.9852941176470588
3m9q	34	esm	3m9q_34_esm	0.9889705882352942
3m9q	35	esm	3m9q_35_esm	0.9889705882352942
3m9q	36	esm	3m9q_36_esm	0.9301470588235294
3m9q	37	esm	3m9q_37_esm	0.9889705882352942
3m9q	38	esm	3m9q_38_esm	0.9816176470588236
3m9q	39	esm	3m9q_39_esm	0.9889705882352942
3m9q	40	esm	3m9q_40_esm	0.9963235294117648
3m9q	41	esm	3m9q_41_esm	0.9889705882352942
3m9q	42	esm	3m9q_42_esm	0.9889705882352942
3m9q	43	esm	3m9q_43_esm	0.9411764705882352
3m9q	44	esm	3m9q_44_esm	0.9963235294117648
3m9q	45	esm	3m9q_45_esm	0.9926470588235294
3m9q	46	esm	3m9q_46_esm	0.9963235294117648
3m9q	47	esm	3m9q_47_esm	0.9926470588235294
3m9q	48	esm	3m9q_48_esm	0.9889705882352942
3m9q	49	esm	3m9q_49_esm	0.9889705882352942
3sb1	0	esm	3sb1_0_esm	0.909375
3sb1	1	esm	3sb1_1_esm	0.909375
3sb1	2	esm	3sb1_2_esm	0.8875
3sb1	3	esm	3sb1_3_esm	0.9125
3sb1	4	esm	3sb1_4_esm	0.89375
3sb1	5	esm	3sb1_5_esm	0.934375
3sb1	6	esm	3sb1_6_esm	0.965625
3sb1	7	esm	3sb1_7_esm	0.903125
3sb1	8	esm	3sb1_8_esm	0.88125
3sb1	9	esm	3sb1_9_esm	0.921875
3sb1	10	esm	3sb1_10_esm	0.95625
3sb1	11	esm	3sb1_11_esm	0.725
3sb1	12	esm	3sb1_12_esm	0.946875
3sb1	13	esm	3sb1_13_esm	0.909375
3sb1	14	esm	3sb1_14_esm	0.890625
3sb1	15	esm	3sb1_15_esm	0.95625
3sb1	16	esm	3sb1_16_esm	0.621875
3sb1	17	esm	3sb1_17_esm	0.946875
3sb1	18	esm	3sb1_18_esm	0.91875
3sb1	19	esm	3sb1_19_esm	0.90625
3sb1	20	esm	3sb1_20_esm	0.759375
3sb1	21	esm	3sb1_21_esm	0.89375
3sb1	22	esm	3sb1_22_esm	0.90625
3sb1	23	esm	3sb1_23_esm	0.6375
3sb1	24	esm	3sb1_24_esm	0.925
3sb1	25	esm	3sb1_25_esm	0.95625
3sb1	26	esm	3sb1_26_esm	0.95625
3sb1	27	esm	3sb1_27_esm	0.959375
3sb1	28	esm	3sb1_28_esm	0.984375
3sb1	29	esm	3sb1_29_esm	0.890625
3sb1	30	esm	3sb1_30_esm	0.8875
3sb1	31	esm	3sb1_31_esm	0.990625
3sb1	32	esm	3sb1_32_esm	0.871875
3sb1	33	esm	3sb1_33_esm	0.596875
3sb1	34	esm	3sb1_34_esm	0.99375
3sb1	35	esm	3sb1_35_esm	0.8625
3sb1	36	esm	3sb1_36_esm	0.896875
3sb1	37	esm	3sb1_37_esm	0.91875
3sb1	38	esm	3sb1_38_esm	0.9
3sb1	39	esm	3sb1_39_esm	0.946875
3sb1	40	esm	3sb1_40_esm	0.9
3sb1	41	esm	3sb1_41_esm	0.971875
3sb1	42	esm	3sb1_42_esm	0.871875
3sb1	43	esm	3sb1_43_esm	0.959375
3sb1	44	esm	3sb1_44_esm	0.75625
3sb1	45	esm	3sb1_45_esm	0.928125
3sb1	46	esm	3sb1_46_esm	0.990625
3sb1	47	esm	3sb1_47_esm	0.8875
3sb1	48	esm	3sb1_48_esm	0.853125
3sb1	49	esm	3sb1_49_esm	0.959375
3w68	0	esm	3w68_0_esm	0.4666666666666667
3w68	1	esm	3w68_1_esm	0.3333333333333333
3w68	2	esm	3w68_2_esm	0.4458333333333333
3w68	3	esm	3w68_3_esm	0.3458333333333333
3w68	4	esm	3w68_4_esm	0.4958333333333333
3w68	5	esm	3w68_5_esm	0.4833333333333333
3w68	6	esm	3w68_6_esm	0.425
3w68	7	esm	3w68_7_esm	0.3666666666666666
3w68	8	esm	3w68_8_esm	0.3708333333333333
3w68	9	esm	3w68_9_esm	0.4666666666666667
3w68	10	esm	3w68_10_esm	0.4041666666666667
3w68	11	esm	3w68_11_esm	0.3458333333333333
3w68	12	esm	3w68_12_esm	0.3041666666666666
3w68	13	esm	3w68_13_esm	0.2791666666666667
3w68	14	esm	3w68_14_esm	0.3833333333333333
3w68	15	esm	3w68_15_esm	0.4916666666666666
3w68	16	esm	3w68_16_esm	0.4625
3w68	17	esm	3w68_17_esm	0.475
3w68	18	esm	3w68_18_esm	0.3958333333333333
3w68	19	esm	3w68_19_esm	0.4541666666666666
3w68	20	esm	3w68_20_esm	0.3666666666666666
3w68	21	esm	3w68_21_esm	0.5541666666666667
3w68	22	esm	3w68_22_esm	0.375
3w68	23	esm	3w68_23_esm	0.3166666666666666
3w68	24	esm	3w68_24_esm	0.3791666666666666
3w68	25	esm	3w68_25_esm	0.4
3w68	26	esm	3w68_26_esm	0.4291666666666666
3w68	27	esm	3w68_27_esm	0.3333333333333333
3w68	28	esm	3w68_28_esm	0.4708333333333333
3w68	29	esm	3w68_29_esm	0.3916666666666666
3w68	30	esm	3w68_30_esm	0.4833333333333333
3w68	31	esm	3w68_31_esm	0.5666666666666667
3w68	32	esm	3w68_32_esm	0.3416666666666667
3w68	33	esm	3w68_33_esm	0.375
3w68	34	esm	3w68_34_esm	0.4125
3w68	35	esm	3w68_35_esm	0.4125
3w68	36	esm	3w68_36_esm	0.4291666666666666
3w68	37	esm	3w68_37_esm	0.5041666666666667
3w68	38	esm	3w68_38_esm	0.4125
3w68	39	esm	3w68_39_esm	0.3666666666666666
3w68	40	esm	3w68_40_esm	0.3
3w68	41	esm	3w68_41_esm	0.4333333333333333
3w68	42	esm	3w68_42_esm	0.3916666666666666
3w68	43	esm	3w68_43_esm	0.35
3w68	44	esm	3w68_44_esm	0.5041666666666667
3w68	45	esm	3w68_45_esm	0.4458333333333333
3w68	46	esm	3w68_46_esm	0.3333333333333333
3w68	47	esm	3w68_47_esm	0.3875
3w68	48	esm	3w68_48_esm	0.4458333333333333
3w68	49	esm	3w68_49_esm	0.3041666666666666
1n7d	0	esm	1n7d_0_esm	0.3236607142857143
1n7d	1	esm	1n7d_1_esm	0.3080357142857143
1n7d	2	esm	1n7d_2_esm	0.4241071428571428
1n7d	3	esm	1n7d_3_esm	0.3370535714285714
1n7d	4	esm	1n7d_4_esm	0.1450892857142857
1n7d	5	esm	1n7d_5_esm	0.1049107142857142
1n7d	6	esm	1n7d_6_esm	0.5446428571428571
1n7d	7	esm	1n7d_7_esm	0.3549107142857143
1n7d	8	esm	1n7d_8_esm	0.0580357
1n7d	9	esm	1n7d_9_esm	0.5915178571428571
1n7d	10	esm	1n7d_10_esm	0.6116071428571429
1n7d	11	esm	1n7d_11_esm	0.2120535714285714
1n7d	12	esm	1n7d_12_esm	0.328125
1n7d	13	esm	1n7d_13_esm	0.3169642857142857
1n7d	14	esm	1n7d_14_esm	0.3705357142857143
1n7d	15	esm	1n7d_15_esm	0.484375
1n7d	16	esm	1n7d_16_esm	0.3102678571428571
1n7d	17	esm	1n7d_17_esm	0.4397321428571428
1n7d	18	esm	1n7d_18_esm	0.6116071428571429
1n7d	19	esm	1n7d_19_esm	0.640625
1n7d	20	esm	1n7d_20_esm	0.3883928571428571
1n7d	21	esm	1n7d_21_esm	0.4263392857142857
1n7d	22	esm	1n7d_22_esm	0.3102678571428571
1n7d	23	esm	1n7d_23_esm	0.1875
1n7d	24	esm	1n7d_24_esm	0.2098214285714285
1n7d	25	esm	1n7d_25_esm	0.1986607142857142
1n7d	26	esm	1n7d_26_esm	0.1785714285714285
1n7d	27	esm	1n7d_27_esm	0.2232142857142857
1n7d	28	esm	1n7d_28_esm	0.3883928571428571
1n7d	29	esm	1n7d_29_esm	0.1629464285714285
1n7d	30	esm	1n7d_30_esm	0.7008928571428571
1n7d	31	esm	1n7d_31_esm	0.2075892857142857
1n7d	32	esm	1n7d_32_esm	0.2522321428571428
1n7d	33	esm	1n7d_33_esm	0.40625
1n7d	34	esm	1n7d_34_esm	0.4308035714285714
1n7d	35	esm	1n7d_35_esm	0.3214285714285714
1n7d	36	esm	1n7d_36_esm	0.3214285714285714
1n7d	37	esm	1n7d_37_esm	0.1160714285714285
1n7d	38	esm	1n7d_38_esm	0.21875
1n7d	39	esm	1n7d_39_esm	0.109375
1n7d	40	esm	1n7d_40_esm	0.2433035714285714
1n7d	41	esm	1n7d_41_esm	0.3169642857142857
1n7d	42	esm	1n7d_42_esm	0.1183035714285714
1n7d	43	esm	1n7d_43_esm	0.2522321428571428
1n7d	44	esm	1n7d_44_esm	0.1071428571428571
1n7d	45	esm	1n7d_45_esm	0.2879464285714285
1n7d	46	esm	1n7d_46_esm	0.5959821428571429
1n7d	47	esm	1n7d_47_esm	0.5357142857142857
1n7d	48	esm	1n7d_48_esm	0.3839285714285714
1n7d	49	esm	1n7d_49_esm	0.3727678571428571
5u1y	0	esm	5u1y_0_esm	0.6743421052631579
5u1y	1	esm	5u1y_1_esm	0.6710526315789473
5u1y	2	esm	5u1y_2_esm	0.3125
5u1y	3	esm	5u1y_3_esm	0.2302631578947368
5u1y	4	esm	5u1y_4_esm	0.6052631578947368
5u1y	5	esm	5u1y_5_esm	0.6217105263157895
5u1y	6	esm	5u1y_6_esm	0.6907894736842105
5u1y	7	esm	5u1y_7_esm	0.618421
5u1y	8	esm	5u1y_8_esm	0.6842105263157895
5u1y	9	esm	5u1y_9_esm	0.2697368421052631
5u1y	10	esm	5u1y_10_esm	0.6217105263157895
5u1y	11	esm	5u1y_11_esm	0.8585526315789473
5u1y	12	esm	5u1y_12_esm	0.7138157894736842
5u1y	13	esm	5u1y_13_esm	0.9144736842105264
5u1y	14	esm	5u1y_14_esm	0.6842105263157895
5u1y	15	esm	5u1y_15_esm	0.6644736842105263
5u1y	16	esm	5u1y_16_esm	0.7171052631578947
5u1y	17	esm	5u1y_17_esm	0.8848684210526315
5u1y	18	esm	5u1y_18_esm	0.6644736842105263
5u1y	19	esm	5u1y_19_esm	0.7006578947368421
5u1y	20	esm	5u1y_20_esm	0.680921
5u1y	21	esm	5u1y_21_esm	0.7894736842105263
5u1y	22	esm	5u1y_22_esm	0.743421
5u1y	23	esm	5u1y_23_esm	0.7072368421052632
5u1y	24	esm	5u1y_24_esm	0.7039473684210527
5u1y	25	esm	5u1y_25_esm	0.6052631578947368
5u1y	26	esm	5u1y_26_esm	0.6677631578947368
5u1y	27	esm	5u1y_27_esm	0.5394736842105263
5u1y	28	esm	5u1y_28_esm	0.881579
5u1y	29	esm	5u1y_29_esm	0.6381578947368421
5u1y	30	esm	5u1y_30_esm	0.6019736842105263
5u1y	31	esm	5u1y_31_esm	0.6776315789473685
5u1y	32	esm	5u1y_32_esm	0.7335526315789473
5u1y	33	esm	5u1y_33_esm	0.743421
5u1y	34	esm	5u1y_34_esm	0.7171052631578947
5u1y	35	esm	5u1y_35_esm	0.6743421052631579
5u1y	36	esm	5u1y_36_esm	0.6776315789473685
5u1y	37	esm	5u1y_37_esm	0.2072368421052631
5u1y	38	esm	5u1y_38_esm	0.7664473684210527
5u1y	39	esm	5u1y_39_esm	0.8125
5u1y	40	esm	5u1y_40_esm	0.7236842105263158
5u1y	41	esm	5u1y_41_esm	0.6776315789473685
5u1y	42	esm	5u1y_42_esm	0.7236842105263158
5u1y	43	esm	5u1y_43_esm	0.631579
5u1y	44	esm	5u1y_44_esm	0.7927631578947368
5u1y	45	esm	5u1y_45_esm	0.4901315789473684
5u1y	46	esm	5u1y_46_esm	0.6151315789473685
5u1y	47	esm	5u1y_47_esm	0.6118421052631579
5u1y	48	esm	5u1y_48_esm	0.6118421052631579
5u1y	49	esm	5u1y_49_esm	0.7006578947368421
1emn	0	esm	1emn_0_esm	0.7013888888888888
1emn	1	esm	1emn_1_esm	0.7615740740740741
1emn	2	esm	1emn_2_esm	0.5069444444444444
1emn	3	esm	1emn_3_esm	0.2453703703703703
1emn	4	esm	1emn_4_esm	0.5254629629629629
1emn	5	esm	1emn_5_esm	0.2754629629629629
1emn	6	esm	1emn_6_esm	0.2569444444444444
1emn	7	esm	1emn_7_esm	0.6944444444444444
1emn	8	esm	1emn_8_esm	0.4768518518518518
1emn	9	esm	1emn_9_esm	0.2569444444444444
1emn	10	esm	1emn_10_esm	0.3842592592592592
1emn	11	esm	1emn_11_esm	0.2407407407407407
1emn	12	esm	1emn_12_esm	0.3703703703703703
1emn	13	esm	1emn_13_esm	0.3981481481481481
1emn	14	esm	1emn_14_esm	0.6620370370370371
1emn	15	esm	1emn_15_esm	0.7731481481481481
1emn	16	esm	1emn_16_esm	0.7546296296296297
1emn	17	esm	1emn_17_esm	0.3541666666666667
1emn	18	esm	1emn_18_esm	0.6666666666666666
1emn	19	esm	1emn_19_esm	0.1712962962962963
1emn	20	esm	1emn_20_esm	0.7523148148148148
1emn	21	esm	1emn_21_esm	0.7337962962962963
1emn	22	esm	1emn_22_esm	0.5393518518518519
1emn	23	esm	1emn_23_esm	0.6319444444444444
1emn	24	esm	1emn_24_esm	0.7175925925925926
1emn	25	esm	1emn_25_esm	0.3078703703703703
1emn	26	esm	1emn_26_esm	0.7361111111111112
1emn	27	esm	1emn_27_esm	0.6296296296296297
1emn	28	esm	1emn_28_esm	0.7106481481481481
1emn	29	esm	1emn_29_esm	0.6203703703703703
1emn	30	esm	1emn_30_esm	0.5671296296296297
1emn	31	esm	1emn_31_esm	0.7268518518518519
1emn	32	esm	1emn_32_esm	0.6018518518518519
1emn	33	esm	1emn_33_esm	0.5509259259259259
1emn	34	esm	1emn_34_esm	0.7361111111111112
1emn	35	esm	1emn_35_esm	0.3101851851851852
1emn	36	esm	1emn_36_esm	0.2800925925925926
1emn	37	esm	1emn_37_esm	0.2800925925925926
1emn	38	esm	1emn_38_esm	0.7268518518518519
1emn	39	esm	1emn_39_esm	0.386574
1emn	40	esm	1emn_40_esm	0.6643518518518519
1emn	41	esm	1emn_41_esm	0.7222222222222222
1emn	42	esm	1emn_42_esm	0.5555555555555556
1emn	43	esm	1emn_43_esm	0.5462962962962963
1emn	44	esm	1emn_44_esm	0.7754629629629629
1emn	45	esm	1emn_45_esm	0.2662037037037037
1emn	46	esm	1emn_46_esm	0.7847222222222222
1emn	47	esm	1emn_47_esm	0.7870370370370371
1emn	48	esm	1emn_48_esm	0.8217592592592593
1emn	49	esm	1emn_49_esm	0.8518518518518519
1lql	0	esm	1lql_0_esm	0.0480769
1lql	1	esm	1lql_1_esm	0.0360577
1lql	2	esm	1lql_2_esm	0.1754807692307692
1lql	3	esm	1lql_3_esm	0.3173076923076923
1lql	4	esm	1lql_4_esm	0.1875
1lql	5	esm	1lql_5_esm	0.0576923
1lql	6	esm	1lql_6_esm	0.8221153846153846
1lql	7	esm	1lql_7_esm	0.1490384615384615
1lql	8	esm	1lql_8_esm	0.8509615384615384
1lql	9	esm	1lql_9_esm	0.4543269230769231
1lql	10	esm	1lql_10_esm	0.6730769230769231
1lql	11	esm	1lql_11_esm	0.0552885
1lql	12	esm	1lql_12_esm	0.84375
1lql	13	esm	1lql_13_esm	0.2139423076923076
1lql	14	esm	1lql_14_esm	0.0264423
1lql	15	esm	1lql_15_esm	0.4639423076923077
1lql	16	esm	1lql_16_esm	0.15625
1lql	17	esm	1lql_17_esm	0.1634615384615384
1lql	18	esm	1lql_18_esm	0.6466346153846154
1lql	19	esm	1lql_19_esm	0.1634615384615384
1lql	20	esm	1lql_20_esm	0.0408654
1lql	21	esm	1lql_21_esm	0.0625
1lql	22	esm	1lql_22_esm	0.1899038461538461
1lql	23	esm	1lql_23_esm	0.1971153846153846
1lql	24	esm	1lql_24_esm	0.0673077
1lql	25	esm	1lql_25_esm	0.2644230769230769
1lql	26	esm	1lql_26_esm	0.2451923076923076
1lql	27	esm	1lql_27_esm	0.2163461538461538
1lql	28	esm	1lql_28_esm	0.875
1lql	29	esm	1lql_29_esm	0.0865385
1lql	30	esm	1lql_30_esm	0.173077
1lql	31	esm	1lql_31_esm	0.1802884615384615
1lql	32	esm	1lql_32_esm	0.0264423
1lql	33	esm	1lql_33_esm	0.0456731
1lql	34	esm	1lql_34_esm	0.8677884615384616
1lql	35	esm	1lql_35_esm	0.0552885
1lql	36	esm	1lql_36_esm	0.173077
1lql	37	esm	1lql_37_esm	0.90625
1lql	38	esm	1lql_38_esm	0.1490384615384615
1lql	39	esm	1lql_39_esm	0.8894230769230769
1lql	40	esm	1lql_40_esm	0.0985577
1lql	41	esm	1lql_41_esm	0.8894230769230769
1lql	42	esm	1lql_42_esm	0.141827
1lql	43	esm	1lql_43_esm	0.0408654
1lql	44	esm	1lql_44_esm	0.2379807692307692
1lql	45	esm	1lql_45_esm	0.2620192307692308
1lql	46	esm	1lql_46_esm	0.8557692307692307
1lql	47	esm	1lql_47_esm	0.1658653846153846
1lql	48	esm	1lql_48_esm	0.141827
1lql	49	esm	1lql_49_esm	0.2019230769230769
1np6	0	esm	1np6_0_esm	0.3263888888888889
1np6	1	esm	1np6_1_esm	0.4467592592592592
1np6	2	esm	1np6_2_esm	0.3078703703703703
1np6	3	esm	1np6_3_esm	0.3009259259259259
1np6	4	esm	1np6_4_esm	0.2152777777777778
1np6	5	esm	1np6_5_esm	0.25
1np6	6	esm	1np6_6_esm	0.3356481481481481
1np6	7	esm	1np6_7_esm	0.1111111111111111
1np6	8	esm	1np6_8_esm	0.0185185
1np6	9	esm	1np6_9_esm	0.0462963
1np6	10	esm	1np6_10_esm	0.3009259259259259
1np6	11	esm	1np6_11_esm	0.0185185
1np6	12	esm	1np6_12_esm	0.00462963
1np6	13	esm	1np6_13_esm	0.0717593
1np6	14	esm	1np6_14_esm	0.099537
1np6	15	esm	1np6_15_esm	0.037037
1np6	16	esm	1np6_16_esm	0.2962962962962963
1np6	17	esm	1np6_17_esm	0.0185185
1np6	18	esm	1np6_18_esm	0.0208333
1np6	19	esm	1np6_19_esm	0.4398148148148148
1np6	20	esm	1np6_20_esm	0.00231481
1np6	21	esm	1np6_21_esm	0.3472222222222222
1np6	22	esm	1np6_22_esm	0.0231481
1np6	23	esm	1np6_23_esm	0.2476851851851851
1np6	24	esm	1np6_24_esm	0.0532407
1np6	25	esm	1np6_25_esm	0.0162037
1np6	26	esm	1np6_26_esm	0.2453703703703703
1np6	27	esm	1np6_27_esm	0.2546296296296296
1np6	28	esm	1np6_28_esm	0.0231481
1np6	29	esm	1np6_29_esm	0.0347222
1np6	30	esm	1np6_30_esm	0.037037
1np6	31	esm	1np6_31_esm	0.025463
1np6	32	esm	1np6_32_esm	0.3125
1np6	33	esm	1np6_33_esm	0.025463
1np6	34	esm	1np6_34_esm	0.3356481481481481
1np6	35	esm	1np6_35_esm	0.0185185
1np6	36	esm	1np6_36_esm	0.3171296296296296
1np6	37	esm	1np6_37_esm	0.2314814814814814
1np6	38	esm	1np6_38_esm	0.3148148148148148
1np6	39	esm	1np6_39_esm	0.1180555555555555
1np6	40	esm	1np6_40_esm	0.1944444444444444
1np6	41	esm	1np6_41_esm	0.0277778
1np6	42	esm	1np6_42_esm	0.00925926
1np6	43	esm	1np6_43_esm	0.449074
1np6	44	esm	1np6_44_esm	0.3310185185185185
1np6	45	esm	1np6_45_esm	0.0578704
1np6	46	esm	1np6_46_esm	0.4259259259259259
1np6	47	esm	1np6_47_esm	0.2291666666666666
1np6	48	esm	1np6_48_esm	0.3217592592592592
1np6	49	esm	1np6_49_esm	0.099537
1o6w	0	esm	1o6w_0_esm	0.1442307692307692
1o6w	1	esm	1o6w_1_esm	0.6826923076923077
1o6w	2	esm	1o6w_2_esm	0.9326923076923076
1o6w	3	esm	1o6w_3_esm	0.9735576923076924
1o6w	4	esm	1o6w_4_esm	0.9423076923076924
1o6w	5	esm	1o6w_5_esm	0.125
1o6w	6	esm	1o6w_6_esm	0.9591346153846154
1o6w	7	esm	1o6w_7_esm	0.9783653846153846
1o6w	8	esm	1o6w_8_esm	0.0793269
1o6w	9	esm	1o6w_9_esm	0.7427884615384616
1o6w	10	esm	1o6w_10_esm	0.9639423076923076
1o6w	11	esm	1o6w_11_esm	0.6826923076923077
1o6w	12	esm	1o6w_12_esm	0.5697115384615384
1o6w	13	esm	1o6w_13_esm	0.173077
1o6w	14	esm	1o6w_14_esm	0.5721153846153846
1o6w	15	esm	1o6w_15_esm	0.9543269230769232
1o6w	16	esm	1o6w_16_esm	0.9567307692307692
1o6w	17	esm	1o6w_17_esm	0.6105769230769231
1o6w	18	esm	1o6w_18_esm	0.9254807692307692
1o6w	19	esm	1o6w_19_esm	0.1514423076923076
1o6w	20	esm	1o6w_20_esm	0.9206730769230768
1o6w	21	esm	1o6w_21_esm	0.3052884615384615
1o6w	22	esm	1o6w_22_esm	0.2019230769230769
1o6w	23	esm	1o6w_23_esm	0.6682692307692307
1o6w	24	esm	1o6w_24_esm	0.875
1o6w	25	esm	1o6w_25_esm	0.9519230769230768
1o6w	26	esm	1o6w_26_esm	0.8990384615384616
1o6w	27	esm	1o6w_27_esm	0.5625
1o6w	28	esm	1o6w_28_esm	0.6826923076923077
1o6w	29	esm	1o6w_29_esm	0.9615384615384616
1o6w	30	esm	1o6w_30_esm	0.9543269230769232
1o6w	31	esm	1o6w_31_esm	0.9615384615384616
1o6w	32	esm	1o6w_32_esm	0.8653846153846154
1o6w	33	esm	1o6w_33_esm	0.6225961538461539
1o6w	34	esm	1o6w_34_esm	0.2331730769230769
1o6w	35	esm	1o6w_35_esm	0.903846
1o6w	36	esm	1o6w_36_esm	0.6923076923076923
1o6w	37	esm	1o6w_37_esm	0.9134615384615384
1o6w	38	esm	1o6w_38_esm	0.5817307692307693
1o6w	39	esm	1o6w_39_esm	0.9447115384615384
1o6w	40	esm	1o6w_40_esm	0.6346153846153846
1o6w	41	esm	1o6w_41_esm	0.8918269230769231
1o6w	42	esm	1o6w_42_esm	0.7235576923076923
1o6w	43	esm	1o6w_43_esm	0.9519230769230768
1o6w	44	esm	1o6w_44_esm	0.8581730769230769
1o6w	45	esm	1o6w_45_esm	0.6177884615384616
1o6w	46	esm	1o6w_46_esm	0.9615384615384616
1o6w	47	esm	1o6w_47_esm	0.8317307692307693
1o6w	48	esm	1o6w_48_esm	0.7956730769230769
1o6w	49	esm	1o6w_49_esm	0.8125
1p9n	0	esm	1p9n_0_esm	0.049569
1p9n	1	esm	1p9n_1_esm	0.1918103448275862
1p9n	2	esm	1p9n_2_esm	0.0280172
1p9n	3	esm	1p9n_3_esm	0.0431034
1p9n	4	esm	1p9n_4_esm	0.0387931
1p9n	5	esm	1p9n_5_esm	0.0387931
1p9n	6	esm	1p9n_6_esm	0.3232758620689655
1p9n	7	esm	1p9n_7_esm	0.0366379
1p9n	8	esm	1p9n_8_esm	0.0431034
1p9n	9	esm	1p9n_9_esm	0.1961206896551724
1p9n	10	esm	1p9n_10_esm	0.2952586206896552
1p9n	11	esm	1p9n_11_esm	0.2155172413793103
1p9n	12	esm	1p9n_12_esm	0.1163793103448275
1p9n	13	esm	1p9n_13_esm	0.3577586206896552
1p9n	14	esm	1p9n_14_esm	0.0215517
1p9n	15	esm	1p9n_15_esm	0.2974137931034483
1p9n	16	esm	1p9n_16_esm	0.1875
1p9n	17	esm	1p9n_17_esm	0.049569
1p9n	18	esm	1p9n_18_esm	0.075431
1p9n	19	esm	1p9n_19_esm	0.4030172413793103
1p9n	20	esm	1p9n_20_esm	0.1831896551724137
1p9n	21	esm	1p9n_21_esm	0.0172414
1p9n	22	esm	1p9n_22_esm	0.3060344827586206
1p9n	23	esm	1p9n_23_esm	0.3793103448275862
1p9n	24	esm	1p9n_24_esm	0.2478448275862069
1p9n	25	esm	1p9n_25_esm	0.4396551724137931
1p9n	26	esm	1p9n_26_esm	0.3771551724137931
1p9n	27	esm	1p9n_27_esm	0.293103
1p9n	28	esm	1p9n_28_esm	0
1p9n	29	esm	1p9n_29_esm	0.2155172413793103
1p9n	30	esm	1p9n_30_esm	0.0172414
1p9n	31	esm	1p9n_31_esm	0.3728448275862069
1p9n	32	esm	1p9n_32_esm	0.0237069
1p9n	33	esm	1p9n_33_esm	0.0344828
1p9n	34	esm	1p9n_34_esm	0.3168103448275862
1p9n	35	esm	1p9n_35_esm	0.0344828
1p9n	36	esm	1p9n_36_esm	0.0538793
1p9n	37	esm	1p9n_37_esm	0.2241379310344827
1p9n	38	esm	1p9n_38_esm	0.0237069
1p9n	39	esm	1p9n_39_esm	0.3879310344827586
1p9n	40	esm	1p9n_40_esm	0.0366379
1p9n	41	esm	1p9n_41_esm	0.2801724137931034
1p9n	42	esm	1p9n_42_esm	0.0991379
1p9n	43	esm	1p9n_43_esm	0.0732759
1p9n	44	esm	1p9n_44_esm	0.0323276
1p9n	45	esm	1p9n_45_esm	0.4762931034482758
1p9n	46	esm	1p9n_46_esm	0.3857758620689655
1p9n	47	esm	1p9n_47_esm	0.0258621
1p9n	48	esm	1p9n_48_esm	0.0517241
1p9n	49	esm	1p9n_49_esm	0.1810344827586207
1s7m	0	esm	1s7m_0_esm	0.5133928571428571
1s7m	1	esm	1s7m_1_esm	0.4553571428571428
1s7m	2	esm	1s7m_2_esm	0.6316964285714286
1s7m	3	esm	1s7m_3_esm	0.5669642857142857
1s7m	4	esm	1s7m_4_esm	0.3482142857142857
1s7m	5	esm	1s7m_5_esm	0.6004464285714286
1s7m	6	esm	1s7m_6_esm	0.5625
1s7m	7	esm	1s7m_7_esm	0.5401785714285714
1s7m	8	esm	1s7m_8_esm	0.5647321428571429
1s7m	9	esm	1s7m_9_esm	0.4241071428571428
1s7m	10	esm	1s7m_10_esm	0.6294642857142857
1s7m	11	esm	1s7m_11_esm	0.5290178571428571
1s7m	12	esm	1s7m_12_esm	0.1852678571428571
1s7m	13	esm	1s7m_13_esm	0.6495535714285714
1s7m	14	esm	1s7m_14_esm	0.3772321428571428
1s7m	15	esm	1s7m_15_esm	0.0424107
1s7m	16	esm	1s7m_16_esm	0.3504464285714285
1s7m	17	esm	1s7m_17_esm	0.6004464285714286
1s7m	18	esm	1s7m_18_esm	0.578125
1s7m	19	esm	1s7m_19_esm	0.6473214285714286
1s7m	20	esm	1s7m_20_esm	0.4464285714285714
1s7m	21	esm	1s7m_21_esm	0.3125
1s7m	22	esm	1s7m_22_esm	0.3370535714285714
1s7m	23	esm	1s7m_23_esm	0.609375
1s7m	24	esm	1s7m_24_esm	0.6049107142857143
1s7m	25	esm	1s7m_25_esm	0.7879464285714286
1s7m	26	esm	1s7m_26_esm	0.1071428571428571
1s7m	27	esm	1s7m_27_esm	0.1785714285714285
1s7m	28	esm	1s7m_28_esm	0.1205357142857142
1s7m	29	esm	1s7m_29_esm	0.4955357142857143
1s7m	30	esm	1s7m_30_esm	0.3705357142857143
1s7m	31	esm	1s7m_31_esm	0.6941964285714286
1s7m	32	esm	1s7m_32_esm	0.3973214285714285
1s7m	33	esm	1s7m_33_esm	0.7165178571428571
1s7m	34	esm	1s7m_34_esm	0.0625
1s7m	35	esm	1s7m_35_esm	0.5825892857142857
1s7m	36	esm	1s7m_36_esm	0.6227678571428571
1s7m	37	esm	1s7m_37_esm	0.5959821428571429
1s7m	38	esm	1s7m_38_esm	0.0892857
1s7m	39	esm	1s7m_39_esm	0.3348214285714285
1s7m	40	esm	1s7m_40_esm	0.3459821428571428
1s7m	41	esm	1s7m_41_esm	0.2879464285714285
1s7m	42	esm	1s7m_42_esm	0.7611607142857143
1s7m	43	esm	1s7m_43_esm	0.4799107142857143
1s7m	44	esm	1s7m_44_esm	0.5089285714285714
1s7m	45	esm	1s7m_45_esm	0.5290178571428571
1s7m	46	esm	1s7m_46_esm	0.5647321428571429
1s7m	47	esm	1s7m_47_esm	0.6941964285714286
1s7m	48	esm	1s7m_48_esm	0.2566964285714285
1s7m	49	esm	1s7m_49_esm	0.5357142857142857
2e45	0	esm	2e45_0_esm	0.8152173913043478
2e45	1	esm	2e45_1_esm	0.3641304347826087
2e45	2	esm	2e45_2_esm	0.3342391304347826
2e45	3	esm	2e45_3_esm	0.3125
2e45	4	esm	2e45_4_esm	0.8967391304347826
2e45	5	esm	2e45_5_esm	0.8695652173913043
2e45	6	esm	2e45_6_esm	0.9239130434782608
2e45	7	esm	2e45_7_esm	0.1222826086956521
2e45	8	esm	2e45_8_esm	0.8641304347826086
2e45	9	esm	2e45_9_esm	0.9565217391304348
2e45	10	esm	2e45_10_esm	0.8858695652173914
2e45	11	esm	2e45_11_esm	0.8315217391304348
2e45	12	esm	2e45_12_esm	0.3858695652173913
2e45	13	esm	2e45_13_esm	0.3777173913043478
2e45	14	esm	2e45_14_esm	0.108696
2e45	15	esm	2e45_15_esm	0.8913043478260869
2e45	16	esm	2e45_16_esm	0.6875
2e45	17	esm	2e45_17_esm	0.5054347826086957
2e45	18	esm	2e45_18_esm	0.1005434782608695
2e45	19	esm	2e45_19_esm	0.1358695652173913
2e45	20	esm	2e45_20_esm	0.9021739130434784
2e45	21	esm	2e45_21_esm	0.9592391304347826
2e45	22	esm	2e45_22_esm	0.8614130434782609
2e45	23	esm	2e45_23_esm	0.8831521739130435
2e45	24	esm	2e45_24_esm	0.9293478260869564
2e45	25	esm	2e45_25_esm	0.9293478260869564
2e45	26	esm	2e45_26_esm	0.529891
2e45	27	esm	2e45_27_esm	0.8885869565217391
2e45	28	esm	2e45_28_esm	0.9619565217391304
2e45	29	esm	2e45_29_esm	0.3831521739130434
2e45	30	esm	2e45_30_esm	0.1576086956521739
2e45	31	esm	2e45_31_esm	0.8342391304347826
2e45	32	esm	2e45_32_esm	0.9021739130434784
2e45	33	esm	2e45_33_esm	0.3260869565217391
2e45	34	esm	2e45_34_esm	0.8016304347826086
2e45	35	esm	2e45_35_esm	0.0978261
2e45	36	esm	2e45_36_esm	0.7445652173913043
2e45	37	esm	2e45_37_esm	0.0788043
2e45	38	esm	2e45_38_esm	0.7336956521739131
2e45	39	esm	2e45_39_esm	0.9157608695652174
2e45	40	esm	2e45_40_esm	0.9130434782608696
2e45	41	esm	2e45_41_esm	0.0788043
2e45	42	esm	2e45_42_esm	0.8369565217391305
2e45	43	esm	2e45_43_esm	0.9103260869565216
2e45	44	esm	2e45_44_esm	0.1929347826086956
2e45	45	esm	2e45_45_esm	0.3478260869565217
2e45	46	esm	2e45_46_esm	0.5760869565217391
2e45	47	esm	2e45_47_esm	0.8994565217391305
2e45	48	esm	2e45_48_esm	0.9538043478260868
2e45	49	esm	2e45_49_esm	0.1141304347826086
2kxq	0	esm	2kxq_0_esm	0.8583333333333333
2kxq	1	esm	2kxq_1_esm	0.9104166666666668
2kxq	2	esm	2kxq_2_esm	0.8666666666666667
2kxq	3	esm	2kxq_3_esm	0.6979166666666666
2kxq	4	esm	2kxq_4_esm	0.7770833333333333
2kxq	5	esm	2kxq_5_esm	0.91875
2kxq	6	esm	2kxq_6_esm	0.6645833333333333
2kxq	7	esm	2kxq_7_esm	0.8729166666666667
2kxq	8	esm	2kxq_8_esm	0.88125
2kxq	9	esm	2kxq_9_esm	0.9395833333333332
2kxq	10	esm	2kxq_10_esm	0.9
2kxq	11	esm	2kxq_11_esm	0.8416666666666667
2kxq	12	esm	2kxq_12_esm	0.8604166666666667
2kxq	13	esm	2kxq_13_esm	0.8729166666666667
2kxq	14	esm	2kxq_14_esm	0.7041666666666667
2kxq	15	esm	2kxq_15_esm	0.85
2kxq	16	esm	2kxq_16_esm	0.8520833333333333
2kxq	17	esm	2kxq_17_esm	0.8291666666666667
2kxq	18	esm	2kxq_18_esm	0.8666666666666667
2kxq	19	esm	2kxq_19_esm	0.8645833333333334
2kxq	20	esm	2kxq_20_esm	0.8416666666666667
2kxq	21	esm	2kxq_21_esm	0.875
2kxq	22	esm	2kxq_22_esm	0.83125
2kxq	23	esm	2kxq_23_esm	0.8645833333333334
2kxq	24	esm	2kxq_24_esm	0.8729166666666667
2kxq	25	esm	2kxq_25_esm	0.8333333333333334
2kxq	26	esm	2kxq_26_esm	0.875
2kxq	27	esm	2kxq_27_esm	0.8020833333333334
2kxq	28	esm	2kxq_28_esm	0.64375
2kxq	29	esm	2kxq_29_esm	0.8125
2kxq	30	esm	2kxq_30_esm	0.8875
2kxq	31	esm	2kxq_31_esm	0.8541666666666666
2kxq	32	esm	2kxq_32_esm	0.8270833333333333
2kxq	33	esm	2kxq_33_esm	0.6708333333333333
2kxq	34	esm	2kxq_34_esm	0.6104166666666667
2kxq	35	esm	2kxq_35_esm	0.8645833333333334
2kxq	36	esm	2kxq_36_esm	0.875
2kxq	37	esm	2kxq_37_esm	0.7895833333333333
2kxq	38	esm	2kxq_38_esm	0.90625
2kxq	39	esm	2kxq_39_esm	0.8270833333333333
2kxq	40	esm	2kxq_40_esm	0.8208333333333333
2kxq	41	esm	2kxq_41_esm	0.7916666666666666
2kxq	42	esm	2kxq_42_esm	0.875
2kxq	43	esm	2kxq_43_esm	0.84375
2kxq	44	esm	2kxq_44_esm	0.8416666666666667
2kxq	45	esm	2kxq_45_esm	0.8520833333333333
2kxq	46	esm	2kxq_46_esm	0.8229166666666666
2kxq	47	esm	2kxq_47_esm	0.8270833333333333
2kxq	48	esm	2kxq_48_esm	0.775
2kxq	49	esm	2kxq_49_esm	0.7208333333333333
1n7d		kcm		0.5066964285714286
1n7d		kcm		0.53125
1n7d		kcm		0.5558035714285714
1n7d		kcm		0.4888392857142857
1n7d		kcm		0.5446428571428571
1n7d		kcm		0.4933035714285714
1n7d		kcm		0.4665178571428571
1n7d		kcm		0.4709821428571428
1n7d		kcm		0.4977678571428571
1n7d		kcm		0.5267857142857143
1n7d		kcm		0.5066964285714286
1n7d		kcm		0.4933035714285714
1n7d		kcm		0.4709821428571428
1n7d		kcm		0.4910714285714285
1n7d		kcm		0.4888392857142857
1n7d		kcm		0.4910714285714285
1n7d		kcm		0.4888392857142857
1n7d		kcm		0.4799107142857143
1n7d		kcm		0.4933035714285714
1n7d		kcm		0.4933035714285714
1n7d		kcm		0.4799107142857143
1n7d		kcm		0.484375
1n7d		kcm		0.4821428571428571
1n7d		kcm		0.4732142857142857
1n7d		kcm		0.4732142857142857
1n7d		kcm		0.5267857142857143
1n7d		kcm		0.4754464285714285
1n7d		kcm		0.5
1n7d		kcm		0.4799107142857143
1n7d		kcm		0.484375
1n7d		kcm		0.4977678571428571
1n7d		kcm		0.4754464285714285
1n7d		kcm		0.421875
1n7d		kcm		0.4441964285714285
1n7d		kcm		0.5133928571428571
1n7d		kcm		0.515625
1n7d		kcm		0.5066964285714286
1n7d		kcm		0.4888392857142857
1n7d		kcm		0.4642857142857143
1n7d		kcm		0.4620535714285714
1n7d		kcm		0.4732142857142857
1n7d		kcm		0.4397321428571428
1n7d		kcm		0.4620535714285714
1n7d		kcm		0.5133928571428571
1n7d		kcm		0.4375
1n7d		kcm		0.4486607142857143
1n7d		kcm		0.4575892857142857
1n7d		kcm		0.4620535714285714
1n7d		kcm		0.4754464285714285
1n7d		kcm		0.4285714285714285
3clq		kcm		1
3clq		kcm		0.9914772727272728
3clq		kcm		1
3clq		kcm		0.9943181818181818
3clq		kcm		0.9801136363636364
3clq		kcm		0.9943181818181818
3clq		kcm		1
3clq		kcm		0.9943181818181818
3clq		kcm		0.9971590909090908
3clq		kcm		1
3clq		kcm		1
3clq		kcm		0.9914772727272728
3clq		kcm		0.9943181818181818
3clq		kcm		1
3clq		kcm		0.9971590909090908
3clq		kcm		0.9857954545454546
3clq		kcm		0.9857954545454546
3clq		kcm		0.9943181818181818
3clq		kcm		0.9943181818181818
3clq		kcm		0.9971590909090908
3clq		kcm		0.9914772727272728
3clq		kcm		0.9886363636363636
3clq		kcm		0.9886363636363636
3clq		kcm		0.9943181818181818
3clq		kcm		0.9943181818181818
3clq		kcm		0.9971590909090908
3clq		kcm		0.9943181818181818
3clq		kcm		0.9943181818181818
3clq		kcm		0.9914772727272728
3clq		kcm		0.9971590909090908
3clq		kcm		0.9914772727272728
3clq		kcm		0.9943181818181818
3clq		kcm		0.9744318181818182
3clq		kcm		0.9857954545454546
3clq		kcm		0.9971590909090908
3clq		kcm		0.9943181818181818
3clq		kcm		1
3clq		kcm		0.9744318181818182
3clq		kcm		0.9971590909090908
3clq		kcm		0.9801136363636364
3clq		kcm		0.9886363636363636
3clq		kcm		0.9971590909090908
3clq		kcm		0.9886363636363636
3clq		kcm		0.9971590909090908
3clq		kcm		0.9971590909090908
3clq		kcm		0.9801136363636364
3clq		kcm		0.9801136363636364
3clq		kcm		0.9857954545454546
3clq		kcm		0.9886363636363636
3clq		kcm		0.9971590909090908
1emn		kcm		0.7916666666666666
1emn		kcm		0.7870370370370371
1emn		kcm		0.7824074074074074
1emn		kcm		0.7592592592592593
1emn		kcm		0.6782407407407407
1emn		kcm		0.7569444444444444
1emn		kcm		0.7291666666666666
1emn		kcm		0.7384259259259259
1emn		kcm		0.6875
1emn		kcm		0.7407407407407407
1emn		kcm		0.7708333333333334
1emn		kcm		0.7430555555555556
1emn		kcm		0.7083333333333334
1emn		kcm		0.7569444444444444
1emn		kcm		0.7800925925925926
1emn		kcm		0.7476851851851852
1emn		kcm		0.7384259259259259
1emn		kcm		0.7592592592592593
1emn		kcm		0.75
1emn		kcm		0.7870370370370371
1emn		kcm		0.6851851851851852
1emn		kcm		0.6828703703703703
1emn		kcm		0.6921296296296297
1emn		kcm		0.7314814814814815
1emn		kcm		0.7569444444444444
1emn		kcm		0.6898148148148148
1emn		kcm		0.7662037037037037
1emn		kcm		0.6898148148148148
1emn		kcm		0.7476851851851852
1emn		kcm		0.6712962962962963
1emn		kcm		0.6689814814814815
1emn		kcm		0.7152777777777778
1emn		kcm		0.7731481481481481
1emn		kcm		0.7708333333333334
1emn		kcm		0.7870370370370371
1emn		kcm		0.7523148148148148
1emn		kcm		0.7546296296296297
1emn		kcm		0.7569444444444444
1emn		kcm		0.7476851851851852
1emn		kcm		0.7129629629629629
1emn		kcm		0.7106481481481481
1emn		kcm		0.7245370370370371
1emn		kcm		0.7430555555555556
1emn		kcm		0.7384259259259259
1emn		kcm		0.7199074074074074
1emn		kcm		0.7592592592592593
1emn		kcm		0.7523148148148148
1emn		kcm		0.6851851851851852
1emn		kcm		0.7106481481481481
1emn		kcm		0.7175925925925926
1lql		kcm		0.90625
1lql		kcm		0.8557692307692307
1lql		kcm		0.8293269230769231
1lql		kcm		0.8197115384615384
1lql		kcm		0.8269230769230769
1lql		kcm		0.7836538461538461
1lql		kcm		0.8052884615384616
1lql		kcm		0.875
1lql		kcm		0.8293269230769231
1lql		kcm		0.8221153846153846
1lql		kcm		0.8629807692307693
1lql		kcm		0.8100961538461539
1lql		kcm		0.8125
1lql		kcm		0.7427884615384616
1lql		kcm		0.8052884615384616
1lql		kcm		0.7163461538461539
1lql		kcm		0.7788461538461539
1lql		kcm		0.7764423076923077
1lql		kcm		0.8485576923076923
1lql		kcm		0.8389423076923077
1lql		kcm		0.8173076923076923
1lql		kcm		0.7475961538461539
1lql		kcm		0.8557692307692307
1lql		kcm		0.7668269230769231
1lql		kcm		0.7932692307692307
1lql		kcm		0.7548076923076923
1lql		kcm		0.75
1lql		kcm		0.78125
1lql		kcm		0.6923076923076923
1lql		kcm		0.7211538461538461
1lql		kcm		0.7043269230769231
1lql		kcm		0.7163461538461539
1lql		kcm		0.7524038461538461
1lql		kcm		0.8100961538461539
1lql		kcm		0.7331730769230769
1lql		kcm		0.7235576923076923
1lql		kcm		0.7668269230769231
1lql		kcm		0.7668269230769231
1lql		kcm		0.7596153846153846
1lql		kcm		0.7548076923076923
1lql		kcm		0.7860576923076923
1lql		kcm		0.7692307692307693
1lql		kcm		0.6947115384615384
1lql		kcm		0.7620192307692307
1lql		kcm		0.7355769230769231
1lql		kcm		0.7788461538461539
1lql		kcm		0.7043269230769231
1lql		kcm		0.7307692307692307
1lql		kcm		0.7403846153846154
1lql		kcm		0.6826923076923077
1msl		kcm		0.9097222222222222
1msl		kcm		0.8402777777777778
1msl		kcm		0.9027777777777778
1msl		kcm		0.9236111111111112
1msl		kcm		0.9027777777777778
1msl		kcm		0.8819444444444444
1msl		kcm		0.9513888888888888
1msl		kcm		0.9340277777777778
1msl		kcm		0.9270833333333334
1msl		kcm		0.9097222222222222
1msl		kcm		0.90625
1msl		kcm		0.9479166666666666
1msl		kcm		0.8923611111111112
1msl		kcm		0.8645833333333334
1msl		kcm		0.9270833333333334
1msl		kcm		0.9166666666666666
1msl		kcm		0.8888888888888888
1msl		kcm		0.8958333333333334
1msl		kcm		0.9166666666666666
1msl		kcm		0.8993055555555556
1msl		kcm		0.8993055555555556
1msl		kcm		0.9097222222222222
1msl		kcm		0.9166666666666666
1msl		kcm		0.8958333333333334
1msl		kcm		0.8611111111111112
1msl		kcm		0.8784722222222222
1msl		kcm		0.8680555555555556
1msl		kcm		0.8784722222222222
1msl		kcm		0.9097222222222222
1msl		kcm		0.8993055555555556
1msl		kcm		0.9131944444444444
1msl		kcm		0.8819444444444444
1msl		kcm		0.90625
1msl		kcm		0.875
1msl		kcm		0.9097222222222222
1msl		kcm		0.8958333333333334
1msl		kcm		0.9201388888888888
1msl		kcm		0.8888888888888888
1msl		kcm		0.9166666666666666
1msl		kcm		0.9097222222222222
1msl		kcm		0.90625
1msl		kcm		0.8888888888888888
1msl		kcm		0.9236111111111112
1msl		kcm		0.8333333333333334
1msl		kcm		0.8854166666666666
1msl		kcm		0.9201388888888888
1msl		kcm		0.8958333333333334
1msl		kcm		0.8333333333333334
1msl		kcm		0.9444444444444444
1msl		kcm		0.8263888888888888
1np6		kcm		0.7245370370370371
1np6		kcm		0.7013888888888888
1np6		kcm		0.7013888888888888
1np6		kcm		0.7245370370370371
1np6		kcm		0.7291666666666666
1np6		kcm		0.6689814814814815
1np6		kcm		0.7546296296296297
1np6		kcm		0.6736111111111112
1np6		kcm		0.6967592592592593
1np6		kcm		0.6944444444444444
1np6		kcm		0.6712962962962963
1np6		kcm		0.7037037037037037
1np6		kcm		0.7106481481481481
1np6		kcm		0.7430555555555556
1np6		kcm		0.6527777777777778
1np6		kcm		0.6828703703703703
1np6		kcm		0.6967592592592593
1np6		kcm		0.6944444444444444
1np6		kcm		0.7152777777777778
1np6		kcm		0.7291666666666666
1np6		kcm		0.6898148148148148
1np6		kcm		0.6712962962962963
1np6		kcm		0.6736111111111112
1np6		kcm		0.7314814814814815
1np6		kcm		0.6111111111111112
1np6		kcm		0.7013888888888888
1np6		kcm		0.7314814814814815
1np6		kcm		0.6782407407407407
1np6		kcm		0.7129629629629629
1np6		kcm		0.7106481481481481
1np6		kcm		0.6851851851851852
1np6		kcm		0.7222222222222222
1np6		kcm		0.7453703703703703
1np6		kcm		0.6712962962962963
1np6		kcm		0.6620370370370371
1np6		kcm		0.625
1np6		kcm		0.6736111111111112
1np6		kcm		0.6712962962962963
1np6		kcm		0.6990740740740741
1np6		kcm		0.6550925925925926
1np6		kcm		0.6597222222222222
1np6		kcm		0.6782407407407407
1np6		kcm		0.7129629629629629
1np6		kcm		0.6712962962962963
1np6		kcm		0.75
1np6		kcm		0.6805555555555556
1np6		kcm		0.7060185185185185
1np6		kcm		0.7152777777777778
1np6		kcm		0.7037037037037037
1np6		kcm		0.6759259259259259
1o6w		kcm		0.8725961538461539
1o6w		kcm		0.8076923076923077
1o6w		kcm		0.8028846153846154
1o6w		kcm		0.9206730769230768
1o6w		kcm		0.8028846153846154
1o6w		kcm		0.7980769230769231
1o6w		kcm		0.8052884615384616
1o6w		kcm		0.8052884615384616
1o6w		kcm		0.8173076923076923
1o6w		kcm		0.8100961538461539
1o6w		kcm		0.8653846153846154
1o6w		kcm		0.7403846153846154
1o6w		kcm		0.8076923076923077
1o6w		kcm		0.8413461538461539
1o6w		kcm		0.8149038461538461
1o6w		kcm		0.8197115384615384
1o6w		kcm		0.7283653846153846
1o6w		kcm		0.8052884615384616
1o6w		kcm		0.8173076923076923
1o6w		kcm		0.8341346153846154
1o6w		kcm		0.78125
1o6w		kcm		0.7788461538461539
1o6w		kcm		0.8149038461538461
1o6w		kcm		0.7331730769230769
1o6w		kcm		0.7764423076923077
1o6w		kcm		0.8317307692307693
1o6w		kcm		0.8173076923076923
1o6w		kcm		0.7307692307692307
1o6w		kcm		0.71875
1o6w		kcm		0.7644230769230769
1o6w		kcm		0.7596153846153846
1o6w		kcm		0.7836538461538461
1o6w		kcm		0.7668269230769231
1o6w		kcm		0.7331730769230769
1o6w		kcm		0.7980769230769231
1o6w		kcm		0.6995192307692307
1o6w		kcm		0.7115384615384616
1o6w		kcm		0.7427884615384616
1o6w		kcm		0.7163461538461539
1o6w		kcm		0.7235576923076923
1o6w		kcm		0.7307692307692307
1o6w		kcm		0.7307692307692307
1o6w		kcm		0.7692307692307693
1o6w		kcm		0.7884615384615384
1o6w		kcm		0.8100961538461539
1o6w		kcm		0.71875
1o6w		kcm		0.7163461538461539
1o6w		kcm		0.7764423076923077
1o6w		kcm		0.6875
1o6w		kcm		0.7596153846153846
1p9n		kcm		0.7176724137931034
1p9n		kcm		0.6939655172413793
1p9n		kcm		0.7155172413793104
1p9n		kcm		0.6702586206896551
1p9n		kcm		0.6767241379310345
1p9n		kcm		0.6745689655172413
1p9n		kcm		0.6767241379310345
1p9n		kcm		0.6831896551724138
1p9n		kcm		0.6982758620689655
1p9n		kcm		0.6185344827586207
1p9n		kcm		0.6099137931034483
1p9n		kcm		0.6788793103448276
1p9n		kcm		0.6422413793103449
1p9n		kcm		0.6810344827586207
1p9n		kcm		0.6422413793103449
1p9n		kcm		0.6896551724137931
1p9n		kcm		0.6939655172413793
1p9n		kcm		0.7133620689655172
1p9n		kcm		0.6573275862068966
1p9n		kcm		0.6443965517241379
1p9n		kcm		0.665948
1p9n		kcm		0.6551724137931034
1p9n		kcm		0.7133620689655172
1p9n		kcm		0.6422413793103449
1p9n		kcm		0.6831896551724138
1p9n		kcm		0.6637931034482759
1p9n		kcm		0.6293103448275862
1p9n		kcm		0.6616379310344828
1p9n		kcm		0.7133620689655172
1p9n		kcm		0.6314655172413793
1p9n		kcm		0.6400862068965517
1p9n		kcm		0.6961206896551724
1p9n		kcm		0.6530172413793104
1p9n		kcm		0.6918103448275862
1p9n		kcm		0.6228448275862069
1p9n		kcm		0.6314655172413793
1p9n		kcm		0.625
1p9n		kcm		0.646552
1p9n		kcm		0.7198275862068966
1p9n		kcm		0.6681034482758621
1p9n		kcm		0.6314655172413793
1p9n		kcm		0.625
1p9n		kcm		0.6681034482758621
1p9n		kcm		0.6357758620689655
1p9n		kcm		0.7004310344827587
1p9n		kcm		0.6357758620689655
1p9n		kcm		0.6853448275862069
1p9n		kcm		0.7068965517241379
1p9n		kcm		0.6939655172413793
1p9n		kcm		0.665948
1r5l		kcm		0.6583333333333333
1r5l		kcm		0.6875
1r5l		kcm		0.6625
1r5l		kcm		0.6875
1r5l		kcm		0.6
1r5l		kcm		0.6958333333333333
1r5l		kcm		0.6208333333333333
1r5l		kcm		0.5916666666666667
1r5l		kcm		0.65
1r5l		kcm		0.5791666666666667
1r5l		kcm		0.6375
1r5l		kcm		0.6666666666666666
1r5l		kcm		0.6416666666666667
1r5l		kcm		0.5583333333333333
1r5l		kcm		0.575
1r5l		kcm		0.5708333333333333
1r5l		kcm		0.7041666666666667
1r5l		kcm		0.6125
1r5l		kcm		0.6083333333333333
1r5l		kcm		0.625
1r5l		kcm		0.575
1r5l		kcm		0.6083333333333333
1r5l		kcm		0.5958333333333333
1r5l		kcm		0.6833333333333333
1r5l		kcm		0.5875
1r5l		kcm		0.5958333333333333
1r5l		kcm		0.5416666666666666
1r5l		kcm		0.5958333333333333
1r5l		kcm		0.5625
1r5l		kcm		0.5833333333333334
1r5l		kcm		0.5708333333333333
1r5l		kcm		0.55
1r5l		kcm		0.5625
1r5l		kcm		0.575
1r5l		kcm		0.55
1r5l		kcm		0.6125
1r5l		kcm		0.6083333333333333
1r5l		kcm		0.5875
1r5l		kcm		0.6
1r5l		kcm		0.6208333333333333
1r5l		kcm		0.5416666666666666
1r5l		kcm		0.5291666666666667
1r5l		kcm		0.5666666666666667
1r5l		kcm		0.5958333333333333
1r5l		kcm		0.6166666666666667
1r5l		kcm		0.5416666666666666
1r5l		kcm		0.6458333333333334
1r5l		kcm		0.6541666666666667
1r5l		kcm		0.5541666666666667
1r5l		kcm		0.5583333333333333
1s7m		kcm		0.9017857142857144
1s7m		kcm		0.8861607142857143
1s7m		kcm		0.8794642857142857
1s7m		kcm		0.8526785714285714
1s7m		kcm		0.8504464285714286
1s7m		kcm		0.8816964285714286
1s7m		kcm		0.8482142857142857
1s7m		kcm		0.828125
1s7m		kcm		0.8616071428571429
1s7m		kcm		0.8459821428571429
1s7m		kcm		0.828125
1s7m		kcm		0.8013392857142857
1s7m		kcm		0.8638392857142857
1s7m		kcm		0.8504464285714286
1s7m		kcm		0.8035714285714286
1s7m		kcm		0.828125
1s7m		kcm		0.8392857142857143
1s7m		kcm		0.8080357142857143
1s7m		kcm		0.8348214285714286
1s7m		kcm		0.8058035714285714
1s7m		kcm		0.8147321428571429
1s7m		kcm		0.8236607142857143
1s7m		kcm		0.8616071428571429
1s7m		kcm		0.7879464285714286
1s7m		kcm		0.8080357142857143
1s7m		kcm		0.828125
1s7m		kcm		0.8950892857142857
1s7m		kcm		0.8415178571428571
1s7m		kcm		0.8125
1s7m		kcm		0.8147321428571429
1s7m		kcm		0.8147321428571429
1s7m		kcm		0.8392857142857143
1s7m		kcm		0.8147321428571429
1s7m		kcm		0.8013392857142857
1s7m		kcm		0.859375
1s7m		kcm		0.7946428571428571
1s7m		kcm		0.8303571428571429
1s7m		kcm		0.8191964285714286
1s7m		kcm		0.8147321428571429
1s7m		kcm		0.8325892857142857
1s7m		kcm		0.8169642857142857
1s7m		kcm		0.8102678571428571
1s7m		kcm		0.8325892857142857
1s7m		kcm		0.84375
1s7m		kcm		0.8169642857142857
1s7m		kcm		0.7991071428571429
1s7m		kcm		0.8325892857142857
1s7m		kcm		0.8415178571428571
1s7m		kcm		0.859375
1s7m		kcm		0.84375
2e45		kcm		0.907609
2e45		kcm		0.8614130434782609
2e45		kcm		0.8260869565217391
2e45		kcm		0.8152173913043478
2e45		kcm		0.8260869565217391
2e45		kcm		0.7663043478260869
2e45		kcm		0.7608695652173914
2e45		kcm		0.7771739130434783
2e45		kcm		0.7608695652173914
2e45		kcm		0.8043478260869565
2e45		kcm		0.75
2e45		kcm		0.779891
2e45		kcm		0.7581521739130435
2e45		kcm		0.7554347826086957
2e45		kcm		0.7989130434782609
2e45		kcm		0.7336956521739131
2e45		kcm		0.7717391304347826
2e45		kcm		0.7391304347826086
2e45		kcm		0.7309782608695652
2e45		kcm		0.7445652173913043
2e45		kcm		0.7771739130434783
2e45		kcm		0.7527173913043478
2e45		kcm		0.7472826086956522
2e45		kcm		0.7364130434782609
2e45		kcm		0.7635869565217391
2e45		kcm		0.7472826086956522
2e45		kcm		0.8179347826086957
2e45		kcm		0.6983695652173914
2e45		kcm		0.6956521739130435
2e45		kcm		0.7255434782608695
2e45		kcm		0.7472826086956522
2e45		kcm		0.7554347826086957
2e45		kcm		0.7336956521739131
2e45		kcm		0.7527173913043478
2e45		kcm		0.7336956521739131
2e45		kcm		0.7255434782608695
2e45		kcm		0.717391
2e45		kcm		0.7364130434782609
2e45		kcm		0.7472826086956522
2e45		kcm		0.7309782608695652
2e45		kcm		0.7744565217391305
2e45		kcm		0.7146739130434783
2e45		kcm		0.75
2e45		kcm		0.7255434782608695
2e45		kcm		0.7336956521739131
2e45		kcm		0.7364130434782609
2e45		kcm		0.7092391304347826
2e45		kcm		0.7364130434782609
2e45		kcm		0.7554347826086957
2e45		kcm		0.717391
2kxq		kcm		0.7958333333333333
2kxq		kcm		0.7625
2kxq		kcm		0.71875
2kxq		kcm		0.8354166666666667
2kxq		kcm		0.7958333333333333
2kxq		kcm		0.7375
2kxq		kcm		0.6895833333333333
2kxq		kcm		0.6895833333333333
2kxq		kcm		0.7708333333333334
2kxq		kcm		0.7041666666666667
2kxq		kcm		0.7604166666666666
2kxq		kcm		0.7604166666666666
2kxq		kcm		0.7291666666666666
2kxq		kcm		0.725
2kxq		kcm		0.66875
2kxq		kcm		0.69375
2kxq		kcm		0.675
2kxq		kcm		0.6729166666666667
2kxq		kcm		0.7520833333333333
2kxq		kcm		0.7166666666666667
2kxq		kcm		0.6833333333333333
2kxq		kcm		0.69375
2kxq		kcm		0.7458333333333333
2kxq		kcm		0.7479166666666667
2kxq		kcm		0.66875
2kxq		kcm		0.6833333333333333
2kxq		kcm		0.68125
2kxq		kcm		0.6875
2kxq		kcm		0.7041666666666667
2kxq		kcm		0.7291666666666666
2kxq		kcm		0.7375
2kxq		kcm		0.6916666666666667
2kxq		kcm		0.725
2kxq		kcm		0.7166666666666667
2kxq		kcm		0.6708333333333333
2kxq		kcm		0.675
2kxq		kcm		0.68125
2kxq		kcm		0.71875
2kxq		kcm		0.6729166666666667
2kxq		kcm		0.7
2kxq		kcm		0.6770833333333334
2kxq		kcm		0.7020833333333333
2kxq		kcm		0.6979166666666666
2kxq		kcm		0.6625
2kxq		kcm		0.6895833333333333
2kxq		kcm		0.6645833333333333
2kxq		kcm		0.6583333333333333
2kxq		kcm		0.6875
2kxq		kcm		0.6708333333333333
2kxq		kcm		0.7041666666666667
2lkm		kcm		0.9852941176470588
2lkm		kcm		0.9705882352941176
2lkm		kcm		0.9411764705882352
2lkm		kcm		0.9705882352941176
2lkm		kcm		0.9742647058823528
2lkm		kcm		0.9816176470588236
2lkm		kcm		0.9632352941176472
2lkm		kcm		0.9742647058823528
2lkm		kcm		0.9779411764705882
2lkm		kcm		0.9742647058823528
2lkm		kcm		0.9852941176470588
2lkm		kcm		0.9779411764705882
2lkm		kcm		0.9595588235294118
2lkm		kcm		0.9595588235294118
2lkm		kcm		0.9669117647058824
2lkm		kcm		0.9595588235294118
2lkm		kcm		0.9889705882352942
2lkm		kcm		0.9375
2lkm		kcm		0.9411764705882352
2lkm		kcm		0.9632352941176472
2lkm		kcm		0.9448529411764706
2lkm		kcm		0.9595588235294118
2lkm		kcm		0.9485294117647058
2lkm		kcm		0.9522058823529412
2lkm		kcm		0.9595588235294118
2lkm		kcm		0.9595588235294118
2lkm		kcm		0.9485294117647058
2lkm		kcm		0.9338235294117648
2lkm		kcm		0.9816176470588236
2lkm		kcm		0.9558823529411764
2lkm		kcm		0.9669117647058824
2lkm		kcm		0.9632352941176472
2lkm		kcm		0.9522058823529412
2lkm		kcm		0.9779411764705882
2lkm		kcm		0.9375
2lkm		kcm		0.9411764705882352
2lkm		kcm		0.9338235294117648
2lkm		kcm		0.9558823529411764
2lkm		kcm		0.9742647058823528
2lkm		kcm		0.9117647058823528
2lkm		kcm		0.9485294117647058
2lkm		kcm		0.9375
2lkm		kcm		0.9338235294117648
2lkm		kcm		0.9669117647058824
2lkm		kcm		0.9669117647058824
2lkm		kcm		0.9595588235294118
2lkm		kcm		0.9522058823529412
2lkm		kcm		0.9558823529411764
2lkm		kcm		0.9375
2lkm		kcm		0.9522058823529412
2oar		kcm		0.9963235294117648
2oar		kcm		0.9963235294117648
2oar		kcm		0.9963235294117648
2oar		kcm		0.9926470588235294
2oar		kcm		0.9889705882352942
2oar		kcm		0.9889705882352942
2oar		kcm		0.9889705882352942
2oar		kcm		0.9963235294117648
2oar		kcm		0.9963235294117648
2oar		kcm		0.9963235294117648
2oar		kcm		0.9889705882352942
2oar		kcm		0.9963235294117648
2oar		kcm		0.9963235294117648
2oar		kcm		0.9926470588235294
2oar		kcm		0.9926470588235294
2oar		kcm		0.9963235294117648
2oar		kcm		0.9926470588235294
2oar		kcm		0.9963235294117648
2oar		kcm		0.9889705882352942
2oar		kcm		0.9963235294117648
2oar		kcm		0.9926470588235294
2oar		kcm		0.9963235294117648
2oar		kcm		0.9963235294117648
2oar		kcm		0.9926470588235294
2oar		kcm		0.9889705882352942
2oar		kcm		0.9889705882352942
2oar		kcm		0.9889705882352942
2oar		kcm		0.9963235294117648
2oar		kcm		0.9963235294117648
2oar		kcm		0.9963235294117648
2oar		kcm		0.9926470588235294
2oar		kcm		0.9926470588235294
2oar		kcm		0.9926470588235294
2oar		kcm		0.9963235294117648
2oar		kcm		0.9926470588235294
2oar		kcm		0.9963235294117648
2oar		kcm		0.9963235294117648
2oar		kcm		0.9926470588235294
2oar		kcm		0.9963235294117648
2oar		kcm		0.9889705882352942
2oar		kcm		0.9926470588235294
2oar		kcm		0.9963235294117648
2oar		kcm		0.9926470588235294
2oar		kcm		0.9963235294117648
2oar		kcm		0.9926470588235294
2oar		kcm		0.9963235294117648
2oar		kcm		0.9852941176470588
2oar		kcm		0.9963235294117648
2oar		kcm		0.9926470588235294
2oar		kcm		0.9963235294117648
2qiw		kcm		0.9901315789473684
2qiw		kcm		0.986842
2qiw		kcm		0.993421
2qiw		kcm		0.9802631578947368
2qiw		kcm		0.9671052631578948
2qiw		kcm		0.9802631578947368
2qiw		kcm		0.9736842105263158
2qiw		kcm		0.9671052631578948
2qiw		kcm		0.9769736842105264
2qiw		kcm		0.9802631578947368
2qiw		kcm		0.993421
2qiw		kcm		0.9736842105263158
2qiw		kcm		0.9539473684210528
2qiw		kcm		0.9671052631578948
2qiw		kcm		0.986842
2qiw		kcm		0.9769736842105264
2qiw		kcm		0.986842
2qiw		kcm		0.9769736842105264
2qiw		kcm		0.9605263157894736
2qiw		kcm		0.9835526315789472
2qiw		kcm		0.9802631578947368
2qiw		kcm		0.9736842105263158
2qiw		kcm		0.9703947368421052
2qiw		kcm		0.9473684210526316
2qiw		kcm		0.9539473684210528
2qiw		kcm		0.9572368421052632
2qiw		kcm		0.9638157894736842
2qiw		kcm		0.9736842105263158
2qiw		kcm		0.9802631578947368
2qiw		kcm		0.9802631578947368
2qiw		kcm		0.9342105263157896
2qiw		kcm		0.9835526315789472
2qiw		kcm		0.9572368421052632
2qiw		kcm		0.9736842105263158
2qiw		kcm		0.9835526315789472
2qiw		kcm		0.9769736842105264
2qiw		kcm		0.9703947368421052
2qiw		kcm		0.9802631578947368
2qiw		kcm		0.9572368421052632
2qiw		kcm		0.9671052631578948
2qiw		kcm		0.950658
2qiw		kcm		0.950658
2qiw		kcm		0.9703947368421052
2qiw		kcm		0.9638157894736842
2qiw		kcm		0.930921
2qiw		kcm		0.9539473684210528
2qiw		kcm		0.9802631578947368
2qiw		kcm		0.9736842105263158
2qiw		kcm		0.9901315789473684
2qiw		kcm		0.9835526315789472
2qq8		kcm		0.6546052631578947
2qq8		kcm		0.625
2qq8		kcm		0.6480263157894737
2qq8		kcm		0.625
2qq8		kcm		0.6546052631578947
2qq8		kcm		0.6743421052631579
2qq8		kcm		0.5855263157894737
2qq8		kcm		0.5723684210526315
2qq8		kcm		0.618421
2qq8		kcm		0.6381578947368421
2qq8		kcm		0.6513157894736842
2qq8		kcm		0.625
2qq8		kcm		0.5888157894736842
2qq8		kcm		0.631579
2qq8		kcm		0.6151315789473685
2qq8		kcm		0.5855263157894737
2qq8		kcm		0.5657894736842105
2qq8		kcm		0.555921
2qq8		kcm		0.5756578947368421
2qq8		kcm		0.6217105263157895
2qq8		kcm		0.4967105263157895
2qq8		kcm		0.6217105263157895
2qq8		kcm		0.6348684210526315
2qq8		kcm		0.6578947368421053
2qq8		kcm		0.6414473684210527
2qq8		kcm		0.5986842105263158
2qq8		kcm		0.6052631578947368
2qq8		kcm		0.5921052631578947
2qq8		kcm		0.6217105263157895
2qq8		kcm		0.6019736842105263
2qq8		kcm		0.5723684210526315
2qq8		kcm		0.6217105263157895
2qq8		kcm		0.6085526315789473
2qq8		kcm		0.6217105263157895
2qq8		kcm		0.625
2qq8		kcm		0.5953947368421053
2qq8		kcm		0.5953947368421053
2qq8		kcm		0.5921052631578947
2qq8		kcm		0.5263157894736842
2qq8		kcm		0.5756578947368421
2qq8		kcm		0.5888157894736842
2qq8		kcm		0.5953947368421053
2qq8		kcm		0.5921052631578947
2qq8		kcm		0.5723684210526315
2qq8		kcm		0.5921052631578947
2qq8		kcm		0.6447368421052632
2qq8		kcm		0.618421
2qq8		kcm		0.555921
2qq8		kcm		0.5756578947368421
2qq8		kcm		0.5921052631578947
3c8v		kcm		0.9967105263157896
3c8v		kcm		1
3c8v		kcm		1
3c8v		kcm		0.9769736842105264
3c8v		kcm		0.9835526315789472
3c8v		kcm		0.9835526315789472
3c8v		kcm		0.986842
3c8v		kcm		0.9967105263157896
3c8v		kcm		0.9967105263157896
3c8v		kcm		0.986842
3c8v		kcm		0.993421
3c8v		kcm		0.993421
3c8v		kcm		0.993421
3c8v		kcm		0.9802631578947368
3c8v		kcm		0.9967105263157896
3c8v		kcm		0.993421
3c8v		kcm		0.986842
3c8v		kcm		0.993421
3c8v		kcm		0.9835526315789472
3c8v		kcm		0.9967105263157896
3c8v		kcm		0.9967105263157896
3c8v		kcm		0.993421
3c8v		kcm		0.993421
3c8v		kcm		0.9967105263157896
3c8v		kcm		0.9901315789473684
3c8v		kcm		0.9901315789473684
3c8v		kcm		0.986842
3c8v		kcm		1
3c8v		kcm		0.986842
3c8v		kcm		0.9967105263157896
3c8v		kcm		0.9835526315789472
3c8v		kcm		0.993421
3c8v		kcm		0.9703947368421052
3c8v		kcm		0.993421
3c8v		kcm		1
3c8v		kcm		0.9802631578947368
3c8v		kcm		0.986842
3c8v		kcm		0.9901315789473684
3c8v		kcm		0.9802631578947368
3c8v		kcm		0.9835526315789472
3c8v		kcm		0.9703947368421052
3c8v		kcm		0.993421
3c8v		kcm		0.993421
3c8v		kcm		0.9901315789473684
3c8v		kcm		0.9835526315789472
3c8v		kcm		0.986842
3c8v		kcm		0.986842
3c8v		kcm		0.9736842105263158
3c8v		kcm		0.9835526315789472
[truncated: 301 more rows]

## Sheet: FigS1b
protein	Position sec	Deisgn method	Name	GDT_TS
1msl	0	ps	1msl_0_ps	0.4201388888888889
1msl	1	ps	1msl_1_ps	0.3819444444444444
1msl	2	ps	1msl_2_ps	0.8715277777777778
1msl	3	ps	1msl_3_ps	0.3854166666666667
1msl	4	ps	1msl_4_ps	0.6284722222222222
1msl	5	ps	1msl_5_ps	0.4305555555555556
1msl	6	ps	1msl_6_ps	0.7256944444444444
1msl	7	ps	1msl_7_ps	0.8680555555555556
1msl	8	ps	1msl_8_ps	0.8680555555555556
1msl	9	ps	1msl_9_ps	0.8645833333333334
1msl	10	ps	1msl_10_ps	0.3194444444444444
1msl	11	ps	1msl_11_ps	0.8680555555555556
1msl	12	ps	1msl_12_ps	0.8819444444444444
1msl	13	ps	1msl_13_ps	0.7673611111111112
1msl	14	ps	1msl_14_ps	0.6423611111111112
1msl	15	ps	1msl_15_ps	0.8506944444444444
1msl	16	ps	1msl_16_ps	0.4409722222222222
1msl	17	ps	1msl_17_ps	0.6875
1msl	18	ps	1msl_18_ps	0.8472222222222222
1msl	19	ps	1msl_19_ps	0.3333333333333333
1msl	20	ps	1msl_20_ps	0.8541666666666666
1msl	21	ps	1msl_21_ps	0.8506944444444444
1msl	22	ps	1msl_22_ps	0.3298611111111111
1msl	23	ps	1msl_23_ps	0.4305555555555556
1msl	24	ps	1msl_24_ps	0.2708333333333333
1msl	25	ps	1msl_25_ps	0.3333333333333333
1msl	26	ps	1msl_26_ps	0.8645833333333334
1msl	27	ps	1msl_27_ps	0.5
1msl	28	ps	1msl_28_ps	0.2951388888888889
1msl	29	ps	1msl_29_ps	0.59375
1msl	30	ps	1msl_30_ps	0.7604166666666666
1msl	31	ps	1msl_31_ps	0.8611111111111112
1msl	32	ps	1msl_32_ps	0.875
1msl	33	ps	1msl_33_ps	0.2326388888888889
1msl	34	ps	1msl_34_ps	0.8645833333333334
1msl	35	ps	1msl_35_ps	0.4479166666666667
1msl	36	ps	1msl_36_ps	0.8680555555555556
1msl	37	ps	1msl_37_ps	0.3298611111111111
1msl	38	ps	1msl_38_ps	0.8333333333333334
1msl	39	ps	1msl_39_ps	0.3784722222222222
1msl	40	ps	1msl_40_ps	0.3923611111111111
1msl	41	ps	1msl_41_ps	0.875
1msl	42	ps	1msl_42_ps	0.8923611111111112
1msl	43	ps	1msl_43_ps	0.8541666666666666
1msl	44	ps	1msl_44_ps	0.4444444444444444
1msl	45	ps	1msl_45_ps	0.3715277777777778
1msl	46	ps	1msl_46_ps	0.4027777777777778
1msl	47	ps	1msl_47_ps	0.2881944444444444
1msl	48	ps	1msl_48_ps	0.7465277777777778
1msl	49	ps	1msl_49_ps	0.8993055555555556
3clq	0	ps	3clq_0_ps	0.7982954545454546
3clq	1	ps	3clq_1_ps	0.6619318181818182
3clq	2	ps	3clq_2_ps	0.2528409090909091
3clq	3	ps	3clq_3_ps	0.7045454545454546
3clq	4	ps	3clq_4_ps	0.7982954545454546
3clq	5	ps	3clq_5_ps	0.9886363636363636
3clq	6	ps	3clq_6_ps	0.8096590909090909
3clq	7	ps	3clq_7_ps	0.2556818181818182
3clq	8	ps	3clq_8_ps	0.1505681818181818
3clq	9	ps	3clq_9_ps	0.2471590909090909
3clq	10	ps	3clq_10_ps	0.9744318181818182
3clq	11	ps	3clq_11_ps	0.4630681818181818
3clq	12	ps	3clq_12_ps	0.3181818181818182
3clq	13	ps	3clq_13_ps	0.8096590909090909
3clq	14	ps	3clq_14_ps	0.4801136363636363
3clq	15	ps	3clq_15_ps	0.9602272727272728
3clq	16	ps	3clq_16_ps	0.6448863636363636
3clq	17	ps	3clq_17_ps	0.7642045454545454
3clq	18	ps	3clq_18_ps	0.2840909090909091
3clq	19	ps	3clq_19_ps	0.7954545454545454
3clq	20	ps	3clq_20_ps	0.3892045454545454
3clq	21	ps	3clq_21_ps	0.8153409090909091
3clq	22	ps	3clq_22_ps	0.3579545454545454
3clq	23	ps	3clq_23_ps	0.2897727272727273
3clq	24	ps	3clq_24_ps	0.1761363636363636
3clq	25	ps	3clq_25_ps	0.9715909090909092
3clq	26	ps	3clq_26_ps	0.6278409090909091
3clq	27	ps	3clq_27_ps	0.84375
3clq	28	ps	3clq_28_ps	0.7869318181818182
3clq	29	ps	3clq_29_ps	0.7642045454545454
3clq	30	ps	3clq_30_ps	0.3210227272727273
3clq	31	ps	3clq_31_ps	0.8039772727272727
3clq	32	ps	3clq_32_ps	0.2784090909090909
3clq	33	ps	3clq_33_ps	0.2585227272727273
3clq	34	ps	3clq_34_ps	0.7755681818181818
3clq	35	ps	3clq_35_ps	0.6789772727272727
3clq	36	ps	3clq_36_ps	0.7954545454545454
3clq	37	ps	3clq_37_ps	0.1931818181818181
3clq	38	ps	3clq_38_ps	0.5767045454545454
3clq	39	ps	3clq_39_ps	0.9403409090909092
3clq	40	ps	3clq_40_ps	0.2357954545454545
3clq	41	ps	3clq_41_ps	0.5284090909090909
3clq	42	ps	3clq_42_ps	0.8181818181818182
3clq	43	ps	3clq_43_ps	0.7982954545454546
3clq	44	ps	3clq_44_ps	0.8011363636363636
3clq	45	ps	3clq_45_ps	0.5113636363636364
3clq	46	ps	3clq_46_ps	0.8039772727272727
3clq	47	ps	3clq_47_ps	0.8011363636363636
3clq	48	ps	3clq_48_ps	0.6079545454545454
3clq	49	ps	3clq_49_ps	0.7130681818181818
1r5l	0	ps	1r5l_0_ps	0.3708333333333333
1r5l	1	ps	1r5l_1_ps	0.4125
1r5l	2	ps	1r5l_2_ps	0.4833333333333333
1r5l	3	ps	1r5l_3_ps	0.3666666666666666
1r5l	4	ps	1r5l_4_ps	0.3
1r5l	5	ps	1r5l_5_ps	0.2666666666666666
1r5l	6	ps	1r5l_6_ps	0.4291666666666666
1r5l	7	ps	1r5l_7_ps	0.3291666666666666
1r5l	8	ps	1r5l_8_ps	0.4333333333333333
1r5l	9	ps	1r5l_9_ps	0.2583333333333333
1r5l	10	ps	1r5l_10_ps	0.275
1r5l	11	ps	1r5l_11_ps	0.4625
1r5l	12	ps	1r5l_12_ps	0.3166666666666666
1r5l	13	ps	1r5l_13_ps	0.4416666666666666
1r5l	14	ps	1r5l_14_ps	0.3958333333333333
1r5l	15	ps	1r5l_15_ps	0.4708333333333333
1r5l	16	ps	1r5l_16_ps	0.3875
1r5l	17	ps	1r5l_17_ps	0.3916666666666666
1r5l	18	ps	1r5l_18_ps	0.4166666666666667
1r5l	19	ps	1r5l_19_ps	0.2375
1r5l	20	ps	1r5l_20_ps	0.4208333333333333
1r5l	21	ps	1r5l_21_ps	0.5541666666666667
1r5l	22	ps	1r5l_22_ps	0.3958333333333333
1r5l	23	ps	1r5l_23_ps	0.3958333333333333
1r5l	24	ps	1r5l_24_ps	0.275
1r5l	25	ps	1r5l_25_ps	0.2666666666666666
1r5l	26	ps	1r5l_26_ps	0.3208333333333333
1r5l	27	ps	1r5l_27_ps	0.225
1r5l	28	ps	1r5l_28_ps	0.35
1r5l	29	ps	1r5l_29_ps	0.2291666666666666
1r5l	30	ps	1r5l_30_ps	0.3041666666666666
1r5l	31	ps	1r5l_31_ps	0.4625
1r5l	32	ps	1r5l_32_ps	0.2625
1r5l	33	ps	1r5l_33_ps	0.3083333333333333
1r5l	34	ps	1r5l_34_ps	0.4291666666666666
1r5l	35	ps	1r5l_35_ps	0.2875
1r5l	36	ps	1r5l_36_ps	0.4125
1r5l	37	ps	1r5l_37_ps	0.3208333333333333
1r5l	38	ps	1r5l_38_ps	0.2833333333333333
1r5l	39	ps	1r5l_39_ps	0.4333333333333333
1r5l	40	ps	1r5l_40_ps	0.3041666666666666
1r5l	41	ps	1r5l_41_ps	0.325
1r5l	42	ps	1r5l_42_ps	0.4583333333333333
1r5l	43	ps	1r5l_43_ps	0.4208333333333333
1r5l	44	ps	1r5l_44_ps	0.4208333333333333
1r5l	45	ps	1r5l_45_ps	0.45
1r5l	46	ps	1r5l_46_ps	0.3083333333333333
1r5l	47	ps	1r5l_47_ps	0.5166666666666667
1r5l	48	ps	1r5l_48_ps	0.475
1r5l	49	ps	1r5l_49_ps	0.4708333333333333
2lkm	0	ps	2lkm_0_ps	0.7463235294117647
2lkm	1	ps	2lkm_1_ps	0.9044117647058824
2lkm	2	ps	2lkm_2_ps	0.2352941176470588
2lkm	3	ps	2lkm_3_ps	0.5514705882352942
2lkm	4	ps	2lkm_4_ps	0.8235294117647058
2lkm	5	ps	2lkm_5_ps	0.9117647058823528
2lkm	6	ps	2lkm_6_ps	0.9080882352941176
2lkm	7	ps	2lkm_7_ps	0.8933823529411765
2lkm	8	ps	2lkm_8_ps	0.3933823529411764
2lkm	9	ps	2lkm_9_ps	0.9080882352941176
2lkm	10	ps	2lkm_10_ps	0.2904411764705882
2lkm	11	ps	2lkm_11_ps	0.9264705882352942
2lkm	12	ps	2lkm_12_ps	0.9227941176470588
2lkm	13	ps	2lkm_13_ps	0.3088235294117647
2lkm	14	ps	2lkm_14_ps	0.8713235294117647
2lkm	15	ps	2lkm_15_ps	0.6029411764705882
2lkm	16	ps	2lkm_16_ps	0.6066176470588235
2lkm	17	ps	2lkm_17_ps	0.6323529411764706
2lkm	18	ps	2lkm_18_ps	0.8860294117647058
2lkm	19	ps	2lkm_19_ps	0.4705882352941176
2lkm	20	ps	2lkm_20_ps	0.2867647058823529
2lkm	21	ps	2lkm_21_ps	0.8051470588235294
2lkm	22	ps	2lkm_22_ps	0.9007352941176472
2lkm	23	ps	2lkm_23_ps	0.8308823529411765
2lkm	24	ps	2lkm_24_ps	0.9117647058823528
2lkm	25	ps	2lkm_25_ps	0.8161764705882353
2lkm	26	ps	2lkm_26_ps	0.5294117647058824
2lkm	27	ps	2lkm_27_ps	0.9411764705882352
2lkm	28	ps	2lkm_28_ps	0.8860294117647058
2lkm	29	ps	2lkm_29_ps	0.9080882352941176
2lkm	30	ps	2lkm_30_ps	0.5625
2lkm	31	ps	2lkm_31_ps	0.2279411764705882
2lkm	32	ps	2lkm_32_ps	0.9264705882352942
2lkm	33	ps	2lkm_33_ps	0.9117647058823528
2lkm	34	ps	2lkm_34_ps	0.3419117647058823
2lkm	35	ps	2lkm_35_ps	0.9191176470588236
2lkm	36	ps	2lkm_36_ps	0.3566176470588235
2lkm	37	ps	2lkm_37_ps	0.9411764705882352
2lkm	38	ps	2lkm_38_ps	0.2867647058823529
2lkm	39	ps	2lkm_39_ps	0.875
2lkm	40	ps	2lkm_40_ps	0.9117647058823528
2lkm	41	ps	2lkm_41_ps	0.8676470588235294
2lkm	42	ps	2lkm_42_ps	0.7058823529411765
2lkm	43	ps	2lkm_43_ps	0.8529411764705882
2lkm	44	ps	2lkm_44_ps	0.4595588235294117
2lkm	45	ps	2lkm_45_ps	0.9301470588235294
2lkm	46	ps	2lkm_46_ps	0.5220588235294118
2lkm	47	ps	2lkm_47_ps	0.8602941176470589
2lkm	48	ps	2lkm_48_ps	0.5404411764705882
2lkm	49	ps	2lkm_49_ps	0.9117647058823528
2oar	0	ps	2oar_0_ps	0.2426470588235294
2oar	1	ps	2oar_1_ps	0.25
2oar	2	ps	2oar_2_ps	0.9669117647058824
2oar	3	ps	2oar_3_ps	0.9963235294117648
2oar	4	ps	2oar_4_ps	0.9632352941176472
2oar	5	ps	2oar_5_ps	0.9926470588235294
2oar	6	ps	2oar_6_ps	0.9816176470588236
2oar	7	ps	2oar_7_ps	0.2977941176470588
2oar	8	ps	2oar_8_ps	0.9963235294117648
2oar	9	ps	2oar_9_ps	0.2316176470588235
2oar	10	ps	2oar_10_ps	0.3676470588235294
2oar	11	ps	2oar_11_ps	0.6544117647058824
2oar	12	ps	2oar_12_ps	0.5147058823529411
2oar	13	ps	2oar_13_ps	0.2242647058823529
2oar	14	ps	2oar_14_ps	0.3014705882352941
2oar	15	ps	2oar_15_ps	0.625
2oar	16	ps	2oar_16_ps	0.3492647058823529
2oar	17	ps	2oar_17_ps	0.3970588235294117
2oar	18	ps	2oar_18_ps	0.9301470588235294
2oar	19	ps	2oar_19_ps	0.9963235294117648
2oar	20	ps	2oar_20_ps	0.3051470588235294
2oar	21	ps	2oar_21_ps	0.9963235294117648
2oar	22	ps	2oar_22_ps	0.8713235294117647
2oar	23	ps	2oar_23_ps	0.9963235294117648
2oar	24	ps	2oar_24_ps	0.7720588235294118
2oar	25	ps	2oar_25_ps	0.9705882352941176
2oar	26	ps	2oar_26_ps	0.9595588235294118
2oar	27	ps	2oar_27_ps	0.2573529411764705
2oar	28	ps	2oar_28_ps	0.6102941176470589
2oar	29	ps	2oar_29_ps	0.3308823529411764
2oar	30	ps	2oar_30_ps	0.9264705882352942
2oar	31	ps	2oar_31_ps	0.9963235294117648
2oar	32	ps	2oar_32_ps	0.9926470588235294
2oar	33	ps	2oar_33_ps	0.3786764705882353
2oar	34	ps	2oar_34_ps	0.9632352941176472
2oar	35	ps	2oar_35_ps	0.9852941176470588
2oar	36	ps	2oar_36_ps	0.3639705882352941
2oar	37	ps	2oar_37_ps	0.9963235294117648
2oar	38	ps	2oar_38_ps	0.9816176470588236
2oar	39	ps	2oar_39_ps	0.5367647058823529
2oar	40	ps	2oar_40_ps	0.9926470588235294
2oar	41	ps	2oar_41_ps	0.5661764705882353
2oar	42	ps	2oar_42_ps	0.3786764705882353
2oar	43	ps	2oar_43_ps	0.4705882352941176
2oar	44	ps	2oar_44_ps	0.4852941176470588
2oar	45	ps	2oar_45_ps	0.3125
2oar	46	ps	2oar_46_ps	0.9816176470588236
2oar	47	ps	2oar_47_ps	0.9301470588235294
2oar	48	ps	2oar_48_ps	0.3382352941176471
2oar	49	ps	2oar_49_ps	0.5147058823529411
2qiw	0	ps	2qiw_0_ps	0.9342105263157896
2qiw	1	ps	2qiw_1_ps	0.5032894736842105
2qiw	2	ps	2qiw_2_ps	0.3059210526315789
2qiw	3	ps	2qiw_3_ps	0.4144736842105263
2qiw	4	ps	2qiw_4_ps	0.2828947368421052
2qiw	5	ps	2qiw_5_ps	0.7730263157894737
2qiw	6	ps	2qiw_6_ps	0.3355263157894737
2qiw	7	ps	2qiw_7_ps	0.8552631578947368
2qiw	8	ps	2qiw_8_ps	0.4440789473684211
2qiw	9	ps	2qiw_9_ps	0.4901315789473684
2qiw	10	ps	2qiw_10_ps	0.3256578947368421
2qiw	11	ps	2qiw_11_ps	0.8223684210526315
2qiw	12	ps	2qiw_12_ps	0.1973684210526315
2qiw	13	ps	2qiw_13_ps	0.3782894736842105
2qiw	14	ps	2qiw_14_ps	0.6447368421052632
2qiw	15	ps	2qiw_15_ps	0.25
2qiw	16	ps	2qiw_16_ps	0.7138157894736842
2qiw	17	ps	2qiw_17_ps	0.2664473684210526
2qiw	18	ps	2qiw_18_ps	0.1875
2qiw	19	ps	2qiw_19_ps	0.2467105263157894
2qiw	20	ps	2qiw_20_ps	0.8717105263157895
2qiw	21	ps	2qiw_21_ps	0.2105263157894736
2qiw	22	ps	2qiw_22_ps	0.2894736842105263
2qiw	23	ps	2qiw_23_ps	0.2236842105263158
2qiw	24	ps	2qiw_24_ps	0.2730263157894737
2qiw	25	ps	2qiw_25_ps	0.2894736842105263
2qiw	26	ps	2qiw_26_ps	0.5230263157894737
2qiw	27	ps	2qiw_27_ps	0.9473684210526316
2qiw	28	ps	2qiw_28_ps	0.2532894736842105
2qiw	29	ps	2qiw_29_ps	0.8157894736842105
2qiw	30	ps	2qiw_30_ps	0.6085526315789473
2qiw	31	ps	2qiw_31_ps	0.8618421052631579
2qiw	32	ps	2qiw_32_ps	0.2401315789473684
2qiw	33	ps	2qiw_33_ps	0.7927631578947368
2qiw	34	ps	2qiw_34_ps	0.3355263157894737
2qiw	35	ps	2qiw_35_ps	0.8552631578947368
2qiw	36	ps	2qiw_36_ps	0.8421052631578947
2qiw	37	ps	2qiw_37_ps	0.9177631578947368
2qiw	38	ps	2qiw_38_ps	0.3980263157894737
2qiw	39	ps	2qiw_39_ps	0.2401315789473684
2qiw	40	ps	2qiw_40_ps	0.9572368421052632
2qiw	41	ps	2qiw_41_ps	0.2894736842105263
2qiw	42	ps	2qiw_42_ps	0.2828947368421052
2qiw	43	ps	2qiw_43_ps	0.4078947368421052
2qiw	44	ps	2qiw_44_ps	0.3322368421052631
2qiw	45	ps	2qiw_45_ps	0.4046052631578947
2qiw	46	ps	2qiw_46_ps	0.3190789473684211
2qiw	47	ps	2qiw_47_ps	0.8717105263157895
2qiw	48	ps	2qiw_48_ps	0.2401315789473684
2qiw	49	ps	2qiw_49_ps	0.2171052631578947
2qq8	0	ps	2qq8_0_ps	0.2730263157894737
2qq8	1	ps	2qq8_1_ps	0.2171052631578947
2qq8	2	ps	2qq8_2_ps	0.3618421052631579
2qq8	3	ps	2qq8_3_ps	0.2171052631578947
2qq8	4	ps	2qq8_4_ps	0.2894736842105263
2qq8	5	ps	2qq8_5_ps	0.3815789473684211
2qq8	6	ps	2qq8_6_ps	0.2236842105263158
2qq8	7	ps	2qq8_7_ps	0.1875
2qq8	8	ps	2qq8_8_ps	0.3486842105263157
2qq8	9	ps	2qq8_9_ps	0.2171052631578947
2qq8	10	ps	2qq8_10_ps	0.2434210526315789
2qq8	11	ps	2qq8_11_ps	0.2993421052631579
2qq8	12	ps	2qq8_12_ps	0.2796052631578947
2qq8	13	ps	2qq8_13_ps	0.3355263157894737
2qq8	14	ps	2qq8_14_ps	0.2401315789473684
2qq8	15	ps	2qq8_15_ps	0.2203947368421052
2qq8	16	ps	2qq8_16_ps	0.2105263157894736
2qq8	17	ps	2qq8_17_ps	0.3684210526315789
2qq8	18	ps	2qq8_18_ps	0.2039473684210526
2qq8	19	ps	2qq8_19_ps	0.4276315789473684
2qq8	20	ps	2qq8_20_ps	0.4769736842105263
2qq8	21	ps	2qq8_21_ps	0.2039473684210526
2qq8	22	ps	2qq8_22_ps	0.3092105263157895
2qq8	23	ps	2qq8_23_ps	0.3519736842105263
2qq8	24	ps	2qq8_24_ps	0.194079
2qq8	25	ps	2qq8_25_ps	0.3157894736842105
2qq8	26	ps	2qq8_26_ps	0.1348684210526315
2qq8	27	ps	2qq8_27_ps	0.2039473684210526
2qq8	28	ps	2qq8_28_ps	0.4440789473684211
2qq8	29	ps	2qq8_29_ps	0.2072368421052631
2qq8	30	ps	2qq8_30_ps	0.2828947368421052
2qq8	31	ps	2qq8_31_ps	0.5296052631578947
2qq8	32	ps	2qq8_32_ps	0.4078947368421052
2qq8	33	ps	2qq8_33_ps	0.4210526315789473
2qq8	34	ps	2qq8_34_ps	0.3421052631578947
2qq8	35	ps	2qq8_35_ps	0.1710526315789473
2qq8	36	ps	2qq8_36_ps	0.3815789473684211
2qq8	37	ps	2qq8_37_ps	0.4210526315789473
2qq8	38	ps	2qq8_38_ps	0.2763157894736842
2qq8	39	ps	2qq8_39_ps	0.3815789473684211
2qq8	40	ps	2qq8_40_ps	0.2796052631578947
2qq8	41	ps	2qq8_41_ps	0.2828947368421052
2qq8	42	ps	2qq8_42_ps	0.4078947368421052
2qq8	43	ps	2qq8_43_ps	0.4144736842105263
2qq8	44	ps	2qq8_44_ps	0.1907894736842105
2qq8	45	ps	2qq8_45_ps	0.1875
2qq8	46	ps	2qq8_46_ps	0.4177631578947368
2qq8	47	ps	2qq8_47_ps	0.4802631578947368
2qq8	48	ps	2qq8_48_ps	0.2006578947368421
2qq8	49	ps	2qq8_49_ps	0.1973684210526315
3c8v	0	ps	3c8v_0_ps	0.2006578947368421
3c8v	1	ps	3c8v_1_ps	0.7664473684210527
3c8v	2	ps	3c8v_2_ps	0.2236842105263158
3c8v	3	ps	3c8v_3_ps	0.3618421052631579
3c8v	4	ps	3c8v_4_ps	0.9638157894736842
3c8v	5	ps	3c8v_5_ps	0.9605263157894736
3c8v	6	ps	3c8v_6_ps	0.9671052631578948
3c8v	7	ps	3c8v_7_ps	0.2302631578947368
3c8v	8	ps	3c8v_8_ps	0.950658
3c8v	9	ps	3c8v_9_ps	0.9605263157894736
3c8v	10	ps	3c8v_10_ps	0.9407894736842104
3c8v	11	ps	3c8v_11_ps	0.9605263157894736
3c8v	12	ps	3c8v_12_ps	0.4013157894736842
3c8v	13	ps	3c8v_13_ps	0.8782894736842105
3c8v	14	ps	3c8v_14_ps	0.8157894736842105
3c8v	15	ps	3c8v_15_ps	0.3947368421052631
3c8v	16	ps	3c8v_16_ps	0.3092105263157895
3c8v	17	ps	3c8v_17_ps	0.3157894736842105
3c8v	18	ps	3c8v_18_ps	0.2565789473684211
3c8v	19	ps	3c8v_19_ps	0.9111842105263158
3c8v	20	ps	3c8v_20_ps	0.3026315789473684
3c8v	21	ps	3c8v_21_ps	0.3519736842105263
3c8v	22	ps	3c8v_22_ps	0.8552631578947368
3c8v	23	ps	3c8v_23_ps	0.7467105263157895
3c8v	24	ps	3c8v_24_ps	0.8980263157894737
3c8v	25	ps	3c8v_25_ps	0.8980263157894737
3c8v	26	ps	3c8v_26_ps	0.3519736842105263
3c8v	27	ps	3c8v_27_ps	0.3125
3c8v	28	ps	3c8v_28_ps	0.9802631578947368
3c8v	29	ps	3c8v_29_ps	0.5921052631578947
3c8v	30	ps	3c8v_30_ps	0.5953947368421053
3c8v	31	ps	3c8v_31_ps	0.9342105263157896
3c8v	32	ps	3c8v_32_ps	0.9901315789473684
3c8v	33	ps	3c8v_33_ps	0.6019736842105263
3c8v	34	ps	3c8v_34_ps	0.944079
3c8v	35	ps	3c8v_35_ps	0.9703947368421052
3c8v	36	ps	3c8v_36_ps	0.5657894736842105
3c8v	37	ps	3c8v_37_ps	0.9407894736842104
3c8v	38	ps	3c8v_38_ps	0.9605263157894736
3c8v	39	ps	3c8v_39_ps	0.9769736842105264
3c8v	40	ps	3c8v_40_ps	0.4144736842105263
3c8v	41	ps	3c8v_41_ps	0.4967105263157895
3c8v	42	ps	3c8v_42_ps	0.2730263157894737
3c8v	43	ps	3c8v_43_ps	0.3585526315789473
3c8v	44	ps	3c8v_44_ps	0.9572368421052632
3c8v	45	ps	3c8v_45_ps	0.2368421052631578
3c8v	46	ps	3c8v_46_ps	0.8914473684210527
3c8v	47	ps	3c8v_47_ps	0.6381578947368421
3c8v	48	ps	3c8v_48_ps	0.2072368421052631
3c8v	49	ps	3c8v_49_ps	0.2861842105263157
3ewk	0	ps	3ewk_0_ps	0.2279411764705882
3ewk	1	ps	3ewk_1_ps	0.3051470588235294
3ewk	2	ps	3ewk_2_ps	0.4264705882352941
3ewk	3	ps	3ewk_3_ps	0.2977941176470588
3ewk	4	ps	3ewk_4_ps	0.9522058823529412
3ewk	5	ps	3ewk_5_ps	0.3125
3ewk	6	ps	3ewk_6_ps	0.8051470588235294
3ewk	7	ps	3ewk_7_ps	0.9779411764705882
3ewk	8	ps	3ewk_8_ps	0.9264705882352942
3ewk	9	ps	3ewk_9_ps	0.9080882352941176
3ewk	10	ps	3ewk_10_ps	0.4669117647058823
3ewk	11	ps	3ewk_11_ps	0.8602941176470589
3ewk	12	ps	3ewk_12_ps	0.9117647058823528
3ewk	13	ps	3ewk_13_ps	0.875
3ewk	14	ps	3ewk_14_ps	0.9632352941176472
3ewk	15	ps	3ewk_15_ps	0.4264705882352941
3ewk	16	ps	3ewk_16_ps	0.4926470588235294
3ewk	17	ps	3ewk_17_ps	0.3676470588235294
3ewk	18	ps	3ewk_18_ps	0.8639705882352942
3ewk	19	ps	3ewk_19_ps	0.4632352941176471
3ewk	20	ps	3ewk_20_ps	0.6470588235294118
3ewk	21	ps	3ewk_21_ps	0.4411764705882353
3ewk	22	ps	3ewk_22_ps	0.6507352941176471
3ewk	23	ps	3ewk_23_ps	0.2610294117647059
3ewk	24	ps	3ewk_24_ps	0.5220588235294118
3ewk	25	ps	3ewk_25_ps	0.2683823529411764
3ewk	26	ps	3ewk_26_ps	0.7867647058823529
3ewk	27	ps	3ewk_27_ps	0.3235294117647059
3ewk	28	ps	3ewk_28_ps	0.9779411764705882
3ewk	29	ps	3ewk_29_ps	0.375
3ewk	30	ps	3ewk_30_ps	0.3382352941176471
3ewk	31	ps	3ewk_31_ps	0.9705882352941176
3ewk	32	ps	3ewk_32_ps	0.9522058823529412
3ewk	33	ps	3ewk_33_ps	0.9889705882352942
3ewk	34	ps	3ewk_34_ps	0.2463235294117647
3ewk	35	ps	3ewk_35_ps	0.4926470588235294
3ewk	36	ps	3ewk_36_ps	0.7205882352941176
3ewk	37	ps	3ewk_37_ps	0.9595588235294118
3ewk	38	ps	3ewk_38_ps	0.3602941176470588
3ewk	39	ps	3ewk_39_ps	0.3823529411764705
3ewk	40	ps	3ewk_40_ps	0.9816176470588236
3ewk	41	ps	3ewk_41_ps	0.8602941176470589
3ewk	42	ps	3ewk_42_ps	0.3419117647058823
3ewk	43	ps	3ewk_43_ps	0.4705882352941176
3ewk	44	ps	3ewk_44_ps	0.3308823529411764
3ewk	45	ps	3ewk_45_ps	0.2095588235294117
3ewk	46	ps	3ewk_46_ps	0.6617647058823529
3ewk	47	ps	3ewk_47_ps	0.9558823529411764
3ewk	48	ps	3ewk_48_ps	0.9852941176470588
3ewk	49	ps	3ewk_49_ps	0.3235294117647059
3h25	0	ps	3h25_0_ps	0.7625
3h25	1	ps	3h25_1_ps	0.953125
3h25	2	ps	3h25_2_ps	0.95
3h25	3	ps	3h25_3_ps	0.928125
3h25	4	ps	3h25_4_ps	0.94375
3h25	5	ps	3h25_5_ps	0.95
3h25	6	ps	3h25_6_ps	0.540625
3h25	7	ps	3h25_7_ps	0.18125
3h25	8	ps	3h25_8_ps	0.478125
3h25	9	ps	3h25_9_ps	0.275
3h25	10	ps	3h25_10_ps	0.953125
3h25	11	ps	3h25_11_ps	0.86875
3h25	12	ps	3h25_12_ps	0.95
3h25	13	ps	3h25_13_ps	0.478125
3h25	14	ps	3h25_14_ps	0.403125
3h25	15	ps	3h25_15_ps	0.75625
3h25	16	ps	3h25_16_ps	0.89375
3h25	17	ps	3h25_17_ps	0.29375
3h25	18	ps	3h25_18_ps	0.9375
3h25	19	ps	3h25_19_ps	0.934375
3h25	20	ps	3h25_20_ps	0.9375
3h25	21	ps	3h25_21_ps	0.940625
3h25	22	ps	3h25_22_ps	0.775
3h25	23	ps	3h25_23_ps	0.94375
3h25	24	ps	3h25_24_ps	0.2
3h25	25	ps	3h25_25_ps	0.946875
3h25	26	ps	3h25_26_ps	0.440625
3h25	27	ps	3h25_27_ps	0.946875
3h25	28	ps	3h25_28_ps	0.4625
3h25	29	ps	3h25_29_ps	0.184375
3h25	30	ps	3h25_30_ps	0.953125
3h25	31	ps	3h25_31_ps	0.953125
3h25	32	ps	3h25_32_ps	0.296875
3h25	33	ps	3h25_33_ps	0.3625
3h25	34	ps	3h25_34_ps	0.95
3h25	35	ps	3h25_35_ps	0.675
3h25	36	ps	3h25_36_ps	0.428125
3h25	37	ps	3h25_37_ps	0.54375
3h25	38	ps	3h25_38_ps	0.965625
3h25	39	ps	3h25_39_ps	0.31875
3h25	40	ps	3h25_40_ps	0.94375
3h25	41	ps	3h25_41_ps	0.95
3h25	42	ps	3h25_42_ps	0.653125
3h25	43	ps	3h25_43_ps	0.953125
3h25	44	ps	3h25_44_ps	0.134375
3h25	45	ps	3h25_45_ps	0.95
3h25	46	ps	3h25_46_ps	0.95
3h25	47	ps	3h25_47_ps	0.303125
3h25	48	ps	3h25_48_ps	0.571875
3h25	49	ps	3h25_49_ps	0.96875
3m9q	0	ps	3m9q_0_ps	0.5183823529411765
3m9q	1	ps	3m9q_1_ps	0.2830882352941176
3m9q	2	ps	3m9q_2_ps	0.9669117647058824
3m9q	3	ps	3m9q_3_ps	0.2647058823529412
3m9q	4	ps	3m9q_4_ps	0.5147058823529411
3m9q	5	ps	3m9q_5_ps	0.375
3m9q	6	ps	3m9q_6_ps	0.9889705882352942
3m9q	7	ps	3m9q_7_ps	0.3933823529411764
3m9q	8	ps	3m9q_8_ps	0.2463235294117647
3m9q	9	ps	3m9q_9_ps	0.2610294117647059
3m9q	10	ps	3m9q_10_ps	0.3051470588235294
3m9q	11	ps	3m9q_11_ps	0.9558823529411764
3m9q	12	ps	3m9q_12_ps	0.3235294117647059
3m9q	13	ps	3m9q_13_ps	0.7683823529411765
3m9q	14	ps	3m9q_14_ps	0.2904411764705882
3m9q	15	ps	3m9q_15_ps	0.5441176470588235
3m9q	16	ps	3m9q_16_ps	0.8161764705882353
3m9q	17	ps	3m9q_17_ps	0.6213235294117647
3m9q	18	ps	3m9q_18_ps	0.8125
3m9q	19	ps	3m9q_19_ps	0.9264705882352942
3m9q	20	ps	3m9q_20_ps	0.9375
3m9q	21	ps	3m9q_21_ps	0.9926470588235294
3m9q	22	ps	3m9q_22_ps	0.9705882352941176
3m9q	23	ps	3m9q_23_ps	0.2720588235294117
3m9q	24	ps	3m9q_24_ps	0.5698529411764706
3m9q	25	ps	3m9q_25_ps	0.9632352941176472
3m9q	26	ps	3m9q_26_ps	0.9779411764705882
3m9q	27	ps	3m9q_27_ps	0.3235294117647059
3m9q	28	ps	3m9q_28_ps	0.9889705882352942
3m9q	29	ps	3m9q_29_ps	0.9889705882352942
3m9q	30	ps	3m9q_30_ps	0.9889705882352942
3m9q	31	ps	3m9q_31_ps	0.9852941176470588
3m9q	32	ps	3m9q_32_ps	0.4816176470588235
3m9q	33	ps	3m9q_33_ps	0.3161764705882353
3m9q	34	ps	3m9q_34_ps	0.3051470588235294
3m9q	35	ps	3m9q_35_ps	0.5220588235294118
3m9q	36	ps	3m9q_36_ps	0.9889705882352942
3m9q	37	ps	3m9q_37_ps	0.4779411764705882
3m9q	38	ps	3m9q_38_ps	0.9926470588235294
3m9q	39	ps	3m9q_39_ps	0.4154411764705882
3m9q	40	ps	3m9q_40_ps	0.7536764705882353
3m9q	41	ps	3m9q_41_ps	0.9889705882352942
3m9q	42	ps	3m9q_42_ps	0.9742647058823528
3m9q	43	ps	3m9q_43_ps	0.2941176470588235
3m9q	44	ps	3m9q_44_ps	0.2647058823529412
3m9q	45	ps	3m9q_45_ps	0.5772058823529411
3m9q	46	ps	3m9q_46_ps	0.7830882352941176
3m9q	47	ps	3m9q_47_ps	0.2536764705882353
3m9q	48	ps	3m9q_48_ps	0.8860294117647058
3m9q	49	ps	3m9q_49_ps	0.9889705882352942
3sb1	0	ps	3sb1_0_ps	0.2125
3sb1	1	ps	3sb1_1_ps	0.29375
3sb1	2	ps	3sb1_2_ps	0.26875
3sb1	3	ps	3sb1_3_ps	0.2875
3sb1	4	ps	3sb1_4_ps	0.5125
3sb1	5	ps	3sb1_5_ps	0.184375
3sb1	6	ps	3sb1_6_ps	0.48125
3sb1	7	ps	3sb1_7_ps	0.246875
3sb1	8	ps	3sb1_8_ps	0.921875
3sb1	9	ps	3sb1_9_ps	0.365625
3sb1	10	ps	3sb1_10_ps	0.9375
3sb1	11	ps	3sb1_11_ps	0.884375
3sb1	12	ps	3sb1_12_ps	0.521875
3sb1	13	ps	3sb1_13_ps	0.840625
3sb1	14	ps	3sb1_14_ps	0.934375
3sb1	15	ps	3sb1_15_ps	0.234375
3sb1	16	ps	3sb1_16_ps	0.734375
3sb1	17	ps	3sb1_17_ps	0.365625
3sb1	18	ps	3sb1_18_ps	0.575
3sb1	19	ps	3sb1_19_ps	0.265625
3sb1	20	ps	3sb1_20_ps	0.34375
3sb1	21	ps	3sb1_21_ps	0.53125
3sb1	22	ps	3sb1_22_ps	0.275
3sb1	23	ps	3sb1_23_ps	0.353125
3sb1	24	ps	3sb1_24_ps	0.2625
3sb1	25	ps	3sb1_25_ps	0.771875
3sb1	26	ps	3sb1_26_ps	0.290625
3sb1	27	ps	3sb1_27_ps	0.9625
3sb1	28	ps	3sb1_28_ps	0.284375
3sb1	29	ps	3sb1_29_ps	0.4625
3sb1	30	ps	3sb1_30_ps	0.25
3sb1	31	ps	3sb1_31_ps	0.390625
3sb1	32	ps	3sb1_32_ps	0.215625
3sb1	33	ps	3sb1_33_ps	0.834375
3sb1	34	ps	3sb1_34_ps	0.48125
3sb1	35	ps	3sb1_35_ps	0.734375
3sb1	36	ps	3sb1_36_ps	0.30625
3sb1	37	ps	3sb1_37_ps	0.665625
3sb1	38	ps	3sb1_38_ps	0.64375
3sb1	39	ps	3sb1_39_ps	0.265625
3sb1	40	ps	3sb1_40_ps	0.33125
3sb1	41	ps	3sb1_41_ps	0.890625
3sb1	42	ps	3sb1_42_ps	0.853125
3sb1	43	ps	3sb1_43_ps	0.95
3sb1	44	ps	3sb1_44_ps	0.909375
3sb1	45	ps	3sb1_45_ps	0.909375
3sb1	46	ps	3sb1_46_ps	0.43125
3sb1	47	ps	3sb1_47_ps	0.496875
3sb1	48	ps	3sb1_48_ps	0.440625
3sb1	49	ps	3sb1_49_ps	0.95625
3w68	0	ps	3w68_0_ps	0.4208333333333333
3w68	1	ps	3w68_1_ps	0.475
3w68	2	ps	3w68_2_ps	0.2833333333333333
3w68	3	ps	3w68_3_ps	0.2791666666666667
3w68	4	ps	3w68_4_ps	0.3791666666666666
3w68	5	ps	3w68_5_ps	0.4083333333333333
3w68	6	ps	3w68_6_ps	0.3125
3w68	7	ps	3w68_7_ps	0.425
3w68	8	ps	3w68_8_ps	0.3958333333333333
3w68	9	ps	3w68_9_ps	0.3208333333333333
3w68	10	ps	3w68_10_ps	0.4583333333333333
3w68	11	ps	3w68_11_ps	0.3916666666666666
3w68	12	ps	3w68_12_ps	0.3916666666666666
3w68	13	ps	3w68_13_ps	0.4208333333333333
3w68	14	ps	3w68_14_ps	0.3125
3w68	15	ps	3w68_15_ps	0.4666666666666667
3w68	16	ps	3w68_16_ps	0.3666666666666666
3w68	17	ps	3w68_17_ps	0.375
3w68	18	ps	3w68_18_ps	0.35
3w68	19	ps	3w68_19_ps	0.3916666666666666
3w68	20	ps	3w68_20_ps	0.4416666666666666
3w68	21	ps	3w68_21_ps	0.4708333333333333
3w68	22	ps	3w68_22_ps	0.3541666666666667
3w68	23	ps	3w68_23_ps	0.3416666666666667
3w68	24	ps	3w68_24_ps	0.2958333333333333
3w68	25	ps	3w68_25_ps	0.4666666666666667
3w68	26	ps	3w68_26_ps	0.4166666666666667
3w68	27	ps	3w68_27_ps	0.3875
3w68	28	ps	3w68_28_ps	0.425
3w68	29	ps	3w68_29_ps	0.4541666666666666
3w68	30	ps	3w68_30_ps	0.45
3w68	31	ps	3w68_31_ps	0.4458333333333333
3w68	32	ps	3w68_32_ps	0.35
3w68	33	ps	3w68_33_ps	0.4625
3w68	34	ps	3w68_34_ps	0.4208333333333333
3w68	35	ps	3w68_35_ps	0.5416666666666666
3w68	36	ps	3w68_36_ps	0.4083333333333333
3w68	37	ps	3w68_37_ps	0.3041666666666666
3w68	38	ps	3w68_38_ps	0.3416666666666667
3w68	39	ps	3w68_39_ps	0.3041666666666666
3w68	40	ps	3w68_40_ps	0.3125
3w68	41	ps	3w68_41_ps	0.4083333333333333
3w68	42	ps	3w68_42_ps	0.5583333333333333
3w68	43	ps	3w68_43_ps	0.4166666666666667
3w68	44	ps	3w68_44_ps	0.4583333333333333
3w68	45	ps	3w68_45_ps	0.4083333333333333
3w68	46	ps	3w68_46_ps	0.3333333333333333
3w68	47	ps	3w68_47_ps	0.3041666666666666
3w68	48	ps	3w68_48_ps	0.2666666666666666
3w68	49	ps	3w68_49_ps	0.3833333333333333
1n7d	0	ps	1n7d_0_ps	0.1294642857142857
1n7d	1	ps	1n7d_1_ps	0.1540178571428571
1n7d	2	ps	1n7d_2_ps	0.4375
1n7d	3	ps	1n7d_3_ps	0.2075892857142857
1n7d	4	ps	1n7d_4_ps	0.21875
1n7d	5	ps	1n7d_5_ps	0.203125
1n7d	6	ps	1n7d_6_ps	0.1852678571428571
1n7d	7	ps	1n7d_7_ps	0.1651785714285714
1n7d	8	ps	1n7d_8_ps	0.3058035714285714
1n7d	9	ps	1n7d_9_ps	0.1272321428571428
1n7d	10	ps	1n7d_10_ps	0.2165178571428571
1n7d	11	ps	1n7d_11_ps	0.296875
1n7d	12	ps	1n7d_12_ps	0.1316964285714285
1n7d	13	ps	1n7d_13_ps	0.1986607142857142
1n7d	14	ps	1n7d_14_ps	0.25
1n7d	15	ps	1n7d_15_ps	0.1674107142857142
1n7d	16	ps	1n7d_16_ps	0.4084821428571428
1n7d	17	ps	1n7d_17_ps	0.140625
1n7d	18	ps	1n7d_18_ps	0.1450892857142857
1n7d	19	ps	1n7d_19_ps	0.3013392857142857
1n7d	20	ps	1n7d_20_ps	0.2232142857142857
1n7d	21	ps	1n7d_21_ps	0.2991071428571428
1n7d	22	ps	1n7d_22_ps	0.28125
1n7d	23	ps	1n7d_23_ps	0.2276785714285714
1n7d	24	ps	1n7d_24_ps	0.125
1n7d	25	ps	1n7d_25_ps	0.1808035714285714
1n7d	26	ps	1n7d_26_ps	0.3125
1n7d	27	ps	1n7d_27_ps	0.3325892857142857
1n7d	28	ps	1n7d_28_ps	0.359375
1n7d	29	ps	1n7d_29_ps	0.2388392857142857
1n7d	30	ps	1n7d_30_ps	0.140625
1n7d	31	ps	1n7d_31_ps	0.2142857142857142
1n7d	32	ps	1n7d_32_ps	0.1696428571428571
1n7d	33	ps	1n7d_33_ps	0.265625
1n7d	34	ps	1n7d_34_ps	0.4263392857142857
1n7d	35	ps	1n7d_35_ps	0.1763392857142857
1n7d	36	ps	1n7d_36_ps	0.4040178571428571
1n7d	37	ps	1n7d_37_ps	0.0982143
1n7d	38	ps	1n7d_38_ps	0.2433035714285714
1n7d	39	ps	1n7d_39_ps	0.140625
1n7d	40	ps	1n7d_40_ps	0.1205357142857142
1n7d	41	ps	1n7d_41_ps	0.2522321428571428
1n7d	42	ps	1n7d_42_ps	0.1294642857142857
1n7d	43	ps	1n7d_43_ps	0.2723214285714285
1n7d	44	ps	1n7d_44_ps	0.1183035714285714
1n7d	45	ps	1n7d_45_ps	0.3035714285714285
1n7d	46	ps	1n7d_46_ps	0.328125
1n7d	47	ps	1n7d_47_ps	0.3950892857142857
1n7d	48	ps	1n7d_48_ps	0.1026785714285714
1n7d	49	ps	1n7d_49_ps	0.1808035714285714
5u1y	0	ps	5u1y_0_ps	0.5986842105263158
5u1y	1	ps	5u1y_1_ps	0.6776315789473685
5u1y	2	ps	5u1y_2_ps	0.1743421052631578
5u1y	3	ps	5u1y_3_ps	0.694079
5u1y	4	ps	5u1y_4_ps	0.7072368421052632
5u1y	5	ps	5u1y_5_ps	0.7171052631578947
5u1y	6	ps	5u1y_6_ps	0.6447368421052632
5u1y	7	ps	5u1y_7_ps	0.694079
5u1y	8	ps	5u1y_8_ps	0.3651315789473684
5u1y	9	ps	5u1y_9_ps	0.6414473684210527
5u1y	10	ps	5u1y_10_ps	0.6776315789473685
5u1y	11	ps	5u1y_11_ps	0.2993421052631579
5u1y	12	ps	5u1y_12_ps	0.6447368421052632
5u1y	13	ps	5u1y_13_ps	0.25
5u1y	14	ps	5u1y_14_ps	0.7039473684210527
5u1y	15	ps	5u1y_15_ps	0.5131578947368421
5u1y	16	ps	5u1y_16_ps	0.2697368421052631
5u1y	17	ps	5u1y_17_ps	0.5098684210526315
5u1y	18	ps	5u1y_18_ps	0.7138157894736842
5u1y	19	ps	5u1y_19_ps	0.4901315789473684
5u1y	20	ps	5u1y_20_ps	0.2598684210526316
5u1y	21	ps	5u1y_21_ps	0.5592105263157895
5u1y	22	ps	5u1y_22_ps	0.4638157894736842
5u1y	23	ps	5u1y_23_ps	0.3157894736842105
5u1y	24	ps	5u1y_24_ps	0.2236842105263158
5u1y	25	ps	5u1y_25_ps	0.6085526315789473
5u1y	26	ps	5u1y_26_ps	0.4144736842105263
5u1y	27	ps	5u1y_27_ps	0.8421052631578947
5u1y	28	ps	5u1y_28_ps	0.2894736842105263
5u1y	29	ps	5u1y_29_ps	0.6875
5u1y	30	ps	5u1y_30_ps	0.4144736842105263
5u1y	31	ps	5u1y_31_ps	0.1710526315789473
5u1y	32	ps	5u1y_32_ps	0.2467105263157894
5u1y	33	ps	5u1y_33_ps	0.6085526315789473
5u1y	34	ps	5u1y_34_ps	0.6973684210526315
5u1y	35	ps	5u1y_35_ps	0.7171052631578947
5u1y	36	ps	5u1y_36_ps	0.4144736842105263
5u1y	37	ps	5u1y_37_ps	0.7401315789473685
5u1y	38	ps	5u1y_38_ps	0.7203947368421053
5u1y	39	ps	5u1y_39_ps	0.3815789473684211
5u1y	40	ps	5u1y_40_ps	0.2335526315789473
5u1y	41	ps	5u1y_41_ps	0.7467105263157895
5u1y	42	ps	5u1y_42_ps	0.2664473684210526
5u1y	43	ps	5u1y_43_ps	0.6907894736842105
5u1y	44	ps	5u1y_44_ps	0.7401315789473685
5u1y	45	ps	5u1y_45_ps	0.375
5u1y	46	ps	5u1y_46_ps	0.6842105263157895
5u1y	47	ps	5u1y_47_ps	0.694079
5u1y	48	ps	5u1y_48_ps	0.5164473684210527
5u1y	49	ps	5u1y_49_ps	0.3256578947368421
1emn	0	ps	1emn_0_ps	0.1226851851851851
1emn	1	ps	1emn_1_ps	0.2638888888888889
1emn	2	ps	1emn_2_ps	0.3587962962962963
1emn	3	ps	1emn_3_ps	0.1504629629629629
1emn	4	ps	1emn_4_ps	0.1527777777777778
1emn	5	ps	1emn_5_ps	0.2337962962962963
1emn	6	ps	1emn_6_ps	0.1689814814814814
1emn	7	ps	1emn_7_ps	0.1134259259259259
1emn	8	ps	1emn_8_ps	0.3796296296296296
1emn	9	ps	1emn_9_ps	0.1412037037037037
1emn	10	ps	1emn_10_ps	0.0925926
1emn	11	ps	1emn_11_ps	0.1458333333333333
1emn	12	ps	1emn_12_ps	0.1944444444444444
1emn	13	ps	1emn_13_ps	0.1689814814814814
1emn	14	ps	1emn_14_ps	0.1712962962962963
1emn	15	ps	1emn_15_ps	0.3657407407407407
1emn	16	ps	1emn_16_ps	0.1481481481481481
1emn	17	ps	1emn_17_ps	0.2916666666666667
1emn	18	ps	1emn_18_ps	0.4143518518518518
1emn	19	ps	1emn_19_ps	0.1319444444444444
1emn	20	ps	1emn_20_ps	0.3773148148148148
1emn	21	ps	1emn_21_ps	0.2152777777777778
1emn	22	ps	1emn_22_ps	0.224537
1emn	23	ps	1emn_23_ps	0.1458333333333333
1emn	24	ps	1emn_24_ps	0.2476851851851851
1emn	25	ps	1emn_25_ps	0.3680555555555556
1emn	26	ps	1emn_26_ps	0.2129629629629629
1emn	27	ps	1emn_27_ps	0.1597222222222222
1emn	28	ps	1emn_28_ps	0.3217592592592592
1emn	29	ps	1emn_29_ps	0.1736111111111111
1emn	30	ps	1emn_30_ps	0.1273148148148148
1emn	31	ps	1emn_31_ps	0.1435185185185185
1emn	32	ps	1emn_32_ps	0.2175925925925926
1emn	33	ps	1emn_33_ps	0.2708333333333333
1emn	34	ps	1emn_34_ps	0.1875
1emn	35	ps	1emn_35_ps	0.4097222222222222
1emn	36	ps	1emn_36_ps	0.1851851851851851
1emn	37	ps	1emn_37_ps	0.4976851851851852
1emn	38	ps	1emn_38_ps	0.1712962962962963
1emn	39	ps	1emn_39_ps	0.1967592592592592
1emn	40	ps	1emn_40_ps	0.2824074074074074
1emn	41	ps	1emn_41_ps	0.1712962962962963
1emn	42	ps	1emn_42_ps	0.25
1emn	43	ps	1emn_43_ps	0.1273148148148148
1emn	44	ps	1emn_44_ps	0.2824074074074074
1emn	45	ps	1emn_45_ps	0.2754629629629629
1emn	46	ps	1emn_46_ps	0.2986111111111111
1emn	47	ps	1emn_47_ps	0.2037037037037037
1emn	48	ps	1emn_48_ps	0.2847222222222222
1emn	49	ps	1emn_49_ps	0.1412037037037037
1lql	0	ps	1lql_0_ps	0.0480769
1lql	1	ps	1lql_1_ps	0.0456731
1lql	2	ps	1lql_2_ps	0.1634615384615384
1lql	3	ps	1lql_3_ps	0.0360577
1lql	4	ps	1lql_4_ps	0.1177884615384615
1lql	5	ps	1lql_5_ps	0.0456731
1lql	6	ps	1lql_6_ps	0.2860576923076923
1lql	7	ps	1lql_7_ps	0.1394230769230769
1lql	8	ps	1lql_8_ps	0.2067307692307692
1lql	9	ps	1lql_9_ps	0.0192308
1lql	10	ps	1lql_10_ps	0.0456731
1lql	11	ps	1lql_11_ps	0.0336538
1lql	12	ps	1lql_12_ps	0.0504808
1lql	13	ps	1lql_13_ps	0.2331730769230769
1lql	14	ps	1lql_14_ps	0.1490384615384615
1lql	15	ps	1lql_15_ps	0.0528846
1lql	16	ps	1lql_16_ps	0.0793269
1lql	17	ps	1lql_17_ps	0.0408654
1lql	18	ps	1lql_18_ps	0.0408654
1lql	19	ps	1lql_19_ps	0.0456731
1lql	20	ps	1lql_20_ps	0.0480769
1lql	21	ps	1lql_21_ps	0.0192308
1lql	22	ps	1lql_22_ps	0.0360577
1lql	23	ps	1lql_23_ps	0.0504808
1lql	24	ps	1lql_24_ps	0.204327
1lql	25	ps	1lql_25_ps	0.0625
1lql	26	ps	1lql_26_ps	0.0528846
1lql	27	ps	1lql_27_ps	0.0528846
1lql	28	ps	1lql_28_ps	0.0216346
1lql	29	ps	1lql_29_ps	0.0600962
1lql	30	ps	1lql_30_ps	0.2211538461538461
1lql	31	ps	1lql_31_ps	0.0336538
1lql	32	ps	1lql_32_ps	0.0504808
1lql	33	ps	1lql_33_ps	0.0552885
1lql	34	ps	1lql_34_ps	0.0384615
1lql	35	ps	1lql_35_ps	0.3317307692307692
1lql	36	ps	1lql_36_ps	0.0288462
1lql	37	ps	1lql_37_ps	0.2932692307692308
1lql	38	ps	1lql_38_ps	0.0480769
1lql	39	ps	1lql_39_ps	0.0480769
1lql	40	ps	1lql_40_ps	0.0600962
1lql	41	ps	1lql_41_ps	0.1129807692307692
1lql	42	ps	1lql_42_ps	0.09375
1lql	43	ps	1lql_43_ps	0.0480769
1lql	44	ps	1lql_44_ps	0.0600962
1lql	45	ps	1lql_45_ps	0.0600962
1lql	46	ps	1lql_46_ps	0.09375
1lql	47	ps	1lql_47_ps	0.0504808
1lql	48	ps	1lql_48_ps	0.0264423
1lql	49	ps	1lql_49_ps	0.3894230769230769
1np6	0	ps	1np6_0_ps	0.0231481
1np6	1	ps	1np6_1_ps	0.0509259
1np6	2	ps	1np6_2_ps	0.0763889
1np6	3	ps	1np6_3_ps	0.0578704
1np6	4	ps	1np6_4_ps	0.037037
1np6	5	ps	1np6_5_ps	0.1111111111111111
1np6	6	ps	1np6_6_ps	0.0324074
1np6	7	ps	1np6_7_ps	0.1226851851851851
1np6	8	ps	1np6_8_ps	0.2569444444444444
1np6	9	ps	1np6_9_ps	0.3611111111111111
1np6	10	ps	1np6_10_ps	0.0717593
1np6	11	ps	1np6_11_ps	0.0300926
1np6	12	ps	1np6_12_ps	0.0509259
1np6	13	ps	1np6_13_ps	0.3171296296296296
1np6	14	ps	1np6_14_ps	0.0462963
1np6	15	ps	1np6_15_ps	0.0416667
1np6	16	ps	1np6_16_ps	0.0300926
1np6	17	ps	1np6_17_ps	0.0555556
1np6	18	ps	1np6_18_ps	0.0300926
1np6	19	ps	1np6_19_ps	0.2569444444444444
1np6	20	ps	1np6_20_ps	0.2916666666666667
1np6	21	ps	1np6_21_ps	0.0671296
1np6	22	ps	1np6_22_ps	0.287037
1np6	23	ps	1np6_23_ps	0.0532407
1np6	24	ps	1np6_24_ps	0.0277778
1np6	25	ps	1np6_25_ps	0.2986111111111111
1np6	26	ps	1np6_26_ps	0.2337962962962963
1np6	27	ps	1np6_27_ps	0.0509259
1np6	28	ps	1np6_28_ps	0.0324074
1np6	29	ps	1np6_29_ps	0.0300926
1np6	30	ps	1np6_30_ps	0.1782407407407407
1np6	31	ps	1np6_31_ps	0.0578704
1np6	32	ps	1np6_32_ps	0.0601852
1np6	33	ps	1np6_33_ps	0.3356481481481481
1np6	34	ps	1np6_34_ps	0.0740741
1np6	35	ps	1np6_35_ps	0.0925926
1np6	36	ps	1np6_36_ps	0.0231481
1np6	37	ps	1np6_37_ps	0.0416667
1np6	38	ps	1np6_38_ps	0.0416667
1np6	39	ps	1np6_39_ps	0.261574
1np6	40	ps	1np6_40_ps	0.037037
1np6	41	ps	1np6_41_ps	0.1504629629629629
1np6	42	ps	1np6_42_ps	0.025463
1np6	43	ps	1np6_43_ps	0.1921296296296296
1np6	44	ps	1np6_44_ps	0.0486111
1np6	45	ps	1np6_45_ps	0.1273148148148148
1np6	46	ps	1np6_46_ps	0.1412037037037037
1np6	47	ps	1np6_47_ps	0.1388888888888889
1np6	48	ps	1np6_48_ps	0.0347222
1np6	49	ps	1np6_49_ps	0.3055555555555556
1o6w	0	ps	1o6w_0_ps	0.0817308
1o6w	1	ps	1o6w_1_ps	0.1298076923076923
1o6w	2	ps	1o6w_2_ps	0.2211538461538461
1o6w	3	ps	1o6w_3_ps	0.0841346
1o6w	4	ps	1o6w_4_ps	0.1033653846153846
1o6w	5	ps	1o6w_5_ps	0.1033653846153846
1o6w	6	ps	1o6w_6_ps	0.0576923
1o6w	7	ps	1o6w_7_ps	0.1129807692307692
1o6w	8	ps	1o6w_8_ps	0.1081730769230769
1o6w	9	ps	1o6w_9_ps	0.141827
1o6w	10	ps	1o6w_10_ps	0.0697115
1o6w	11	ps	1o6w_11_ps	0.1177884615384615
1o6w	12	ps	1o6w_12_ps	0.1298076923076923
1o6w	13	ps	1o6w_13_ps	0.0793269
1o6w	14	ps	1o6w_14_ps	0.1370192307692307
1o6w	15	ps	1o6w_15_ps	0.2091346153846154
1o6w	16	ps	1o6w_16_ps	0.0745192
1o6w	17	ps	1o6w_17_ps	0.0625
1o6w	18	ps	1o6w_18_ps	0.3918269230769231
1o6w	19	ps	1o6w_19_ps	0.2596153846153846
1o6w	20	ps	1o6w_20_ps	0.204327
1o6w	21	ps	1o6w_21_ps	0.1274038461538461
1o6w	22	ps	1o6w_22_ps	0.173077
1o6w	23	ps	1o6w_23_ps	0.0889423
1o6w	24	ps	1o6w_24_ps	0.1129807692307692
1o6w	25	ps	1o6w_25_ps	0.1177884615384615
1o6w	26	ps	1o6w_26_ps	0.1538461538461538
1o6w	27	ps	1o6w_27_ps	0.1586538461538461
1o6w	28	ps	1o6w_28_ps	0.125
1o6w	29	ps	1o6w_29_ps	0.1875
1o6w	30	ps	1o6w_30_ps	0.1682692307692307
1o6w	31	ps	1o6w_31_ps	0.1057692307692307
1o6w	32	ps	1o6w_32_ps	0.1274038461538461
1o6w	33	ps	1o6w_33_ps	0.1466346153846154
1o6w	34	ps	1o6w_34_ps	0.1370192307692307
1o6w	35	ps	1o6w_35_ps	0.0480769
1o6w	36	ps	1o6w_36_ps	0.110577
1o6w	37	ps	1o6w_37_ps	0.0336538
1o6w	38	ps	1o6w_38_ps	0.1971153846153846
1o6w	39	ps	1o6w_39_ps	0.2019230769230769
1o6w	40	ps	1o6w_40_ps	0.0817308
1o6w	41	ps	1o6w_41_ps	0.0360577
1o6w	42	ps	1o6w_42_ps	0.173077
1o6w	43	ps	1o6w_43_ps	0.0913462
1o6w	44	ps	1o6w_44_ps	0.2475961538461538
1o6w	45	ps	1o6w_45_ps	0.2331730769230769
1o6w	46	ps	1o6w_46_ps	0.1057692307692307
1o6w	47	ps	1o6w_47_ps	0.141827
1o6w	48	ps	1o6w_48_ps	0.4302884615384615
1o6w	49	ps	1o6w_49_ps	0.0913462
1p9n	0	ps	1p9n_0_ps	0.1745689655172413
1p9n	1	ps	1p9n_1_ps	0.0775862
1p9n	2	ps	1p9n_2_ps	0.1724137931034483
1p9n	3	ps	1p9n_3_ps	0.0452586
1p9n	4	ps	1p9n_4_ps	0.0538793
1p9n	5	ps	1p9n_5_ps	0.0366379
1p9n	6	ps	1p9n_6_ps	0.2025862068965517
1p9n	7	ps	1p9n_7_ps	0.0603448
1p9n	8	ps	1p9n_8_ps	0.0323276
1p9n	9	ps	1p9n_9_ps	0.1120689655172413
1p9n	10	ps	1p9n_10_ps	0.0474138
1p9n	11	ps	1p9n_11_ps	0.0366379
1p9n	12	ps	1p9n_12_ps	0.1616379310344827
1p9n	13	ps	1p9n_13_ps	0.0193966
1p9n	14	ps	1p9n_14_ps	0.0797414
1p9n	15	ps	1p9n_15_ps	0.0280172
1p9n	16	ps	1p9n_16_ps	0.0344828
1p9n	17	ps	1p9n_17_ps	0.4137931034482758
1p9n	18	ps	1p9n_18_ps	0.1034482758620689
1p9n	19	ps	1p9n_19_ps	0.0646552
1p9n	20	ps	1p9n_20_ps	0.0344828
1p9n	21	ps	1p9n_21_ps	0.0366379
1p9n	22	ps	1p9n_22_ps	0.0323276
1p9n	23	ps	1p9n_23_ps	0.2801724137931034
1p9n	24	ps	1p9n_24_ps	0.0409483
1p9n	25	ps	1p9n_25_ps	0.049569
1p9n	26	ps	1p9n_26_ps	0.049569
1p9n	27	ps	1p9n_27_ps	0.1293103448275862
1p9n	28	ps	1p9n_28_ps	0.0797414
1p9n	29	ps	1p9n_29_ps	0.0969828
1p9n	30	ps	1p9n_30_ps	0.1099137931034482
1p9n	31	ps	1p9n_31_ps	0.2219827586206896
1p9n	32	ps	1p9n_32_ps	0.0172414
1p9n	33	ps	1p9n_33_ps	0.0280172
1p9n	34	ps	1p9n_34_ps	0.0366379
1p9n	35	ps	1p9n_35_ps	0.0668103
1p9n	36	ps	1p9n_36_ps	0.0538793
1p9n	37	ps	1p9n_37_ps	0.0711207
1p9n	38	ps	1p9n_38_ps	0.0323276
1p9n	39	ps	1p9n_39_ps	0.0387931
1p9n	40	ps	1p9n_40_ps	0.1293103448275862
1p9n	41	ps	1p9n_41_ps	0.0280172
1p9n	42	ps	1p9n_42_ps	0.2004310344827586
1p9n	43	ps	1p9n_43_ps	0.1206896551724138
1p9n	44	ps	1p9n_44_ps	0.0237069
1p9n	45	ps	1p9n_45_ps	0.0926724
1p9n	46	ps	1p9n_46_ps	0.2133620689655172
1p9n	47	ps	1p9n_47_ps	0.0344828
1p9n	48	ps	1p9n_48_ps	0.1034482758620689
1p9n	49	ps	1p9n_49_ps	0.0732759
1s7m	0	ps	1s7m_0_ps	0.1294642857142857
1s7m	1	ps	1s7m_1_ps	0.0111607
1s7m	2	ps	1s7m_2_ps	0.00892857
1s7m	3	ps	1s7m_3_ps	0.0959821
1s7m	4	ps	1s7m_4_ps	0
1s7m	5	ps	1s7m_5_ps	0.03125
1s7m	6	ps	1s7m_6_ps	0.09375
1s7m	7	ps	1s7m_7_ps	0.1383928571428571
1s7m	8	ps	1s7m_8_ps	0.15625
1s7m	9	ps	1s7m_9_ps	0.03125
1s7m	10	ps	1s7m_10_ps	0.0357143
1s7m	11	ps	1s7m_11_ps	0.03125
1s7m	12	ps	1s7m_12_ps	0.2455357142857142
1s7m	13	ps	1s7m_13_ps	0.0178571
1s7m	14	ps	1s7m_14_ps	0.25
1s7m	15	ps	1s7m_15_ps	0.03125
1s7m	16	ps	1s7m_16_ps	0.3236607142857143
1s7m	17	ps	1s7m_17_ps	0.0513393
1s7m	18	ps	1s7m_18_ps	0.0736607
1s7m	19	ps	1s7m_19_ps	0.6160714285714286
1s7m	20	ps	1s7m_20_ps	0.1294642857142857
1s7m	21	ps	1s7m_21_ps	0.1473214285714285
1s7m	22	ps	1s7m_22_ps	0.046875
1s7m	23	ps	1s7m_23_ps	0.2678571428571428
1s7m	24	ps	1s7m_24_ps	0.1004464285714285
1s7m	25	ps	1s7m_25_ps	0.4575892857142857
1s7m	26	ps	1s7m_26_ps	0.4129464285714285
1s7m	27	ps	1s7m_27_ps	0.3102678571428571
1s7m	28	ps	1s7m_28_ps	0.0758929
1s7m	29	ps	1s7m_29_ps	0.046875
1s7m	30	ps	1s7m_30_ps	0.4107142857142857
1s7m	31	ps	1s7m_31_ps	0.484375
1s7m	32	ps	1s7m_32_ps	0.1339285714285714
1s7m	33	ps	1s7m_33_ps	0.3816964285714285
1s7m	34	ps	1s7m_34_ps	0.0647321
1s7m	35	ps	1s7m_35_ps	0.0915179
1s7m	36	ps	1s7m_36_ps	0.0513393
1s7m	37	ps	1s7m_37_ps	0.046875
1s7m	38	ps	1s7m_38_ps	0.2790178571428571
1s7m	39	ps	1s7m_39_ps	0.578125
1s7m	40	ps	1s7m_40_ps	0.2366071428571428
1s7m	41	ps	1s7m_41_ps	0.0334821
1s7m	42	ps	1s7m_42_ps	0.0848214
1s7m	43	ps	1s7m_43_ps	0.0602679
1s7m	44	ps	1s7m_44_ps	0.0669643
1s7m	45	ps	1s7m_45_ps	0.0803571
1s7m	46	ps	1s7m_46_ps	0.0379464
1s7m	47	ps	1s7m_47_ps	0.0558036
1s7m	48	ps	1s7m_48_ps	0.5580357142857143
1s7m	49	ps	1s7m_49_ps	0.5558035714285714
2e45	0	ps	2e45_0_ps	0.1331521739130435
2e45	1	ps	2e45_1_ps	0.154891
2e45	2	ps	2e45_2_ps	0.0706522
2e45	3	ps	2e45_3_ps	0.3179347826086957
2e45	4	ps	2e45_4_ps	0.2798913043478261
2e45	5	ps	2e45_5_ps	0.233696
2e45	6	ps	2e45_6_ps	0.1684782608695652
2e45	7	ps	2e45_7_ps	0.125
2e45	8	ps	2e45_8_ps	0.4157608695652174
2e45	9	ps	2e45_9_ps	0.076087
2e45	10	ps	2e45_10_ps	0.1494565217391304
2e45	11	ps	2e45_11_ps	0.0978261
2e45	12	ps	2e45_12_ps	0.1141304347826086
2e45	13	ps	2e45_13_ps	0.1277173913043478
2e45	14	ps	2e45_14_ps	0.125
2e45	15	ps	2e45_15_ps	0.5244565217391305
2e45	16	ps	2e45_16_ps	0.076087
2e45	17	ps	2e45_17_ps	0.7146739130434783
2e45	18	ps	2e45_18_ps	0.0652174
2e45	19	ps	2e45_19_ps	0.0516304
2e45	20	ps	2e45_20_ps	0.1494565217391304
2e45	21	ps	2e45_21_ps	0.233696
2e45	22	ps	2e45_22_ps	0.1793478260869565
2e45	23	ps	2e45_23_ps	0.0380435
2e45	24	ps	2e45_24_ps	0.1766304347826087
2e45	25	ps	2e45_25_ps	0.1222826086956521
2e45	26	ps	2e45_26_ps	0.3233695652173913
2e45	27	ps	2e45_27_ps	0.296196
2e45	28	ps	2e45_28_ps	0.2527173913043478
2e45	29	ps	2e45_29_ps	0.0733696
2e45	30	ps	2e45_30_ps	0.0923913
2e45	31	ps	2e45_31_ps	0.1195652173913043
2e45	32	ps	2e45_32_ps	0.1413043478260869
2e45	33	ps	2e45_33_ps	0.5788043478260869
2e45	34	ps	2e45_34_ps	0.0679348
2e45	35	ps	2e45_35_ps	0.0923913
2e45	36	ps	2e45_36_ps	0.4375
2e45	37	ps	2e45_37_ps	0.0869565
2e45	38	ps	2e45_38_ps	0.2690217391304347
2e45	39	ps	2e45_39_ps	0.1494565217391304
2e45	40	ps	2e45_40_ps	0.171196
2e45	41	ps	2e45_41_ps	0.328804
2e45	42	ps	2e45_42_ps	0.0815217
2e45	43	ps	2e45_43_ps	0.6304347826086957
2e45	44	ps	2e45_44_ps	0.2635869565217391
2e45	45	ps	2e45_45_ps	0.8233695652173914
2e45	46	ps	2e45_46_ps	0.0570652
2e45	47	ps	2e45_47_ps	0.076087
2e45	48	ps	2e45_48_ps	0.2119565217391304
2e45	49	ps	2e45_49_ps	0.154891
2kxq	0	ps	2kxq_0_ps	0.4729166666666666
2kxq	1	ps	2kxq_1_ps	0.00625
2kxq	2	ps	2kxq_2_ps	0.05625
2kxq	3	ps	2kxq_3_ps	0.1395833333333333
2kxq	4	ps	2kxq_4_ps	0.0520833
2kxq	5	ps	2kxq_5_ps	0.16875
2kxq	6	ps	2kxq_6_ps	0.14375
2kxq	7	ps	2kxq_7_ps	0.2458333333333333
2kxq	8	ps	2kxq_8_ps	0.1083333333333333
2kxq	9	ps	2kxq_9_ps	0.675
2kxq	10	ps	2kxq_10_ps	0.00833333
2kxq	11	ps	2kxq_11_ps	0.0333333
2kxq	12	ps	2kxq_12_ps	0.03125
2kxq	13	ps	2kxq_13_ps	0.0291667
2kxq	14	ps	2kxq_14_ps	0.0604167
2kxq	15	ps	2kxq_15_ps	0.3458333333333333
2kxq	16	ps	2kxq_16_ps	0.4708333333333333
2kxq	17	ps	2kxq_17_ps	0.2625
2kxq	18	ps	2kxq_18_ps	0.3291666666666666
2kxq	19	ps	2kxq_19_ps	0.43125
2kxq	20	ps	2kxq_20_ps	0.23125
2kxq	21	ps	2kxq_21_ps	0.0895833
2kxq	22	ps	2kxq_22_ps	0.38125
2kxq	23	ps	2kxq_23_ps	0.5875
2kxq	24	ps	2kxq_24_ps	0.1875
2kxq	25	ps	2kxq_25_ps	0.2916666666666667
2kxq	26	ps	2kxq_26_ps	0.6020833333333333
2kxq	27	ps	2kxq_27_ps	0.5041666666666667
2kxq	28	ps	2kxq_28_ps	0.25625
2kxq	29	ps	2kxq_29_ps	0.625
2kxq	30	ps	2kxq_30_ps	0.6833333333333333
2kxq	31	ps	2kxq_31_ps	0.2041666666666666
2kxq	32	ps	2kxq_32_ps	0.6666666666666666
2kxq	33	ps	2kxq_33_ps	0.3770833333333333
2kxq	34	ps	2kxq_34_ps	0.1083333333333333
2kxq	35	ps	2kxq_35_ps	0.16875
2kxq	36	ps	2kxq_36_ps	0.14375
2kxq	37	ps	2kxq_37_ps	0.1166666666666666
2kxq	38	ps	2kxq_38_ps	0.0666667
2kxq	39	ps	2kxq_39_ps	0.025
2kxq	40	ps	2kxq_40_ps	0.18125
2kxq	41	ps	2kxq_41_ps	0.30625
2kxq	42	ps	2kxq_42_ps	0.0229167
2kxq	43	ps	2kxq_43_ps	0.2833333333333333
2kxq	44	ps	2kxq_44_ps	0.0625
2kxq	45	ps	2kxq_45_ps	0.1
2kxq	46	ps	2kxq_46_ps	0.0770833
2kxq	47	ps	2kxq_47_ps	0.0291667
2kxq	48	ps	2kxq_48_ps	0.1166666666666666
2kxq	49	ps	2kxq_49_ps	0.11875
1n7d		kcm		0.5066964285714286
1n7d		kcm		0.53125
1n7d		kcm		0.5558035714285714
1n7d		kcm		0.4888392857142857
1n7d		kcm		0.5446428571428571
1n7d		kcm		0.4933035714285714
1n7d		kcm		0.4665178571428571
1n7d		kcm		0.4709821428571428
1n7d		kcm		0.4977678571428571
1n7d		kcm		0.5267857142857143
1n7d		kcm		0.5066964285714286
1n7d		kcm		0.4933035714285714
1n7d		kcm		0.4709821428571428
1n7d		kcm		0.4910714285714285
1n7d		kcm		0.4888392857142857
1n7d		kcm		0.4910714285714285
1n7d		kcm		0.4888392857142857
1n7d		kcm		0.4799107142857143
1n7d		kcm		0.4933035714285714
1n7d		kcm		0.4933035714285714
1n7d		kcm		0.4799107142857143
1n7d		kcm		0.484375
1n7d		kcm		0.4821428571428571
1n7d		kcm		0.4732142857142857
1n7d		kcm		0.4732142857142857
1n7d		kcm		0.5267857142857143
1n7d		kcm		0.4754464285714285
1n7d		kcm		0.5
1n7d		kcm		0.4799107142857143
1n7d		kcm		0.484375
1n7d		kcm		0.4977678571428571
1n7d		kcm		0.4754464285714285
1n7d		kcm		0.421875
1n7d		kcm		0.4441964285714285
1n7d		kcm		0.5133928571428571
1n7d		kcm		0.515625
1n7d		kcm		0.5066964285714286
1n7d		kcm		0.4888392857142857
1n7d		kcm		0.4642857142857143
1n7d		kcm		0.4620535714285714
1n7d		kcm		0.4732142857142857
1n7d		kcm		0.4397321428571428
1n7d		kcm		0.4620535714285714
1n7d		kcm		0.5133928571428571
1n7d		kcm		0.4375
1n7d		kcm		0.4486607142857143
1n7d		kcm		0.4575892857142857
1n7d		kcm		0.4620535714285714
1n7d		kcm		0.4754464285714285
1n7d		kcm		0.4285714285714285
3clq		kcm		1
3clq		kcm		0.9914772727272728
3clq		kcm		1
3clq		kcm		0.9943181818181818
3clq		kcm		0.9801136363636364
3clq		kcm		0.9943181818181818
3clq		kcm		1
3clq		kcm		0.9943181818181818
3clq		kcm		0.9971590909090908
3clq		kcm		1
3clq		kcm		1
3clq		kcm		0.9914772727272728
3clq		kcm		0.9943181818181818
3clq		kcm		1
3clq		kcm		0.9971590909090908
3clq		kcm		0.9857954545454546
3clq		kcm		0.9857954545454546
3clq		kcm		0.9943181818181818
3clq		kcm		0.9943181818181818
3clq		kcm		0.9971590909090908
3clq		kcm		0.9914772727272728
3clq		kcm		0.9886363636363636
3clq		kcm		0.9886363636363636
3clq		kcm		0.9943181818181818
3clq		kcm		0.9943181818181818
3clq		kcm		0.9971590909090908
3clq		kcm		0.9943181818181818
3clq		kcm		0.9943181818181818
3clq		kcm		0.9914772727272728
3clq		kcm		0.9971590909090908
3clq		kcm		0.9914772727272728
3clq		kcm		0.9943181818181818
3clq		kcm		0.9744318181818182
3clq		kcm		0.9857954545454546
3clq		kcm		0.9971590909090908
3clq		kcm		0.9943181818181818
3clq		kcm		1
3clq		kcm		0.9744318181818182
3clq		kcm		0.9971590909090908
3clq		kcm		0.9801136363636364
3clq		kcm		0.9886363636363636
3clq		kcm		0.9971590909090908
3clq		kcm		0.9886363636363636
3clq		kcm		0.9971590909090908
3clq		kcm		0.9971590909090908
3clq		kcm		0.9801136363636364
3clq		kcm		0.9801136363636364
3clq		kcm		0.9857954545454546
3clq		kcm		0.9886363636363636
3clq		kcm		0.9971590909090908
1emn		kcm		0.7916666666666666
1emn		kcm		0.7870370370370371
1emn		kcm		0.7824074074074074
1emn		kcm		0.7592592592592593
1emn		kcm		0.6782407407407407
1emn		kcm		0.7569444444444444
1emn		kcm		0.7291666666666666
1emn		kcm		0.7384259259259259
1emn		kcm		0.6875
1emn		kcm		0.7407407407407407
1emn		kcm		0.7708333333333334
1emn		kcm		0.7430555555555556
1emn		kcm		0.7083333333333334
1emn		kcm		0.7569444444444444
1emn		kcm		0.7800925925925926
1emn		kcm		0.7476851851851852
1emn		kcm		0.7384259259259259
1emn		kcm		0.7592592592592593
1emn		kcm		0.75
1emn		kcm		0.7870370370370371
1emn		kcm		0.6851851851851852
1emn		kcm		0.6828703703703703
1emn		kcm		0.6921296296296297
1emn		kcm		0.7314814814814815
1emn		kcm		0.7569444444444444
1emn		kcm		0.6898148148148148
1emn		kcm		0.7662037037037037
1emn		kcm		0.6898148148148148
1emn		kcm		0.7476851851851852
1emn		kcm		0.6712962962962963
1emn		kcm		0.6689814814814815
1emn		kcm		0.7152777777777778
1emn		kcm		0.7731481481481481
1emn		kcm		0.7708333333333334
1emn		kcm		0.7870370370370371
1emn		kcm		0.7523148148148148
1emn		kcm		0.7546296296296297
1emn		kcm		0.7569444444444444
1emn		kcm		0.7476851851851852
1emn		kcm		0.7129629629629629
1emn		kcm		0.7106481481481481
1emn		kcm		0.7245370370370371
1emn		kcm		0.7430555555555556
1emn		kcm		0.7384259259259259
1emn		kcm		0.7199074074074074
1emn		kcm		0.7592592592592593
1emn		kcm		0.7523148148148148
1emn		kcm		0.6851851851851852
1emn		kcm		0.7106481481481481
1emn		kcm		0.7175925925925926
1lql		kcm		0.90625
1lql		kcm		0.8557692307692307
1lql		kcm		0.8293269230769231
1lql		kcm		0.8197115384615384
1lql		kcm		0.8269230769230769
1lql		kcm		0.7836538461538461
1lql		kcm		0.8052884615384616
1lql		kcm		0.875
1lql		kcm		0.8293269230769231
1lql		kcm		0.8221153846153846
1lql		kcm		0.8629807692307693
1lql		kcm		0.8100961538461539
1lql		kcm		0.8125
1lql		kcm		0.7427884615384616
1lql		kcm		0.8052884615384616
1lql		kcm		0.7163461538461539
1lql		kcm		0.7788461538461539
1lql		kcm		0.7764423076923077
1lql		kcm		0.8485576923076923
1lql		kcm		0.8389423076923077
1lql		kcm		0.8173076923076923
1lql		kcm		0.7475961538461539
1lql		kcm		0.8557692307692307
1lql		kcm		0.7668269230769231
1lql		kcm		0.7932692307692307
1lql		kcm		0.7548076923076923
1lql		kcm		0.75
1lql		kcm		0.78125
1lql		kcm		0.6923076923076923
1lql		kcm		0.7211538461538461
1lql		kcm		0.7043269230769231
1lql		kcm		0.7163461538461539
1lql		kcm		0.7524038461538461
1lql		kcm		0.8100961538461539
1lql		kcm		0.7331730769230769
1lql		kcm		0.7235576923076923
1lql		kcm		0.7668269230769231
1lql		kcm		0.7668269230769231
1lql		kcm		0.7596153846153846
1lql		kcm		0.7548076923076923
1lql		kcm		0.7860576923076923
1lql		kcm		0.7692307692307693
1lql		kcm		0.6947115384615384
1lql		kcm		0.7620192307692307
1lql		kcm		0.7355769230769231
1lql		kcm		0.7788461538461539
1lql		kcm		0.7043269230769231
1lql		kcm		0.7307692307692307
1lql		kcm		0.7403846153846154
1lql		kcm		0.6826923076923077
1msl		kcm		0.9097222222222222
1msl		kcm		0.8402777777777778
1msl		kcm		0.9027777777777778
1msl		kcm		0.9236111111111112
1msl		kcm		0.9027777777777778
1msl		kcm		0.8819444444444444
1msl		kcm		0.9513888888888888
1msl		kcm		0.9340277777777778
1msl		kcm		0.9270833333333334
1msl		kcm		0.9097222222222222
1msl		kcm		0.90625
1msl		kcm		0.9479166666666666
1msl		kcm		0.8923611111111112
1msl		kcm		0.8645833333333334
1msl		kcm		0.9270833333333334
1msl		kcm		0.9166666666666666
1msl		kcm		0.8888888888888888
1msl		kcm		0.8958333333333334
1msl		kcm		0.9166666666666666
1msl		kcm		0.8993055555555556
1msl		kcm		0.8993055555555556
1msl		kcm		0.9097222222222222
1msl		kcm		0.9166666666666666
1msl		kcm		0.8958333333333334
1msl		kcm		0.8611111111111112
1msl		kcm		0.8784722222222222
1msl		kcm		0.8680555555555556
1msl		kcm		0.8784722222222222
1msl		kcm		0.9097222222222222
1msl		kcm		0.8993055555555556
1msl		kcm		0.9131944444444444
1msl		kcm		0.8819444444444444
1msl		kcm		0.90625
1msl		kcm		0.875
1msl		kcm		0.9097222222222222
1msl		kcm		0.8958333333333334
1msl		kcm		0.9201388888888888
1msl		kcm		0.8888888888888888
1msl		kcm		0.9166666666666666
1msl		kcm		0.9097222222222222
1msl		kcm		0.90625
1msl		kcm		0.8888888888888888
1msl		kcm		0.9236111111111112
1msl		kcm		0.8333333333333334
1msl		kcm		0.8854166666666666
1msl		kcm		0.9201388888888888
1msl		kcm		0.8958333333333334
1msl		kcm		0.8333333333333334
1msl		kcm		0.9444444444444444
1msl		kcm		0.8263888888888888
1np6		kcm		0.7245370370370371
1np6		kcm		0.7013888888888888
1np6		kcm		0.7013888888888888
1np6		kcm		0.7245370370370371
1np6		kcm		0.7291666666666666
1np6		kcm		0.6689814814814815
1np6		kcm		0.7546296296296297
1np6		kcm		0.6736111111111112
1np6		kcm		0.6967592592592593
1np6		kcm		0.6944444444444444
1np6		kcm		0.6712962962962963
1np6		kcm		0.7037037037037037
1np6		kcm		0.7106481481481481
1np6		kcm		0.7430555555555556
1np6		kcm		0.6527777777777778
1np6		kcm		0.6828703703703703
1np6		kcm		0.6967592592592593
1np6		kcm		0.6944444444444444
1np6		kcm		0.7152777777777778
1np6		kcm		0.7291666666666666
1np6		kcm		0.6898148148148148
1np6		kcm		0.6712962962962963
1np6		kcm		0.6736111111111112
1np6		kcm		0.7314814814814815
1np6		kcm		0.6111111111111112
1np6		kcm		0.7013888888888888
1np6		kcm		0.7314814814814815
1np6		kcm		0.6782407407407407
1np6		kcm		0.7129629629629629
1np6		kcm		0.7106481481481481
1np6		kcm		0.6851851851851852
1np6		kcm		0.7222222222222222
1np6		kcm		0.7453703703703703
1np6		kcm		0.6712962962962963
1np6		kcm		0.6620370370370371
1np6		kcm		0.625
1np6		kcm		0.6736111111111112
1np6		kcm		0.6712962962962963
1np6		kcm		0.6990740740740741
1np6		kcm		0.6550925925925926
1np6		kcm		0.6597222222222222
1np6		kcm		0.6782407407407407
1np6		kcm		0.7129629629629629
1np6		kcm		0.6712962962962963
1np6		kcm		0.75
1np6		kcm		0.6805555555555556
1np6		kcm		0.7060185185185185
1np6		kcm		0.7152777777777778
1np6		kcm		0.7037037037037037
1np6		kcm		0.6759259259259259
1o6w		kcm		0.8725961538461539
1o6w		kcm		0.8076923076923077
1o6w		kcm		0.8028846153846154
1o6w		kcm		0.9206730769230768
1o6w		kcm		0.8028846153846154
1o6w		kcm		0.7980769230769231
1o6w		kcm		0.8052884615384616
1o6w		kcm		0.8052884615384616
1o6w		kcm		0.8173076923076923
1o6w		kcm		0.8100961538461539
1o6w		kcm		0.8653846153846154
1o6w		kcm		0.7403846153846154
1o6w		kcm		0.8076923076923077
1o6w		kcm		0.8413461538461539
1o6w		kcm		0.8149038461538461
1o6w		kcm		0.8197115384615384
1o6w		kcm		0.7283653846153846
1o6w		kcm		0.8052884615384616
1o6w		kcm		0.8173076923076923
1o6w		kcm		0.8341346153846154
1o6w		kcm		0.78125
1o6w		kcm		0.7788461538461539
1o6w		kcm		0.8149038461538461
1o6w		kcm		0.7331730769230769
1o6w		kcm		0.7764423076923077
1o6w		kcm		0.8317307692307693
1o6w		kcm		0.8173076923076923
1o6w		kcm		0.7307692307692307
1o6w		kcm		0.71875
1o6w		kcm		0.7644230769230769
1o6w		kcm		0.7596153846153846
1o6w		kcm		0.7836538461538461
1o6w		kcm		0.7668269230769231
1o6w		kcm		0.7331730769230769
1o6w		kcm		0.7980769230769231
1o6w		kcm		0.6995192307692307
1o6w		kcm		0.7115384615384616
1o6w		kcm		0.7427884615384616
1o6w		kcm		0.7163461538461539
1o6w		kcm		0.7235576923076923
1o6w		kcm		0.7307692307692307
1o6w		kcm		0.7307692307692307
1o6w		kcm		0.7692307692307693
1o6w		kcm		0.7884615384615384
1o6w		kcm		0.8100961538461539
1o6w		kcm		0.71875
1o6w		kcm		0.7163461538461539
1o6w		kcm		0.7764423076923077
1o6w		kcm		0.6875
1o6w		kcm		0.7596153846153846
1p9n		kcm		0.7176724137931034
1p9n		kcm		0.6939655172413793
1p9n		kcm		0.7155172413793104
1p9n		kcm		0.6702586206896551
1p9n		kcm		0.6767241379310345
1p9n		kcm		0.6745689655172413
1p9n		kcm		0.6767241379310345
1p9n		kcm		0.6831896551724138
1p9n		kcm		0.6982758620689655
1p9n		kcm		0.6185344827586207
1p9n		kcm		0.6099137931034483
1p9n		kcm		0.6788793103448276
1p9n		kcm		0.6422413793103449
1p9n		kcm		0.6810344827586207
1p9n		kcm		0.6422413793103449
1p9n		kcm		0.6896551724137931
1p9n		kcm		0.6939655172413793
1p9n		kcm		0.7133620689655172
1p9n		kcm		0.6573275862068966
1p9n		kcm		0.6443965517241379
1p9n		kcm		0.665948
1p9n		kcm		0.6551724137931034
1p9n		kcm		0.7133620689655172
1p9n		kcm		0.6422413793103449
1p9n		kcm		0.6831896551724138
1p9n		kcm		0.6637931034482759
1p9n		kcm		0.6293103448275862
1p9n		kcm		0.6616379310344828
1p9n		kcm		0.7133620689655172
1p9n		kcm		0.6314655172413793
1p9n		kcm		0.6400862068965517
1p9n		kcm		0.6961206896551724
1p9n		kcm		0.6530172413793104
1p9n		kcm		0.6918103448275862
1p9n		kcm		0.6228448275862069
1p9n		kcm		0.6314655172413793
1p9n		kcm		0.625
1p9n		kcm		0.646552
1p9n		kcm		0.7198275862068966
1p9n		kcm		0.6681034482758621
1p9n		kcm		0.6314655172413793
1p9n		kcm		0.625
1p9n		kcm		0.6681034482758621
1p9n		kcm		0.6357758620689655
1p9n		kcm		0.7004310344827587
1p9n		kcm		0.6357758620689655
1p9n		kcm		0.6853448275862069
1p9n		kcm		0.7068965517241379
1p9n		kcm		0.6939655172413793
1p9n		kcm		0.665948
1r5l		kcm		0.6583333333333333
1r5l		kcm		0.6875
1r5l		kcm		0.6625
1r5l		kcm		0.6875
1r5l		kcm		0.6
1r5l		kcm		0.6958333333333333
1r5l		kcm		0.6208333333333333
1r5l		kcm		0.5916666666666667
1r5l		kcm		0.65
1r5l		kcm		0.5791666666666667
1r5l		kcm		0.6375
1r5l		kcm		0.6666666666666666
1r5l		kcm		0.6416666666666667
1r5l		kcm		0.5583333333333333
1r5l		kcm		0.575
1r5l		kcm		0.5708333333333333
1r5l		kcm		0.7041666666666667
1r5l		kcm		0.6125
1r5l		kcm		0.6083333333333333
1r5l		kcm		0.625
1r5l		kcm		0.575
1r5l		kcm		0.6083333333333333
1r5l		kcm		0.5958333333333333
1r5l		kcm		0.6833333333333333
1r5l		kcm		0.5875
1r5l		kcm		0.5958333333333333
1r5l		kcm		0.5416666666666666
1r5l		kcm		0.5958333333333333
1r5l		kcm		0.5625
1r5l		kcm		0.5833333333333334
1r5l		kcm		0.5708333333333333
1r5l		kcm		0.55
1r5l		kcm		0.5625
1r5l		kcm		0.575
1r5l		kcm		0.55
1r5l		kcm		0.6125
1r5l		kcm		0.6083333333333333
1r5l		kcm		0.5875
1r5l		kcm		0.6
1r5l		kcm		0.6208333333333333
1r5l		kcm		0.5416666666666666
1r5l		kcm		0.5291666666666667
1r5l		kcm		0.5666666666666667
1r5l		kcm		0.5958333333333333
1r5l		kcm		0.6166666666666667
1r5l		kcm		0.5416666666666666
1r5l		kcm		0.6458333333333334
1r5l		kcm		0.6541666666666667
1r5l		kcm		0.5541666666666667
1r5l		kcm		0.5583333333333333
1s7m		kcm		0.9017857142857144
1s7m		kcm		0.8861607142857143
1s7m		kcm		0.8794642857142857
1s7m		kcm		0.8526785714285714
1s7m		kcm		0.8504464285714286
1s7m		kcm		0.8816964285714286
1s7m		kcm		0.8482142857142857
1s7m		kcm		0.828125
1s7m		kcm		0.8616071428571429
1s7m		kcm		0.8459821428571429
1s7m		kcm		0.828125
1s7m		kcm		0.8013392857142857
1s7m		kcm		0.8638392857142857
1s7m		kcm		0.8504464285714286
1s7m		kcm		0.8035714285714286
1s7m		kcm		0.828125
1s7m		kcm		0.8392857142857143
1s7m		kcm		0.8080357142857143
1s7m		kcm		0.8348214285714286
1s7m		kcm		0.8058035714285714
1s7m		kcm		0.8147321428571429
1s7m		kcm		0.8236607142857143
1s7m		kcm		0.8616071428571429
1s7m		kcm		0.7879464285714286
1s7m		kcm		0.8080357142857143
1s7m		kcm		0.828125
1s7m		kcm		0.8950892857142857
1s7m		kcm		0.8415178571428571
1s7m		kcm		0.8125
1s7m		kcm		0.8147321428571429
1s7m		kcm		0.8147321428571429
1s7m		kcm		0.8392857142857143
1s7m		kcm		0.8147321428571429
1s7m		kcm		0.8013392857142857
1s7m		kcm		0.859375
1s7m		kcm		0.7946428571428571
1s7m		kcm		0.8303571428571429
1s7m		kcm		0.8191964285714286
1s7m		kcm		0.8147321428571429
1s7m		kcm		0.8325892857142857
1s7m		kcm		0.8169642857142857
1s7m		kcm		0.8102678571428571
1s7m		kcm		0.8325892857142857
1s7m		kcm		0.84375
1s7m		kcm		0.8169642857142857
1s7m		kcm		0.7991071428571429
1s7m		kcm		0.8325892857142857
1s7m		kcm		0.8415178571428571
1s7m		kcm		0.859375
1s7m		kcm		0.84375
2e45		kcm		0.907609
2e45		kcm		0.8614130434782609
2e45		kcm		0.8260869565217391
2e45		kcm		0.8152173913043478
2e45		kcm		0.8260869565217391
2e45		kcm		0.7663043478260869
2e45		kcm		0.7608695652173914
2e45		kcm		0.7771739130434783
2e45		kcm		0.7608695652173914
2e45		kcm		0.8043478260869565
2e45		kcm		0.75
2e45		kcm		0.779891
2e45		kcm		0.7581521739130435
2e45		kcm		0.7554347826086957
2e45		kcm		0.7989130434782609
2e45		kcm		0.7336956521739131
2e45		kcm		0.7717391304347826
2e45		kcm		0.7391304347826086
2e45		kcm		0.7309782608695652
2e45		kcm		0.7445652173913043
2e45		kcm		0.7771739130434783
2e45		kcm		0.7527173913043478
2e45		kcm		0.7472826086956522
2e45		kcm		0.7364130434782609
2e45		kcm		0.7635869565217391
2e45		kcm		0.7472826086956522
2e45		kcm		0.8179347826086957
2e45		kcm		0.6983695652173914
2e45		kcm		0.6956521739130435
2e45		kcm		0.7255434782608695
2e45		kcm		0.7472826086956522
2e45		kcm		0.7554347826086957
2e45		kcm		0.7336956521739131
2e45		kcm		0.7527173913043478
2e45		kcm		0.7336956521739131
2e45		kcm		0.7255434782608695
2e45		kcm		0.717391
2e45		kcm		0.7364130434782609
2e45		kcm		0.7472826086956522
2e45		kcm		0.7309782608695652
2e45		kcm		0.7744565217391305
2e45		kcm		0.7146739130434783
2e45		kcm		0.75
2e45		kcm		0.7255434782608695
2e45		kcm		0.7336956521739131
2e45		kcm		0.7364130434782609
2e45		kcm		0.7092391304347826
2e45		kcm		0.7364130434782609
2e45		kcm		0.7554347826086957
2e45		kcm		0.717391
2kxq		kcm		0.7958333333333333
2kxq		kcm		0.7625
2kxq		kcm		0.71875
2kxq		kcm		0.8354166666666667
2kxq		kcm		0.7958333333333333
2kxq		kcm		0.7375
2kxq		kcm		0.6895833333333333
2kxq		kcm		0.6895833333333333
2kxq		kcm		0.7708333333333334
2kxq		kcm		0.7041666666666667
2kxq		kcm		0.7604166666666666
2kxq		kcm		0.7604166666666666
2kxq		kcm		0.7291666666666666
2kxq		kcm		0.725
2kxq		kcm		0.66875
2kxq		kcm		0.69375
2kxq		kcm		0.675
2kxq		kcm		0.6729166666666667
2kxq		kcm		0.7520833333333333
2kxq		kcm		0.7166666666666667
2kxq		kcm		0.6833333333333333
2kxq		kcm		0.69375
2kxq		kcm		0.7458333333333333
2kxq		kcm		0.7479166666666667
2kxq		kcm		0.66875
2kxq		kcm		0.6833333333333333
2kxq		kcm		0.68125
2kxq		kcm		0.6875
2kxq		kcm		0.7041666666666667
2kxq		kcm		0.7291666666666666
2kxq		kcm		0.7375
2kxq		kcm		0.6916666666666667
2kxq		kcm		0.725
2kxq		kcm		0.7166666666666667
2kxq		kcm		0.6708333333333333
2kxq		kcm		0.675
2kxq		kcm		0.68125
2kxq		kcm		0.71875
2kxq		kcm		0.6729166666666667
2kxq		kcm		0.7
2kxq		kcm		0.6770833333333334
2kxq		kcm		0.7020833333333333
2kxq		kcm		0.6979166666666666
2kxq		kcm		0.6625
2kxq		kcm		0.6895833333333333
2kxq		kcm		0.6645833333333333
2kxq		kcm		0.6583333333333333
2kxq		kcm		0.6875
2kxq		kcm		0.6708333333333333
2kxq		kcm		0.7041666666666667
2lkm		kcm		0.9852941176470588
2lkm		kcm		0.9705882352941176
2lkm		kcm		0.9411764705882352
2lkm		kcm		0.9705882352941176
2lkm		kcm		0.9742647058823528
2lkm		kcm		0.9816176470588236
2lkm		kcm		0.9632352941176472
2lkm		kcm		0.9742647058823528
2lkm		kcm		0.9779411764705882
2lkm		kcm		0.9742647058823528
2lkm		kcm		0.9852941176470588
2lkm		kcm		0.9779411764705882
2lkm		kcm		0.9595588235294118
2lkm		kcm		0.9595588235294118
2lkm		kcm		0.9669117647058824
2lkm		kcm		0.9595588235294118
2lkm		kcm		0.9889705882352942
2lkm		kcm		0.9375
2lkm		kcm		0.9411764705882352
2lkm		kcm		0.9632352941176472
2lkm		kcm		0.9448529411764706
2lkm		kcm		0.9595588235294118
2lkm		kcm		0.9485294117647058
2lkm		kcm		0.9522058823529412
2lkm		kcm		0.9595588235294118
2lkm		kcm		0.9595588235294118
2lkm		kcm		0.9485294117647058
2lkm		kcm		0.9338235294117648
2lkm		kcm		0.9816176470588236
2lkm		kcm		0.9558823529411764
2lkm		kcm		0.9669117647058824
2lkm		kcm		0.9632352941176472
2lkm		kcm		0.9522058823529412
2lkm		kcm		0.9779411764705882
2lkm		kcm		0.9375
2lkm		kcm		0.9411764705882352
2lkm		kcm		0.9338235294117648
2lkm		kcm		0.9558823529411764
2lkm		kcm		0.9742647058823528
2lkm		kcm		0.9117647058823528
2lkm		kcm		0.9485294117647058
2lkm		kcm		0.9375
2lkm		kcm		0.9338235294117648
2lkm		kcm		0.9669117647058824
2lkm		kcm		0.9669117647058824
2lkm		kcm		0.9595588235294118
2lkm		kcm		0.9522058823529412
2lkm		kcm		0.9558823529411764
2lkm		kcm		0.9375
2lkm		kcm		0.9522058823529412
2oar		kcm		0.9963235294117648
2oar		kcm		0.9963235294117648
2oar		kcm		0.9963235294117648
2oar		kcm		0.9926470588235294
2oar		kcm		0.9889705882352942
2oar		kcm		0.9889705882352942
2oar		kcm		0.9889705882352942
2oar		kcm		0.9963235294117648
2oar		kcm		0.9963235294117648
2oar		kcm		0.9963235294117648
2oar		kcm		0.9889705882352942
2oar		kcm		0.9963235294117648
2oar		kcm		0.9963235294117648
2oar		kcm		0.9926470588235294
2oar		kcm		0.9926470588235294
2oar		kcm		0.9963235294117648
2oar		kcm		0.9926470588235294
2oar		kcm		0.9963235294117648
2oar		kcm		0.9889705882352942
2oar		kcm		0.9963235294117648
2oar		kcm		0.9926470588235294
2oar		kcm		0.9963235294117648
2oar		kcm		0.9963235294117648
2oar		kcm		0.9926470588235294
2oar		kcm		0.9889705882352942
2oar		kcm		0.9889705882352942
2oar		kcm		0.9889705882352942
2oar		kcm		0.9963235294117648
2oar		kcm		0.9963235294117648
2oar		kcm		0.9963235294117648
2oar		kcm		0.9926470588235294
2oar		kcm		0.9926470588235294
2oar		kcm		0.9926470588235294
2oar		kcm		0.9963235294117648
2oar		kcm		0.9926470588235294
2oar		kcm		0.9963235294117648
2oar		kcm		0.9963235294117648
2oar		kcm		0.9926470588235294
2oar		kcm		0.9963235294117648
2oar		kcm		0.9889705882352942
2oar		kcm		0.9926470588235294
2oar		kcm		0.9963235294117648
2oar		kcm		0.9926470588235294
2oar		kcm		0.9963235294117648
2oar		kcm		0.9926470588235294
2oar		kcm		0.9963235294117648
2oar		kcm		0.9852941176470588
2oar		kcm		0.9963235294117648
2oar		kcm		0.9926470588235294
2oar		kcm		0.9963235294117648
2qiw		kcm		0.9901315789473684
2qiw		kcm		0.986842
2qiw		kcm		0.993421
2qiw		kcm		0.9802631578947368
2qiw		kcm		0.9671052631578948
2qiw		kcm		0.9802631578947368
2qiw		kcm		0.9736842105263158
2qiw		kcm		0.9671052631578948
2qiw		kcm		0.9769736842105264
2qiw		kcm		0.9802631578947368
2qiw		kcm		0.993421
2qiw		kcm		0.9736842105263158
2qiw		kcm		0.9539473684210528
2qiw		kcm		0.9671052631578948
2qiw		kcm		0.986842
2qiw		kcm		0.9769736842105264
2qiw		kcm		0.986842
2qiw		kcm		0.9769736842105264
2qiw		kcm		0.9605263157894736
2qiw		kcm		0.9835526315789472
2qiw		kcm		0.9802631578947368
2qiw		kcm		0.9736842105263158
2qiw		kcm		0.9703947368421052
2qiw		kcm		0.9473684210526316
2qiw		kcm		0.9539473684210528
2qiw		kcm		0.9572368421052632
2qiw		kcm		0.9638157894736842
2qiw		kcm		0.9736842105263158
2qiw		kcm		0.9802631578947368
2qiw		kcm		0.9802631578947368
2qiw		kcm		0.9342105263157896
2qiw		kcm		0.9835526315789472
2qiw		kcm		0.9572368421052632
2qiw		kcm		0.9736842105263158
2qiw		kcm		0.9835526315789472
2qiw		kcm		0.9769736842105264
2qiw		kcm		0.9703947368421052
2qiw		kcm		0.9802631578947368
2qiw		kcm		0.9572368421052632
2qiw		kcm		0.9671052631578948
2qiw		kcm		0.950658
2qiw		kcm		0.950658
2qiw		kcm		0.9703947368421052
2qiw		kcm		0.9638157894736842
2qiw		kcm		0.930921
2qiw		kcm		0.9539473684210528
2qiw		kcm		0.9802631578947368
2qiw		kcm		0.9736842105263158
2qiw		kcm		0.9901315789473684
2qiw		kcm		0.9835526315789472
2qq8		kcm		0.6546052631578947
2qq8		kcm		0.625
2qq8		kcm		0.6480263157894737
2qq8		kcm		0.625
2qq8		kcm		0.6546052631578947
2qq8		kcm		0.6743421052631579
2qq8		kcm		0.5855263157894737
2qq8		kcm		0.5723684210526315
2qq8		kcm		0.618421
2qq8		kcm		0.6381578947368421
2qq8		kcm		0.6513157894736842
2qq8		kcm		0.625
2qq8		kcm		0.5888157894736842
2qq8		kcm		0.631579
2qq8		kcm		0.6151315789473685
2qq8		kcm		0.5855263157894737
2qq8		kcm		0.5657894736842105
2qq8		kcm		0.555921
2qq8		kcm		0.5756578947368421
2qq8		kcm		0.6217105263157895
2qq8		kcm		0.4967105263157895
2qq8		kcm		0.6217105263157895
2qq8		kcm		0.6348684210526315
2qq8		kcm		0.6578947368421053
2qq8		kcm		0.6414473684210527
2qq8		kcm		0.5986842105263158
2qq8		kcm		0.6052631578947368
2qq8		kcm		0.5921052631578947
2qq8		kcm		0.6217105263157895
2qq8		kcm		0.6019736842105263
2qq8		kcm		0.5723684210526315
2qq8		kcm		0.6217105263157895
2qq8		kcm		0.6085526315789473
2qq8		kcm		0.6217105263157895
2qq8		kcm		0.625
2qq8		kcm		0.5953947368421053
2qq8		kcm		0.5953947368421053
2qq8		kcm		0.5921052631578947
2qq8		kcm		0.5263157894736842
2qq8		kcm		0.5756578947368421
2qq8		kcm		0.5888157894736842
2qq8		kcm		0.5953947368421053
2qq8		kcm		0.5921052631578947
2qq8		kcm		0.5723684210526315
2qq8		kcm		0.5921052631578947
2qq8		kcm		0.6447368421052632
2qq8		kcm		0.618421
2qq8		kcm		0.555921
2qq8		kcm		0.5756578947368421
2qq8		kcm		0.5921052631578947
3c8v		kcm		0.9967105263157896
3c8v		kcm		1
3c8v		kcm		1
3c8v		kcm		0.9769736842105264
3c8v		kcm		0.9835526315789472
3c8v		kcm		0.9835526315789472
3c8v		kcm		0.986842
3c8v		kcm		0.9967105263157896
3c8v		kcm		0.9967105263157896
3c8v		kcm		0.986842
3c8v		kcm		0.993421
3c8v		kcm		0.993421
3c8v		kcm		0.993421
3c8v		kcm		0.9802631578947368
3c8v		kcm		0.9967105263157896
3c8v		kcm		0.993421
3c8v		kcm		0.986842
3c8v		kcm		0.993421
3c8v		kcm		0.9835526315789472
3c8v		kcm		0.9967105263157896
3c8v		kcm		0.9967105263157896
3c8v		kcm		0.993421
3c8v		kcm		0.993421
3c8v		kcm		0.9967105263157896
3c8v		kcm		0.9901315789473684
3c8v		kcm		0.9901315789473684
3c8v		kcm		0.986842
3c8v		kcm		1
3c8v		kcm		0.986842
3c8v		kcm		0.9967105263157896
3c8v		kcm		0.9835526315789472
3c8v		kcm		0.993421
3c8v		kcm		0.9703947368421052
3c8v		kcm		0.993421
3c8v		kcm		1
3c8v		kcm		0.9802631578947368
3c8v		kcm		0.986842
3c8v		kcm		0.9901315789473684
3c8v		kcm		0.9802631578947368
3c8v		kcm		0.9835526315789472
3c8v		kcm		0.9703947368421052
3c8v		kcm		0.993421
3c8v		kcm		0.993421
3c8v		kcm		0.9901315789473684
3c8v		kcm		0.9835526315789472
3c8v		kcm		0.986842
3c8v		kcm		0.986842
3c8v		kcm		0.9736842105263158
3c8v		kcm		0.9835526315789472
[truncated: 301 more rows]

## Sheet: FigS1c
protein	Position sec	Deisgn method	Name	GDT_TS
1msl	0	pmnn	1msl_0_pmnn	0.4236111111111111
1msl	1	pmnn	1msl_1_pmnn	0.6875
1msl	2	pmnn	1msl_2_pmnn	0.8541666666666666
1msl	3	pmnn	1msl_3_pmnn	0.59375
1msl	4	pmnn	1msl_4_pmnn	0.8784722222222222
1msl	5	pmnn	1msl_5_pmnn	0.6319444444444444
1msl	6	pmnn	1msl_6_pmnn	0.8854166666666666
1msl	7	pmnn	1msl_7_pmnn	0.8645833333333334
1msl	8	pmnn	1msl_8_pmnn	0.8680555555555556
1msl	9	pmnn	1msl_9_pmnn	0.8541666666666666
1msl	10	pmnn	1msl_10_pmnn	0.8645833333333334
1msl	11	pmnn	1msl_11_pmnn	0.6180555555555556
1msl	12	pmnn	1msl_12_pmnn	0.6701388888888888
1msl	13	pmnn	1msl_13_pmnn	0.8506944444444444
1msl	14	pmnn	1msl_14_pmnn	0.9166666666666666
1msl	15	pmnn	1msl_15_pmnn	0.5451388888888888
1msl	16	pmnn	1msl_16_pmnn	0.8611111111111112
1msl	17	pmnn	1msl_17_pmnn	0.5902777777777778
1msl	18	pmnn	1msl_18_pmnn	0.4305555555555556
1msl	19	pmnn	1msl_19_pmnn	0.8125
1msl	20	pmnn	1msl_20_pmnn	0.8645833333333334
1msl	21	pmnn	1msl_21_pmnn	0.8715277777777778
1msl	22	pmnn	1msl_22_pmnn	0.8888888888888888
1msl	23	pmnn	1msl_23_pmnn	0.875
1msl	24	pmnn	1msl_24_pmnn	0.8784722222222222
1msl	25	pmnn	1msl_25_pmnn	0.8819444444444444
1msl	26	pmnn	1msl_26_pmnn	0.4548611111111111
1msl	27	pmnn	1msl_27_pmnn	0.4895833333333333
1msl	28	pmnn	1msl_28_pmnn	0.5138888888888888
1msl	29	pmnn	1msl_29_pmnn	0.8576388888888888
1msl	30	pmnn	1msl_30_pmnn	0.8784722222222222
1msl	31	pmnn	1msl_31_pmnn	0.8784722222222222
1msl	32	pmnn	1msl_32_pmnn	0.7430555555555556
1msl	33	pmnn	1msl_33_pmnn	0.8680555555555556
1msl	34	pmnn	1msl_34_pmnn	0.8715277777777778
1msl	35	pmnn	1msl_35_pmnn	0.8576388888888888
1msl	36	pmnn	1msl_36_pmnn	0.8402777777777778
1msl	37	pmnn	1msl_37_pmnn	0.6041666666666666
1msl	38	pmnn	1msl_38_pmnn	0.9513888888888888
1msl	39	pmnn	1msl_39_pmnn	0.8680555555555556
1msl	40	pmnn	1msl_40_pmnn	0.8611111111111112
1msl	41	pmnn	1msl_41_pmnn	0.8645833333333334
1msl	42	pmnn	1msl_42_pmnn	0.8611111111111112
1msl	43	pmnn	1msl_43_pmnn	0.8715277777777778
1msl	44	pmnn	1msl_44_pmnn	0.8645833333333334
1msl	45	pmnn	1msl_45_pmnn	0.6840277777777778
1msl	46	pmnn	1msl_46_pmnn	0.8715277777777778
1msl	47	pmnn	1msl_47_pmnn	0.6875
1msl	48	pmnn	1msl_48_pmnn	0.6041666666666666
1msl	49	pmnn	1msl_49_pmnn	0.8715277777777778
3clq	0	pmnn	3clq_0_pmnn	0.9914772727272728
3clq	1	pmnn	3clq_1_pmnn	0.8267045454545454
3clq	2	pmnn	3clq_2_pmnn	0.6392045454545454
3clq	3	pmnn	3clq_3_pmnn	0.9772727272727272
3clq	4	pmnn	3clq_4_pmnn	0.8068181818181818
3clq	5	pmnn	3clq_5_pmnn	0.9886363636363636
3clq	6	pmnn	3clq_6_pmnn	0.7215909090909091
3clq	7	pmnn	3clq_7_pmnn	0.9829545454545454
3clq	8	pmnn	3clq_8_pmnn	0.6590909090909091
3clq	9	pmnn	3clq_9_pmnn	0.9971590909090908
3clq	10	pmnn	3clq_10_pmnn	0.8380681818181818
3clq	11	pmnn	3clq_11_pmnn	0.8153409090909091
3clq	12	pmnn	3clq_12_pmnn	0.9943181818181818
3clq	13	pmnn	3clq_13_pmnn	0.3267045454545454
3clq	14	pmnn	3clq_14_pmnn	0.3920454545454545
3clq	15	pmnn	3clq_15_pmnn	0.9914772727272728
3clq	16	pmnn	3clq_16_pmnn	0.9943181818181818
3clq	17	pmnn	3clq_17_pmnn	0.9857954545454546
3clq	18	pmnn	3clq_18_pmnn	0.8181818181818182
3clq	19	pmnn	3clq_19_pmnn	0.9346590909090908
3clq	20	pmnn	3clq_20_pmnn	0.9914772727272728
3clq	21	pmnn	3clq_21_pmnn	0.7897727272727273
3clq	22	pmnn	3clq_22_pmnn	0.4375
3clq	23	pmnn	3clq_23_pmnn	0.9914772727272728
3clq	24	pmnn	3clq_24_pmnn	0.6477272727272727
3clq	25	pmnn	3clq_25_pmnn	0.9886363636363636
3clq	26	pmnn	3clq_26_pmnn	0.8323863636363636
3clq	27	pmnn	3clq_27_pmnn	0.3948863636363636
3clq	28	pmnn	3clq_28_pmnn	0.3892045454545454
3clq	29	pmnn	3clq_29_pmnn	0.7755681818181818
3clq	30	pmnn	3clq_30_pmnn	0.2357954545454545
3clq	31	pmnn	3clq_31_pmnn	0.4034090909090909
3clq	32	pmnn	3clq_32_pmnn	0.96875
3clq	33	pmnn	3clq_33_pmnn	0.5596590909090909
3clq	34	pmnn	3clq_34_pmnn	0.9801136363636364
3clq	35	pmnn	3clq_35_pmnn	0.2982954545454545
3clq	36	pmnn	3clq_36_pmnn	0.9857954545454546
3clq	37	pmnn	3clq_37_pmnn	0.8522727272727273
3clq	38	pmnn	3clq_38_pmnn	0.9943181818181818
3clq	39	pmnn	3clq_39_pmnn	0.9886363636363636
3clq	40	pmnn	3clq_40_pmnn	0.8039772727272727
3clq	41	pmnn	3clq_41_pmnn	0.9914772727272728
3clq	42	pmnn	3clq_42_pmnn	0.4431818181818182
3clq	43	pmnn	3clq_43_pmnn	0.7840909090909091
3clq	44	pmnn	3clq_44_pmnn	0.5738636363636364
3clq	45	pmnn	3clq_45_pmnn	0.8096590909090909
3clq	46	pmnn	3clq_46_pmnn	0.9573863636363636
3clq	47	pmnn	3clq_47_pmnn	0.9886363636363636
3clq	48	pmnn	3clq_48_pmnn	0.9715909090909092
3clq	49	pmnn	3clq_49_pmnn	0.3267045454545454
1r5l	0	pmnn	1r5l_0_pmnn	0.2958333333333333
1r5l	1	pmnn	1r5l_1_pmnn	0.275
1r5l	2	pmnn	1r5l_2_pmnn	0.375
1r5l	3	pmnn	1r5l_3_pmnn	0.5041666666666667
1r5l	4	pmnn	1r5l_4_pmnn	0.3541666666666667
1r5l	5	pmnn	1r5l_5_pmnn	0.2916666666666667
1r5l	6	pmnn	1r5l_6_pmnn	0.375
1r5l	7	pmnn	1r5l_7_pmnn	0.3958333333333333
1r5l	8	pmnn	1r5l_8_pmnn	0.4458333333333333
1r5l	9	pmnn	1r5l_9_pmnn	0.4416666666666666
1r5l	10	pmnn	1r5l_10_pmnn	0.5083333333333333
1r5l	11	pmnn	1r5l_11_pmnn	0.2916666666666667
1r5l	12	pmnn	1r5l_12_pmnn	0.4583333333333333
1r5l	13	pmnn	1r5l_13_pmnn	0.3583333333333333
1r5l	14	pmnn	1r5l_14_pmnn	0.2666666666666666
1r5l	15	pmnn	1r5l_15_pmnn	0.4958333333333333
1r5l	16	pmnn	1r5l_16_pmnn	0.3208333333333333
1r5l	17	pmnn	1r5l_17_pmnn	0.4333333333333333
1r5l	18	pmnn	1r5l_18_pmnn	0.2666666666666666
1r5l	19	pmnn	1r5l_19_pmnn	0.4833333333333333
1r5l	20	pmnn	1r5l_20_pmnn	0.2875
1r5l	21	pmnn	1r5l_21_pmnn	0.5458333333333333
1r5l	22	pmnn	1r5l_22_pmnn	0.5291666666666667
1r5l	23	pmnn	1r5l_23_pmnn	0.2833333333333333
1r5l	24	pmnn	1r5l_24_pmnn	0.35
1r5l	25	pmnn	1r5l_25_pmnn	0.2791666666666667
1r5l	26	pmnn	1r5l_26_pmnn	0.3708333333333333
1r5l	27	pmnn	1r5l_27_pmnn	0.5208333333333334
1r5l	28	pmnn	1r5l_28_pmnn	0.3958333333333333
1r5l	29	pmnn	1r5l_29_pmnn	0.425
1r5l	30	pmnn	1r5l_30_pmnn	0.3125
1r5l	31	pmnn	1r5l_31_pmnn	0.5416666666666666
1r5l	32	pmnn	1r5l_32_pmnn	0.3375
1r5l	33	pmnn	1r5l_33_pmnn	0.2625
1r5l	34	pmnn	1r5l_34_pmnn	0.275
1r5l	35	pmnn	1r5l_35_pmnn	0.3125
1r5l	36	pmnn	1r5l_36_pmnn	0.3083333333333333
1r5l	37	pmnn	1r5l_37_pmnn	0.4833333333333333
1r5l	38	pmnn	1r5l_38_pmnn	0.4958333333333333
1r5l	39	pmnn	1r5l_39_pmnn	0.525
1r5l	40	pmnn	1r5l_40_pmnn	0.275
1r5l	41	pmnn	1r5l_41_pmnn	0.2541666666666666
1r5l	42	pmnn	1r5l_42_pmnn	0.375
1r5l	43	pmnn	1r5l_43_pmnn	0.3958333333333333
1r5l	44	pmnn	1r5l_44_pmnn	0.3083333333333333
1r5l	45	pmnn	1r5l_45_pmnn	0.2875
1r5l	46	pmnn	1r5l_46_pmnn	0.4958333333333333
1r5l	47	pmnn	1r5l_47_pmnn	0.4875
1r5l	48	pmnn	1r5l_48_pmnn	0.2833333333333333
1r5l	49	pmnn	1r5l_49_pmnn	0.3541666666666667
2lkm	0	pmnn	2lkm_0_pmnn	0.9301470588235294
2lkm	1	pmnn	2lkm_1_pmnn	0.7683823529411765
2lkm	2	pmnn	2lkm_2_pmnn	0.5625
2lkm	3	pmnn	2lkm_3_pmnn	0.9779411764705882
2lkm	4	pmnn	2lkm_4_pmnn	0.5404411764705882
2lkm	5	pmnn	2lkm_5_pmnn	0.8235294117647058
2lkm	6	pmnn	2lkm_6_pmnn	0.8933823529411765
2lkm	7	pmnn	2lkm_7_pmnn	0.9338235294117648
2lkm	8	pmnn	2lkm_8_pmnn	0.5698529411764706
2lkm	9	pmnn	2lkm_9_pmnn	0.5919117647058824
2lkm	10	pmnn	2lkm_10_pmnn	0.2316176470588235
2lkm	11	pmnn	2lkm_11_pmnn	0.9264705882352942
2lkm	12	pmnn	2lkm_12_pmnn	0.3860294117647059
2lkm	13	pmnn	2lkm_13_pmnn	0.4154411764705882
2lkm	14	pmnn	2lkm_14_pmnn	0.8823529411764706
2lkm	15	pmnn	2lkm_15_pmnn	0.9889705882352942
2lkm	16	pmnn	2lkm_16_pmnn	0.9191176470588236
2lkm	17	pmnn	2lkm_17_pmnn	0.9816176470588236
2lkm	18	pmnn	2lkm_18_pmnn	0.2169117647058823
2lkm	19	pmnn	2lkm_19_pmnn	0.9375
2lkm	20	pmnn	2lkm_20_pmnn	0.9448529411764706
2lkm	21	pmnn	2lkm_21_pmnn	0.3051470588235294
2lkm	22	pmnn	2lkm_22_pmnn	0.9375
2lkm	23	pmnn	2lkm_23_pmnn	0.6875
2lkm	24	pmnn	2lkm_24_pmnn	0.6580882352941176
2lkm	25	pmnn	2lkm_25_pmnn	0.9227941176470588
2lkm	26	pmnn	2lkm_26_pmnn	0.5257352941176471
2lkm	27	pmnn	2lkm_27_pmnn	0.9448529411764706
2lkm	28	pmnn	2lkm_28_pmnn	0.9191176470588236
2lkm	29	pmnn	2lkm_29_pmnn	0.9558823529411764
2lkm	30	pmnn	2lkm_30_pmnn	0.5441176470588235
2lkm	31	pmnn	2lkm_31_pmnn	0.3455882352941176
2lkm	32	pmnn	2lkm_32_pmnn	0.4411764705882353
2lkm	33	pmnn	2lkm_33_pmnn	0.9522058823529412
2lkm	34	pmnn	2lkm_34_pmnn	0.9448529411764706
2lkm	35	pmnn	2lkm_35_pmnn	0.6029411764705882
2lkm	36	pmnn	2lkm_36_pmnn	0.9264705882352942
2lkm	37	pmnn	2lkm_37_pmnn	0.9558823529411764
2lkm	38	pmnn	2lkm_38_pmnn	0.9117647058823528
2lkm	39	pmnn	2lkm_39_pmnn	0.3014705882352941
2lkm	40	pmnn	2lkm_40_pmnn	0.9154411764705882
2lkm	41	pmnn	2lkm_41_pmnn	0.9742647058823528
2lkm	42	pmnn	2lkm_42_pmnn	0.3455882352941176
2lkm	43	pmnn	2lkm_43_pmnn	0.7904411764705882
2lkm	44	pmnn	2lkm_44_pmnn	0.9632352941176472
2lkm	45	pmnn	2lkm_45_pmnn	0.4007352941176471
2lkm	46	pmnn	2lkm_46_pmnn	0.5330882352941176
2lkm	47	pmnn	2lkm_47_pmnn	0.9154411764705882
2lkm	48	pmnn	2lkm_48_pmnn	0.9595588235294118
2lkm	49	pmnn	2lkm_49_pmnn	0.8897058823529411
2oar	0	pmnn	2oar_0_pmnn	0.9264705882352942
2oar	1	pmnn	2oar_1_pmnn	0.9963235294117648
2oar	2	pmnn	2oar_2_pmnn	0.9926470588235294
2oar	3	pmnn	2oar_3_pmnn	0.9963235294117648
2oar	4	pmnn	2oar_4_pmnn	0.9963235294117648
2oar	5	pmnn	2oar_5_pmnn	0.9963235294117648
2oar	6	pmnn	2oar_6_pmnn	0.6323529411764706
2oar	7	pmnn	2oar_7_pmnn	0.9926470588235294
2oar	8	pmnn	2oar_8_pmnn	0.9963235294117648
2oar	9	pmnn	2oar_9_pmnn	0.9963235294117648
2oar	10	pmnn	2oar_10_pmnn	0.9926470588235294
2oar	11	pmnn	2oar_11_pmnn	0.9889705882352942
2oar	12	pmnn	2oar_12_pmnn	0.9963235294117648
2oar	13	pmnn	2oar_13_pmnn	0.9963235294117648
2oar	14	pmnn	2oar_14_pmnn	0.9963235294117648
2oar	15	pmnn	2oar_15_pmnn	0.9963235294117648
2oar	16	pmnn	2oar_16_pmnn	0.9926470588235294
2oar	17	pmnn	2oar_17_pmnn	0.9963235294117648
2oar	18	pmnn	2oar_18_pmnn	0.9963235294117648
2oar	19	pmnn	2oar_19_pmnn	0.9963235294117648
2oar	20	pmnn	2oar_20_pmnn	0.9963235294117648
2oar	21	pmnn	2oar_21_pmnn	0.9963235294117648
2oar	22	pmnn	2oar_22_pmnn	0.9963235294117648
2oar	23	pmnn	2oar_23_pmnn	0.6397058823529411
2oar	24	pmnn	2oar_24_pmnn	0.9963235294117648
2oar	25	pmnn	2oar_25_pmnn	0.9963235294117648
2oar	26	pmnn	2oar_26_pmnn	0.9926470588235294
2oar	27	pmnn	2oar_27_pmnn	0.9963235294117648
2oar	28	pmnn	2oar_28_pmnn	0.9963235294117648
2oar	29	pmnn	2oar_29_pmnn	0.9963235294117648
2oar	30	pmnn	2oar_30_pmnn	0.9963235294117648
2oar	31	pmnn	2oar_31_pmnn	0.9889705882352942
2oar	32	pmnn	2oar_32_pmnn	0.9963235294117648
2oar	33	pmnn	2oar_33_pmnn	0.9889705882352942
2oar	34	pmnn	2oar_34_pmnn	0.9963235294117648
2oar	35	pmnn	2oar_35_pmnn	0.9963235294117648
2oar	36	pmnn	2oar_36_pmnn	0.9852941176470588
2oar	37	pmnn	2oar_37_pmnn	0.9963235294117648
2oar	38	pmnn	2oar_38_pmnn	0.9852941176470588
2oar	39	pmnn	2oar_39_pmnn	0.9963235294117648
2oar	40	pmnn	2oar_40_pmnn	0.8455882352941176
2oar	41	pmnn	2oar_41_pmnn	0.4448529411764705
2oar	42	pmnn	2oar_42_pmnn	0.9889705882352942
2oar	43	pmnn	2oar_43_pmnn	0.9963235294117648
2oar	44	pmnn	2oar_44_pmnn	0.9963235294117648
2oar	45	pmnn	2oar_45_pmnn	0.4264705882352941
2oar	46	pmnn	2oar_46_pmnn	0.7169117647058824
2oar	47	pmnn	2oar_47_pmnn	0.9963235294117648
2oar	48	pmnn	2oar_48_pmnn	0.9963235294117648
2oar	49	pmnn	2oar_49_pmnn	0.9963235294117648
2qiw	0	pmnn	2qiw_0_pmnn	0.9638157894736842
2qiw	1	pmnn	2qiw_1_pmnn	0.944079
2qiw	2	pmnn	2qiw_2_pmnn	0.9342105263157896
2qiw	3	pmnn	2qiw_3_pmnn	0.8322368421052632
2qiw	4	pmnn	2qiw_4_pmnn	0.9473684210526316
2qiw	5	pmnn	2qiw_5_pmnn	0.9375
2qiw	6	pmnn	2qiw_6_pmnn	0.7269736842105263
2qiw	7	pmnn	2qiw_7_pmnn	0.9375
2qiw	8	pmnn	2qiw_8_pmnn	0.9342105263157896
2qiw	9	pmnn	2qiw_9_pmnn	0.9407894736842104
2qiw	10	pmnn	2qiw_10_pmnn	0.9802631578947368
2qiw	11	pmnn	2qiw_11_pmnn	0.930921
2qiw	12	pmnn	2qiw_12_pmnn	0.9572368421052632
2qiw	13	pmnn	2qiw_13_pmnn	0.9638157894736842
2qiw	14	pmnn	2qiw_14_pmnn	0.9111842105263158
2qiw	15	pmnn	2qiw_15_pmnn	0.8881578947368421
2qiw	16	pmnn	2qiw_16_pmnn	0.9539473684210528
2qiw	17	pmnn	2qiw_17_pmnn	0.9473684210526316
2qiw	18	pmnn	2qiw_18_pmnn	0.9375
2qiw	19	pmnn	2qiw_19_pmnn	0.9342105263157896
2qiw	20	pmnn	2qiw_20_pmnn	0.9638157894736842
2qiw	21	pmnn	2qiw_21_pmnn	0.9375
2qiw	22	pmnn	2qiw_22_pmnn	0.944079
2qiw	23	pmnn	2qiw_23_pmnn	0.944079
2qiw	24	pmnn	2qiw_24_pmnn	0.9605263157894736
2qiw	25	pmnn	2qiw_25_pmnn	0.930921
2qiw	26	pmnn	2qiw_26_pmnn	0.9375
2qiw	27	pmnn	2qiw_27_pmnn	0.9375
2qiw	28	pmnn	2qiw_28_pmnn	0.9342105263157896
2qiw	29	pmnn	2qiw_29_pmnn	0.8388157894736842
2qiw	30	pmnn	2qiw_30_pmnn	0.9539473684210528
2qiw	31	pmnn	2qiw_31_pmnn	0.9802631578947368
2qiw	32	pmnn	2qiw_32_pmnn	0.9342105263157896
2qiw	33	pmnn	2qiw_33_pmnn	0.9703947368421052
2qiw	34	pmnn	2qiw_34_pmnn	0.944079
2qiw	35	pmnn	2qiw_35_pmnn	0.9638157894736842
2qiw	36	pmnn	2qiw_36_pmnn	0.9605263157894736
2qiw	37	pmnn	2qiw_37_pmnn	0.9046052631578948
2qiw	38	pmnn	2qiw_38_pmnn	0.9210526315789472
2qiw	39	pmnn	2qiw_39_pmnn	0.950658
2qiw	40	pmnn	2qiw_40_pmnn	0.993421
2qiw	41	pmnn	2qiw_41_pmnn	0.9572368421052632
2qiw	42	pmnn	2qiw_42_pmnn	0.9638157894736842
2qiw	43	pmnn	2qiw_43_pmnn	0.9210526315789472
2qiw	44	pmnn	2qiw_44_pmnn	0.8519736842105263
2qiw	45	pmnn	2qiw_45_pmnn	0.9473684210526316
2qiw	46	pmnn	2qiw_46_pmnn	0.9605263157894736
2qiw	47	pmnn	2qiw_47_pmnn	0.8618421052631579
2qiw	48	pmnn	2qiw_48_pmnn	0.9539473684210528
2qiw	49	pmnn	2qiw_49_pmnn	0.950658
2qq8	0	pmnn	2qq8_0_pmnn	0.4375
2qq8	1	pmnn	2qq8_1_pmnn	0.4539473684210526
2qq8	2	pmnn	2qq8_2_pmnn	0.3059210526315789
2qq8	3	pmnn	2qq8_3_pmnn	0.5098684210526315
2qq8	4	pmnn	2qq8_4_pmnn	0.2072368421052631
2qq8	5	pmnn	2qq8_5_pmnn	0.2138157894736842
2qq8	6	pmnn	2qq8_6_pmnn	0.3848684210526316
2qq8	7	pmnn	2qq8_7_pmnn	0.2828947368421052
2qq8	8	pmnn	2qq8_8_pmnn	0.2565789473684211
2qq8	9	pmnn	2qq8_9_pmnn	0.3782894736842105
2qq8	10	pmnn	2qq8_10_pmnn	0.4967105263157895
2qq8	11	pmnn	2qq8_11_pmnn	0.3092105263157895
2qq8	12	pmnn	2qq8_12_pmnn	0.4013157894736842
2qq8	13	pmnn	2qq8_13_pmnn	0.2565789473684211
2qq8	14	pmnn	2qq8_14_pmnn	0.2171052631578947
2qq8	15	pmnn	2qq8_15_pmnn	0.4046052631578947
2qq8	16	pmnn	2qq8_16_pmnn	0.1578947368421052
2qq8	17	pmnn	2qq8_17_pmnn	0.2138157894736842
2qq8	18	pmnn	2qq8_18_pmnn	0.2171052631578947
2qq8	19	pmnn	2qq8_19_pmnn	0.2105263157894736
2qq8	20	pmnn	2qq8_20_pmnn	0.2335526315789473
2qq8	21	pmnn	2qq8_21_pmnn	0.2006578947368421
2qq8	22	pmnn	2qq8_22_pmnn	0.2335526315789473
2qq8	23	pmnn	2qq8_23_pmnn	0.2828947368421052
2qq8	24	pmnn	2qq8_24_pmnn	0.3125
2qq8	25	pmnn	2qq8_25_pmnn	0.2138157894736842
2qq8	26	pmnn	2qq8_26_pmnn	0.2006578947368421
2qq8	27	pmnn	2qq8_27_pmnn	0.3782894736842105
2qq8	28	pmnn	2qq8_28_pmnn	0.3914473684210526
2qq8	29	pmnn	2qq8_29_pmnn	0.2269736842105263
2qq8	30	pmnn	2qq8_30_pmnn	0.2861842105263157
2qq8	31	pmnn	2qq8_31_pmnn	0.375
2qq8	32	pmnn	2qq8_32_pmnn	0.2796052631578947
2qq8	33	pmnn	2qq8_33_pmnn	0.1809210526315789
2qq8	34	pmnn	2qq8_34_pmnn	0.4013157894736842
2qq8	35	pmnn	2qq8_35_pmnn	0.2072368421052631
2qq8	36	pmnn	2qq8_36_pmnn	0.1973684210526315
2qq8	37	pmnn	2qq8_37_pmnn	0.2335526315789473
2qq8	38	pmnn	2qq8_38_pmnn	0.2960526315789473
2qq8	39	pmnn	2qq8_39_pmnn	0.2730263157894737
2qq8	40	pmnn	2qq8_40_pmnn	0.4671052631578947
2qq8	41	pmnn	2qq8_41_pmnn	0.2236842105263158
2qq8	42	pmnn	2qq8_42_pmnn	0.2664473684210526
2qq8	43	pmnn	2qq8_43_pmnn	0.4342105263157895
2qq8	44	pmnn	2qq8_44_pmnn	0.2828947368421052
2qq8	45	pmnn	2qq8_45_pmnn	0.2072368421052631
2qq8	46	pmnn	2qq8_46_pmnn	0.3322368421052631
2qq8	47	pmnn	2qq8_47_pmnn	0.2039473684210526
2qq8	48	pmnn	2qq8_48_pmnn	0.3453947368421052
2qq8	49	pmnn	2qq8_49_pmnn	0.3782894736842105
3c8v	0	pmnn	3c8v_0_pmnn	0.9802631578947368
3c8v	1	pmnn	3c8v_1_pmnn	0.9276315789473684
3c8v	2	pmnn	3c8v_2_pmnn	0.9835526315789472
3c8v	3	pmnn	3c8v_3_pmnn	0.5723684210526315
3c8v	4	pmnn	3c8v_4_pmnn	0.9572368421052632
3c8v	5	pmnn	3c8v_5_pmnn	0.9375
3c8v	6	pmnn	3c8v_6_pmnn	0.944079
3c8v	7	pmnn	3c8v_7_pmnn	0.9638157894736842
3c8v	8	pmnn	3c8v_8_pmnn	0.9769736842105264
3c8v	9	pmnn	3c8v_9_pmnn	0.9835526315789472
3c8v	10	pmnn	3c8v_10_pmnn	0.950658
3c8v	11	pmnn	3c8v_11_pmnn	0.9473684210526316
3c8v	12	pmnn	3c8v_12_pmnn	0.9703947368421052
3c8v	13	pmnn	3c8v_13_pmnn	0.9539473684210528
3c8v	14	pmnn	3c8v_14_pmnn	0.9671052631578948
3c8v	15	pmnn	3c8v_15_pmnn	0.9210526315789472
3c8v	16	pmnn	3c8v_16_pmnn	0.2302631578947368
3c8v	17	pmnn	3c8v_17_pmnn	0.9967105263157896
3c8v	18	pmnn	3c8v_18_pmnn	0.6677631578947368
3c8v	19	pmnn	3c8v_19_pmnn	0.9276315789473684
3c8v	20	pmnn	3c8v_20_pmnn	0.9769736842105264
3c8v	21	pmnn	3c8v_21_pmnn	0.9671052631578948
3c8v	22	pmnn	3c8v_22_pmnn	0.9802631578947368
3c8v	23	pmnn	3c8v_23_pmnn	0.9703947368421052
3c8v	24	pmnn	3c8v_24_pmnn	0.9835526315789472
3c8v	25	pmnn	3c8v_25_pmnn	0.9802631578947368
3c8v	26	pmnn	3c8v_26_pmnn	0.5230263157894737
3c8v	27	pmnn	3c8v_27_pmnn	0.9703947368421052
3c8v	28	pmnn	3c8v_28_pmnn	0.8914473684210527
3c8v	29	pmnn	3c8v_29_pmnn	0.9572368421052632
3c8v	30	pmnn	3c8v_30_pmnn	0.986842
3c8v	31	pmnn	3c8v_31_pmnn	0.9671052631578948
3c8v	32	pmnn	3c8v_32_pmnn	0.9736842105263158
3c8v	33	pmnn	3c8v_33_pmnn	0.3223684210526316
3c8v	34	pmnn	3c8v_34_pmnn	0.986842
3c8v	35	pmnn	3c8v_35_pmnn	0.9769736842105264
3c8v	36	pmnn	3c8v_36_pmnn	0.9835526315789472
3c8v	37	pmnn	3c8v_37_pmnn	0.9703947368421052
3c8v	38	pmnn	3c8v_38_pmnn	0.9605263157894736
3c8v	39	pmnn	3c8v_39_pmnn	0.9703947368421052
3c8v	40	pmnn	3c8v_40_pmnn	0.9671052631578948
3c8v	41	pmnn	3c8v_41_pmnn	0.9605263157894736
3c8v	42	pmnn	3c8v_42_pmnn	0.9835526315789472
3c8v	43	pmnn	3c8v_43_pmnn	0.9671052631578948
3c8v	44	pmnn	3c8v_44_pmnn	0.9539473684210528
3c8v	45	pmnn	3c8v_45_pmnn	0.9769736842105264
3c8v	46	pmnn	3c8v_46_pmnn	0.950658
3c8v	47	pmnn	3c8v_47_pmnn	0.9539473684210528
3c8v	48	pmnn	3c8v_48_pmnn	0.9539473684210528
3c8v	49	pmnn	3c8v_49_pmnn	0.9835526315789472
3ewk	0	pmnn	3ewk_0_pmnn	0.9852941176470588
3ewk	1	pmnn	3ewk_1_pmnn	0.9852941176470588
3ewk	2	pmnn	3ewk_2_pmnn	0.9779411764705882
3ewk	3	pmnn	3ewk_3_pmnn	0.9852941176470588
3ewk	4	pmnn	3ewk_4_pmnn	0.9816176470588236
3ewk	5	pmnn	3ewk_5_pmnn	0.3308823529411764
3ewk	6	pmnn	3ewk_6_pmnn	0.9889705882352942
3ewk	7	pmnn	3ewk_7_pmnn	0.9852941176470588
3ewk	8	pmnn	3ewk_8_pmnn	0.9816176470588236
3ewk	9	pmnn	3ewk_9_pmnn	0.9852941176470588
3ewk	10	pmnn	3ewk_10_pmnn	0.9117647058823528
3ewk	11	pmnn	3ewk_11_pmnn	0.9852941176470588
3ewk	12	pmnn	3ewk_12_pmnn	0.9816176470588236
3ewk	13	pmnn	3ewk_13_pmnn	0.9852941176470588
3ewk	14	pmnn	3ewk_14_pmnn	0.9889705882352942
3ewk	15	pmnn	3ewk_15_pmnn	0.9816176470588236
3ewk	16	pmnn	3ewk_16_pmnn	0.9816176470588236
3ewk	17	pmnn	3ewk_17_pmnn	0.9742647058823528
3ewk	18	pmnn	3ewk_18_pmnn	0.9889705882352942
3ewk	19	pmnn	3ewk_19_pmnn	0.4154411764705882
3ewk	20	pmnn	3ewk_20_pmnn	0.9852941176470588
3ewk	21	pmnn	3ewk_21_pmnn	0.9816176470588236
3ewk	22	pmnn	3ewk_22_pmnn	0.9889705882352942
3ewk	23	pmnn	3ewk_23_pmnn	0.9889705882352942
3ewk	24	pmnn	3ewk_24_pmnn	0.9816176470588236
3ewk	25	pmnn	3ewk_25_pmnn	0.9154411764705882
3ewk	26	pmnn	3ewk_26_pmnn	0.9889705882352942
3ewk	27	pmnn	3ewk_27_pmnn	0.8897058823529411
3ewk	28	pmnn	3ewk_28_pmnn	0.9816176470588236
3ewk	29	pmnn	3ewk_29_pmnn	0.9779411764705882
3ewk	30	pmnn	3ewk_30_pmnn	0.9852941176470588
3ewk	31	pmnn	3ewk_31_pmnn	0.9742647058823528
3ewk	32	pmnn	3ewk_32_pmnn	0.9889705882352942
3ewk	33	pmnn	3ewk_33_pmnn	0.9852941176470588
3ewk	34	pmnn	3ewk_34_pmnn	0.9852941176470588
3ewk	35	pmnn	3ewk_35_pmnn	0.9632352941176472
3ewk	36	pmnn	3ewk_36_pmnn	0.9889705882352942
3ewk	37	pmnn	3ewk_37_pmnn	0.9779411764705882
3ewk	38	pmnn	3ewk_38_pmnn	0.9852941176470588
3ewk	39	pmnn	3ewk_39_pmnn	0.9852941176470588
3ewk	40	pmnn	3ewk_40_pmnn	0.9852941176470588
3ewk	41	pmnn	3ewk_41_pmnn	0.9852941176470588
3ewk	42	pmnn	3ewk_42_pmnn	0.9889705882352942
3ewk	43	pmnn	3ewk_43_pmnn	0.9889705882352942
3ewk	44	pmnn	3ewk_44_pmnn	0.9852941176470588
3ewk	45	pmnn	3ewk_45_pmnn	0.9742647058823528
3ewk	46	pmnn	3ewk_46_pmnn	0.9889705882352942
3ewk	47	pmnn	3ewk_47_pmnn	0.5
3ewk	48	pmnn	3ewk_48_pmnn	0.9852941176470588
3ewk	49	pmnn	3ewk_49_pmnn	0.9779411764705882
3h25	0	pmnn	3h25_0_pmnn	0.95
3h25	1	pmnn	3h25_1_pmnn	0.95
3h25	2	pmnn	3h25_2_pmnn	0.953125
3h25	3	pmnn	3h25_3_pmnn	0.959375
3h25	4	pmnn	3h25_4_pmnn	0.946875
3h25	5	pmnn	3h25_5_pmnn	0.95
3h25	6	pmnn	3h25_6_pmnn	0.55
3h25	7	pmnn	3h25_7_pmnn	0.953125
3h25	8	pmnn	3h25_8_pmnn	0.946875
3h25	9	pmnn	3h25_9_pmnn	0.953125
3h25	10	pmnn	3h25_10_pmnn	0.95625
3h25	11	pmnn	3h25_11_pmnn	0.95625
3h25	12	pmnn	3h25_12_pmnn	0.946875
3h25	13	pmnn	3h25_13_pmnn	0.95625
3h25	14	pmnn	3h25_14_pmnn	0.953125
3h25	15	pmnn	3h25_15_pmnn	0.95625
3h25	16	pmnn	3h25_16_pmnn	0.95625
3h25	17	pmnn	3h25_17_pmnn	0.95
3h25	18	pmnn	3h25_18_pmnn	0.953125
3h25	19	pmnn	3h25_19_pmnn	0.946875
3h25	20	pmnn	3h25_20_pmnn	0.946875
3h25	21	pmnn	3h25_21_pmnn	0.953125
3h25	22	pmnn	3h25_22_pmnn	0.95
3h25	23	pmnn	3h25_23_pmnn	0.959375
3h25	24	pmnn	3h25_24_pmnn	0.9625
3h25	25	pmnn	3h25_25_pmnn	0.725
3h25	26	pmnn	3h25_26_pmnn	0.8875
3h25	27	pmnn	3h25_27_pmnn	0.946875
3h25	28	pmnn	3h25_28_pmnn	0.953125
3h25	29	pmnn	3h25_29_pmnn	0.953125
3h25	30	pmnn	3h25_30_pmnn	0.953125
3h25	31	pmnn	3h25_31_pmnn	0.915625
3h25	32	pmnn	3h25_32_pmnn	0.953125
3h25	33	pmnn	3h25_33_pmnn	0.953125
3h25	34	pmnn	3h25_34_pmnn	0.9375
3h25	35	pmnn	3h25_35_pmnn	0.95625
3h25	36	pmnn	3h25_36_pmnn	0.965625
3h25	37	pmnn	3h25_37_pmnn	0.95
3h25	38	pmnn	3h25_38_pmnn	0.859375
3h25	39	pmnn	3h25_39_pmnn	0.95
3h25	40	pmnn	3h25_40_pmnn	0.95
3h25	41	pmnn	3h25_41_pmnn	0.953125
3h25	42	pmnn	3h25_42_pmnn	0.946875
3h25	43	pmnn	3h25_43_pmnn	0.946875
3h25	44	pmnn	3h25_44_pmnn	0.95
3h25	45	pmnn	3h25_45_pmnn	0.94375
3h25	46	pmnn	3h25_46_pmnn	0.95625
3h25	47	pmnn	3h25_47_pmnn	0.953125
3h25	48	pmnn	3h25_48_pmnn	0.9625
3h25	49	pmnn	3h25_49_pmnn	0.95625
3m9q	0	pmnn	3m9q_0_pmnn	1
3m9q	1	pmnn	3m9q_1_pmnn	1
3m9q	2	pmnn	3m9q_2_pmnn	1
3m9q	3	pmnn	3m9q_3_pmnn	0.9963235294117648
3m9q	4	pmnn	3m9q_4_pmnn	1
3m9q	5	pmnn	3m9q_5_pmnn	0.9926470588235294
3m9q	6	pmnn	3m9q_6_pmnn	1
3m9q	7	pmnn	3m9q_7_pmnn	0.7941176470588235
3m9q	8	pmnn	3m9q_8_pmnn	0.9926470588235294
3m9q	9	pmnn	3m9q_9_pmnn	1
3m9q	10	pmnn	3m9q_10_pmnn	0.9963235294117648
3m9q	11	pmnn	3m9q_11_pmnn	0.9926470588235294
3m9q	12	pmnn	3m9q_12_pmnn	0.9926470588235294
3m9q	13	pmnn	3m9q_13_pmnn	1
3m9q	14	pmnn	3m9q_14_pmnn	1
3m9q	15	pmnn	3m9q_15_pmnn	1
3m9q	16	pmnn	3m9q_16_pmnn	1
3m9q	17	pmnn	3m9q_17_pmnn	1
3m9q	18	pmnn	3m9q_18_pmnn	0.9963235294117648
3m9q	19	pmnn	3m9q_19_pmnn	0.9889705882352942
3m9q	20	pmnn	3m9q_20_pmnn	0.9963235294117648
3m9q	21	pmnn	3m9q_21_pmnn	1
3m9q	22	pmnn	3m9q_22_pmnn	0.9889705882352942
3m9q	23	pmnn	3m9q_23_pmnn	1
3m9q	24	pmnn	3m9q_24_pmnn	0.9963235294117648
3m9q	25	pmnn	3m9q_25_pmnn	0.9963235294117648
3m9q	26	pmnn	3m9q_26_pmnn	1
3m9q	27	pmnn	3m9q_27_pmnn	1
3m9q	28	pmnn	3m9q_28_pmnn	0.9963235294117648
3m9q	29	pmnn	3m9q_29_pmnn	0.9963235294117648
3m9q	30	pmnn	3m9q_30_pmnn	1
3m9q	31	pmnn	3m9q_31_pmnn	1
3m9q	32	pmnn	3m9q_32_pmnn	0.9154411764705882
3m9q	33	pmnn	3m9q_33_pmnn	0.9963235294117648
3m9q	34	pmnn	3m9q_34_pmnn	0.9926470588235294
3m9q	35	pmnn	3m9q_35_pmnn	0.9963235294117648
3m9q	36	pmnn	3m9q_36_pmnn	0.9926470588235294
3m9q	37	pmnn	3m9q_37_pmnn	1
3m9q	38	pmnn	3m9q_38_pmnn	0.9889705882352942
3m9q	39	pmnn	3m9q_39_pmnn	0.9963235294117648
3m9q	40	pmnn	3m9q_40_pmnn	0.9889705882352942
3m9q	41	pmnn	3m9q_41_pmnn	0.9889705882352942
3m9q	42	pmnn	3m9q_42_pmnn	0.9889705882352942
3m9q	43	pmnn	3m9q_43_pmnn	0.9963235294117648
3m9q	44	pmnn	3m9q_44_pmnn	1
3m9q	45	pmnn	3m9q_45_pmnn	0.9926470588235294
3m9q	46	pmnn	3m9q_46_pmnn	0.9926470588235294
3m9q	47	pmnn	3m9q_47_pmnn	0.9963235294117648
3m9q	48	pmnn	3m9q_48_pmnn	0.9926470588235294
3m9q	49	pmnn	3m9q_49_pmnn	1
3sb1	0	pmnn	3sb1_0_pmnn	0.953125
3sb1	1	pmnn	3sb1_1_pmnn	0.975
3sb1	2	pmnn	3sb1_2_pmnn	0.978125
3sb1	3	pmnn	3sb1_3_pmnn	0.915625
3sb1	4	pmnn	3sb1_4_pmnn	0.83125
3sb1	5	pmnn	3sb1_5_pmnn	0.96875
3sb1	6	pmnn	3sb1_6_pmnn	0.96875
3sb1	7	pmnn	3sb1_7_pmnn	0.975
3sb1	8	pmnn	3sb1_8_pmnn	0.95625
3sb1	9	pmnn	3sb1_9_pmnn	0.95625
3sb1	10	pmnn	3sb1_10_pmnn	0.975
3sb1	11	pmnn	3sb1_11_pmnn	0.271875
3sb1	12	pmnn	3sb1_12_pmnn	0.971875
3sb1	13	pmnn	3sb1_13_pmnn	0.975
3sb1	14	pmnn	3sb1_14_pmnn	0.9375
3sb1	15	pmnn	3sb1_15_pmnn	0.928125
3sb1	16	pmnn	3sb1_16_pmnn	0.971875
3sb1	17	pmnn	3sb1_17_pmnn	0.953125
3sb1	18	pmnn	3sb1_18_pmnn	0.8875
3sb1	19	pmnn	3sb1_19_pmnn	0.98125
3sb1	20	pmnn	3sb1_20_pmnn	0.971875
3sb1	21	pmnn	3sb1_21_pmnn	0.959375
3sb1	22	pmnn	3sb1_22_pmnn	0.946875
3sb1	23	pmnn	3sb1_23_pmnn	0.96875
3sb1	24	pmnn	3sb1_24_pmnn	0.86875
3sb1	25	pmnn	3sb1_25_pmnn	0.90625
3sb1	26	pmnn	3sb1_26_pmnn	0.9625
3sb1	27	pmnn	3sb1_27_pmnn	0.971875
3sb1	28	pmnn	3sb1_28_pmnn	0.959375
3sb1	29	pmnn	3sb1_29_pmnn	0.928125
3sb1	30	pmnn	3sb1_30_pmnn	0.9125
3sb1	31	pmnn	3sb1_31_pmnn	0.96875
3sb1	32	pmnn	3sb1_32_pmnn	0.903125
3sb1	33	pmnn	3sb1_33_pmnn	0.915625
3sb1	34	pmnn	3sb1_34_pmnn	0.98125
3sb1	35	pmnn	3sb1_35_pmnn	0.98125
3sb1	36	pmnn	3sb1_36_pmnn	0.978125
3sb1	37	pmnn	3sb1_37_pmnn	0.96875
3sb1	38	pmnn	3sb1_38_pmnn	0.96875
3sb1	39	pmnn	3sb1_39_pmnn	0.753125
3sb1	40	pmnn	3sb1_40_pmnn	0.965625
3sb1	41	pmnn	3sb1_41_pmnn	0.96875
3sb1	42	pmnn	3sb1_42_pmnn	0.975
3sb1	43	pmnn	3sb1_43_pmnn	0.990625
3sb1	44	pmnn	3sb1_44_pmnn	0.98125
3sb1	45	pmnn	3sb1_45_pmnn	0.984375
3sb1	46	pmnn	3sb1_46_pmnn	0.94375
3sb1	47	pmnn	3sb1_47_pmnn	0.83125
3sb1	48	pmnn	3sb1_48_pmnn	0.959375
3sb1	49	pmnn	3sb1_49_pmnn	0.915625
3w68	0	pmnn	3w68_0_pmnn	0.4166666666666667
3w68	1	pmnn	3w68_1_pmnn	0.4291666666666666
3w68	2	pmnn	3w68_2_pmnn	0.2916666666666667
3w68	3	pmnn	3w68_3_pmnn	0.3208333333333333
3w68	4	pmnn	3w68_4_pmnn	0.4333333333333333
3w68	5	pmnn	3w68_5_pmnn	0.4
3w68	6	pmnn	3w68_6_pmnn	0.3416666666666667
3w68	7	pmnn	3w68_7_pmnn	0.3416666666666667
3w68	8	pmnn	3w68_8_pmnn	0.3
3w68	9	pmnn	3w68_9_pmnn	0.425
3w68	10	pmnn	3w68_10_pmnn	0.3291666666666666
3w68	11	pmnn	3w68_11_pmnn	0.3208333333333333
3w68	12	pmnn	3w68_12_pmnn	0.3791666666666666
3w68	13	pmnn	3w68_13_pmnn	0.4125
3w68	14	pmnn	3w68_14_pmnn	0.3375
3w68	15	pmnn	3w68_15_pmnn	0.4375
3w68	16	pmnn	3w68_16_pmnn	0.3
3w68	17	pmnn	3w68_17_pmnn	0.4291666666666666
3w68	18	pmnn	3w68_18_pmnn	0.4458333333333333
3w68	19	pmnn	3w68_19_pmnn	0.2958333333333333
3w68	20	pmnn	3w68_20_pmnn	0.525
3w68	21	pmnn	3w68_21_pmnn	0.2833333333333333
3w68	22	pmnn	3w68_22_pmnn	0.4875
3w68	23	pmnn	3w68_23_pmnn	0.3166666666666666
3w68	24	pmnn	3w68_24_pmnn	0.3333333333333333
3w68	25	pmnn	3w68_25_pmnn	0.4
3w68	26	pmnn	3w68_26_pmnn	0.4125
3w68	27	pmnn	3w68_27_pmnn	0.3541666666666667
3w68	28	pmnn	3w68_28_pmnn	0.3458333333333333
3w68	29	pmnn	3w68_29_pmnn	0.4041666666666667
3w68	30	pmnn	3w68_30_pmnn	0.4208333333333333
3w68	31	pmnn	3w68_31_pmnn	0.3125
3w68	32	pmnn	3w68_32_pmnn	0.4041666666666667
3w68	33	pmnn	3w68_33_pmnn	0.4458333333333333
3w68	34	pmnn	3w68_34_pmnn	0.4333333333333333
3w68	35	pmnn	3w68_35_pmnn	0.3458333333333333
3w68	36	pmnn	3w68_36_pmnn	0.2791666666666667
3w68	37	pmnn	3w68_37_pmnn	0.3291666666666666
3w68	38	pmnn	3w68_38_pmnn	0.3208333333333333
3w68	39	pmnn	3w68_39_pmnn	0.5
3w68	40	pmnn	3w68_40_pmnn	0.2916666666666667
3w68	41	pmnn	3w68_41_pmnn	0.3458333333333333
3w68	42	pmnn	3w68_42_pmnn	0.3166666666666666
3w68	43	pmnn	3w68_43_pmnn	0.35
3w68	44	pmnn	3w68_44_pmnn	0.3
3w68	45	pmnn	3w68_45_pmnn	0.3208333333333333
3w68	46	pmnn	3w68_46_pmnn	0.4666666666666667
3w68	47	pmnn	3w68_47_pmnn	0.3625
3w68	48	pmnn	3w68_48_pmnn	0.4125
3w68	49	pmnn	3w68_49_pmnn	0.4
1n7d	0	pmnn	1n7d_0_pmnn	0.6517857142857143
1n7d	1	pmnn	1n7d_1_pmnn	0.2366071428571428
1n7d	2	pmnn	1n7d_2_pmnn	0.2700892857142857
1n7d	3	pmnn	1n7d_3_pmnn	0.1629464285714285
1n7d	4	pmnn	1n7d_4_pmnn	0.2209821428571428
1n7d	5	pmnn	1n7d_5_pmnn	0.296875
1n7d	6	pmnn	1n7d_6_pmnn	0.0825893
1n7d	7	pmnn	1n7d_7_pmnn	0.1674107142857142
1n7d	8	pmnn	1n7d_8_pmnn	0.0625
1n7d	9	pmnn	1n7d_9_pmnn	0.390625
1n7d	10	pmnn	1n7d_10_pmnn	0.1919642857142857
1n7d	11	pmnn	1n7d_11_pmnn	0.2991071428571428
1n7d	12	pmnn	1n7d_12_pmnn	0.109375
1n7d	13	pmnn	1n7d_13_pmnn	0.1785714285714285
1n7d	14	pmnn	1n7d_14_pmnn	0.1584821428571428
1n7d	15	pmnn	1n7d_15_pmnn	0.375
1n7d	16	pmnn	1n7d_16_pmnn	0.203125
1n7d	17	pmnn	1n7d_17_pmnn	0.1495535714285714
1n7d	18	pmnn	1n7d_18_pmnn	0.0491071
1n7d	19	pmnn	1n7d_19_pmnn	0.2008928571428571
1n7d	20	pmnn	1n7d_20_pmnn	0.0803571
1n7d	21	pmnn	1n7d_21_pmnn	0.140625
1n7d	22	pmnn	1n7d_22_pmnn	0.0892857
1n7d	23	pmnn	1n7d_23_pmnn	0.2879464285714285
1n7d	24	pmnn	1n7d_24_pmnn	0.3683035714285714
1n7d	25	pmnn	1n7d_25_pmnn	0.0803571
1n7d	26	pmnn	1n7d_26_pmnn	0.3191964285714285
1n7d	27	pmnn	1n7d_27_pmnn	0.1294642857142857
1n7d	28	pmnn	1n7d_28_pmnn	0.2723214285714285
1n7d	29	pmnn	1n7d_29_pmnn	0.0959821
1n7d	30	pmnn	1n7d_30_pmnn	0.1316964285714285
1n7d	31	pmnn	1n7d_31_pmnn	0.3772321428571428
1n7d	32	pmnn	1n7d_32_pmnn	0.1674107142857142
1n7d	33	pmnn	1n7d_33_pmnn	0.2254464285714285
1n7d	34	pmnn	1n7d_34_pmnn	0.0714286
1n7d	35	pmnn	1n7d_35_pmnn	0.1629464285714285
1n7d	36	pmnn	1n7d_36_pmnn	0.2611607142857143
1n7d	37	pmnn	1n7d_37_pmnn	0.1875
1n7d	38	pmnn	1n7d_38_pmnn	0.2120535714285714
1n7d	39	pmnn	1n7d_39_pmnn	0.171875
1n7d	40	pmnn	1n7d_40_pmnn	0.1941964285714285
1n7d	41	pmnn	1n7d_41_pmnn	0.2075892857142857
1n7d	42	pmnn	1n7d_42_pmnn	0.171875
1n7d	43	pmnn	1n7d_43_pmnn	0.3415178571428571
1n7d	44	pmnn	1n7d_44_pmnn	0.15625
1n7d	45	pmnn	1n7d_45_pmnn	0.2098214285714285
1n7d	46	pmnn	1n7d_46_pmnn	0.3459821428571428
1n7d	47	pmnn	1n7d_47_pmnn	0.1450892857142857
1n7d	48	pmnn	1n7d_48_pmnn	0.359375
1n7d	49	pmnn	1n7d_49_pmnn	0.1584821428571428
5u1y	0	pmnn	5u1y_0_pmnn	0.680921
5u1y	1	pmnn	5u1y_1_pmnn	0.6743421052631579
5u1y	2	pmnn	5u1y_2_pmnn	0.6578947368421053
5u1y	3	pmnn	5u1y_3_pmnn	0.7664473684210527
5u1y	4	pmnn	5u1y_4_pmnn	0.680921
5u1y	5	pmnn	5u1y_5_pmnn	0.6776315789473685
5u1y	6	pmnn	5u1y_6_pmnn	0.7072368421052632
5u1y	7	pmnn	5u1y_7_pmnn	0.6776315789473685
5u1y	8	pmnn	5u1y_8_pmnn	0.7105263157894737
5u1y	9	pmnn	5u1y_9_pmnn	0.7138157894736842
5u1y	10	pmnn	5u1y_10_pmnn	0.6973684210526315
5u1y	11	pmnn	5u1y_11_pmnn	0.7236842105263158
5u1y	12	pmnn	5u1y_12_pmnn	0.6644736842105263
5u1y	13	pmnn	5u1y_13_pmnn	0.7236842105263158
5u1y	14	pmnn	5u1y_14_pmnn	0.7302631578947368
5u1y	15	pmnn	5u1y_15_pmnn	0.7039473684210527
5u1y	16	pmnn	5u1y_16_pmnn	0.7730263157894737
5u1y	17	pmnn	5u1y_17_pmnn	0.6907894736842105
5u1y	18	pmnn	5u1y_18_pmnn	0.8421052631578947
5u1y	19	pmnn	5u1y_19_pmnn	0.7039473684210527
5u1y	20	pmnn	5u1y_20_pmnn	0.7171052631578947
5u1y	21	pmnn	5u1y_21_pmnn	0.7171052631578947
5u1y	22	pmnn	5u1y_22_pmnn	0.7006578947368421
5u1y	23	pmnn	5u1y_23_pmnn	0.2861842105263157
5u1y	24	pmnn	5u1y_24_pmnn	0.5427631578947368
5u1y	25	pmnn	5u1y_25_pmnn	0.6875
5u1y	26	pmnn	5u1y_26_pmnn	0.6776315789473685
5u1y	27	pmnn	5u1y_27_pmnn	0.4638157894736842
5u1y	28	pmnn	5u1y_28_pmnn	0.7203947368421053
5u1y	29	pmnn	5u1y_29_pmnn	0.694079
5u1y	30	pmnn	5u1y_30_pmnn	0.7631578947368421
5u1y	31	pmnn	5u1y_31_pmnn	0.7203947368421053
5u1y	32	pmnn	5u1y_32_pmnn	0.7927631578947368
5u1y	33	pmnn	5u1y_33_pmnn	0.3125
5u1y	34	pmnn	5u1y_34_pmnn	0.618421
5u1y	35	pmnn	5u1y_35_pmnn	0.7105263157894737
5u1y	36	pmnn	5u1y_36_pmnn	0.6578947368421053
5u1y	37	pmnn	5u1y_37_pmnn	0.6019736842105263
5u1y	38	pmnn	5u1y_38_pmnn	0.7269736842105263
5u1y	39	pmnn	5u1y_39_pmnn	0.6710526315789473
5u1y	40	pmnn	5u1y_40_pmnn	0.6907894736842105
5u1y	41	pmnn	5u1y_41_pmnn	0.3717105263157895
5u1y	42	pmnn	5u1y_42_pmnn	0.7368421052631579
5u1y	43	pmnn	5u1y_43_pmnn	0.8848684210526315
5u1y	44	pmnn	5u1y_44_pmnn	0.6875
5u1y	45	pmnn	5u1y_45_pmnn	0.7171052631578947
5u1y	46	pmnn	5u1y_46_pmnn	0.5723684210526315
5u1y	47	pmnn	5u1y_47_pmnn	0.7072368421052632
5u1y	48	pmnn	5u1y_48_pmnn	0.875
5u1y	49	pmnn	5u1y_49_pmnn	0.7072368421052632
1emn	0	pmnn	1emn_0_pmnn	0.4398148148148148
1emn	1	pmnn	1emn_1_pmnn	0.1805555555555555
1emn	2	pmnn	1emn_2_pmnn	0.2430555555555555
1emn	3	pmnn	1emn_3_pmnn	0.1759259259259259
1emn	4	pmnn	1emn_4_pmnn	0.2939814814814814
1emn	5	pmnn	1emn_5_pmnn	0.1226851851851851
1emn	6	pmnn	1emn_6_pmnn	0.4583333333333333
1emn	7	pmnn	1emn_7_pmnn	0.1481481481481481
1emn	8	pmnn	1emn_8_pmnn	0.3402777777777778
1emn	9	pmnn	1emn_9_pmnn	0.3078703703703703
1emn	10	pmnn	1emn_10_pmnn	0.2476851851851851
1emn	11	pmnn	1emn_11_pmnn	0.199074
1emn	12	pmnn	1emn_12_pmnn	0.5509259259259259
1emn	13	pmnn	1emn_13_pmnn	0.4189814814814814
1emn	14	pmnn	1emn_14_pmnn	0.2893518518518518
1emn	15	pmnn	1emn_15_pmnn	0.412037
1emn	16	pmnn	1emn_16_pmnn	0.7777777777777778
1emn	17	pmnn	1emn_17_pmnn	0.3958333333333333
1emn	18	pmnn	1emn_18_pmnn	0.1898148148148148
1emn	19	pmnn	1emn_19_pmnn	0.3680555555555556
1emn	20	pmnn	1emn_20_pmnn	0.25
1emn	21	pmnn	1emn_21_pmnn	0.136574
1emn	22	pmnn	1emn_22_pmnn	0.2060185185185185
1emn	23	pmnn	1emn_23_pmnn	0.1851851851851851
1emn	24	pmnn	1emn_24_pmnn	0.1805555555555555
1emn	25	pmnn	1emn_25_pmnn	0.4282407407407407
1emn	26	pmnn	1emn_26_pmnn	0.4027777777777778
1emn	27	pmnn	1emn_27_pmnn	0.1643518518518518
1emn	28	pmnn	1emn_28_pmnn	0.3981481481481481
1emn	29	pmnn	1emn_29_pmnn	0.0787037
1emn	30	pmnn	1emn_30_pmnn	0.2268518518518518
1emn	31	pmnn	1emn_31_pmnn	0.2060185185185185
1emn	32	pmnn	1emn_32_pmnn	0.1412037037037037
1emn	33	pmnn	1emn_33_pmnn	0.2800925925925926
1emn	34	pmnn	1emn_34_pmnn	0.2152777777777778
1emn	35	pmnn	1emn_35_pmnn	0.5601851851851852
1emn	36	pmnn	1emn_36_pmnn	0.1087962962962963
1emn	37	pmnn	1emn_37_pmnn	0.4560185185185185
1emn	38	pmnn	1emn_38_pmnn	0.1481481481481481
1emn	39	pmnn	1emn_39_pmnn	0.2129629629629629
1emn	40	pmnn	1emn_40_pmnn	0.1805555555555555
1emn	41	pmnn	1emn_41_pmnn	0.1412037037037037
1emn	42	pmnn	1emn_42_pmnn	0.1851851851851851
1emn	43	pmnn	1emn_43_pmnn	0.1805555555555555
1emn	44	pmnn	1emn_44_pmnn	0.7615740740740741
1emn	45	pmnn	1emn_45_pmnn	0.2731481481481481
1emn	46	pmnn	1emn_46_pmnn	0.199074
1emn	47	pmnn	1emn_47_pmnn	0.7361111111111112
1emn	48	pmnn	1emn_48_pmnn	0.375
1emn	49	pmnn	1emn_49_pmnn	0.2708333333333333
1lql	0	pmnn	1lql_0_pmnn	0.2067307692307692
1lql	1	pmnn	1lql_1_pmnn	0.8870192307692307
1lql	2	pmnn	1lql_2_pmnn	0.2692307692307692
1lql	3	pmnn	1lql_3_pmnn	0.908654
1lql	4	pmnn	1lql_4_pmnn	0.0625
1lql	5	pmnn	1lql_5_pmnn	0.2235576923076923
1lql	6	pmnn	1lql_6_pmnn	0.8677884615384616
1lql	7	pmnn	1lql_7_pmnn	0.1466346153846154
1lql	8	pmnn	1lql_8_pmnn	0.0408654
1lql	9	pmnn	1lql_9_pmnn	0.1442307692307692
1lql	10	pmnn	1lql_10_pmnn	0.1394230769230769
1lql	11	pmnn	1lql_11_pmnn	0.1610576923076923
1lql	12	pmnn	1lql_12_pmnn	0.0745192
1lql	13	pmnn	1lql_13_pmnn	0.0528846
1lql	14	pmnn	1lql_14_pmnn	0.0673077
1lql	15	pmnn	1lql_15_pmnn	0.8461538461538461
1lql	16	pmnn	1lql_16_pmnn	0.0673077
1lql	17	pmnn	1lql_17_pmnn	0.0504808
1lql	18	pmnn	1lql_18_pmnn	0.0865385
1lql	19	pmnn	1lql_19_pmnn	0.173077
1lql	20	pmnn	1lql_20_pmnn	0.0649038
1lql	21	pmnn	1lql_21_pmnn	0.0504808
1lql	22	pmnn	1lql_22_pmnn	0.0552885
1lql	23	pmnn	1lql_23_pmnn	0.8629807692307693
1lql	24	pmnn	1lql_24_pmnn	0.8605769230769231
1lql	25	pmnn	1lql_25_pmnn	0.0456731
1lql	26	pmnn	1lql_26_pmnn	0.0673077
1lql	27	pmnn	1lql_27_pmnn	0.1442307692307692
1lql	28	pmnn	1lql_28_pmnn	0.0745192
1lql	29	pmnn	1lql_29_pmnn	0.125
1lql	30	pmnn	1lql_30_pmnn	0.1490384615384615
1lql	31	pmnn	1lql_31_pmnn	0.0552885
1lql	32	pmnn	1lql_32_pmnn	0.8221153846153846
1lql	33	pmnn	1lql_33_pmnn	0.0456731
1lql	34	pmnn	1lql_34_pmnn	0.0504808
1lql	35	pmnn	1lql_35_pmnn	0.9158653846153846
1lql	36	pmnn	1lql_36_pmnn	0.0528846
1lql	37	pmnn	1lql_37_pmnn	0.8389423076923077
1lql	38	pmnn	1lql_38_pmnn	0.0336538
1lql	39	pmnn	1lql_39_pmnn	0.2283653846153846
1lql	40	pmnn	1lql_40_pmnn	0.0745192
1lql	41	pmnn	1lql_41_pmnn	0.0432692
1lql	42	pmnn	1lql_42_pmnn	0.3028846153846153
1lql	43	pmnn	1lql_43_pmnn	0.0504808
1lql	44	pmnn	1lql_44_pmnn	0.0504808
1lql	45	pmnn	1lql_45_pmnn	0.0360577
1lql	46	pmnn	1lql_46_pmnn	0.0528846
1lql	47	pmnn	1lql_47_pmnn	0.0697115
1lql	48	pmnn	1lql_48_pmnn	0.0889423
1lql	49	pmnn	1lql_49_pmnn	0.7932692307692307
1np6	0	pmnn	1np6_0_pmnn	0.3032407407407407
1np6	1	pmnn	1np6_1_pmnn	0.1458333333333333
1np6	2	pmnn	1np6_2_pmnn	0.2546296296296296
1np6	3	pmnn	1np6_3_pmnn	0.0671296
1np6	4	pmnn	1np6_4_pmnn	0.2037037037037037
1np6	5	pmnn	1np6_5_pmnn	0.3032407407407407
1np6	6	pmnn	1np6_6_pmnn	0.00231481
1np6	7	pmnn	1np6_7_pmnn	0.3009259259259259
1np6	8	pmnn	1np6_8_pmnn	0.3680555555555556
1np6	9	pmnn	1np6_9_pmnn	0.00231481
1np6	10	pmnn	1np6_10_pmnn	0.2685185185185185
1np6	11	pmnn	1np6_11_pmnn	0.0532407
1np6	12	pmnn	1np6_12_pmnn	0.2268518518518518
1np6	13	pmnn	1np6_13_pmnn	0.3055555555555556
1np6	14	pmnn	1np6_14_pmnn	0.2662037037037037
1np6	15	pmnn	1np6_15_pmnn	0.25
1np6	16	pmnn	1np6_16_pmnn	0.2407407407407407
1np6	17	pmnn	1np6_17_pmnn	0.0416667
1np6	18	pmnn	1np6_18_pmnn	0.1041666666666666
1np6	19	pmnn	1np6_19_pmnn	0.3356481481481481
1np6	20	pmnn	1np6_20_pmnn	0.0231481
1np6	21	pmnn	1np6_21_pmnn	0.0208333
1np6	22	pmnn	1np6_22_pmnn	0.25
1np6	23	pmnn	1np6_23_pmnn	0.3425925925925926
1np6	24	pmnn	1np6_24_pmnn	0.0277778
1np6	25	pmnn	1np6_25_pmnn	0.2777777777777778
1np6	26	pmnn	1np6_26_pmnn	0.00925926
1np6	27	pmnn	1np6_27_pmnn	0.00925926
1np6	28	pmnn	1np6_28_pmnn	0.0162037
1np6	29	pmnn	1np6_29_pmnn	0.0902778
1np6	30	pmnn	1np6_30_pmnn	0.1712962962962963
1np6	31	pmnn	1np6_31_pmnn	0.3217592592592592
1np6	32	pmnn	1np6_32_pmnn	0.2129629629629629
1np6	33	pmnn	1np6_33_pmnn	0.087963
1np6	34	pmnn	1np6_34_pmnn	0.4328703703703703
1np6	35	pmnn	1np6_35_pmnn	0.0324074
1np6	36	pmnn	1np6_36_pmnn	0.0115741
1np6	37	pmnn	1np6_37_pmnn	0.3263888888888889
1np6	38	pmnn	1np6_38_pmnn	0.3611111111111111
1np6	39	pmnn	1np6_39_pmnn	0.0324074
1np6	40	pmnn	1np6_40_pmnn	0.0162037
1np6	41	pmnn	1np6_41_pmnn	0.0162037
1np6	42	pmnn	1np6_42_pmnn	0.5023148148148148
1np6	43	pmnn	1np6_43_pmnn	0.0115741
1np6	44	pmnn	1np6_44_pmnn	0.162037
1np6	45	pmnn	1np6_45_pmnn	0.3125
1np6	46	pmnn	1np6_46_pmnn	0.0231481
1np6	47	pmnn	1np6_47_pmnn	0.0162037
1np6	48	pmnn	1np6_48_pmnn	0.0185185
1np6	49	pmnn	1np6_49_pmnn	0.386574
1o6w	0	pmnn	1o6w_0_pmnn	0.5336538461538461
1o6w	1	pmnn	1o6w_1_pmnn	0.9543269230769232
1o6w	2	pmnn	1o6w_2_pmnn	0.6875
1o6w	3	pmnn	1o6w_3_pmnn	0.9375
1o6w	4	pmnn	1o6w_4_pmnn	0.966346
1o6w	5	pmnn	1o6w_5_pmnn	0.9471153846153846
1o6w	6	pmnn	1o6w_6_pmnn	0.9591346153846154
1o6w	7	pmnn	1o6w_7_pmnn	0.966346
1o6w	8	pmnn	1o6w_8_pmnn	0.2307692307692307
1o6w	9	pmnn	1o6w_9_pmnn	0.8918269230769231
1o6w	10	pmnn	1o6w_10_pmnn	0.8173076923076923
1o6w	11	pmnn	1o6w_11_pmnn	0.8870192307692307
1o6w	12	pmnn	1o6w_12_pmnn	0.9519230769230768
1o6w	13	pmnn	1o6w_13_pmnn	0.9759615384615384
1o6w	14	pmnn	1o6w_14_pmnn	0.8918269230769231
1o6w	15	pmnn	1o6w_15_pmnn	0.9591346153846154
1o6w	16	pmnn	1o6w_16_pmnn	0.6875
1o6w	17	pmnn	1o6w_17_pmnn	0.0504808
1o6w	18	pmnn	1o6w_18_pmnn	0.8870192307692307
1o6w	19	pmnn	1o6w_19_pmnn	0.9447115384615384
1o6w	20	pmnn	1o6w_20_pmnn	0.966346
1o6w	21	pmnn	1o6w_21_pmnn	0.8509615384615384
1o6w	22	pmnn	1o6w_22_pmnn	0.9759615384615384
1o6w	23	pmnn	1o6w_23_pmnn	0.971154
1o6w	24	pmnn	1o6w_24_pmnn	0.9206730769230768
1o6w	25	pmnn	1o6w_25_pmnn	0.9759615384615384
1o6w	26	pmnn	1o6w_26_pmnn	0.9447115384615384
1o6w	27	pmnn	1o6w_27_pmnn	0.0817308
1o6w	28	pmnn	1o6w_28_pmnn	0.96875
1o6w	29	pmnn	1o6w_29_pmnn	0.9591346153846154
1o6w	30	pmnn	1o6w_30_pmnn	0.8028846153846154
1o6w	31	pmnn	1o6w_31_pmnn	0.9615384615384616
1o6w	32	pmnn	1o6w_32_pmnn	0.8918269230769231
1o6w	33	pmnn	1o6w_33_pmnn	0.9158653846153846
1o6w	34	pmnn	1o6w_34_pmnn	0.9423076923076924
1o6w	35	pmnn	1o6w_35_pmnn	0.966346
1o6w	36	pmnn	1o6w_36_pmnn	0.9495192307692308
1o6w	37	pmnn	1o6w_37_pmnn	0.971154
1o6w	38	pmnn	1o6w_38_pmnn	0.971154
1o6w	39	pmnn	1o6w_39_pmnn	0.9543269230769232
1o6w	40	pmnn	1o6w_40_pmnn	0.9543269230769232
1o6w	41	pmnn	1o6w_41_pmnn	0.9134615384615384
1o6w	42	pmnn	1o6w_42_pmnn	0.141827
1o6w	43	pmnn	1o6w_43_pmnn	0.966346
1o6w	44	pmnn	1o6w_44_pmnn	0.8485576923076923
1o6w	45	pmnn	1o6w_45_pmnn	0.8317307692307693
1o6w	46	pmnn	1o6w_46_pmnn	0.84375
1o6w	47	pmnn	1o6w_47_pmnn	0.9471153846153846
1o6w	48	pmnn	1o6w_48_pmnn	0.9639423076923076
1o6w	49	pmnn	1o6w_49_pmnn	0.0817308
1p9n	0	pmnn	1p9n_0_pmnn	0.0689655
1p9n	1	pmnn	1p9n_1_pmnn	0.1918103448275862
1p9n	2	pmnn	1p9n_2_pmnn	0.0625
1p9n	3	pmnn	1p9n_3_pmnn	0.0280172
1p9n	4	pmnn	1p9n_4_pmnn	0.0387931
1p9n	5	pmnn	1p9n_5_pmnn	0.2112068965517241
1p9n	6	pmnn	1p9n_6_pmnn	0.0732759
1p9n	7	pmnn	1p9n_7_pmnn	0.2909482758620689
1p9n	8	pmnn	1p9n_8_pmnn	0.1810344827586207
1p9n	9	pmnn	1p9n_9_pmnn	0.2650862068965517
1p9n	10	pmnn	1p9n_10_pmnn	0.0538793
1p9n	11	pmnn	1p9n_11_pmnn	0.0732759
1p9n	12	pmnn	1p9n_12_pmnn	0.4094827586206896
1p9n	13	pmnn	1p9n_13_pmnn	0.0883621
1p9n	14	pmnn	1p9n_14_pmnn	0.1982758620689655
1p9n	15	pmnn	1p9n_15_pmnn	0.049569
1p9n	16	pmnn	1p9n_16_pmnn	0.0366379
1p9n	17	pmnn	1p9n_17_pmnn	0.0625
1p9n	18	pmnn	1p9n_18_pmnn	0.1185344827586206
1p9n	19	pmnn	1p9n_19_pmnn	0.0452586
1p9n	20	pmnn	1p9n_20_pmnn	0.0581897
1p9n	21	pmnn	1p9n_21_pmnn	0.2909482758620689
1p9n	22	pmnn	1p9n_22_pmnn	0.0668103
1p9n	23	pmnn	1p9n_23_pmnn	0.1637931034482758
1p9n	24	pmnn	1p9n_24_pmnn	0.0625
1p9n	25	pmnn	1p9n_25_pmnn	0.0344828
1p9n	26	pmnn	1p9n_26_pmnn	0.0711207
1p9n	27	pmnn	1p9n_27_pmnn	0.0840517
1p9n	28	pmnn	1p9n_28_pmnn	0.0387931
1p9n	29	pmnn	1p9n_29_pmnn	0.0581897
1p9n	30	pmnn	1p9n_30_pmnn	0.2887931034482758
1p9n	31	pmnn	1p9n_31_pmnn	0.2112068965517241
1p9n	32	pmnn	1p9n_32_pmnn	0.0538793
1p9n	33	pmnn	1p9n_33_pmnn	0.0538793
1p9n	34	pmnn	1p9n_34_pmnn	0.0215517
1p9n	35	pmnn	1p9n_35_pmnn	0.0775862
1p9n	36	pmnn	1p9n_36_pmnn	0.0344828
1p9n	37	pmnn	1p9n_37_pmnn	0.0797414
1p9n	38	pmnn	1p9n_38_pmnn	0.0452586
1p9n	39	pmnn	1p9n_39_pmnn	0.0387931
1p9n	40	pmnn	1p9n_40_pmnn	0.0431034
1p9n	41	pmnn	1p9n_41_pmnn	0.25
1p9n	42	pmnn	1p9n_42_pmnn	0.2866379310344827
1p9n	43	pmnn	1p9n_43_pmnn	0.0431034
1p9n	44	pmnn	1p9n_44_pmnn	0.1422413793103448
1p9n	45	pmnn	1p9n_45_pmnn	0.0775862
1p9n	46	pmnn	1p9n_46_pmnn	0.2262931034482758
1p9n	47	pmnn	1p9n_47_pmnn	0.0560345
1p9n	48	pmnn	1p9n_48_pmnn	0.0711207
1p9n	49	pmnn	1p9n_49_pmnn	0.6681034482758621
1s7m	0	pmnn	1s7m_0_pmnn	0.7075892857142857
1s7m	1	pmnn	1s7m_1_pmnn	0.5558035714285714
1s7m	2	pmnn	1s7m_2_pmnn	0.5334821428571429
1s7m	3	pmnn	1s7m_3_pmnn	0.875
1s7m	4	pmnn	1s7m_4_pmnn	0.8504464285714286
1s7m	5	pmnn	1s7m_5_pmnn	0.5848214285714286
1s7m	6	pmnn	1s7m_6_pmnn	0.75
1s7m	7	pmnn	1s7m_7_pmnn	0.4330357142857143
1s7m	8	pmnn	1s7m_8_pmnn	0.2723214285714285
1s7m	9	pmnn	1s7m_9_pmnn	0.8504464285714286
1s7m	10	pmnn	1s7m_10_pmnn	0.546875
1s7m	11	pmnn	1s7m_11_pmnn	0.421875
1s7m	12	pmnn	1s7m_12_pmnn	0.6986607142857143
1s7m	13	pmnn	1s7m_13_pmnn	0.5736607142857143
1s7m	14	pmnn	1s7m_14_pmnn	0.8102678571428571
1s7m	15	pmnn	1s7m_15_pmnn	0.3616071428571428
1s7m	16	pmnn	1s7m_16_pmnn	0.5111607142857143
1s7m	17	pmnn	1s7m_17_pmnn	0.5915178571428571
1s7m	18	pmnn	1s7m_18_pmnn	0.8459821428571429
1s7m	19	pmnn	1s7m_19_pmnn	0.6897321428571429
1s7m	20	pmnn	1s7m_20_pmnn	0.8058035714285714
1s7m	21	pmnn	1s7m_21_pmnn	0.5446428571428571
1s7m	22	pmnn	1s7m_22_pmnn	0.390625
1s7m	23	pmnn	1s7m_23_pmnn	0.8526785714285714
1s7m	24	pmnn	1s7m_24_pmnn	0.5647321428571429
1s7m	25	pmnn	1s7m_25_pmnn	0.7209821428571429
1s7m	26	pmnn	1s7m_26_pmnn	0.4352678571428571
1s7m	27	pmnn	1s7m_27_pmnn	0.5245535714285714
1s7m	28	pmnn	1s7m_28_pmnn	0.8348214285714286
1s7m	29	pmnn	1s7m_29_pmnn	0.5602678571428571
1s7m	30	pmnn	1s7m_30_pmnn	0.7455357142857143
1s7m	31	pmnn	1s7m_31_pmnn	0.8147321428571429
1s7m	32	pmnn	1s7m_32_pmnn	0.8325892857142857
1s7m	33	pmnn	1s7m_33_pmnn	0.8504464285714286
1s7m	34	pmnn	1s7m_34_pmnn	0.796875
1s7m	35	pmnn	1s7m_35_pmnn	0.7477678571428571
1s7m	36	pmnn	1s7m_36_pmnn	0.3995535714285714
1s7m	37	pmnn	1s7m_37_pmnn	0.6026785714285714
1s7m	38	pmnn	1s7m_38_pmnn	0.8013392857142857
1s7m	39	pmnn	1s7m_39_pmnn	0.4821428571428571
1s7m	40	pmnn	1s7m_40_pmnn	0.609375
1s7m	41	pmnn	1s7m_41_pmnn	0.5758928571428571
1s7m	42	pmnn	1s7m_42_pmnn	0.5290178571428571
1s7m	43	pmnn	1s7m_43_pmnn	0.6361607142857143
1s7m	44	pmnn	1s7m_44_pmnn	0.7879464285714286
1s7m	45	pmnn	1s7m_45_pmnn	0.5803571428571429
1s7m	46	pmnn	1s7m_46_pmnn	0.5870535714285714
1s7m	47	pmnn	1s7m_47_pmnn	0.8147321428571429
1s7m	48	pmnn	1s7m_48_pmnn	0.6897321428571429
1s7m	49	pmnn	1s7m_49_pmnn	0.4888392857142857
2e45	0	pmnn	2e45_0_pmnn	0.9184782608695652
2e45	1	pmnn	2e45_1_pmnn	0.904891
2e45	2	pmnn	2e45_2_pmnn	0.9211956521739132
2e45	3	pmnn	2e45_3_pmnn	0.9293478260869564
2e45	4	pmnn	2e45_4_pmnn	0.9510869565217392
2e45	5	pmnn	2e45_5_pmnn	0.9429347826086956
2e45	6	pmnn	2e45_6_pmnn	0.4076086956521739
2e45	7	pmnn	2e45_7_pmnn	0.8369565217391305
2e45	8	pmnn	2e45_8_pmnn	0.9320652173913044
2e45	9	pmnn	2e45_9_pmnn	0.8913043478260869
2e45	10	pmnn	2e45_10_pmnn	0.9130434782608696
2e45	11	pmnn	2e45_11_pmnn	0.8858695652173914
2e45	12	pmnn	2e45_12_pmnn	0.9320652173913044
2e45	13	pmnn	2e45_13_pmnn	0.9320652173913044
2e45	14	pmnn	2e45_14_pmnn	0.9320652173913044
2e45	15	pmnn	2e45_15_pmnn	0.2853260869565217
2e45	16	pmnn	2e45_16_pmnn	0.9510869565217392
2e45	17	pmnn	2e45_17_pmnn	0.8641304347826086
2e45	18	pmnn	2e45_18_pmnn	0.9130434782608696
2e45	19	pmnn	2e45_19_pmnn	0.9211956521739132
2e45	20	pmnn	2e45_20_pmnn	0.9130434782608696
2e45	21	pmnn	2e45_21_pmnn	0.9429347826086956
2e45	22	pmnn	2e45_22_pmnn	0.9755434782608696
2e45	23	pmnn	2e45_23_pmnn	0.9293478260869564
2e45	24	pmnn	2e45_24_pmnn	0.967391
2e45	25	pmnn	2e45_25_pmnn	0.9429347826086956
2e45	26	pmnn	2e45_26_pmnn	0.9565217391304348
2e45	27	pmnn	2e45_27_pmnn	0.9239130434782608
2e45	28	pmnn	2e45_28_pmnn	0.9130434782608696
2e45	29	pmnn	2e45_29_pmnn	0.9320652173913044
2e45	30	pmnn	2e45_30_pmnn	0.9266304347826086
2e45	31	pmnn	2e45_31_pmnn	0.8885869565217391
2e45	32	pmnn	2e45_32_pmnn	0.2853260869565217
2e45	33	pmnn	2e45_33_pmnn	0.9538043478260868
2e45	34	pmnn	2e45_34_pmnn	0.9728260869565216
2e45	35	pmnn	2e45_35_pmnn	0.9130434782608696
2e45	36	pmnn	2e45_36_pmnn	0.8668478260869565
2e45	37	pmnn	2e45_37_pmnn	0.0842391
2e45	38	pmnn	2e45_38_pmnn	0.8288043478260869
2e45	39	pmnn	2e45_39_pmnn	0.9021739130434784
2e45	40	pmnn	2e45_40_pmnn	0.7771739130434783
2e45	41	pmnn	2e45_41_pmnn	0.9510869565217392
2e45	42	pmnn	2e45_42_pmnn	0.9103260869565216
2e45	43	pmnn	2e45_43_pmnn	0.529891
2e45	44	pmnn	2e45_44_pmnn	0.9293478260869564
2e45	45	pmnn	2e45_45_pmnn	0.9619565217391304
2e45	46	pmnn	2e45_46_pmnn	0.970109
2e45	47	pmnn	2e45_47_pmnn	0.2472826086956521
2e45	48	pmnn	2e45_48_pmnn	0.9456521739130436
2e45	49	pmnn	2e45_49_pmnn	0.907609
2kxq	0	pmnn	2kxq_0_pmnn	0.8479166666666667
2kxq	1	pmnn	2kxq_1_pmnn	0.8854166666666666
2kxq	2	pmnn	2kxq_2_pmnn	0.9354166666666668
2kxq	3	pmnn	2kxq_3_pmnn	0.825
2kxq	4	pmnn	2kxq_4_pmnn	0.9208333333333332
2kxq	5	pmnn	2kxq_5_pmnn	0.9145833333333332
2kxq	6	pmnn	2kxq_6_pmnn	0.7708333333333334
2kxq	7	pmnn	2kxq_7_pmnn	0.8979166666666667
2kxq	8	pmnn	2kxq_8_pmnn	0.9166666666666666
2kxq	9	pmnn	2kxq_9_pmnn	0.7916666666666666
2kxq	10	pmnn	2kxq_10_pmnn	0.7791666666666667
2kxq	11	pmnn	2kxq_11_pmnn	0.9020833333333332
2kxq	12	pmnn	2kxq_12_pmnn	0.8
2kxq	13	pmnn	2kxq_13_pmnn	0.8729166666666667
2kxq	14	pmnn	2kxq_14_pmnn	0.7416666666666667
2kxq	15	pmnn	2kxq_15_pmnn	0.8583333333333333
2kxq	16	pmnn	2kxq_16_pmnn	0.8729166666666667
2kxq	17	pmnn	2kxq_17_pmnn	0.8770833333333333
2kxq	18	pmnn	2kxq_18_pmnn	0.8166666666666667
2kxq	19	pmnn	2kxq_19_pmnn	0.8854166666666666
2kxq	20	pmnn	2kxq_20_pmnn	0.8854166666666666
2kxq	21	pmnn	2kxq_21_pmnn	0.85
2kxq	22	pmnn	2kxq_22_pmnn	0.85
2kxq	23	pmnn	2kxq_23_pmnn	0.7708333333333334
2kxq	24	pmnn	2kxq_24_pmnn	0.8125
2kxq	25	pmnn	2kxq_25_pmnn	0.8666666666666667
2kxq	26	pmnn	2kxq_26_pmnn	0.775
2kxq	27	pmnn	2kxq_27_pmnn	0.90625
2kxq	28	pmnn	2kxq_28_pmnn	0.875
2kxq	29	pmnn	2kxq_29_pmnn	0.85625
2kxq	30	pmnn	2kxq_30_pmnn	0.9041666666666668
2kxq	31	pmnn	2kxq_31_pmnn	0.9125
2kxq	32	pmnn	2kxq_32_pmnn	0.91875
2kxq	33	pmnn	2kxq_33_pmnn	0.7125
2kxq	34	pmnn	2kxq_34_pmnn	0.9166666666666666
2kxq	35	pmnn	2kxq_35_pmnn	0.7770833333333333
2kxq	36	pmnn	2kxq_36_pmnn	0.8979166666666667
2kxq	37	pmnn	2kxq_37_pmnn	0.7833333333333333
2kxq	38	pmnn	2kxq_38_pmnn	0.9166666666666666
2kxq	39	pmnn	2kxq_39_pmnn	0.9104166666666668
2kxq	40	pmnn	2kxq_40_pmnn	0.8979166666666667
2kxq	41	pmnn	2kxq_41_pmnn	0.8166666666666667
2kxq	42	pmnn	2kxq_42_pmnn	0.9020833333333332
2kxq	43	pmnn	2kxq_43_pmnn	0.7229166666666667
2kxq	44	pmnn	2kxq_44_pmnn	0.80625
2kxq	45	pmnn	2kxq_45_pmnn	0.7770833333333333
2kxq	46	pmnn	2kxq_46_pmnn	0.89375
2kxq	47	pmnn	2kxq_47_pmnn	0.88125
2kxq	48	pmnn	2kxq_48_pmnn	0.8625
2kxq	49	pmnn	2kxq_49_pmnn	0.84375
1n7d		kcm		0.5066964285714286
1n7d		kcm		0.53125
1n7d		kcm		0.5558035714285714
1n7d		kcm		0.4888392857142857
1n7d		kcm		0.5446428571428571
1n7d		kcm		0.4933035714285714
1n7d		kcm		0.4665178571428571
1n7d		kcm		0.4709821428571428
1n7d		kcm		0.4977678571428571
1n7d		kcm		0.5267857142857143
1n7d		kcm		0.5066964285714286
1n7d		kcm		0.4933035714285714
1n7d		kcm		0.4709821428571428
1n7d		kcm		0.4910714285714285
1n7d		kcm		0.4888392857142857
1n7d		kcm		0.4910714285714285
1n7d		kcm		0.4888392857142857
1n7d		kcm		0.4799107142857143
1n7d		kcm		0.4933035714285714
1n7d		kcm		0.4933035714285714
1n7d		kcm		0.4799107142857143
1n7d		kcm		0.484375
1n7d		kcm		0.4821428571428571
1n7d		kcm		0.4732142857142857
1n7d		kcm		0.4732142857142857
1n7d		kcm		0.5267857142857143
1n7d		kcm		0.4754464285714285
1n7d		kcm		0.5
1n7d		kcm		0.4799107142857143
1n7d		kcm		0.484375
1n7d		kcm		0.4977678571428571
1n7d		kcm		0.4754464285714285
1n7d		kcm		0.421875
1n7d		kcm		0.4441964285714285
1n7d		kcm		0.5133928571428571
1n7d		kcm		0.515625
1n7d		kcm		0.5066964285714286
1n7d		kcm		0.4888392857142857
1n7d		kcm		0.4642857142857143
1n7d		kcm		0.4620535714285714
1n7d		kcm		0.4732142857142857
1n7d		kcm		0.4397321428571428
1n7d		kcm		0.4620535714285714
1n7d		kcm		0.5133928571428571
1n7d		kcm		0.4375
1n7d		kcm		0.4486607142857143
1n7d		kcm		0.4575892857142857
1n7d		kcm		0.4620535714285714
1n7d		kcm		0.4754464285714285
1n7d		kcm		0.4285714285714285
3clq		kcm		1
3clq		kcm		0.9914772727272728
3clq		kcm		1
3clq		kcm		0.9943181818181818
3clq		kcm		0.9801136363636364
3clq		kcm		0.9943181818181818
3clq		kcm		1
3clq		kcm		0.9943181818181818
3clq		kcm		0.9971590909090908
3clq		kcm		1
3clq		kcm		1
3clq		kcm		0.9914772727272728
3clq		kcm		0.9943181818181818
3clq		kcm		1
3clq		kcm		0.9971590909090908
3clq		kcm		0.9857954545454546
3clq		kcm		0.9857954545454546
3clq		kcm		0.9943181818181818
3clq		kcm		0.9943181818181818
3clq		kcm		0.9971590909090908
3clq		kcm		0.9914772727272728
3clq		kcm		0.9886363636363636
3clq		kcm		0.9886363636363636
3clq		kcm		0.9943181818181818
3clq		kcm		0.9943181818181818
3clq		kcm		0.9971590909090908
3clq		kcm		0.9943181818181818
3clq		kcm		0.9943181818181818
3clq		kcm		0.9914772727272728
3clq		kcm		0.9971590909090908
3clq		kcm		0.9914772727272728
3clq		kcm		0.9943181818181818
3clq		kcm		0.9744318181818182
3clq		kcm		0.9857954545454546
3clq		kcm		0.9971590909090908
3clq		kcm		0.9943181818181818
3clq		kcm		1
3clq		kcm		0.9744318181818182
3clq		kcm		0.9971590909090908
3clq		kcm		0.9801136363636364
3clq		kcm		0.9886363636363636
3clq		kcm		0.9971590909090908
3clq		kcm		0.9886363636363636
3clq		kcm		0.9971590909090908
3clq		kcm		0.9971590909090908
3clq		kcm		0.9801136363636364
3clq		kcm		0.9801136363636364
3clq		kcm		0.9857954545454546
3clq		kcm		0.9886363636363636
3clq		kcm		0.9971590909090908
1emn		kcm		0.7916666666666666
1emn		kcm		0.7870370370370371
1emn		kcm		0.7824074074074074
1emn		kcm		0.7592592592592593
1emn		kcm		0.6782407407407407
1emn		kcm		0.7569444444444444
1emn		kcm		0.7291666666666666
1emn		kcm		0.7384259259259259
1emn		kcm		0.6875
1emn		kcm		0.7407407407407407
1emn		kcm		0.7708333333333334
1emn		kcm		0.7430555555555556
1emn		kcm		0.7083333333333334
1emn		kcm		0.7569444444444444
1emn		kcm		0.7800925925925926
1emn		kcm		0.7476851851851852
1emn		kcm		0.7384259259259259
1emn		kcm		0.7592592592592593
1emn		kcm		0.75
1emn		kcm		0.7870370370370371
1emn		kcm		0.6851851851851852
1emn		kcm		0.6828703703703703
1emn		kcm		0.6921296296296297
1emn		kcm		0.7314814814814815
1emn		kcm		0.7569444444444444
1emn		kcm		0.6898148148148148
1emn		kcm		0.7662037037037037
1emn		kcm		0.6898148148148148
1emn		kcm		0.7476851851851852
1emn		kcm		0.6712962962962963
1emn		kcm		0.6689814814814815
1emn		kcm		0.7152777777777778
1emn		kcm		0.7731481481481481
1emn		kcm		0.7708333333333334
1emn		kcm		0.7870370370370371
1emn		kcm		0.7523148148148148
1emn		kcm		0.7546296296296297
1emn		kcm		0.7569444444444444
1emn		kcm		0.7476851851851852
1emn		kcm		0.7129629629629629
1emn		kcm		0.7106481481481481
1emn		kcm		0.7245370370370371
1emn		kcm		0.7430555555555556
1emn		kcm		0.7384259259259259
1emn		kcm		0.7199074074074074
1emn		kcm		0.7592592592592593
1emn		kcm		0.7523148148148148
1emn		kcm		0.6851851851851852
1emn		kcm		0.7106481481481481
1emn		kcm		0.7175925925925926
1lql		kcm		0.90625
1lql		kcm		0.8557692307692307
1lql		kcm		0.8293269230769231
1lql		kcm		0.8197115384615384
1lql		kcm		0.8269230769230769
1lql		kcm		0.7836538461538461
1lql		kcm		0.8052884615384616
1lql		kcm		0.875
1lql		kcm		0.8293269230769231
1lql		kcm		0.8221153846153846
1lql		kcm		0.8629807692307693
1lql		kcm		0.8100961538461539
1lql		kcm		0.8125
1lql		kcm		0.7427884615384616
1lql		kcm		0.8052884615384616
1lql		kcm		0.7163461538461539
1lql		kcm		0.7788461538461539
1lql		kcm		0.7764423076923077
1lql		kcm		0.8485576923076923
1lql		kcm		0.8389423076923077
1lql		kcm		0.8173076923076923
1lql		kcm		0.7475961538461539
1lql		kcm		0.8557692307692307
1lql		kcm		0.7668269230769231
1lql		kcm		0.7932692307692307
1lql		kcm		0.7548076923076923
1lql		kcm		0.75
1lql		kcm		0.78125
1lql		kcm		0.6923076923076923
1lql		kcm		0.7211538461538461
1lql		kcm		0.7043269230769231
1lql		kcm		0.7163461538461539
1lql		kcm		0.7524038461538461
1lql		kcm		0.8100961538461539
1lql		kcm		0.7331730769230769
1lql		kcm		0.7235576923076923
1lql		kcm		0.7668269230769231
1lql		kcm		0.7668269230769231
1lql		kcm		0.7596153846153846
1lql		kcm		0.7548076923076923
1lql		kcm		0.7860576923076923
1lql		kcm		0.7692307692307693
1lql		kcm		0.6947115384615384
1lql		kcm		0.7620192307692307
1lql		kcm		0.7355769230769231
1lql		kcm		0.7788461538461539
1lql		kcm		0.7043269230769231
1lql		kcm		0.7307692307692307
1lql		kcm		0.7403846153846154
1lql		kcm		0.6826923076923077
1msl		kcm		0.9097222222222222
1msl		kcm		0.8402777777777778
1msl		kcm		0.9027777777777778
1msl		kcm		0.9236111111111112
1msl		kcm		0.9027777777777778
1msl		kcm		0.8819444444444444
1msl		kcm		0.9513888888888888
1msl		kcm		0.9340277777777778
1msl		kcm		0.9270833333333334
1msl		kcm		0.9097222222222222
1msl		kcm		0.90625
1msl		kcm		0.9479166666666666
1msl		kcm		0.8923611111111112
1msl		kcm		0.8645833333333334
1msl		kcm		0.9270833333333334
1msl		kcm		0.9166666666666666
1msl		kcm		0.8888888888888888
1msl		kcm		0.8958333333333334
1msl		kcm		0.9166666666666666
1msl		kcm		0.8993055555555556
1msl		kcm		0.8993055555555556
1msl		kcm		0.9097222222222222
1msl		kcm		0.9166666666666666
1msl		kcm		0.8958333333333334
1msl		kcm		0.8611111111111112
1msl		kcm		0.8784722222222222
1msl		kcm		0.8680555555555556
1msl		kcm		0.8784722222222222
1msl		kcm		0.9097222222222222
1msl		kcm		0.8993055555555556
1msl		kcm		0.9131944444444444
1msl		kcm		0.8819444444444444
1msl		kcm		0.90625
1msl		kcm		0.875
1msl		kcm		0.9097222222222222
1msl		kcm		0.8958333333333334
1msl		kcm		0.9201388888888888
1msl		kcm		0.8888888888888888
1msl		kcm		0.9166666666666666
1msl		kcm		0.9097222222222222
1msl		kcm		0.90625
1msl		kcm		0.8888888888888888
1msl		kcm		0.9236111111111112
1msl		kcm		0.8333333333333334
1msl		kcm		0.8854166666666666
1msl		kcm		0.9201388888888888
1msl		kcm		0.8958333333333334
1msl		kcm		0.8333333333333334
1msl		kcm		0.9444444444444444
1msl		kcm		0.8263888888888888
1np6		kcm		0.7245370370370371
1np6		kcm		0.7013888888888888
1np6		kcm		0.7013888888888888
1np6		kcm		0.7245370370370371
1np6		kcm		0.7291666666666666
1np6		kcm		0.6689814814814815
1np6		kcm		0.7546296296296297
1np6		kcm		0.6736111111111112
1np6		kcm		0.6967592592592593
1np6		kcm		0.6944444444444444
1np6		kcm		0.6712962962962963
1np6		kcm		0.7037037037037037
1np6		kcm		0.7106481481481481
1np6		kcm		0.7430555555555556
1np6		kcm		0.6527777777777778
1np6		kcm		0.6828703703703703
1np6		kcm		0.6967592592592593
1np6		kcm		0.6944444444444444
1np6		kcm		0.7152777777777778
1np6		kcm		0.7291666666666666
1np6		kcm		0.6898148148148148
1np6		kcm		0.6712962962962963
1np6		kcm		0.6736111111111112
1np6		kcm		0.7314814814814815
1np6		kcm		0.6111111111111112
1np6		kcm		0.7013888888888888
1np6		kcm		0.7314814814814815
1np6		kcm		0.6782407407407407
1np6		kcm		0.7129629629629629
1np6		kcm		0.7106481481481481
1np6		kcm		0.6851851851851852
1np6		kcm		0.7222222222222222
1np6		kcm		0.7453703703703703
1np6		kcm		0.6712962962962963
1np6		kcm		0.6620370370370371
1np6		kcm		0.625
1np6		kcm		0.6736111111111112
1np6		kcm		0.6712962962962963
1np6		kcm		0.6990740740740741
1np6		kcm		0.6550925925925926
1np6		kcm		0.6597222222222222
1np6		kcm		0.6782407407407407
1np6		kcm		0.7129629629629629
1np6		kcm		0.6712962962962963
1np6		kcm		0.75
1np6		kcm		0.6805555555555556
1np6		kcm		0.7060185185185185
1np6		kcm		0.7152777777777778
1np6		kcm		0.7037037037037037
1np6		kcm		0.6759259259259259
1o6w		kcm		0.8725961538461539
1o6w		kcm		0.8076923076923077
1o6w		kcm		0.8028846153846154
1o6w		kcm		0.9206730769230768
1o6w		kcm		0.8028846153846154
1o6w		kcm		0.7980769230769231
1o6w		kcm		0.8052884615384616
1o6w		kcm		0.8052884615384616
1o6w		kcm		0.8173076923076923
1o6w		kcm		0.8100961538461539
1o6w		kcm		0.8653846153846154
1o6w		kcm		0.7403846153846154
1o6w		kcm		0.8076923076923077
1o6w		kcm		0.8413461538461539
1o6w		kcm		0.8149038461538461
1o6w		kcm		0.8197115384615384
1o6w		kcm		0.7283653846153846
1o6w		kcm		0.8052884615384616
1o6w		kcm		0.8173076923076923
1o6w		kcm		0.8341346153846154
1o6w		kcm		0.78125
1o6w		kcm		0.7788461538461539
1o6w		kcm		0.8149038461538461
1o6w		kcm		0.7331730769230769
1o6w		kcm		0.7764423076923077
1o6w		kcm		0.8317307692307693
1o6w		kcm		0.8173076923076923
1o6w		kcm		0.7307692307692307
1o6w		kcm		0.71875
1o6w		kcm		0.7644230769230769
1o6w		kcm		0.7596153846153846
1o6w		kcm		0.7836538461538461
1o6w		kcm		0.7668269230769231
1o6w		kcm		0.7331730769230769
1o6w		kcm		0.7980769230769231
1o6w		kcm		0.6995192307692307
1o6w		kcm		0.7115384615384616
1o6w		kcm		0.7427884615384616
1o6w		kcm		0.7163461538461539
1o6w		kcm		0.7235576923076923
1o6w		kcm		0.7307692307692307
1o6w		kcm		0.7307692307692307
1o6w		kcm		0.7692307692307693
1o6w		kcm		0.7884615384615384
1o6w		kcm		0.8100961538461539
1o6w		kcm		0.71875
1o6w		kcm		0.7163461538461539
1o6w		kcm		0.7764423076923077
1o6w		kcm		0.6875
1o6w		kcm		0.7596153846153846
1p9n		kcm		0.7176724137931034
1p9n		kcm		0.6939655172413793
1p9n		kcm		0.7155172413793104
1p9n		kcm		0.6702586206896551
1p9n		kcm		0.6767241379310345
1p9n		kcm		0.6745689655172413
1p9n		kcm		0.6767241379310345
1p9n		kcm		0.6831896551724138
1p9n		kcm		0.6982758620689655
1p9n		kcm		0.6185344827586207
1p9n		kcm		0.6099137931034483
1p9n		kcm		0.6788793103448276
1p9n		kcm		0.6422413793103449
1p9n		kcm		0.6810344827586207
1p9n		kcm		0.6422413793103449
1p9n		kcm		0.6896551724137931
1p9n		kcm		0.6939655172413793
1p9n		kcm		0.7133620689655172
1p9n		kcm		0.6573275862068966
1p9n		kcm		0.6443965517241379
1p9n		kcm		0.665948
1p9n		kcm		0.6551724137931034
1p9n		kcm		0.7133620689655172
1p9n		kcm		0.6422413793103449
1p9n		kcm		0.6831896551724138
1p9n		kcm		0.6637931034482759
1p9n		kcm		0.6293103448275862
1p9n		kcm		0.6616379310344828
1p9n		kcm		0.7133620689655172
1p9n		kcm		0.6314655172413793
1p9n		kcm		0.6400862068965517
1p9n		kcm		0.6961206896551724
1p9n		kcm		0.6530172413793104
1p9n		kcm		0.6918103448275862
1p9n		kcm		0.6228448275862069
1p9n		kcm		0.6314655172413793
1p9n		kcm		0.625
1p9n		kcm		0.646552
1p9n		kcm		0.7198275862068966
1p9n		kcm		0.6681034482758621
1p9n		kcm		0.6314655172413793
1p9n		kcm		0.625
1p9n		kcm		0.6681034482758621
1p9n		kcm		0.6357758620689655
1p9n		kcm		0.7004310344827587
1p9n		kcm		0.6357758620689655
1p9n		kcm		0.6853448275862069
1p9n		kcm		0.7068965517241379
1p9n		kcm		0.6939655172413793
1p9n		kcm		0.665948
1r5l		kcm		0.6583333333333333
1r5l		kcm		0.6875
1r5l		kcm		0.6625
1r5l		kcm		0.6875
1r5l		kcm		0.6
1r5l		kcm		0.6958333333333333
1r5l		kcm		0.6208333333333333
1r5l		kcm		0.5916666666666667
1r5l		kcm		0.65
1r5l		kcm		0.5791666666666667
1r5l		kcm		0.6375
1r5l		kcm		0.6666666666666666
1r5l		kcm		0.6416666666666667
1r5l		kcm		0.5583333333333333
1r5l		kcm		0.575
1r5l		kcm		0.5708333333333333
1r5l		kcm		0.7041666666666667
1r5l		kcm		0.6125
1r5l		kcm		0.6083333333333333
1r5l		kcm		0.625
1r5l		kcm		0.575
1r5l		kcm		0.6083333333333333
1r5l		kcm		0.5958333333333333
1r5l		kcm		0.6833333333333333
1r5l		kcm		0.5875
1r5l		kcm		0.5958333333333333
1r5l		kcm		0.5416666666666666
1r5l		kcm		0.5958333333333333
1r5l		kcm		0.5625
1r5l		kcm		0.5833333333333334
1r5l		kcm		0.5708333333333333
1r5l		kcm		0.55
1r5l		kcm		0.5625
1r5l		kcm		0.575
1r5l		kcm		0.55
1r5l		kcm		0.6125
1r5l		kcm		0.6083333333333333
1r5l		kcm		0.5875
1r5l		kcm		0.6
1r5l		kcm		0.6208333333333333
1r5l		kcm		0.5416666666666666
1r5l		kcm		0.5291666666666667
1r5l		kcm		0.5666666666666667
1r5l		kcm		0.5958333333333333
1r5l		kcm		0.6166666666666667
1r5l		kcm		0.5416666666666666
1r5l		kcm		0.6458333333333334
1r5l		kcm		0.6541666666666667
1r5l		kcm		0.5541666666666667
1r5l		kcm		0.5583333333333333
1s7m		kcm		0.9017857142857144
1s7m		kcm		0.8861607142857143
1s7m		kcm		0.8794642857142857
1s7m		kcm		0.8526785714285714
1s7m		kcm		0.8504464285714286
1s7m		kcm		0.8816964285714286
1s7m		kcm		0.8482142857142857
1s7m		kcm		0.828125
1s7m		kcm		0.8616071428571429
1s7m		kcm		0.8459821428571429
1s7m		kcm		0.828125
1s7m		kcm		0.8013392857142857
1s7m		kcm		0.8638392857142857
1s7m		kcm		0.8504464285714286
1s7m		kcm		0.8035714285714286
1s7m		kcm		0.828125
1s7m		kcm		0.8392857142857143
1s7m		kcm		0.8080357142857143
1s7m		kcm		0.8348214285714286
1s7m		kcm		0.8058035714285714
1s7m		kcm		0.8147321428571429
1s7m		kcm		0.8236607142857143
1s7m		kcm		0.8616071428571429
1s7m		kcm		0.7879464285714286
1s7m		kcm		0.8080357142857143
1s7m		kcm		0.828125
1s7m		kcm		0.8950892857142857
1s7m		kcm		0.8415178571428571
1s7m		kcm		0.8125
1s7m		kcm		0.8147321428571429
1s7m		kcm		0.8147321428571429
1s7m		kcm		0.8392857142857143
1s7m		kcm		0.8147321428571429
1s7m		kcm		0.8013392857142857
1s7m		kcm		0.859375
1s7m		kcm		0.7946428571428571
1s7m		kcm		0.8303571428571429
1s7m		kcm		0.8191964285714286
1s7m		kcm		0.8147321428571429
1s7m		kcm		0.8325892857142857
1s7m		kcm		0.8169642857142857
1s7m		kcm		0.8102678571428571
1s7m		kcm		0.8325892857142857
1s7m		kcm		0.84375
1s7m		kcm		0.8169642857142857
1s7m		kcm		0.7991071428571429
1s7m		kcm		0.8325892857142857
1s7m		kcm		0.8415178571428571
1s7m		kcm		0.859375
1s7m		kcm		0.84375
2e45		kcm		0.907609
2e45		kcm		0.8614130434782609
2e45		kcm		0.8260869565217391
2e45		kcm		0.8152173913043478
2e45		kcm		0.8260869565217391
2e45		kcm		0.7663043478260869
2e45		kcm		0.7608695652173914
2e45		kcm		0.7771739130434783
2e45		kcm		0.7608695652173914
2e45		kcm		0.8043478260869565
2e45		kcm		0.75
2e45		kcm		0.779891
2e45		kcm		0.7581521739130435
2e45		kcm		0.7554347826086957
2e45		kcm		0.7989130434782609
2e45		kcm		0.7336956521739131
2e45		kcm		0.7717391304347826
2e45		kcm		0.7391304347826086
2e45		kcm		0.7309782608695652
2e45		kcm		0.7445652173913043
2e45		kcm		0.7771739130434783
2e45		kcm		0.7527173913043478
2e45		kcm		0.7472826086956522
2e45		kcm		0.7364130434782609
2e45		kcm		0.7635869565217391
2e45		kcm		0.7472826086956522
2e45		kcm		0.8179347826086957
2e45		kcm		0.6983695652173914
2e45		kcm		0.6956521739130435
2e45		kcm		0.7255434782608695
2e45		kcm		0.7472826086956522
2e45		kcm		0.7554347826086957
2e45		kcm		0.7336956521739131
2e45		kcm		0.7527173913043478
2e45		kcm		0.7336956521739131
2e45		kcm		0.7255434782608695
2e45		kcm		0.717391
2e45		kcm		0.7364130434782609
2e45		kcm		0.7472826086956522
2e45		kcm		0.7309782608695652
2e45		kcm		0.7744565217391305
2e45		kcm		0.7146739130434783
2e45		kcm		0.75
2e45		kcm		0.7255434782608695
2e45		kcm		0.7336956521739131
2e45		kcm		0.7364130434782609
2e45		kcm		0.7092391304347826
2e45		kcm		0.7364130434782609
2e45		kcm		0.7554347826086957
2e45		kcm		0.717391
2kxq		kcm		0.7958333333333333
2kxq		kcm		0.7625
2kxq		kcm		0.71875
2kxq		kcm		0.8354166666666667
2kxq		kcm		0.7958333333333333
2kxq		kcm		0.7375
2kxq		kcm		0.6895833333333333
2kxq		kcm		0.6895833333333333
2kxq		kcm		0.7708333333333334
2kxq		kcm		0.7041666666666667
2kxq		kcm		0.7604166666666666
2kxq		kcm		0.7604166666666666
2kxq		kcm		0.7291666666666666
2kxq		kcm		0.725
2kxq		kcm		0.66875
2kxq		kcm		0.69375
2kxq		kcm		0.675
2kxq		kcm		0.6729166666666667
2kxq		kcm		0.7520833333333333
2kxq		kcm		0.7166666666666667
2kxq		kcm		0.6833333333333333
2kxq		kcm		0.69375
2kxq		kcm		0.7458333333333333
2kxq		kcm		0.7479166666666667
2kxq		kcm		0.66875
2kxq		kcm		0.6833333333333333
2kxq		kcm		0.68125
2kxq		kcm		0.6875
2kxq		kcm		0.7041666666666667
2kxq		kcm		0.7291666666666666
2kxq		kcm		0.7375
2kxq		kcm		0.6916666666666667
2kxq		kcm		0.725
2kxq		kcm		0.7166666666666667
2kxq		kcm		0.6708333333333333
2kxq		kcm		0.675
2kxq		kcm		0.68125
2kxq		kcm		0.71875
2kxq		kcm		0.6729166666666667
2kxq		kcm		0.7
2kxq		kcm		0.6770833333333334
2kxq		kcm		0.7020833333333333
2kxq		kcm		0.6979166666666666
2kxq		kcm		0.6625
2kxq		kcm		0.6895833333333333
2kxq		kcm		0.6645833333333333
2kxq		kcm		0.6583333333333333
2kxq		kcm		0.6875
2kxq		kcm		0.6708333333333333
2kxq		kcm		0.7041666666666667
2lkm		kcm		0.9852941176470588
2lkm		kcm		0.9705882352941176
2lkm		kcm		0.9411764705882352
2lkm		kcm		0.9705882352941176
2lkm		kcm		0.9742647058823528
2lkm		kcm		0.9816176470588236
2lkm		kcm		0.9632352941176472
2lkm		kcm		0.9742647058823528
2lkm		kcm		0.9779411764705882
2lkm		kcm		0.9742647058823528
2lkm		kcm		0.9852941176470588
2lkm		kcm		0.9779411764705882
2lkm		kcm		0.9595588235294118
2lkm		kcm		0.9595588235294118
2lkm		kcm		0.9669117647058824
2lkm		kcm		0.9595588235294118
2lkm		kcm		0.9889705882352942
2lkm		kcm		0.9375
2lkm		kcm		0.9411764705882352
2lkm		kcm		0.9632352941176472
2lkm		kcm		0.9448529411764706
2lkm		kcm		0.9595588235294118
2lkm		kcm		0.9485294117647058
2lkm		kcm		0.9522058823529412
2lkm		kcm		0.9595588235294118
2lkm		kcm		0.9595588235294118
2lkm		kcm		0.9485294117647058
2lkm		kcm		0.9338235294117648
2lkm		kcm		0.9816176470588236
2lkm		kcm		0.9558823529411764
2lkm		kcm		0.9669117647058824
2lkm		kcm		0.9632352941176472
2lkm		kcm		0.9522058823529412
2lkm		kcm		0.9779411764705882
2lkm		kcm		0.9375
2lkm		kcm		0.9411764705882352
2lkm		kcm		0.9338235294117648
2lkm		kcm		0.9558823529411764
2lkm		kcm		0.9742647058823528
2lkm		kcm		0.9117647058823528
2lkm		kcm		0.9485294117647058
2lkm		kcm		0.9375
2lkm		kcm		0.9338235294117648
2lkm		kcm		0.9669117647058824
2lkm		kcm		0.9669117647058824
2lkm		kcm		0.9595588235294118
2lkm		kcm		0.9522058823529412
2lkm		kcm		0.9558823529411764
2lkm		kcm		0.9375
2lkm		kcm		0.9522058823529412
2oar		kcm		0.9963235294117648
2oar		kcm		0.9963235294117648
2oar		kcm		0.9963235294117648
2oar		kcm		0.9926470588235294
2oar		kcm		0.9889705882352942
2oar		kcm		0.9889705882352942
2oar		kcm		0.9889705882352942
2oar		kcm		0.9963235294117648
2oar		kcm		0.9963235294117648
2oar		kcm		0.9963235294117648
2oar		kcm		0.9889705882352942
2oar		kcm		0.9963235294117648
2oar		kcm		0.9963235294117648
2oar		kcm		0.9926470588235294
2oar		kcm		0.9926470588235294
2oar		kcm		0.9963235294117648
2oar		kcm		0.9926470588235294
2oar		kcm		0.9963235294117648
2oar		kcm		0.9889705882352942
2oar		kcm		0.9963235294117648
2oar		kcm		0.9926470588235294
2oar		kcm		0.9963235294117648
2oar		kcm		0.9963235294117648
2oar		kcm		0.9926470588235294
2oar		kcm		0.9889705882352942
2oar		kcm		0.9889705882352942
2oar		kcm		0.9889705882352942
2oar		kcm		0.9963235294117648
2oar		kcm		0.9963235294117648
2oar		kcm		0.9963235294117648
2oar		kcm		0.9926470588235294
2oar		kcm		0.9926470588235294
2oar		kcm		0.9926470588235294
2oar		kcm		0.9963235294117648
2oar		kcm		0.9926470588235294
2oar		kcm		0.9963235294117648
2oar		kcm		0.9963235294117648
2oar		kcm		0.9926470588235294
2oar		kcm		0.9963235294117648
2oar		kcm		0.9889705882352942
2oar		kcm		0.9926470588235294
2oar		kcm		0.9963235294117648
2oar		kcm		0.9926470588235294
2oar		kcm		0.9963235294117648
2oar		kcm		0.9926470588235294
2oar		kcm		0.9963235294117648
2oar		kcm		0.9852941176470588
2oar		kcm		0.9963235294117648
2oar		kcm		0.9926470588235294
2oar		kcm		0.9963235294117648
2qiw		kcm		0.9901315789473684
2qiw		kcm		0.986842
2qiw		kcm		0.993421
2qiw		kcm		0.9802631578947368
2qiw		kcm		0.9671052631578948
2qiw		kcm		0.9802631578947368
2qiw		kcm		0.9736842105263158
2qiw		kcm		0.9671052631578948
2qiw		kcm		0.9769736842105264
2qiw		kcm		0.9802631578947368
2qiw		kcm		0.993421
2qiw		kcm		0.9736842105263158
2qiw		kcm		0.9539473684210528
2qiw		kcm		0.9671052631578948
2qiw		kcm		0.986842
2qiw		kcm		0.9769736842105264
2qiw		kcm		0.986842
2qiw		kcm		0.9769736842105264
2qiw		kcm		0.9605263157894736
2qiw		kcm		0.9835526315789472
2qiw		kcm		0.9802631578947368
2qiw		kcm		0.9736842105263158
2qiw		kcm		0.9703947368421052
2qiw		kcm		0.9473684210526316
2qiw		kcm		0.9539473684210528
2qiw		kcm		0.9572368421052632
2qiw		kcm		0.9638157894736842
2qiw		kcm		0.9736842105263158
2qiw		kcm		0.9802631578947368
2qiw		kcm		0.9802631578947368
2qiw		kcm		0.9342105263157896
2qiw		kcm		0.9835526315789472
2qiw		kcm		0.9572368421052632
2qiw		kcm		0.9736842105263158
2qiw		kcm		0.9835526315789472
2qiw		kcm		0.9769736842105264
2qiw		kcm		0.9703947368421052
2qiw		kcm		0.9802631578947368
2qiw		kcm		0.9572368421052632
2qiw		kcm		0.9671052631578948
2qiw		kcm		0.950658
2qiw		kcm		0.950658
2qiw		kcm		0.9703947368421052
2qiw		kcm		0.9638157894736842
2qiw		kcm		0.930921
2qiw		kcm		0.9539473684210528
2qiw		kcm		0.9802631578947368
2qiw		kcm		0.9736842105263158
2qiw		kcm		0.9901315789473684
2qiw		kcm		0.9835526315789472
2qq8		kcm		0.6546052631578947
2qq8		kcm		0.625
2qq8		kcm		0.6480263157894737
2qq8		kcm		0.625
2qq8		kcm		0.6546052631578947
2qq8		kcm		0.6743421052631579
2qq8		kcm		0.5855263157894737
2qq8		kcm		0.5723684210526315
2qq8		kcm		0.618421
2qq8		kcm		0.6381578947368421
2qq8		kcm		0.6513157894736842
2qq8		kcm		0.625
2qq8		kcm		0.5888157894736842
2qq8		kcm		0.631579
2qq8		kcm		0.6151315789473685
2qq8		kcm		0.5855263157894737
2qq8		kcm		0.5657894736842105
2qq8		kcm		0.555921
2qq8		kcm		0.5756578947368421
2qq8		kcm		0.6217105263157895
2qq8		kcm		0.4967105263157895
2qq8		kcm		0.6217105263157895
2qq8		kcm		0.6348684210526315
2qq8		kcm		0.6578947368421053
2qq8		kcm		0.6414473684210527
2qq8		kcm		0.5986842105263158
2qq8		kcm		0.6052631578947368
2qq8		kcm		0.5921052631578947
2qq8		kcm		0.6217105263157895
2qq8		kcm		0.6019736842105263
2qq8		kcm		0.5723684210526315
2qq8		kcm		0.6217105263157895
2qq8		kcm		0.6085526315789473
2qq8		kcm		0.6217105263157895
2qq8		kcm		0.625
2qq8		kcm		0.5953947368421053
2qq8		kcm		0.5953947368421053
2qq8		kcm		0.5921052631578947
2qq8		kcm		0.5263157894736842
2qq8		kcm		0.5756578947368421
2qq8		kcm		0.5888157894736842
2qq8		kcm		0.5953947368421053
2qq8		kcm		0.5921052631578947
2qq8		kcm		0.5723684210526315
2qq8		kcm		0.5921052631578947
2qq8		kcm		0.6447368421052632
2qq8		kcm		0.618421
2qq8		kcm		0.555921
2qq8		kcm		0.5756578947368421
2qq8		kcm		0.5921052631578947
3c8v		kcm		0.9967105263157896
3c8v		kcm		1
3c8v		kcm		1
3c8v		kcm		0.9769736842105264
3c8v		kcm		0.9835526315789472
3c8v		kcm		0.9835526315789472
3c8v		kcm		0.986842
3c8v		kcm		0.9967105263157896
3c8v		kcm		0.9967105263157896
3c8v		kcm		0.986842
3c8v		kcm		0.993421
3c8v		kcm		0.993421
3c8v		kcm		0.993421
3c8v		kcm		0.9802631578947368
3c8v		kcm		0.9967105263157896
3c8v		kcm		0.993421
3c8v		kcm		0.986842
3c8v		kcm		0.993421
3c8v		kcm		0.9835526315789472
3c8v		kcm		0.9967105263157896
3c8v		kcm		0.9967105263157896
3c8v		kcm		0.993421
3c8v		kcm		0.993421
3c8v		kcm		0.9967105263157896
3c8v		kcm		0.9901315789473684
3c8v		kcm		0.9901315789473684
3c8v		kcm		0.986842
3c8v		kcm		1
3c8v		kcm		0.986842
3c8v		kcm		0.9967105263157896
3c8v		kcm		0.9835526315789472
3c8v		kcm		0.993421
3c8v		kcm		0.9703947368421052
3c8v		kcm		0.993421
3c8v		kcm		1
3c8v		kcm		0.9802631578947368
3c8v		kcm		0.986842
3c8v		kcm		0.9901315789473684
3c8v		kcm		0.9802631578947368
3c8v		kcm		0.9835526315789472
3c8v		kcm		0.9703947368421052
3c8v		kcm		0.993421
3c8v		kcm		0.993421
3c8v		kcm		0.9901315789473684
3c8v		kcm		0.9835526315789472
3c8v		kcm		0.986842
3c8v		kcm		0.986842
3c8v		kcm		0.9736842105263158
3c8v		kcm		0.9835526315789472
[truncated: 301 more rows]

## Sheet: FigS1d
protein	Position sec	Deisgn method	Name	GDT_TS
1msl	0	esm	1msl_0_esm	4.383581168513747
1msl	1	esm	1msl_1_esm	1.026200367745325
1msl	2	esm	1msl_2_esm	2.4715777698975008
1msl	3	esm	1msl_3_esm	3.714492597628864
1msl	4	esm	1msl_4_esm	3.5454032783585774
1msl	5	esm	1msl_5_esm	1.1977537182538525
1msl	6	esm	1msl_6_esm	3.2247922082900504
1msl	7	esm	1msl_7_esm	1.4499096224743255
1msl	8	esm	1msl_8_esm	2.1257994400885503
1msl	9	esm	1msl_9_esm	1.0933209985719543
1msl	10	esm	1msl_10_esm	1.3147498733131329
1msl	11	esm	1msl_11_esm	1.0001174804767594
1msl	12	esm	1msl_12_esm	1.100836927469197
1msl	13	esm	1msl_13_esm	1.2654206852770065
1msl	14	esm	1msl_14_esm	5.097426301553237
1msl	15	esm	1msl_15_esm	3.673792273115352
1msl	16	esm	1msl_16_esm	1.9843299573590527
1msl	17	esm	1msl_17_esm	3.8854637927213536
1msl	18	esm	1msl_18_esm	4.1614522731006405
1msl	19	esm	1msl_19_esm	1.126630378755733
1msl	20	esm	1msl_20_esm	1.1035923633881484
1msl	21	esm	1msl_21_esm	4.655276567288095
1msl	22	esm	1msl_22_esm	1.0321925829448708
1msl	23	esm	1msl_23_esm	4.604112029290842
1msl	24	esm	1msl_24_esm	4.166690928070642
1msl	25	esm	1msl_25_esm	3.94334
1msl	26	esm	1msl_26_esm	4.114696079431687
1msl	27	esm	1msl_27_esm	3.673427475440029
1msl	28	esm	1msl_28_esm	2.097354184420717
1msl	29	esm	1msl_29_esm	1.691287143459482
1msl	30	esm	1msl_30_esm	1.2458077490825867
1msl	31	esm	1msl_31_esm	1.0641276477320878
1msl	32	esm	1msl_32_esm	1.2091766023830135
1msl	33	esm	1msl_33_esm	2.353046454539606
1msl	34	esm	1msl_34_esm	0.9838386635394416
1msl	35	esm	1msl_35_esm	3.2089134121266265
1msl	36	esm	1msl_36_esm	1.0859118122383329
1msl	37	esm	1msl_37_esm	1.1491754860985623
1msl	38	esm	1msl_38_esm	1.6341934002718026
1msl	39	esm	1msl_39_esm	5.702985351339154
1msl	40	esm	1msl_40_esm	1.071174676522819
1msl	41	esm	1msl_41_esm	1.7979681697937455
1msl	42	esm	1msl_42_esm	3.455984122006319
1msl	43	esm	1msl_43_esm	2.6399099371218915
1msl	44	esm	1msl_44_esm	4.917434998732183
1msl	45	esm	1msl_45_esm	3.71923
1msl	46	esm	1msl_46_esm	4.585836108659351
1msl	47	esm	1msl_47_esm	1.466298883014775
1msl	48	esm	1msl_48_esm	0.9185456467482622
1msl	49	esm	1msl_49_esm	1.646733404060701
3clq	0	esm	3clq_0_esm	5.809264474843674
3clq	1	esm	3clq_1_esm	1.898683086113205
3clq	2	esm	3clq_2_esm	0.7034073850219138
3clq	3	esm	3clq_3_esm	0.7046064087573892
3clq	4	esm	3clq_4_esm	0.6126474751446407
3clq	5	esm	3clq_5_esm	0.6381691509628283
3clq	6	esm	3clq_6_esm	2.163270460462757
3clq	7	esm	3clq_7_esm	2.1594469598203325
3clq	8	esm	3clq_8_esm	0.5201880005879734
3clq	9	esm	3clq_9_esm	2.1126816645298305
3clq	10	esm	3clq_10_esm	0.4384950679095576
3clq	11	esm	3clq_11_esm	4.044496650794992
3clq	12	esm	3clq_12_esm	0.6935324712910922
3clq	13	esm	3clq_13_esm	0.4316286362332971
3clq	14	esm	3clq_14_esm	3.0236723120678457
3clq	15	esm	3clq_15_esm	2.150147181185098
3clq	16	esm	3clq_16_esm	1.0106215681863957
3clq	17	esm	3clq_17_esm	2.284441348676567
3clq	18	esm	3clq_18_esm	1.997524940785541
3clq	19	esm	3clq_19_esm	0.7757397829264244
3clq	20	esm	3clq_20_esm	0.5598293541871272
3clq	21	esm	3clq_21_esm	0.620534
3clq	22	esm	3clq_22_esm	2.2683535991216366
3clq	23	esm	3clq_23_esm	3.060406395665374
3clq	24	esm	3clq_24_esm	2.2318446242021994
3clq	25	esm	3clq_25_esm	0.6761249303761774
3clq	26	esm	3clq_26_esm	0.5886360311724821
3clq	27	esm	3clq_27_esm	3.2216796740446485
3clq	28	esm	3clq_28_esm	1.974894635163159
3clq	29	esm	3clq_29_esm	0.7041239260540711
3clq	30	esm	3clq_30_esm	0.6604575484829943
3clq	31	esm	3clq_31_esm	0.5402593782536969
3clq	32	esm	3clq_32_esm	1.115287255981636
3clq	33	esm	3clq_33_esm	0.6087752282770378
3clq	34	esm	3clq_34_esm	0.5968171437986143
3clq	35	esm	3clq_35_esm	0.6329618506790605
3clq	36	esm	3clq_36_esm	2.2145358910363364
3clq	37	esm	3clq_37_esm	0.7430744037310143
3clq	38	esm	3clq_38_esm	1.944927142589072
3clq	39	esm	3clq_39_esm	1.315987993121811
3clq	40	esm	3clq_40_esm	0.9907513370803732
3clq	41	esm	3clq_41_esm	2.0799068964948466
3clq	42	esm	3clq_42_esm	0.5904433058569233
3clq	43	esm	3clq_43_esm	0.4417245933753924
3clq	44	esm	3clq_44_esm	4.591064120884598
3clq	45	esm	3clq_45_esm	2.100011513005524
3clq	46	esm	3clq_46_esm	0.4908166982462968
3clq	47	esm	3clq_47_esm	0.9056627170379916
3clq	48	esm	3clq_48_esm	2.0956154668985363
3clq	49	esm	3clq_49_esm	11.24461232654509
1r5l	0	esm	1r5l_0_esm	5.14378
1r5l	1	esm	1r5l_1_esm	4.483536166645385
1r5l	2	esm	1r5l_2_esm	4.220138509685937
1r5l	3	esm	1r5l_3_esm	4.116803713433688
1r5l	4	esm	1r5l_4_esm	6.222827161416214
1r5l	5	esm	1r5l_5_esm	5.859029286676156
1r5l	6	esm	1r5l_6_esm	5.239944419274869
1r5l	7	esm	1r5l_7_esm	3.705157985708031
1r5l	8	esm	1r5l_8_esm	3.874199864625527
1r5l	9	esm	1r5l_9_esm	4.558505130485015
1r5l	10	esm	1r5l_10_esm	4.337151317524761
1r5l	11	esm	1r5l_11_esm	5.531209838491497
1r5l	12	esm	1r5l_12_esm	6.058443454474462
1r5l	13	esm	1r5l_13_esm	5.924908502357808
1r5l	14	esm	1r5l_14_esm	4.765505889904948
1r5l	15	esm	1r5l_15_esm	5.653469530540286
1r5l	16	esm	1r5l_16_esm	3.7372240932185137
1r5l	17	esm	1r5l_17_esm	4.522618198371983
1r5l	18	esm	1r5l_18_esm	4.982306390966944
1r5l	19	esm	1r5l_19_esm	3.655490198552787
1r5l	20	esm	1r5l_20_esm	5.725493821525399
1r5l	21	esm	1r5l_21_esm	6.079502784408566
1r5l	22	esm	1r5l_22_esm	4.980239271674103
1r5l	23	esm	1r5l_23_esm	5.447036973620813
1r5l	24	esm	1r5l_24_esm	4.967251968885395
1r5l	25	esm	1r5l_25_esm	4.952110467413019
1r5l	26	esm	1r5l_26_esm	4.090308997584339
1r5l	27	esm	1r5l_27_esm	3.940426210435785
1r5l	28	esm	1r5l_28_esm	5.297984343334127
1r5l	29	esm	1r5l_29_esm	3.573181824627363
1r5l	30	esm	1r5l_30_esm	5.8993
1r5l	31	esm	1r5l_31_esm	3.002251966630123
1r5l	32	esm	1r5l_32_esm	3.809960758944968
1r5l	33	esm	1r5l_33_esm	6.744125862005997
1r5l	34	esm	1r5l_34_esm	3.544211289547744
1r5l	35	esm	1r5l_35_esm	4.958688743526436
1r5l	36	esm	1r5l_36_esm	4.683623071217643
1r5l	37	esm	1r5l_37_esm	6.843754031849317
1r5l	38	esm	1r5l_38_esm	6.630415175198896
1r5l	39	esm	1r5l_39_esm	6.063661591191971
1r5l	40	esm	1r5l_40_esm	6.319061112660674
1r5l	41	esm	1r5l_41_esm	3.539663728306537
1r5l	42	esm	1r5l_42_esm	3.84942
1r5l	43	esm	1r5l_43_esm	4.280686716860234
1r5l	44	esm	1r5l_44_esm	4.596257625210748
1r5l	45	esm	1r5l_45_esm	4.57987
1r5l	46	esm	1r5l_46_esm	4.04518
1r5l	47	esm	1r5l_47_esm	5.438673385352863
1r5l	48	esm	1r5l_48_esm	5.206689258742966
1r5l	49	esm	1r5l_49_esm	4.05942
2lkm	0	esm	2lkm_0_esm	1.2576671846719307
2lkm	1	esm	2lkm_1_esm	4.161349718126096
2lkm	2	esm	2lkm_2_esm	2.591397630659977
2lkm	3	esm	2lkm_3_esm	2.180213937035399
2lkm	4	esm	2lkm_4_esm	4.950505583177045
2lkm	5	esm	2lkm_5_esm	2.241417729430455
2lkm	6	esm	2lkm_6_esm	2.900697310143613
2lkm	7	esm	2lkm_7_esm	1.048295287590588
2lkm	8	esm	2lkm_8_esm	2.902753141340225
2lkm	9	esm	2lkm_9_esm	6.051862110578632
2lkm	10	esm	2lkm_10_esm	3.8789280882386112
2lkm	11	esm	2lkm_11_esm	3.258199368802799
2lkm	12	esm	2lkm_12_esm	3.527140142515828
2lkm	13	esm	2lkm_13_esm	3.18189
2lkm	14	esm	2lkm_14_esm	1.6661348709942865
2lkm	15	esm	2lkm_15_esm	3.40006
2lkm	16	esm	2lkm_16_esm	4.631298876319226
2lkm	17	esm	2lkm_17_esm	1.9557030750429647
2lkm	18	esm	2lkm_18_esm	4.294910302419674
2lkm	19	esm	2lkm_19_esm	3.077382938836236
2lkm	20	esm	2lkm_20_esm	1.745853898052555
2lkm	21	esm	2lkm_21_esm	2.9332954193493728
2lkm	22	esm	2lkm_22_esm	6.525549133730099
2lkm	23	esm	2lkm_23_esm	4.487937192639187
2lkm	24	esm	2lkm_24_esm	2.9670892280465377
2lkm	25	esm	2lkm_25_esm	3.263100487619245
2lkm	26	esm	2lkm_26_esm	3.1657427590494063
2lkm	27	esm	2lkm_27_esm	4.948752413655401
2lkm	28	esm	2lkm_28_esm	2.7175965457687354
2lkm	29	esm	2lkm_29_esm	3.645747394136592
2lkm	30	esm	2lkm_30_esm	4.014428789817575
2lkm	31	esm	2lkm_31_esm	3.5507111969222915
2lkm	32	esm	2lkm_32_esm	1.6625368319197635
2lkm	33	esm	2lkm_33_esm	1.394937558836639
2lkm	34	esm	2lkm_34_esm	7.179294438930247
2lkm	35	esm	2lkm_35_esm	6.544554413051317
2lkm	36	esm	2lkm_36_esm	2.94625
2lkm	37	esm	2lkm_37_esm	2.459642016936596
2lkm	38	esm	2lkm_38_esm	2.2194790973566976
2lkm	39	esm	2lkm_39_esm	1.6620890987333128
2lkm	40	esm	2lkm_40_esm	2.058190765434035
2lkm	41	esm	2lkm_41_esm	1.8581343022074384
2lkm	42	esm	2lkm_42_esm	7.046210563544611
2lkm	43	esm	2lkm_43_esm	3.872757032710607
2lkm	44	esm	2lkm_44_esm	1.651837868422693
2lkm	45	esm	2lkm_45_esm	1.643107935878496
2lkm	46	esm	2lkm_46_esm	3.9223739775056496
2lkm	47	esm	2lkm_47_esm	2.9908457943775093
2lkm	48	esm	2lkm_48_esm	2.8954256593825494
2lkm	49	esm	2lkm_49_esm	1.5909075617509665
2oar	0	esm	2oar_0_esm	0.4172776324255719
2oar	1	esm	2oar_1_esm	0.3804507265453802
2oar	2	esm	2oar_2_esm	0.7100836984687573
2oar	3	esm	2oar_3_esm	0.4038154704029841
2oar	4	esm	2oar_4_esm	0.3458702061437153
2oar	5	esm	2oar_5_esm	0.4820009099638889
2oar	6	esm	2oar_6_esm	6.202766339130919
2oar	7	esm	2oar_7_esm	0.4457312269693593
2oar	8	esm	2oar_8_esm	0.8512759768847304
2oar	9	esm	2oar_9_esm	6.596197486029454
2oar	10	esm	2oar_10_esm	0.6580436168353718
2oar	11	esm	2oar_11_esm	0.3943678395842897
2oar	12	esm	2oar_12_esm	5.820259565676678
2oar	13	esm	2oar_13_esm	0.5199713886165838
2oar	14	esm	2oar_14_esm	1.350158906863384
2oar	15	esm	2oar_15_esm	0.5138995903644812
2oar	16	esm	2oar_16_esm	4.5058734685136175
2oar	17	esm	2oar_17_esm	0.5189349376764038
2oar	18	esm	2oar_18_esm	0.4813659952194827
2oar	19	esm	2oar_19_esm	0.6517449264437344
2oar	20	esm	2oar_20_esm	1.0766265029400168
2oar	21	esm	2oar_21_esm	0.4457586236690729
2oar	22	esm	2oar_22_esm	0.4015129177490485
2oar	23	esm	2oar_23_esm	2.310276533321228
2oar	24	esm	2oar_24_esm	0.4544336329320938
2oar	25	esm	2oar_25_esm	0.393602
2oar	26	esm	2oar_26_esm	0.3386202978356408
2oar	27	esm	2oar_27_esm	0.3632558033166371
2oar	28	esm	2oar_28_esm	0.6090432899717031
2oar	29	esm	2oar_29_esm	1.6033451355660744
2oar	30	esm	2oar_30_esm	0.3789430094990325
2oar	31	esm	2oar_31_esm	0.4266908279575909
2oar	32	esm	2oar_32_esm	1.3407381749317704
2oar	33	esm	2oar_33_esm	2.64496
2oar	34	esm	2oar_34_esm	0.5145318245899454
2oar	35	esm	2oar_35_esm	1.3321865978928251
2oar	36	esm	2oar_36_esm	1.1631094837428877
2oar	37	esm	2oar_37_esm	1.4183202693242016
2oar	38	esm	2oar_38_esm	7.001219154425455
2oar	39	esm	2oar_39_esm	0.4377155093725991
2oar	40	esm	2oar_40_esm	0.3248613425322333
2oar	41	esm	2oar_41_esm	0.3886106997164478
2oar	42	esm	2oar_42_esm	2.3157378849120795
2oar	43	esm	2oar_43_esm	0.4695482936251287
2oar	44	esm	2oar_44_esm	0.4105118009184718
2oar	45	esm	2oar_45_esm	0.3801868605819657
2oar	46	esm	2oar_46_esm	5.227827936774836
2oar	47	esm	2oar_47_esm	0.4588459976011461
2oar	48	esm	2oar_48_esm	0.3822539698231322
2oar	49	esm	2oar_49_esm	0.4936069568205247
2qiw	0	esm	2qiw_0_esm	0.9159560605318302
2qiw	1	esm	2qiw_1_esm	0.7529673934412516
2qiw	2	esm	2qiw_2_esm	0.7776201266859457
2qiw	3	esm	2qiw_3_esm	0.7927469146490685
2qiw	4	esm	2qiw_4_esm	0.7738201243408261
2qiw	5	esm	2qiw_5_esm	0.9763696355605568
2qiw	6	esm	2qiw_6_esm	0.974388
2qiw	7	esm	2qiw_7_esm	1.3879830537430096
2qiw	8	esm	2qiw_8_esm	1.3855982365724622
2qiw	9	esm	2qiw_9_esm	1.6833099189337175
2qiw	10	esm	2qiw_10_esm	0.7775942588708646
2qiw	11	esm	2qiw_11_esm	0.8816446540540661
2qiw	12	esm	2qiw_12_esm	1.140553769924579
2qiw	13	esm	2qiw_13_esm	0.7413345042400245
2qiw	14	esm	2qiw_14_esm	0.841492
2qiw	15	esm	2qiw_15_esm	3.1912387144592373
2qiw	16	esm	2qiw_16_esm	0.8840215795857849
2qiw	17	esm	2qiw_17_esm	1.1608294856200034
2qiw	18	esm	2qiw_18_esm	1.4002136060342774
2qiw	19	esm	2qiw_19_esm	0.8929703213370095
2qiw	20	esm	2qiw_20_esm	1.0414096060003806
2qiw	21	esm	2qiw_21_esm	0.6301560617378142
2qiw	22	esm	2qiw_22_esm	1.5501773512562478
2qiw	23	esm	2qiw_23_esm	0.7936704941226975
2qiw	24	esm	2qiw_24_esm	0.8608150918772257
2qiw	25	esm	2qiw_25_esm	2.851026185089664
2qiw	26	esm	2qiw_26_esm	0.7992379670350546
2qiw	27	esm	2qiw_27_esm	2.375171074029058
2qiw	28	esm	2qiw_28_esm	1.0153481418846977
2qiw	29	esm	2qiw_29_esm	1.4636227521615166
2qiw	30	esm	2qiw_30_esm	0.7862238232399259
2qiw	31	esm	2qiw_31_esm	0.91008
2qiw	32	esm	2qiw_32_esm	0.81095
2qiw	33	esm	2qiw_33_esm	2.4221603044162103
2qiw	34	esm	2qiw_34_esm	0.7496823926652808
2qiw	35	esm	2qiw_35_esm	1.8530161871619544
2qiw	36	esm	2qiw_36_esm	0.6080301608608595
2qiw	37	esm	2qiw_37_esm	0.8239547980531333
2qiw	38	esm	2qiw_38_esm	0.7644061457078691
2qiw	39	esm	2qiw_39_esm	1.126262374810836
2qiw	40	esm	2qiw_40_esm	0.946161
2qiw	41	esm	2qiw_41_esm	0.9660528878503948
2qiw	42	esm	2qiw_42_esm	0.9803562207717036
2qiw	43	esm	2qiw_43_esm	0.6348668858613863
2qiw	44	esm	2qiw_44_esm	0.7933915079220868
2qiw	45	esm	2qiw_45_esm	1.242645815536428
2qiw	46	esm	2qiw_46_esm	0.8857928828069962
2qiw	47	esm	2qiw_47_esm	0.9937959005696164
2qiw	48	esm	2qiw_48_esm	2.465824027404054
2qiw	49	esm	2qiw_49_esm	0.5622072238698068
2qq8	0	esm	2qq8_0_esm	8.691263720371843
2qq8	1	esm	2qq8_1_esm	4.488396077716119
2qq8	2	esm	2qq8_2_esm	7.873468669235549
2qq8	3	esm	2qq8_3_esm	3.713037002395755
2qq8	4	esm	2qq8_4_esm	6.727035810816699
2qq8	5	esm	2qq8_5_esm	5.695992619555366
2qq8	6	esm	2qq8_6_esm	5.8060295735266205
2qq8	7	esm	2qq8_7_esm	7.025385209414934
2qq8	8	esm	2qq8_8_esm	5.348265858169237
2qq8	9	esm	2qq8_9_esm	5.1698314470808775
2qq8	10	esm	2qq8_10_esm	7.666044080465961
2qq8	11	esm	2qq8_11_esm	3.9275906572528094
2qq8	12	esm	2qq8_12_esm	10.383920689048002
2qq8	13	esm	2qq8_13_esm	4.342768126637052
2qq8	14	esm	2qq8_14_esm	5.496757975470864
2qq8	15	esm	2qq8_15_esm	5.4688710043003965
2qq8	16	esm	2qq8_16_esm	5.032350627407737
2qq8	17	esm	2qq8_17_esm	4.275011239546316
2qq8	18	esm	2qq8_18_esm	8.163162911200068
2qq8	19	esm	2qq8_19_esm	4.951523538553306
2qq8	20	esm	2qq8_20_esm	3.954457594270981
2qq8	21	esm	2qq8_21_esm	3.367561784430193
2qq8	22	esm	2qq8_22_esm	5.6857706312247975
2qq8	23	esm	2qq8_23_esm	7.607158757421101
2qq8	24	esm	2qq8_24_esm	4.617225983133442
2qq8	25	esm	2qq8_25_esm	9.213213989947713
2qq8	26	esm	2qq8_26_esm	3.8164318700151454
2qq8	27	esm	2qq8_27_esm	6.837933919001647
2qq8	28	esm	2qq8_28_esm	2.080051219286391
2qq8	29	esm	2qq8_29_esm	5.712076158625758
2qq8	30	esm	2qq8_30_esm	4.714434379098762
2qq8	31	esm	2qq8_31_esm	5.502857104981501
2qq8	32	esm	2qq8_32_esm	4.585506200368214
2qq8	33	esm	2qq8_33_esm	2.4805412120645087
2qq8	34	esm	2qq8_34_esm	5.031722775780762
2qq8	35	esm	2qq8_35_esm	4.743229867813879
2qq8	36	esm	2qq8_36_esm	2.5884887319324044
2qq8	37	esm	2qq8_37_esm	5.267920100396277
2qq8	38	esm	2qq8_38_esm	4.517916077159123
2qq8	39	esm	2qq8_39_esm	4.811194638505459
2qq8	40	esm	2qq8_40_esm	5.994642911222443
2qq8	41	esm	2qq8_41_esm	4.486629946792031
2qq8	42	esm	2qq8_42_esm	6.200600739731829
2qq8	43	esm	2qq8_43_esm	8.557345608876469
2qq8	44	esm	2qq8_44_esm	5.213885464140183
2qq8	45	esm	2qq8_45_esm	3.525607885308624
2qq8	46	esm	2qq8_46_esm	7.044986524785256
2qq8	47	esm	2qq8_47_esm	3.579993736465749
2qq8	48	esm	2qq8_48_esm	4.557171427964262
2qq8	49	esm	2qq8_49_esm	4.384001593740073
3c8v	0	esm	3c8v_0_esm	0.9127876290474818
3c8v	1	esm	3c8v_1_esm	0.6994171668635705
3c8v	2	esm	3c8v_2_esm	0.7049822810994641
3c8v	3	esm	3c8v_3_esm	1.0307979049062044
3c8v	4	esm	3c8v_4_esm	1.9566494464780624
3c8v	5	esm	3c8v_5_esm	0.7342892860550495
3c8v	6	esm	3c8v_6_esm	0.9512081800998546
3c8v	7	esm	3c8v_7_esm	1.1302282748119643
3c8v	8	esm	3c8v_8_esm	3.0330650786083027
3c8v	9	esm	3c8v_9_esm	0.7190440905286754
3c8v	10	esm	3c8v_10_esm	0.6781712146437503
3c8v	11	esm	3c8v_11_esm	0.7646810323767309
3c8v	12	esm	3c8v_12_esm	0.7885171457802226
3c8v	13	esm	3c8v_13_esm	0.6516759840772912
3c8v	14	esm	3c8v_14_esm	0.8438637119579703
3c8v	15	esm	3c8v_15_esm	1.0683113468341552
3c8v	16	esm	3c8v_16_esm	0.8560456977820305
3c8v	17	esm	3c8v_17_esm	0.7757305041118786
3c8v	18	esm	3c8v_18_esm	0.936727
3c8v	19	esm	3c8v_19_esm	0.5959840890360035
3c8v	20	esm	3c8v_20_esm	0.81921
3c8v	21	esm	3c8v_21_esm	0.7284069688071294
3c8v	22	esm	3c8v_22_esm	0.8660651550408752
3c8v	23	esm	3c8v_23_esm	0.6376236572248337
3c8v	24	esm	3c8v_24_esm	2.973440928783856
3c8v	25	esm	3c8v_25_esm	1.4083519557678794
3c8v	26	esm	3c8v_26_esm	0.8745800674186321
3c8v	27	esm	3c8v_27_esm	0.931165
3c8v	28	esm	3c8v_28_esm	1.2296348710011014
3c8v	29	esm	3c8v_29_esm	0.6756890132152004
3c8v	30	esm	3c8v_30_esm	0.7992338338971997
3c8v	31	esm	3c8v_31_esm	0.6592702084380556
3c8v	32	esm	3c8v_32_esm	0.6522957453240336
3c8v	33	esm	3c8v_33_esm	0.9078773937707536
3c8v	34	esm	3c8v_34_esm	0.7960949515666674
3c8v	35	esm	3c8v_35_esm	0.5617288300257839
3c8v	36	esm	3c8v_36_esm	0.6745738124765626
3c8v	37	esm	3c8v_37_esm	0.6804699095526482
3c8v	38	esm	3c8v_38_esm	0.7171337277681752
3c8v	39	esm	3c8v_39_esm	0.6518008632787325
3c8v	40	esm	3c8v_40_esm	0.4975191042242877
3c8v	41	esm	3c8v_41_esm	0.7028169816153618
3c8v	42	esm	3c8v_42_esm	0.7761102033251459
3c8v	43	esm	3c8v_43_esm	0.6205737637287845
3c8v	44	esm	3c8v_44_esm	0.7013948268129918
3c8v	45	esm	3c8v_45_esm	0.7440770745625516
3c8v	46	esm	3c8v_46_esm	1.0073642862400092
3c8v	47	esm	3c8v_47_esm	0.7053500300646294
3c8v	48	esm	3c8v_48_esm	0.9783534795182134
3c8v	49	esm	3c8v_49_esm	0.7713919831418592
3ewk	0	esm	3ewk_0_esm	0.6802445631381658
3ewk	1	esm	3ewk_1_esm	0.6114241265313852
3ewk	2	esm	3ewk_2_esm	0.7716047634742335
3ewk	3	esm	3ewk_3_esm	0.7284077442799627
3ewk	4	esm	3ewk_4_esm	0.6209651518931532
3ewk	5	esm	3ewk_5_esm	0.6302279603900238
3ewk	6	esm	3ewk_6_esm	4.145718620954219
3ewk	7	esm	3ewk_7_esm	1.4729732101500774
3ewk	8	esm	3ewk_8_esm	1.0286488222186232
3ewk	9	esm	3ewk_9_esm	0.7584823599643499
3ewk	10	esm	3ewk_10_esm	0.5428564962162215
3ewk	11	esm	3ewk_11_esm	0.6650598869875717
3ewk	12	esm	3ewk_12_esm	0.677128
3ewk	13	esm	3ewk_13_esm	1.8367820964574388
3ewk	14	esm	3ewk_14_esm	0.6218807471649962
3ewk	15	esm	3ewk_15_esm	0.6891807064998928
3ewk	16	esm	3ewk_16_esm	0.624109
3ewk	17	esm	3ewk_17_esm	0.6660775101097623
3ewk	18	esm	3ewk_18_esm	3.209964030817332
3ewk	19	esm	3ewk_19_esm	0.6169342919099817
3ewk	20	esm	3ewk_20_esm	0.7121882320497078
3ewk	21	esm	3ewk_21_esm	6.926751734341105
3ewk	22	esm	3ewk_22_esm	0.6554015629524297
3ewk	23	esm	3ewk_23_esm	0.6764132214390488
3ewk	24	esm	3ewk_24_esm	0.6514707436394876
3ewk	25	esm	3ewk_25_esm	0.5754229317042515
3ewk	26	esm	3ewk_26_esm	0.6687332675511989
3ewk	27	esm	3ewk_27_esm	1.1746541417785763
3ewk	28	esm	3ewk_28_esm	3.838264758392653
3ewk	29	esm	3ewk_29_esm	2.0268223626137027
3ewk	30	esm	3ewk_30_esm	0.9874116379437148
3ewk	31	esm	3ewk_31_esm	0.5785593696525407
3ewk	32	esm	3ewk_32_esm	3.647266704128812
3ewk	33	esm	3ewk_33_esm	0.6709809362389271
3ewk	34	esm	3ewk_34_esm	0.7472794031545841
3ewk	35	esm	3ewk_35_esm	1.5819980770226203
3ewk	36	esm	3ewk_36_esm	0.5375718419690165
3ewk	37	esm	3ewk_37_esm	0.6099385838596957
3ewk	38	esm	3ewk_38_esm	1.577641679161258
3ewk	39	esm	3ewk_39_esm	0.6770738149350766
3ewk	40	esm	3ewk_40_esm	1.464038209116744
3ewk	41	esm	3ewk_41_esm	0.764903
3ewk	42	esm	3ewk_42_esm	0.6509557336679118
3ewk	43	esm	3ewk_43_esm	1.394657940718811
3ewk	44	esm	3ewk_44_esm	0.7444143329341736
3ewk	45	esm	3ewk_45_esm	0.949033
3ewk	46	esm	3ewk_46_esm	0.793603
3ewk	47	esm	3ewk_47_esm	0.6636226847538081
3ewk	48	esm	3ewk_48_esm	2.2892323897889906
3ewk	49	esm	3ewk_49_esm	0.994819
3h25	0	esm	3h25_0_esm	1.4182850886804943
3h25	1	esm	3h25_1_esm	0.9361726137578712
3h25	2	esm	3h25_2_esm	0.9166989638678804
3h25	3	esm	3h25_3_esm	3.395681690660523
3h25	4	esm	3h25_4_esm	0.8736617890500409
3h25	5	esm	3h25_5_esm	0.8347312138292304
3h25	6	esm	3h25_6_esm	0.983361
3h25	7	esm	3h25_7_esm	0.96645
3h25	8	esm	3h25_8_esm	7.458293870647462
3h25	9	esm	3h25_9_esm	1.0541902966671717
3h25	10	esm	3h25_10_esm	1.012036730898842
3h25	11	esm	3h25_11_esm	7.376338501066231
3h25	12	esm	3h25_12_esm	4.1673
3h25	13	esm	3h25_13_esm	0.9434070014383262
3h25	14	esm	3h25_14_esm	1.080630754639729
3h25	15	esm	3h25_15_esm	1.0731650327348266
3h25	16	esm	3h25_16_esm	0.9490638009904944
3h25	17	esm	3h25_17_esm	1.0432819024918512
3h25	18	esm	3h25_18_esm	0.9712011153635788
3h25	19	esm	3h25_19_esm	0.9672167919943072
3h25	20	esm	3h25_20_esm	1.0826356157100174
3h25	21	esm	3h25_21_esm	3.99951
3h25	22	esm	3h25_22_esm	1.0522714364878858
3h25	23	esm	3h25_23_esm	1.8953467810188729
3h25	24	esm	3h25_24_esm	1.0692552286983044
3h25	25	esm	3h25_25_esm	1.1129528163512157
3h25	26	esm	3h25_26_esm	0.988426
3h25	27	esm	3h25_27_esm	2.304916856635705
3h25	28	esm	3h25_28_esm	0.97358
3h25	29	esm	3h25_29_esm	7.128883240545059
3h25	30	esm	3h25_30_esm	0.9802741355308272
3h25	31	esm	3h25_31_esm	1.112635632080049
3h25	32	esm	3h25_32_esm	1.0615405069924746
3h25	33	esm	3h25_33_esm	0.9949645100307364
3h25	34	esm	3h25_34_esm	0.9620731249356198
3h25	35	esm	3h25_35_esm	5.329369255949504
3h25	36	esm	3h25_36_esm	0.9070407837359302
3h25	37	esm	3h25_37_esm	1.0925072939910772
3h25	38	esm	3h25_38_esm	0.8969213281023769
3h25	39	esm	3h25_39_esm	3.5343800538800143
3h25	40	esm	3h25_40_esm	6.544274925011052
3h25	41	esm	3h25_41_esm	5.859291275443497
3h25	42	esm	3h25_42_esm	0.749383
3h25	43	esm	3h25_43_esm	0.9709161474791688
3h25	44	esm	3h25_44_esm	0.9118814383705008
3h25	45	esm	3h25_45_esm	3.30335
3h25	46	esm	3h25_46_esm	0.6227588286675633
3h25	47	esm	3h25_47_esm	4.511733926854885
3h25	48	esm	3h25_48_esm	7.087356980376052
3h25	49	esm	3h25_49_esm	2.302124253221469
3m9q	0	esm	3m9q_0_esm	0.4256270819688291
3m9q	1	esm	3m9q_1_esm	1.105485521536996
3m9q	2	esm	3m9q_2_esm	0.4169067177505132
3m9q	3	esm	3m9q_3_esm	0.3825696836836922
3m9q	4	esm	3m9q_4_esm	0.2827339696843272
3m9q	5	esm	3m9q_5_esm	0.4983307237473616
3m9q	6	esm	3m9q_6_esm	0.6925985363734031
3m9q	7	esm	3m9q_7_esm	0.4073633154574624
3m9q	8	esm	3m9q_8_esm	0.5901572535255185
3m9q	9	esm	3m9q_9_esm	0.3429234967208088
3m9q	10	esm	3m9q_10_esm	0.5568150360266684
3m9q	11	esm	3m9q_11_esm	0.377886
3m9q	12	esm	3m9q_12_esm	0.5173289724974016
3m9q	13	esm	3m9q_13_esm	3.209226802002408
3m9q	14	esm	3m9q_14_esm	0.4089226001434975
3m9q	15	esm	3m9q_15_esm	0.5069770672705122
3m9q	16	esm	3m9q_16_esm	1.2541273696992163
3m9q	17	esm	3m9q_17_esm	0.5173527268081209
3m9q	18	esm	3m9q_18_esm	0.4043927568160775
3m9q	19	esm	3m9q_19_esm	0.318374
3m9q	20	esm	3m9q_20_esm	2.6636705490252086
3m9q	21	esm	3m9q_21_esm	0.4427254586608884
3m9q	22	esm	3m9q_22_esm	0.6000333662198788
3m9q	23	esm	3m9q_23_esm	2.3282208338251213
3m9q	24	esm	3m9q_24_esm	0.6534420333732092
3m9q	25	esm	3m9q_25_esm	0.306884
3m9q	26	esm	3m9q_26_esm	0.3647466032170481
3m9q	27	esm	3m9q_27_esm	0.6666916171715613
3m9q	28	esm	3m9q_28_esm	0.3361302095721772
3m9q	29	esm	3m9q_29_esm	1.3673118778360882
3m9q	30	esm	3m9q_30_esm	0.4201334283428858
3m9q	31	esm	3m9q_31_esm	2.2233439895553264
3m9q	32	esm	3m9q_32_esm	2.3496432304507984
3m9q	33	esm	3m9q_33_esm	0.5278038062608345
3m9q	34	esm	3m9q_34_esm	0.4834723920910463
3m9q	35	esm	3m9q_35_esm	0.4641583377536572
3m9q	36	esm	3m9q_36_esm	1.521717717604044
3m9q	37	esm	3m9q_37_esm	0.4996882441453789
3m9q	38	esm	3m9q_38_esm	0.5090052754816394
3m9q	39	esm	3m9q_39_esm	0.4865459168051104
3m9q	40	esm	3m9q_40_esm	0.437855
3m9q	41	esm	3m9q_41_esm	0.4689658023514806
3m9q	42	esm	3m9q_42_esm	0.4025637941569169
3m9q	43	esm	3m9q_43_esm	0.8701905539273167
3m9q	44	esm	3m9q_44_esm	0.3091673388100096
3m9q	45	esm	3m9q_45_esm	0.3892717549851347
3m9q	46	esm	3m9q_46_esm	0.4046544247119104
3m9q	47	esm	3m9q_47_esm	0.4474560155761157
3m9q	48	esm	3m9q_48_esm	0.3950666816778584
3m9q	49	esm	3m9q_49_esm	0.4570051390034507
3sb1	0	esm	3sb1_0_esm	1.5980796197050848
3sb1	1	esm	3sb1_1_esm	1.6024420281694431
3sb1	2	esm	3sb1_2_esm	1.5932613147170418
3sb1	3	esm	3sb1_3_esm	1.6054660323739545
3sb1	4	esm	3sb1_4_esm	1.6790856281095516
3sb1	5	esm	3sb1_5_esm	0.8952700699743253
3sb1	6	esm	3sb1_6_esm	0.6624865647519136
3sb1	7	esm	3sb1_7_esm	1.629431506758503
3sb1	8	esm	3sb1_8_esm	1.620631155170796
3sb1	9	esm	3sb1_9_esm	1.54798
3sb1	10	esm	3sb1_10_esm	0.7858999497409372
3sb1	11	esm	3sb1_11_esm	2.646395149556781
3sb1	12	esm	3sb1_12_esm	0.8470872437111182
3sb1	13	esm	3sb1_13_esm	1.6122417028683589
3sb1	14	esm	3sb1_14_esm	1.4530367752693096
3sb1	15	esm	3sb1_15_esm	0.7532730546626947
3sb1	16	esm	3sb1_16_esm	2.6773067118941047
3sb1	17	esm	3sb1_17_esm	0.8244529572154777
3sb1	18	esm	3sb1_18_esm	1.410574050679567
3sb1	19	esm	3sb1_19_esm	1.600405413703848
3sb1	20	esm	3sb1_20_esm	2.4312387892751453
3sb1	21	esm	3sb1_21_esm	1.5309825585815098
3sb1	22	esm	3sb1_22_esm	1.5832367850866045
3sb1	23	esm	3sb1_23_esm	2.6633061294534977
3sb1	24	esm	3sb1_24_esm	1.4832406216840408
3sb1	25	esm	3sb1_25_esm	0.7886684189031563
3sb1	26	esm	3sb1_26_esm	0.841763
3sb1	27	esm	3sb1_27_esm	0.7654092990878524
3sb1	28	esm	3sb1_28_esm	0.6261765468563533
3sb1	29	esm	3sb1_29_esm	1.296002841587248
3sb1	30	esm	3sb1_30_esm	1.174474488084811
3sb1	31	esm	3sb1_31_esm	0.5007734545072686
3sb1	32	esm	3sb1_32_esm	1.658121778741692
3sb1	33	esm	3sb1_33_esm	2.858321198937227
3sb1	34	esm	3sb1_34_esm	0.554679
3sb1	35	esm	3sb1_35_esm	1.6625576611608304
3sb1	36	esm	3sb1_36_esm	1.56996
3sb1	37	esm	3sb1_37_esm	1.5508830846602062
3sb1	38	esm	3sb1_38_esm	1.673477916069193
3sb1	39	esm	3sb1_39_esm	0.8803751085880618
3sb1	40	esm	3sb1_40_esm	1.56948
3sb1	41	esm	3sb1_41_esm	0.6398589368794797
3sb1	42	esm	3sb1_42_esm	1.6898452709401024
3sb1	43	esm	3sb1_43_esm	0.7450074761290789
3sb1	44	esm	3sb1_44_esm	2.1399353252869893
3sb1	45	esm	3sb1_45_esm	1.4730138774484858
3sb1	46	esm	3sb1_46_esm	0.5194505786646881
3sb1	47	esm	3sb1_47_esm	1.5027639911173551
3sb1	48	esm	3sb1_48_esm	1.714417410231037
3sb1	49	esm	3sb1_49_esm	0.7285922544538875
3w68	0	esm	3w68_0_esm	4.270525447013194
3w68	1	esm	3w68_1_esm	5.306873073173943
3w68	2	esm	3w68_2_esm	3.8904841345189936
3w68	3	esm	3w68_3_esm	4.968702758308568
3w68	4	esm	3w68_4_esm	3.517861575169269
3w68	5	esm	3w68_5_esm	3.431250014823353
3w68	6	esm	3w68_6_esm	4.895717737442952
3w68	7	esm	3w68_7_esm	5.240045513702824
3w68	8	esm	3w68_8_esm	4.749002345202578
3w68	9	esm	3w68_9_esm	3.925474827386199
3w68	10	esm	3w68_10_esm	4.623786230881215
3w68	11	esm	3w68_11_esm	5.136099455697398
3w68	12	esm	3w68_12_esm	6.122111027133384
3w68	13	esm	3w68_13_esm	6.167667094692329
3w68	14	esm	3w68_14_esm	5.83454
3w68	15	esm	3w68_15_esm	3.74288
3w68	16	esm	3w68_16_esm	4.522047976032797
3w68	17	esm	3w68_17_esm	3.66683
3w68	18	esm	3w68_18_esm	3.963788216433817
3w68	19	esm	3w68_19_esm	3.888422404573186
3w68	20	esm	3w68_20_esm	5.646501737585724
3w68	21	esm	3w68_21_esm	3.5232157996238893
3w68	22	esm	3w68_22_esm	5.158579758944756
3w68	23	esm	3w68_23_esm	5.673501205261771
3w68	24	esm	3w68_24_esm	5.429347214681671
3w68	25	esm	3w68_25_esm	4.71187
3w68	26	esm	3w68_26_esm	4.394328988400934
3w68	27	esm	3w68_27_esm	5.744992538726184
3w68	28	esm	3w68_28_esm	4.381167266543431
3w68	29	esm	3w68_29_esm	5.159527594260059
3w68	30	esm	3w68_30_esm	3.5800840919890264
3w68	31	esm	3w68_31_esm	3.1193822389331536
3w68	32	esm	3w68_32_esm	4.836863331458418
3w68	33	esm	3w68_33_esm	4.583776353174801
3w68	34	esm	3w68_34_esm	4.478417186872442
3w68	35	esm	3w68_35_esm	4.646092283048644
3w68	36	esm	3w68_36_esm	4.282970311160153
3w68	37	esm	3w68_37_esm	3.839218354674528
3w68	38	esm	3w68_38_esm	4.125700858330422
3w68	39	esm	3w68_39_esm	4.988294709261404
3w68	40	esm	3w68_40_esm	6.07172
3w68	41	esm	3w68_41_esm	4.670371646619311
3w68	42	esm	3w68_42_esm	4.310251137953921
3w68	43	esm	3w68_43_esm	5.576845246302288
3w68	44	esm	3w68_44_esm	3.679948373929998
3w68	45	esm	3w68_45_esm	4.066187791822444
3w68	46	esm	3w68_46_esm	5.364824181739469
3w68	47	esm	3w68_47_esm	4.748470180508221
3w68	48	esm	3w68_48_esm	4.67361
3w68	49	esm	3w68_49_esm	6.338601594849029
1n7d	0	esm	1n7d_0_esm	6.597247622384465
1n7d	1	esm	1n7d_1_esm	6.453113895012172
1n7d	2	esm	1n7d_2_esm	4.045080377210263
1n7d	3	esm	1n7d_3_esm	6.529545090176424
1n7d	4	esm	1n7d_4_esm	9.07811
1n7d	5	esm	1n7d_5_esm	10.408509233822278
1n7d	6	esm	1n7d_6_esm	2.993081835308726
1n7d	7	esm	1n7d_7_esm	5.365135493898085
1n7d	8	esm	1n7d_8_esm	10.513404075609632
1n7d	9	esm	1n7d_9_esm	2.811865865274485
1n7d	10	esm	1n7d_10_esm	2.7124478815432083
1n7d	11	esm	1n7d_11_esm	8.824837779858637
1n7d	12	esm	1n7d_12_esm	6.645625046118112
1n7d	13	esm	1n7d_13_esm	5.89807
1n7d	14	esm	1n7d_14_esm	5.863526152298276
1n7d	15	esm	1n7d_15_esm	3.4289377959100635
1n7d	16	esm	1n7d_16_esm	6.245236701550347
1n7d	17	esm	1n7d_17_esm	4.430648641770568
1n7d	18	esm	1n7d_18_esm	2.72767
1n7d	19	esm	1n7d_19_esm	2.3303670063446886
1n7d	20	esm	1n7d_20_esm	4.712271813422071
1n7d	21	esm	1n7d_21_esm	4.549920494307192
1n7d	22	esm	1n7d_22_esm	6.095794178369137
1n7d	23	esm	1n7d_23_esm	8.526056822021431
1n7d	24	esm	1n7d_24_esm	9.700756428906397
1n7d	25	esm	1n7d_25_esm	7.5012602337668355
1n7d	26	esm	1n7d_26_esm	8.055119005389537
1n7d	27	esm	1n7d_27_esm	8.584525538310952
1n7d	28	esm	1n7d_28_esm	4.945789132536871
1n7d	29	esm	1n7d_29_esm	9.346242748033127
1n7d	30	esm	1n7d_30_esm	2.118736042631002
1n7d	31	esm	1n7d_31_esm	7.414508577037647
1n7d	32	esm	1n7d_32_esm	6.871654935257347
1n7d	33	esm	1n7d_33_esm	4.890912310867601
1n7d	34	esm	1n7d_34_esm	5.667268566146928
1n7d	35	esm	1n7d_35_esm	5.918720162765743
1n7d	36	esm	1n7d_36_esm	5.387050718414155
1n7d	37	esm	1n7d_37_esm	10.08739332351017
1n7d	38	esm	1n7d_38_esm	8.158948329826114
1n7d	39	esm	1n7d_39_esm	10.65396749584974
1n7d	40	esm	1n7d_40_esm	7.115233494213408
1n7d	41	esm	1n7d_41_esm	5.849700066745687
1n7d	42	esm	1n7d_42_esm	10.508127401680824
1n7d	43	esm	1n7d_43_esm	6.5531935532777865
1n7d	44	esm	1n7d_44_esm	10.17914154827104
1n7d	45	esm	1n7d_45_esm	5.935090412144942
1n7d	46	esm	1n7d_46_esm	2.5841159982690627
1n7d	47	esm	1n7d_47_esm	3.8920804145031913
1n7d	48	esm	1n7d_48_esm	5.012310785269941
1n7d	49	esm	1n7d_49_esm	5.225750303078017
5u1y	0	esm	5u1y_0_esm	2.68393
5u1y	1	esm	5u1y_1_esm	2.175584484475142
5u1y	2	esm	5u1y_2_esm	5.683711946568961
5u1y	3	esm	5u1y_3_esm	6.554636714387505
5u1y	4	esm	5u1y_4_esm	3.359745642994248
5u1y	5	esm	5u1y_5_esm	2.914415409447765
5u1y	6	esm	5u1y_6_esm	2.7085654134838784
5u1y	7	esm	5u1y_7_esm	3.17213
5u1y	8	esm	5u1y_8_esm	2.689438194522445
5u1y	9	esm	5u1y_9_esm	6.421840672029361
5u1y	10	esm	5u1y_10_esm	3.067031474350845
5u1y	11	esm	5u1y_11_esm	1.6061325664664785
5u1y	12	esm	5u1y_12_esm	1.92943
5u1y	13	esm	5u1y_13_esm	1.2508110025542172
5u1y	14	esm	5u1y_14_esm	2.757218064354636
5u1y	15	esm	5u1y_15_esm	2.806504078904984
5u1y	16	esm	5u1y_16_esm	2.684383083658789
5u1y	17	esm	5u1y_17_esm	1.5518776058717951
5u1y	18	esm	5u1y_18_esm	2.6957476348317675
5u1y	19	esm	5u1y_19_esm	2.400223857913249
5u1y	20	esm	5u1y_20_esm	2.728022221881732
5u1y	21	esm	5u1y_21_esm	1.779936160629628
5u1y	22	esm	5u1y_22_esm	2.428725290464938
5u1y	23	esm	5u1y_23_esm	2.3091480603036905
5u1y	24	esm	5u1y_24_esm	2.6218161240178195
5u1y	25	esm	5u1y_25_esm	2.801230749526707
5u1y	26	esm	5u1y_26_esm	2.7723873698173715
5u1y	27	esm	5u1y_27_esm	3.603880240031302
5u1y	28	esm	5u1y_28_esm	1.4798923764228116
5u1y	29	esm	5u1y_29_esm	3.1344819142703884
5u1y	30	esm	5u1y_30_esm	3.2221803314353714
5u1y	31	esm	5u1y_31_esm	2.7305183093066563
5u1y	32	esm	5u1y_32_esm	2.5094888603670533
5u1y	33	esm	5u1y_33_esm	2.205050536515682
5u1y	34	esm	5u1y_34_esm	2.650589732793294
5u1y	35	esm	5u1y_35_esm	2.690011894514745
5u1y	36	esm	5u1y_36_esm	2.706981872585714
5u1y	37	esm	5u1y_37_esm	8.446094607663813
5u1y	38	esm	5u1y_38_esm	2.3475127523309034
5u1y	39	esm	5u1y_39_esm	1.8723668398086604
5u1y	40	esm	5u1y_40_esm	2.6629588906864616
5u1y	41	esm	5u1y_41_esm	2.640754727408674
5u1y	42	esm	5u1y_42_esm	2.628451227349755
5u1y	43	esm	5u1y_43_esm	3.2475205357266543
5u1y	44	esm	5u1y_44_esm	1.8280421764644403
5u1y	45	esm	5u1y_45_esm	3.2937170763274173
5u1y	46	esm	5u1y_46_esm	3.2580708049004325
5u1y	47	esm	5u1y_47_esm	3.220167562284444
5u1y	48	esm	5u1y_48_esm	2.911603141449257
5u1y	49	esm	5u1y_49_esm	2.5000777884979777
1emn	0	esm	1emn_0_esm	1.9982853356285863
1emn	1	esm	1emn_1_esm	1.7345248219054608
1emn	2	esm	1emn_2_esm	3.6057480593328775
1emn	3	esm	1emn_3_esm	8.051718868787495
1emn	4	esm	1emn_4_esm	3.146329985115932
1emn	5	esm	1emn_5_esm	9.002488847873728
1emn	6	esm	1emn_6_esm	9.761342145337125
1emn	7	esm	1emn_7_esm	2.456793753794455
1emn	8	esm	1emn_8_esm	3.8448461240673018
1emn	9	esm	1emn_9_esm	9.82432
1emn	10	esm	1emn_10_esm	4.593048957199885
1emn	11	esm	1emn_11_esm	7.7906
1emn	12	esm	1emn_12_esm	5.226099094792349
1emn	13	esm	1emn_13_esm	4.20002
1emn	14	esm	1emn_14_esm	2.2039849036304155
1emn	15	esm	1emn_15_esm	1.5844234038090312
1emn	16	esm	1emn_16_esm	1.7803865735742814
1emn	17	esm	1emn_17_esm	5.532768454564856
1emn	18	esm	1emn_18_esm	2.287928142368691
1emn	19	esm	1emn_19_esm	9.373733879588295
1emn	20	esm	1emn_20_esm	1.729852563336744
1emn	21	esm	1emn_21_esm	1.7862332186464178
1emn	22	esm	1emn_22_esm	3.3314051455405007
1emn	23	esm	1emn_23_esm	2.1548977766961857
1emn	24	esm	1emn_24_esm	1.961626084782199
1emn	25	esm	1emn_25_esm	8.423281480154653
1emn	26	esm	1emn_26_esm	1.6711113685467929
1emn	27	esm	1emn_27_esm	2.610909781122949
1emn	28	esm	1emn_28_esm	1.9768471672696784
1emn	29	esm	1emn_29_esm	2.35402
1emn	30	esm	1emn_30_esm	3.134376823774383
1emn	31	esm	1emn_31_esm	1.8665357581663125
1emn	32	esm	1emn_32_esm	2.630855468102663
1emn	33	esm	1emn_33_esm	3.1136582105275585
1emn	34	esm	1emn_34_esm	1.892537308480141
1emn	35	esm	1emn_35_esm	7.500545321760835
1emn	36	esm	1emn_36_esm	9.490621119902343
1emn	37	esm	1emn_37_esm	8.831902154107134
1emn	38	esm	1emn_38_esm	1.8599940248163247
1emn	39	esm	1emn_39_esm	4.832453388193166
1emn	40	esm	1emn_40_esm	2.270997308843925
1emn	41	esm	1emn_41_esm	2.1684822724261874
1emn	42	esm	1emn_42_esm	2.762238112295079
1emn	43	esm	1emn_43_esm	3.409633064701384
1emn	44	esm	1emn_44_esm	1.875996077832801
1emn	45	esm	1emn_45_esm	7.409278914364888
1emn	46	esm	1emn_46_esm	1.6090443095477174
1emn	47	esm	1emn_47_esm	1.5327838991387128
1emn	48	esm	1emn_48_esm	1.3868211273624853
1emn	49	esm	1emn_49_esm	1.3365158009233908
1lql	0	esm	1lql_0_esm	12.626250670660207
1lql	1	esm	1lql_1_esm	15.319302845216605
1lql	2	esm	1lql_2_esm	9.272982274384152
1lql	3	esm	1lql_3_esm	4.960603174303974
1lql	4	esm	1lql_4_esm	10.163498476634672
1lql	5	esm	1lql_5_esm	13.449699309917436
1lql	6	esm	1lql_6_esm	1.421474655169421
1lql	7	esm	1lql_7_esm	10.595677244850528
1lql	8	esm	1lql_8_esm	1.5017726400917584
1lql	9	esm	1lql_9_esm	3.4767256504770976
1lql	10	esm	1lql_10_esm	2.300436455641937
1lql	11	esm	1lql_11_esm	11.982975449664144
1lql	12	esm	1lql_12_esm	1.6325859106355918
1lql	13	esm	1lql_13_esm	9.758585548779177
1lql	14	esm	1lql_14_esm	17.240881101174374
1lql	15	esm	1lql_15_esm	5.059307602494055
1lql	16	esm	1lql_16_esm	10.841280169467565
1lql	17	esm	1lql_17_esm	10.567695433805005
1lql	18	esm	1lql_18_esm	2.2849520359421365
1lql	19	esm	1lql_19_esm	9.326650350820026
1lql	20	esm	1lql_20_esm	19.67976801770715
1lql	21	esm	1lql_21_esm	13.800109468193888
1lql	22	esm	1lql_22_esm	10.265674822746368
1lql	23	esm	1lql_23_esm	10.164304255960532
1lql	24	esm	1lql_24_esm	10.994100095519707
1lql	25	esm	1lql_25_esm	9.459538585398754
1lql	26	esm	1lql_26_esm	8.208335148578897
1lql	27	esm	1lql_27_esm	10.197466480689869
1lql	28	esm	1lql_28_esm	1.3904697657978469
1lql	29	esm	1lql_29_esm	10.86768476161434
1lql	30	esm	1lql_30_esm	10.812143227478048
1lql	31	esm	1lql_31_esm	10.151395786609408
1lql	32	esm	1lql_32_esm	15.859405788147455
1lql	33	esm	1lql_33_esm	11.573499977276036
1lql	34	esm	1lql_34_esm	1.4607547597075248
1lql	35	esm	1lql_35_esm	11.5398
1lql	36	esm	1lql_36_esm	10.950352917723077
1lql	37	esm	1lql_37_esm	1.109253931516948
1lql	38	esm	1lql_38_esm	11.162711858172424
1lql	39	esm	1lql_39_esm	1.212311692404413
1lql	40	esm	1lql_40_esm	10.509255602220382
1lql	41	esm	1lql_41_esm	1.315651620504588
1lql	42	esm	1lql_42_esm	10.196225759457787
1lql	43	esm	1lql_43_esm	18.724215544219582
1lql	44	esm	1lql_44_esm	9.09849
1lql	45	esm	1lql_45_esm	7.926494285892589
1lql	46	esm	1lql_46_esm	1.3139275552993597
1lql	47	esm	1lql_47_esm	10.663441598400864
1lql	48	esm	1lql_48_esm	11.732957583415264
1lql	49	esm	1lql_49_esm	9.78933
1np6	0	esm	1np6_0_esm	5.705446377982545
1np6	1	esm	1np6_1_esm	4.155475966110138
1np6	2	esm	1np6_2_esm	6.005487452256243
1np6	3	esm	1np6_3_esm	6.641586514676292
1np6	4	esm	1np6_4_esm	7.99825
1np6	5	esm	1np6_5_esm	6.789187779205738
1np6	6	esm	1np6_6_esm	5.954726994384781
1np6	7	esm	1np6_7_esm	9.3819
1np6	8	esm	1np6_8_esm	19.075569716945328
1np6	9	esm	1np6_9_esm	13.869863216686564
1np6	10	esm	1np6_10_esm	6.524486835860579
1np6	11	esm	1np6_11_esm	15.820733519203468
1np6	12	esm	1np6_12_esm	16.397099106909646
1np6	13	esm	1np6_13_esm	12.582066576748216
1np6	14	esm	1np6_14_esm	10.025338291525111
1np6	15	esm	1np6_15_esm	16.07980759561262
1np6	16	esm	1np6_16_esm	5.584472970123508
1np6	17	esm	1np6_17_esm	18.73524544861037
1np6	18	esm	1np6_18_esm	18.115605353812207
1np6	19	esm	1np6_19_esm	4.074556290059712
1np6	20	esm	1np6_20_esm	18.913601694690342
1np6	21	esm	1np6_21_esm	5.26753
1np6	22	esm	1np6_22_esm	14.59638335994206
1np6	23	esm	1np6_23_esm	6.972265208780099
1np6	24	esm	1np6_24_esm	12.373729270943414
1np6	25	esm	1np6_25_esm	16.87421096192009
1np6	26	esm	1np6_26_esm	7.102405517487576
1np6	27	esm	1np6_27_esm	6.341798178286234
1np6	28	esm	1np6_28_esm	16.027385446090634
1np6	29	esm	1np6_29_esm	16.718537446727776
1np6	30	esm	1np6_30_esm	12.203064239664736
1np6	31	esm	1np6_31_esm	13.639666923366638
1np6	32	esm	1np6_32_esm	5.427018796309665
1np6	33	esm	1np6_33_esm	17.812671579745427
1np6	34	esm	1np6_34_esm	5.643511067377033
1np6	35	esm	1np6_35_esm	20.4324
1np6	36	esm	1np6_36_esm	6.580154767580893
1np6	37	esm	1np6_37_esm	6.9465106924960605
1np6	38	esm	1np6_38_esm	5.262800217608636
1np6	39	esm	1np6_39_esm	10.117569459578055
1np6	40	esm	1np6_40_esm	7.69439
1np6	41	esm	1np6_41_esm	15.993873977572616
1np6	42	esm	1np6_42_esm	18.53236394675167
1np6	43	esm	1np6_43_esm	3.955368234244632
1np6	44	esm	1np6_44_esm	5.398777980181222
1np6	45	esm	1np6_45_esm	14.843660909820365
1np6	46	esm	1np6_46_esm	4.375482441777969
1np6	47	esm	1np6_47_esm	7.126492052213985
1np6	48	esm	1np6_48_esm	5.460269238472741
1np6	49	esm	1np6_49_esm	10.596937618764112
1o6w	0	esm	1o6w_0_esm	9.71691
1o6w	1	esm	1o6w_1_esm	3.099571649002759
1o6w	2	esm	1o6w_2_esm	0.9120137405338536
1o6w	3	esm	1o6w_3_esm	0.7445599402567604
1o6w	4	esm	1o6w_4_esm	0.8725459930559696
1o6w	5	esm	1o6w_5_esm	11.471955771827629
1o6w	6	esm	1o6w_6_esm	0.7783148163121951
1o6w	7	esm	1o6w_7_esm	0.677319
1o6w	8	esm	1o6w_8_esm	10.994504769740017
1o6w	9	esm	1o6w_9_esm	2.2091099370579177
1o6w	10	esm	1o6w_10_esm	0.7661422946181072
1o6w	11	esm	1o6w_11_esm	3.172616563315782
1o6w	12	esm	1o6w_12_esm	3.5623089614282195
1o6w	13	esm	1o6w_13_esm	9.569985982214506
1o6w	14	esm	1o6w_14_esm	3.6950129996966767
1o6w	15	esm	1o6w_15_esm	0.8151129291419998
1o6w	16	esm	1o6w_16_esm	0.7882964227927212
1o6w	17	esm	1o6w_17_esm	3.676428156750268
1o6w	18	esm	1o6w_18_esm	0.9078677281464704
1o6w	19	esm	1o6w_19_esm	9.411303937969384
1o6w	20	esm	1o6w_20_esm	0.944825
1o6w	21	esm	1o6w_21_esm	6.30437
1o6w	22	esm	1o6w_22_esm	7.950636641761143
1o6w	23	esm	1o6w_23_esm	3.083346048964666
1o6w	24	esm	1o6w_24_esm	1.1047045509965707
1o6w	25	esm	1o6w_25_esm	0.8348589259545928
1o6w	26	esm	1o6w_26_esm	1.0541166059175482
1o6w	27	esm	1o6w_27_esm	3.9568820079091913
1o6w	28	esm	1o6w_28_esm	2.9069285267224334
1o6w	29	esm	1o6w_29_esm	0.7820677248431629
1o6w	30	esm	1o6w_30_esm	0.814806
1o6w	31	esm	1o6w_31_esm	0.7941695961367162
1o6w	32	esm	1o6w_32_esm	1.113662518531272
1o6w	33	esm	1o6w_33_esm	3.4564645129420017
1o6w	34	esm	1o6w_34_esm	7.514533530549538
1o6w	35	esm	1o6w_35_esm	0.9727881539239356
1o6w	36	esm	1o6w_36_esm	3.1056714734115825
1o6w	37	esm	1o6w_37_esm	0.9651847338991358
1o6w	38	esm	1o6w_38_esm	4.172628120972664
1o6w	39	esm	1o6w_39_esm	0.9001208912930867
1o6w	40	esm	1o6w_40_esm	3.065545117708869
1o6w	41	esm	1o6w_41_esm	1.0676579399693724
1o6w	42	esm	1o6w_42_esm	2.7275812483612443
1o6w	43	esm	1o6w_43_esm	0.8321130339716162
1o6w	44	esm	1o6w_44_esm	1.2290360415736408
1o6w	45	esm	1o6w_45_esm	3.80757
1o6w	46	esm	1o6w_46_esm	0.752522
1o6w	47	esm	1o6w_47_esm	1.3156318746617517
1o6w	48	esm	1o6w_48_esm	1.4365352340283304
1o6w	49	esm	1o6w_49_esm	1.4928551669262906
1p9n	0	esm	1p9n_0_esm	12.82338901378106
1p9n	1	esm	1p9n_1_esm	8.574533766353994
1p9n	2	esm	1p9n_2_esm	16.325034735564564
1p9n	3	esm	1p9n_3_esm	15.380808176741551
1p9n	4	esm	1p9n_4_esm	14.326270979349818
1p9n	5	esm	1p9n_5_esm	13.02225376591386
1p9n	6	esm	1p9n_6_esm	5.60156
1p9n	7	esm	1p9n_7_esm	15.20836334826199
1p9n	8	esm	1p9n_8_esm	19.859740833332484
1p9n	9	esm	1p9n_9_esm	7.889366204217958
1p9n	10	esm	1p9n_10_esm	5.707926356333962
1p9n	11	esm	1p9n_11_esm	7.268685084233003
1p9n	12	esm	1p9n_12_esm	11.039698413883611
1p9n	13	esm	1p9n_13_esm	4.7740535780934925
1p9n	14	esm	1p9n_14_esm	17.24860452310107
1p9n	15	esm	1p9n_15_esm	5.911803692789059
1p9n	16	esm	1p9n_16_esm	8.947154676861903
1p9n	17	esm	1p9n_17_esm	13.255627858456007
1p9n	18	esm	1p9n_18_esm	12.839962240498185
1p9n	19	esm	1p9n_19_esm	4.879717769278517
1p9n	20	esm	1p9n_20_esm	9.163114854947649
1p9n	21	esm	1p9n_21_esm	16.498063726228878
1p9n	22	esm	1p9n_22_esm	6.886359570698764
1p9n	23	esm	1p9n_23_esm	4.755943221863196
1p9n	24	esm	1p9n_24_esm	7.458944616153144
1p9n	25	esm	1p9n_25_esm	4.062301088517716
1p9n	26	esm	1p9n_26_esm	5.210939115571274
1p9n	27	esm	1p9n_27_esm	5.539102301392676
1p9n	28	esm	1p9n_28_esm	19.58958175137224
1p9n	29	esm	1p9n_29_esm	7.97174
1p9n	30	esm	1p9n_30_esm	16.07941014559887
1p9n	31	esm	1p9n_31_esm	4.924193829794236
1p9n	32	esm	1p9n_32_esm	23.07692153026734
1p9n	33	esm	1p9n_33_esm	13.98479127920202
1p9n	34	esm	1p9n_34_esm	4.990277328012896
1p9n	35	esm	1p9n_35_esm	17.923449268334736
1p9n	36	esm	1p9n_36_esm	16.919506980409604
1p9n	37	esm	1p9n_37_esm	8.37121
1p9n	38	esm	1p9n_38_esm	15.96093242326535
1p9n	39	esm	1p9n_39_esm	4.43187
1p9n	40	esm	1p9n_40_esm	13.614037452559703
1p9n	41	esm	1p9n_41_esm	5.758113415761178
1p9n	42	esm	1p9n_42_esm	11.36051774714944
1p9n	43	esm	1p9n_43_esm	12.816802641066891
1p9n	44	esm	1p9n_44_esm	13.367752260384547
1p9n	45	esm	1p9n_45_esm	3.4120512198538258
1p9n	46	esm	1p9n_46_esm	4.58443
1p9n	47	esm	1p9n_47_esm	22.238930042357687
1p9n	48	esm	1p9n_48_esm	18.03836192702201
1p9n	49	esm	1p9n_49_esm	10.566126865649595
1s7m	0	esm	1s7m_0_esm	3.716922947733033
1s7m	1	esm	1s7m_1_esm	3.619589502714441
1s7m	2	esm	1s7m_2_esm	2.612961353025588
1s7m	3	esm	1s7m_3_esm	3.0686483029475644
1s7m	4	esm	1s7m_4_esm	4.8024371363279394
1s7m	5	esm	1s7m_5_esm	2.93282
1s7m	6	esm	1s7m_6_esm	3.419670833372186
1s7m	7	esm	1s7m_7_esm	2.860528027039711
1s7m	8	esm	1s7m_8_esm	3.2893881427857177
1s7m	9	esm	1s7m_9_esm	3.9791859578987214
1s7m	10	esm	1s7m_10_esm	2.63001
1s7m	11	esm	1s7m_11_esm	3.573897426673028
1s7m	12	esm	1s7m_12_esm	10.125380668682968
1s7m	13	esm	1s7m_13_esm	2.4265312192106205
1s7m	14	esm	1s7m_14_esm	4.514817622477888
1s7m	15	esm	1s7m_15_esm	15.007630360220691
1s7m	16	esm	1s7m_16_esm	5.643899200548143
1s7m	17	esm	1s7m_17_esm	3.084096205414688
1s7m	18	esm	1s7m_18_esm	3.349697390555422
1s7m	19	esm	1s7m_19_esm	2.626106457197331
1s7m	20	esm	1s7m_20_esm	4.187038241631686
1s7m	21	esm	1s7m_21_esm	5.34699
1s7m	22	esm	1s7m_22_esm	4.901083783554202
1s7m	23	esm	1s7m_23_esm	2.840380074725604
1s7m	24	esm	1s7m_24_esm	2.4232558572449903
1s7m	25	esm	1s7m_25_esm	1.582404758288018
1s7m	26	esm	1s7m_26_esm	11.651732850437687
1s7m	27	esm	1s7m_27_esm	9.208441087831664
1s7m	28	esm	1s7m_28_esm	9.193018080092004
1s7m	29	esm	1s7m_29_esm	3.514100166123297
1s7m	30	esm	1s7m_30_esm	4.597768140251559
1s7m	31	esm	1s7m_31_esm	2.110128342864664
1s7m	32	esm	1s7m_32_esm	5.466654660270434
1s7m	33	esm	1s7m_33_esm	2.1838967678239416
1s7m	34	esm	1s7m_34_esm	13.123682903195975
1s7m	35	esm	1s7m_35_esm	3.0051855275465504
1s7m	36	esm	1s7m_36_esm	2.4642820851869893
1s7m	37	esm	1s7m_37_esm	3.25057
1s7m	38	esm	1s7m_38_esm	11.142060939582748
1s7m	39	esm	1s7m_39_esm	5.420746347764012
1s7m	40	esm	1s7m_40_esm	6.041512207662599
1s7m	41	esm	1s7m_41_esm	6.259210481080695
1s7m	42	esm	1s7m_42_esm	1.941797474178267
1s7m	43	esm	1s7m_43_esm	4.112052977330415
1s7m	44	esm	1s7m_44_esm	3.850488124329431
1s7m	45	esm	1s7m_45_esm	3.661903081987196
1s7m	46	esm	1s7m_46_esm	3.0973552928063466
1s7m	47	esm	1s7m_47_esm	2.360181528065108
1s7m	48	esm	1s7m_48_esm	6.14878
1s7m	49	esm	1s7m_49_esm	3.557145533339106
2e45	0	esm	2e45_0_esm	1.6133733623298343
2e45	1	esm	2e45_1_esm	5.73105
2e45	2	esm	2e45_2_esm	8.248704207914853
2e45	3	esm	2e45_3_esm	5.665907214592223
2e45	4	esm	2e45_4_esm	1.0802980671859226
2e45	5	esm	2e45_5_esm	1.1566600587932765
2e45	6	esm	2e45_6_esm	0.9654055589606204
2e45	7	esm	2e45_7_esm	10.947696382739837
2e45	8	esm	2e45_8_esm	1.2624023984375776
2e45	9	esm	2e45_9_esm	0.7987646801760966
2e45	10	esm	2e45_10_esm	1.1105238694110426
2e45	11	esm	2e45_11_esm	1.3474280122626143
2e45	12	esm	2e45_12_esm	5.221522176196391
2e45	13	esm	2e45_13_esm	4.608735944150896
2e45	14	esm	2e45_14_esm	10.637168842716145
2e45	15	esm	2e45_15_esm	1.104997293775548
2e45	16	esm	2e45_16_esm	1.9584634074848144
2e45	17	esm	2e45_17_esm	3.864887905811547
2e45	18	esm	2e45_18_esm	12.3478
2e45	19	esm	2e45_19_esm	11.135180192540508
2e45	20	esm	2e45_20_esm	1.0612592257330524
2e45	21	esm	2e45_21_esm	0.7643900662525777
2e45	22	esm	2e45_22_esm	1.3868930237605306
2e45	23	esm	2e45_23_esm	1.0112191516900533
2e45	24	esm	2e45_24_esm	1.0947300755134797
2e45	25	esm	2e45_25_esm	1.1308942530037889
2e45	26	esm	2e45_26_esm	3.2955287068686743
2e45	27	esm	2e45_27_esm	1.092210745654549
2e45	28	esm	2e45_28_esm	0.7501655547925722
2e45	29	esm	2e45_29_esm	5.923635228402075
2e45	30	esm	2e45_30_esm	9.153062538752549
2e45	31	esm	2e45_31_esm	1.4968000016646097
2e45	32	esm	2e45_32_esm	1.0176516212446374
2e45	33	esm	2e45_33_esm	6.20587
2e45	34	esm	2e45_34_esm	1.6227286549816322
2e45	35	esm	2e45_35_esm	12.14308257836227
2e45	36	esm	2e45_36_esm	1.934376160512176
2e45	37	esm	2e45_37_esm	13.329659616529115
2e45	38	esm	2e45_38_esm	1.843677876354225
2e45	39	esm	2e45_39_esm	1.0244435184266345
2e45	40	esm	2e45_40_esm	0.9621092043355643
2e45	41	esm	2e45_41_esm	16.386658527607377
2e45	42	esm	2e45_42_esm	1.3538924901842997
2e45	43	esm	2e45_43_esm	0.9519905413602696
2e45	44	esm	2e45_44_esm	8.853781344849876
2e45	45	esm	2e45_45_esm	8.436673036306784
2e45	46	esm	2e45_46_esm	2.9348271549302494
2e45	47	esm	2e45_47_esm	1.0031387681570347
2e45	48	esm	2e45_48_esm	0.7958725968564527
2e45	49	esm	2e45_49_esm	11.142287396359146
2kxq	0	esm	2kxq_0_esm	1.204375702732886
2kxq	1	esm	2kxq_1_esm	1.023409016530719
2kxq	2	esm	2kxq_2_esm	1.2336412848667069
2kxq	3	esm	2kxq_3_esm	2.678073241877273
2kxq	4	esm	2kxq_4_esm	1.595328871605311
2kxq	5	esm	2kxq_5_esm	0.9547250460386638
2kxq	6	esm	2kxq_6_esm	2.497063094252864
2kxq	7	esm	2kxq_7_esm	1.1478320405001112
2kxq	8	esm	2kxq_8_esm	1.1710861127764265
2kxq	9	esm	2kxq_9_esm	0.8587612110277908
2kxq	10	esm	2kxq_10_esm	1.0319489547564753
2kxq	11	esm	2kxq_11_esm	1.3363798364712272
2kxq	12	esm	2kxq_12_esm	1.222944725706847
2kxq	13	esm	2kxq_13_esm	1.1475825511794988
2kxq	14	esm	2kxq_14_esm	3.1064235462240424
2kxq	15	esm	2kxq_15_esm	1.276140112161001
2kxq	16	esm	2kxq_16_esm	1.271526239490163
2kxq	17	esm	2kxq_17_esm	1.41242
2kxq	18	esm	2kxq_18_esm	1.2650276249921204
2kxq	19	esm	2kxq_19_esm	1.233861657127015
2kxq	20	esm	2kxq_20_esm	1.400771981793911
2kxq	21	esm	2kxq_21_esm	1.122718291491848
2kxq	22	esm	2kxq_22_esm	1.3314932324873403
2kxq	23	esm	2kxq_23_esm	1.2662048455811183
2kxq	24	esm	2kxq_24_esm	1.160433074086392
2kxq	25	esm	2kxq_25_esm	1.3143031979023865
2kxq	26	esm	2kxq_26_esm	1.1173266770961974
2kxq	27	esm	2kxq_27_esm	1.9449293461431576
2kxq	28	esm	2kxq_28_esm	3.259311483025792
2kxq	29	esm	2kxq_29_esm	1.3985965233431057
2kxq	30	esm	2kxq_30_esm	1.0909452389016725
2kxq	31	esm	2kxq_31_esm	1.223242086148307
2kxq	32	esm	2kxq_32_esm	1.3858476164527729
2kxq	33	esm	2kxq_33_esm	2.995668526804218
2kxq	34	esm	2kxq_34_esm	4.516426678765134
2kxq	35	esm	2kxq_35_esm	1.280540009075761
2kxq	36	esm	2kxq_36_esm	1.256604257614109
2kxq	37	esm	2kxq_37_esm	2.434139994164218
2kxq	38	esm	2kxq_38_esm	1.0585286813705417
2kxq	39	esm	2kxq_39_esm	1.3742310194342835
2kxq	40	esm	2kxq_40_esm	1.3642346739940088
2kxq	41	esm	2kxq_41_esm	1.5008813917622754
2kxq	42	esm	2kxq_42_esm	1.1989183345765488
2kxq	43	esm	2kxq_43_esm	1.2099040291298273
2kxq	44	esm	2kxq_44_esm	1.299352633852726
2kxq	45	esm	2kxq_45_esm	1.3515477409365455
2kxq	46	esm	2kxq_46_esm	1.3868488605334364
2kxq	47	esm	2kxq_47_esm	1.4138274613938684
2kxq	48	esm	2kxq_48_esm	1.6930845372709142
2kxq	49	esm	2kxq_49_esm	2.427
1n7d		kcm		3.4582359794881423
1n7d		kcm		3.3826034315162974
1n7d		kcm		3.626938851037379
1n7d		kcm		3.5097405490150795
1n7d		kcm		3.1443732370042947
1n7d		kcm		3.7316979060239297
1n7d		kcm		4.291574005382322
1n7d		kcm		4.816529718910785
1n7d		kcm		4.14832
1n7d		kcm		3.154408847284202
1n7d		kcm		3.98134
1n7d		kcm		3.8478851936283167
1n7d		kcm		3.5876211279798755
1n7d		kcm		3.5361520570512845
1n7d		kcm		3.525963994850586
1n7d		kcm		3.707455191775544
1n7d		kcm		3.999846966404604
1n7d		kcm		3.999094043043852
1n7d		kcm		3.47614
1n7d		kcm		3.6378844592184407
1n7d		kcm		3.916386575935612
1n7d		kcm		4.524821504777196
1n7d		kcm		4.0891958216105255
1n7d		kcm		4.018523107165227
1n7d		kcm		3.861629112426861
1n7d		kcm		3.613682033153952
1n7d		kcm		4.165026583546664
1n7d		kcm		3.779188258348283
1n7d		kcm		3.799229487840463
1n7d		kcm		4.422341258131166
1n7d		kcm		4.429895066953241
1n7d		kcm		3.839701577409495
1n7d		kcm		4.595931918690879
1n7d		kcm		4.542610487021255
1n7d		kcm		3.26406
1n7d		kcm		3.409041834226178
1n7d		kcm		4.10291
1n7d		kcm		4.077784932807824
1n7d		kcm		4.060169834447797
1n7d		kcm		4.390215669914823
1n7d		kcm		4.353869483872509
1n7d		kcm		4.162601260570025
1n7d		kcm		4.240298056395695
1n7d		kcm		4.788525684845736
1n7d		kcm		4.634367540076237
1n7d		kcm		4.0074157433474005
1n7d		kcm		4.567690888055815
1n7d		kcm		4.354922191043034
1n7d		kcm		3.895487300541608
1n7d		kcm		5.15342
3clq		kcm		0.410586
3clq		kcm		0.4249705597681542
3clq		kcm		0.3813317097626841
3clq		kcm		0.4482448711530255
3clq		kcm		0.5360740784841708
3clq		kcm		0.4694678964776719
3clq		kcm		0.4095493367671894
3clq		kcm		0.4823341697067013
3clq		kcm		0.4156759212639135
3clq		kcm		0.3837049057988556
3clq		kcm		0.3661
3clq		kcm		0.5205822767267165
3clq		kcm		0.4599013651674824
3clq		kcm		0.4104120092886131
3clq		kcm		0.4438499819159273
3clq		kcm		0.5382582805930654
3clq		kcm		0.515244
3clq		kcm		0.4737473468244141
3clq		kcm		0.512469
3clq		kcm		0.4568703167270524
3clq		kcm		0.4747561689077663
3clq		kcm		0.502883
3clq		kcm		0.5354282874910917
3clq		kcm		0.4664151621443835
3clq		kcm		0.4746144498189128
3clq		kcm		0.4210724116037275
3clq		kcm		0.4781746805075666
3clq		kcm		0.4993308694289601
3clq		kcm		0.4783235125358707
3clq		kcm		0.415012
3clq		kcm		0.5225316805981362
3clq		kcm		0.4526162834526283
3clq		kcm		0.5857689863696485
3clq		kcm		0.5254164596244428
3clq		kcm		0.4602973736892907
3clq		kcm		0.4104843973768743
3clq		kcm		0.413834
3clq		kcm		0.6533989841448509
3clq		kcm		0.4384171143800801
3clq		kcm		0.6179408577561794
3clq		kcm		0.559925
3clq		kcm		0.5074937660451113
3clq		kcm		0.4834860646085754
3clq		kcm		0.422725
3clq		kcm		0.4605504719610419
3clq		kcm		0.6174754315059852
3clq		kcm		0.6840983680881841
3clq		kcm		0.5348592894890813
3clq		kcm		0.5359818254951919
3clq		kcm		0.4232413133369819
1emn		kcm		1.451565761628654
1emn		kcm		1.620954852981835
1emn		kcm		1.784087302758909
1emn		kcm		1.758387874422287
1emn		kcm		2.141536340240407
1emn		kcm		1.784401300309097
1emn		kcm		1.935393013847842
1emn		kcm		1.832474632687053
1emn		kcm		2.3102
1emn		kcm		1.804468877754303
1emn		kcm		1.814754238905383
1emn		kcm		1.972145413379101
1emn		kcm		2.222791442553654
1emn		kcm		1.790571484257016
1emn		kcm		1.792410880781418
1emn		kcm		1.993620676815537
1emn		kcm		2.020514193194729
1emn		kcm		1.939118578597404
1emn		kcm		1.877545340985227
1emn		kcm		1.647308075189794
1emn		kcm		2.321498070849878
1emn		kcm		2.435563480189503
1emn		kcm		2.126972820231144
1emn		kcm		1.963660441481838
1emn		kcm		1.820243653447909
1emn		kcm		2.230912361833607
1emn		kcm		1.772065635202306
1emn		kcm		2.190987526634785
1emn		kcm		1.949007749834335
1emn		kcm		2.221200273556239
1emn		kcm		2.442661613012136
1emn		kcm		2.203593303266998
1emn		kcm		2.062745701532786
1emn		kcm		1.834267619037972
1emn		kcm		1.778760830295769
1emn		kcm		1.867902835368615
1emn		kcm		1.741432359541312
1emn		kcm		1.749821083570575
1emn		kcm		1.838284271252643
1emn		kcm		2.045500617716114
1emn		kcm		2.173210808642303
1emn		kcm		1.996880358832124
1emn		kcm		1.946607760811158
1emn		kcm		1.905708370377339
1emn		kcm		2.006689311364801
1emn		kcm		1.652806699412496
1emn		kcm		1.805196641640902
1emn		kcm		2.066698350287504
1emn		kcm		2.113004290105115
1emn		kcm		1.931609786034276
1lql		kcm		1.190760333731815
1lql		kcm		1.237274790250892
1lql		kcm		1.572480052864869
1lql		kcm		1.423284236970831
1lql		kcm		1.587748324532588
1lql		kcm		1.860296049624125
1lql		kcm		1.599151548676893
1lql		kcm		1.291468269818343
1lql		kcm		1.503217035035468
1lql		kcm		1.77962
1lql		kcm		1.362001083279227
1lql		kcm		1.427180256051992
1lql		kcm		1.55141
1lql		kcm		1.811020912927546
1lql		kcm		1.68146
1lql		kcm		2.364320916032546
1lql		kcm		1.86648
1lql		kcm		1.6565
1lql		kcm		1.609386236081774
1lql		kcm		1.600243230818427
1lql		kcm		1.740875560742182
1lql		kcm		1.766676826429382
1lql		kcm		1.4645
1lql		kcm		1.778566787417707
1lql		kcm		1.695128562384837
1lql		kcm		1.730175917566198
1lql		kcm		1.819652096281705
1lql		kcm		1.672720656167303
1lql		kcm		2.069327712903847
1lql		kcm		1.920592776730079
1lql		kcm		2.54975
1lql		kcm		2.104518104678223
1lql		kcm		1.774499433697323
1lql		kcm		1.583023881466365
1lql		kcm		1.874079199418673
1lql		kcm		2.107267416933177
1lql		kcm		1.745178980856274
1lql		kcm		2.143809242567772
1lql		kcm		1.848017164891847
1lql		kcm		1.920249533087997
1lql		kcm		1.737395122848205
1lql		kcm		1.853303847575354
1lql		kcm		2.055518598966707
1lql		kcm		1.876287262980096
1lql		kcm		2.435522040631784
1lql		kcm		1.833554303473003
1lql		kcm		1.934832684496503
1lql		kcm		1.894230435575063
1lql		kcm		1.889333993540568
1lql		kcm		2.310641186063917
1msl		kcm		1.12206
1msl		kcm		1.278497960590567
1msl		kcm		1.166780670590442
1msl		kcm		1.116800687348362
1msl		kcm		1.084269999008012
1msl		kcm		1.259570991404331
1msl		kcm		0.8916339104717291
1msl		kcm		0.9908429210638507
1msl		kcm		1.132986074428082
1msl		kcm		1.097338285356969
1msl		kcm		1.1341
1msl		kcm		0.971723
1msl		kcm		1.16005
1msl		kcm		1.365764262229733
1msl		kcm		1.057902574609344
1msl		kcm		1.11237
1msl		kcm		1.073268832584743
1msl		kcm		1.146441292589609
1msl		kcm		1.037728596721591
1msl		kcm		1.151416251564655
1msl		kcm		1.180998903438939
1msl		kcm		1.088463216141891
1msl		kcm		1.244717392241792
1msl		kcm		1.117861694736016
1msl		kcm		1.188478546294165
1msl		kcm		1.251100744270737
1msl		kcm		1.139615801267915
1msl		kcm		1.374452337379239
1msl		kcm		1.031390312231056
1msl		kcm		1.242463993460758
1msl		kcm		1.150586442413591
1msl		kcm		1.144326392404863
1msl		kcm		1.071870262696549
1msl		kcm		1.177213138411058
1msl		kcm		1.166651226123178
1msl		kcm		1.215393421786466
1msl		kcm		1.028095056058464
1msl		kcm		1.216711006924265
1msl		kcm		1.218360990948774
1msl		kcm		1.189823020041464
1msl		kcm		1.240361394243388
1msl		kcm		1.216834701622308
1msl		kcm		1.001185939156039
1msl		kcm		1.43314
1msl		kcm		1.192055458277166
1msl		kcm		1.048209281095151
1msl		kcm		1.142914064584946
1msl		kcm		1.373346654447744
1msl		kcm		0.9822281060095326
1msl		kcm		1.48736
1np6		kcm		2.178312855898058
1np6		kcm		2.453759228646594
1np6		kcm		2.556261969340299
1np6		kcm		2.25208
1np6		kcm		2.457739174516487
1np6		kcm		2.376996218301354
1np6		kcm		2.115866820164004
1np6		kcm		2.37053
1np6		kcm		2.204190604983907
1np6		kcm		2.60747
1np6		kcm		2.597509339952557
1np6		kcm		2.506555707337931
1np6		kcm		2.298304245036034
1np6		kcm		2.184046818162178
1np6		kcm		2.719042558060622
1np6		kcm		2.649669386141895
1np6		kcm		2.686388493964983
1np6		kcm		2.612252069552717
1np6		kcm		2.330425357730782
1np6		kcm		2.052866158699948
1np6		kcm		2.511949422134094
1np6		kcm		2.614892840799741
1np6		kcm		2.731135052433856
1np6		kcm		2.160504536408755
1np6		kcm		3.075097273356585
1np6		kcm		2.416087435588834
1np6		kcm		2.265934239277429
1np6		kcm		2.723212271855146
1np6		kcm		2.152320282701686
1np6		kcm		2.376367364970873
1np6		kcm		2.741037863395423
1np6		kcm		2.354882625610422
1np6		kcm		2.201369303212717
1np6		kcm		2.578711774950265
1np6		kcm		2.586225114825614
1np6		kcm		2.945560251899978
1np6		kcm		2.572932261747046
1np6		kcm		2.398633505485923
1np6		kcm		2.551991820478734
1np6		kcm		2.792360614923193
1np6		kcm		2.837926221227903
1np6		kcm		2.607119961670058
1np6		kcm		2.197459128567971
1np6		kcm		2.814547474009399
1np6		kcm		2.183825439180073
1np6		kcm		2.472059532651194
1np6		kcm		2.251243153689406
1np6		kcm		2.437287440002633
1np6		kcm		2.604271129632228
1np6		kcm		2.612192764076463
1o6w		kcm		1.222223317242882
1o6w		kcm		1.458882929044768
1o6w		kcm		1.768550155809484
1o6w		kcm		1.095758283726101
1o6w		kcm		1.560270779168601
1o6w		kcm		1.512595134781827
1o6w		kcm		1.543346872028966
1o6w		kcm		1.541863463273202
1o6w		kcm		1.568040491043184
1o6w		kcm		1.368658661817949
1o6w		kcm		1.235300120427679
1o6w		kcm		1.961176388610249
1o6w		kcm		1.751701544319247
1o6w		kcm		1.330641103948145
1o6w		kcm		1.532018591371697
1o6w		kcm		1.339084544461327
1o6w		kcm		2.03613
1o6w		kcm		1.495060374015162
1o6w		kcm		2.163052277287374
1o6w		kcm		2.483868640072957
1o6w		kcm		1.792894144809146
1o6w		kcm		1.619630587790966
1o6w		kcm		1.675339751271067
1o6w		kcm		1.759453631771865
1o6w		kcm		1.645172066776901
1o6w		kcm		1.729641361030741
1o6w		kcm		1.539776524345235
1o6w		kcm		2.002766145153507
1o6w		kcm		1.98439
1o6w		kcm		1.678896105772142
1o6w		kcm		1.604028460188851
1o6w		kcm		1.535465369888619
1o6w		kcm		1.642971476364204
1o6w		kcm		1.751909388087916
1o6w		kcm		1.615661297847168
1o6w		kcm		2.161242231302529
1o6w		kcm		2.199278324976147
1o6w		kcm		2.525387923460316
1o6w		kcm		1.937901287313626
1o6w		kcm		2.08997
1o6w		kcm		1.91654
1o6w		kcm		1.970333557072235
1o6w		kcm		1.75281
1o6w		kcm		1.697628004503579
1o6w		kcm		1.79262
1o6w		kcm		1.961931973106208
1o6w		kcm		1.895701901761774
1o6w		kcm		1.94988
1o6w		kcm		2.116681660306966
1o6w		kcm		1.869830669298448
1p9n		kcm		2.305955512378552
1p9n		kcm		2.504290089651829
1p9n		kcm		2.667605996489878
1p9n		kcm		2.481973255291405
1p9n		kcm		2.665248597939164
1p9n		kcm		2.657907286975234
1p9n		kcm		2.5563
1p9n		kcm		2.484404491546518
1p9n		kcm		2.521788445066303
1p9n		kcm		3.328250763443596
1p9n		kcm		2.816101901390051
1p9n		kcm		2.530685316347428
1p9n		kcm		2.686512022886307
1p9n		kcm		2.655352990774529
1p9n		kcm		2.8156
1p9n		kcm		2.654765006864819
1p9n		kcm		2.470726204616545
1p9n		kcm		2.326603157898661
1p9n		kcm		2.862600464990047
1p9n		kcm		2.796355770844313
1p9n		kcm		2.642925077217098
1p9n		kcm		2.786738599704665
1p9n		kcm		2.265042296963705
1p9n		kcm		2.881344476252726
1p9n		kcm		2.645822779627244
1p9n		kcm		2.513068669377139
1p9n		kcm		2.713494421136739
1p9n		kcm		2.690754819958165
1p9n		kcm		2.269297254744582
1p9n		kcm		2.783590202023226
1p9n		kcm		3.004418375081654
1p9n		kcm		2.429477512122378
1p9n		kcm		3.245747989801651
1p9n		kcm		2.454732594785141
1p9n		kcm		2.887298769216343
1p9n		kcm		2.876514910727434
1p9n		kcm		2.785707575173322
1p9n		kcm		2.511974778891401
1p9n		kcm		2.300640458551234
1p9n		kcm		2.546914794559335
1p9n		kcm		3.205483733219455
1p9n		kcm		2.848378914329385
1p9n		kcm		2.565187192223463
1p9n		kcm		2.912153415853753
1p9n		kcm		2.295948132375627
1p9n		kcm		2.841797569320925
1p9n		kcm		2.670501497494926
1p9n		kcm		2.330949661954876
1p9n		kcm		2.35222
1p9n		kcm		2.528471648429349
1r5l		kcm		2.434382161238865
1r5l		kcm		2.005170020856259
1r5l		kcm		2.407709050911329
1r5l		kcm		2.358683935014139
1r5l		kcm		2.554378286268888
1r5l		kcm		2.253584119320419
1r5l		kcm		3.050754491319909
1r5l		kcm		2.665367580922126
1r5l		kcm		2.661952986663435
1r5l		kcm		3.016171800126919
1r5l		kcm		2.489624210378545
1r5l		kcm		2.291061178037998
1r5l		kcm		2.548872300662837
1r5l		kcm		2.793179511096505
1r5l		kcm		2.828655337914335
1r5l		kcm		2.887924290870205
1r5l		kcm		2.115702105440762
1r5l		kcm		2.442992700699905
1r5l		kcm		2.755518606751722
1r5l		kcm		2.370015854064879
1r5l		kcm		2.922959026991321
1r5l		kcm		2.694964807170893
1r5l		kcm		2.657101244192866
1r5l		kcm		2.075448406747476
1r5l		kcm		2.762186249512117
1r5l		kcm		2.786645577577556
1r5l		kcm		3.045601822334147
1r5l		kcm		3.039774503877521
1r5l		kcm		2.833614657030157
1r5l		kcm		2.903603763475128
1r5l		kcm		2.989267798241652
1r5l		kcm		3.133407432275185
1r5l		kcm		2.761581677924974
1r5l		kcm		2.795853855684991
1r5l		kcm		2.9554
1r5l		kcm		2.68897
1r5l		kcm		2.856265674996022
1r5l		kcm		3.294092859981681
1r5l		kcm		2.662691236621706
1r5l		kcm		2.554799737516005
1r5l		kcm		3.020353488739373
1r5l		kcm		2.850755004817757
1r5l		kcm		2.879010352948747
1r5l		kcm		2.783908764714445
1r5l		kcm		2.730385389315252
1r5l		kcm		3.343600355941279
1r5l		kcm		2.590605101530059
1r5l		kcm		2.627110386789067
1r5l		kcm		3.084359268101977
1r5l		kcm		2.858820893843504
1s7m		kcm		1.10786
1s7m		kcm		1.176457960347515
1s7m		kcm		1.223830160523969
1s7m		kcm		1.376490998332572
1s7m		kcm		1.396606659465578
1s7m		kcm		1.278333274828044
1s7m		kcm		1.389079856610872
1s7m		kcm		1.339745851218602
1s7m		kcm		1.218472837015997
1s7m		kcm		1.511433312162433
1s7m		kcm		1.444494196945536
1s7m		kcm		1.418115709564149
1s7m		kcm		1.354547343701223
1s7m		kcm		1.321083881830844
1s7m		kcm		1.684292818516926
1s7m		kcm		1.57711
1s7m		kcm		1.348034261126602
1s7m		kcm		1.426447715194195
1s7m		kcm		1.585469938719567
1s7m		kcm		1.384526296821962
1s7m		kcm		1.483673423235357
1s7m		kcm		1.319164483207101
1s7m		kcm		1.52936
1s7m		kcm		1.632071378358418
1s7m		kcm		1.494592661290617
1s7m		kcm		1.372334472795645
1s7m		kcm		1.165871024493575
1s7m		kcm		1.377998327940374
1s7m		kcm		1.500415585485802
1s7m		kcm		1.440849843667491
1s7m		kcm		1.453489969715242
1s7m		kcm		1.279243426522002
1s7m		kcm		1.383020331502926
1s7m		kcm		1.396782872693554
1s7m		kcm		1.61135
1s7m		kcm		1.677410115332682
1s7m		kcm		1.546814117774825
1s7m		kcm		1.45248
1s7m		kcm		1.462595058328204
1s7m		kcm		1.419127272131734
1s7m		kcm		1.499317808789768
1s7m		kcm		1.50211
1s7m		kcm		1.409596593653301
1s7m		kcm		1.334250970246898
1s7m		kcm		1.558549890607884
1s7m		kcm		1.586282884436636
1s7m		kcm		1.407972316522431
1s7m		kcm		1.327950525443934
1s7m		kcm		1.430903838257436
1s7m		kcm		1.383692537562679
2e45		kcm		1.021624915155548
2e45		kcm		1.314804328919384
2e45		kcm		1.385884533839516
2e45		kcm		1.456574898231803
2e45		kcm		1.610083743190786
2e45		kcm		1.687838681644862
2e45		kcm		1.91533
2e45		kcm		1.754184931629411
2e45		kcm		1.791704633237858
2e45		kcm		1.636361683570859
2e45		kcm		1.706650653281102
2e45		kcm		1.888944338721505
2e45		kcm		1.786076574596174
2e45		kcm		1.784419936701573
2e45		kcm		1.703352119874282
2e45		kcm		1.891776290529648
2e45		kcm		1.791424705693698
2e45		kcm		1.8666
2e45		kcm		1.9491
2e45		kcm		1.930631836592043
2e45		kcm		1.879992938615098
2e45		kcm		1.765883282641435
2e45		kcm		2.314268536398265
2e45		kcm		1.841287834093821
2e45		kcm		1.71927
2e45		kcm		1.802280422597906
2e45		kcm		1.657664858029077
2e45		kcm		1.842695796434274
2e45		kcm		2.023036577030119
2e45		kcm		1.823429628469397
2e45		kcm		1.900080795665235
2e45		kcm		1.811796311976963
2e45		kcm		1.937229752920542
2e45		kcm		1.860888845033063
2e45		kcm		1.930694913390086
2e45		kcm		1.92027
2e45		kcm		1.989831013021011
2e45		kcm		1.950169830411588
2e45		kcm		1.933323611025788
2e45		kcm		1.840094679612152
2e45		kcm		1.800655042166473
2e45		kcm		2.025356067715967
2e45		kcm		1.783654656487537
2e45		kcm		1.942788032888661
2e45		kcm		1.826337390415423
2e45		kcm		1.953295699911478
2e45		kcm		1.888281424790819
2e45		kcm		2.007329158206612
2e45		kcm		1.875971644648314
2e45		kcm		1.977864839560895
2kxq		kcm		1.929854816385169
2kxq		kcm		1.936638983278598
2kxq		kcm		2.156706093727958
2kxq		kcm		1.61143
2kxq		kcm		1.803063410209008
2kxq		kcm		2.09244
2kxq		kcm		1.999606379875419
2kxq		kcm		2.086693132291585
2kxq		kcm		1.926158962388274
2kxq		kcm		2.014101352519133
2kxq		kcm		1.739933817690031
2kxq		kcm		1.776251094995851
2kxq		kcm		2.135022943687591
2kxq		kcm		2.060220310072088
2kxq		kcm		2.4478
2kxq		kcm		2.136706356963412
2kxq		kcm		2.331284477244846
2kxq		kcm		2.704714762937589
2kxq		kcm		1.632018966957278
2kxq		kcm		2.029518116849685
2kxq		kcm		2.592477215011072
2kxq		kcm		2.687550318047298
2kxq		kcm		1.854344574469004
2kxq		kcm		1.810886287321636
2kxq		kcm		2.214800217619477
2kxq		kcm		2.068495772645974
2kxq		kcm		2.226010902298114
2kxq		kcm		2.355293836789199
2kxq		kcm		2.177574031839992
2kxq		kcm		1.821952724816332
2kxq		kcm		1.950881018867169
2kxq		kcm		2.295016897412207
2kxq		kcm		2.092701694091271
2kxq		kcm		2.172503468723257
2kxq		kcm		2.079994435425186
2kxq		kcm		2.340595451952804
2kxq		kcm		2.142838199471196
2kxq		kcm		2.149499707824398
2kxq		kcm		2.630214972660762
2kxq		kcm		2.211786538013548
2kxq		kcm		2.365026715311212
2kxq		kcm		2.000205696972237
2kxq		kcm		2.113860880392859
2kxq		kcm		2.409425009782817
2kxq		kcm		2.290312802913349
2kxq		kcm		2.413136457909875
2kxq		kcm		2.300147944681712
2kxq		kcm		2.233614847840343
2kxq		kcm		2.528894076879298
2kxq		kcm		2.067575071510238
2lkm		kcm		0.6050433407059668
2lkm		kcm		0.6591772753436598
2lkm		kcm		0.9180670121063228
2lkm		kcm		0.6512552271608739
2lkm		kcm		0.6225502106873233
2lkm		kcm		0.6053251729614767
2lkm		kcm		0.7114191082321839
2lkm		kcm		0.6362193588272572
2lkm		kcm		0.5640464791628296
2lkm		kcm		0.5619863770630367
2lkm		kcm		0.5369965035877026
2lkm		kcm		0.608148
2lkm		kcm		0.7356601732340375
2lkm		kcm		0.7122736471896548
2lkm		kcm		0.792728
2lkm		kcm		0.7161136384686883
2lkm		kcm		0.5518079918558059
2lkm		kcm		1.12034
2lkm		kcm		1.026426741764482
2lkm		kcm		0.7220389393460713
2lkm		kcm		0.9576040689998409
2lkm		kcm		0.761953
2lkm		kcm		1.027218795067802
2lkm		kcm		0.805464
2lkm		kcm		0.73747
2lkm		kcm		0.8322145206990472
2lkm		kcm		0.8885648222779768
2lkm		kcm		0.8919977055597845
2lkm		kcm		0.6028251365254034
2lkm		kcm		0.8904665440869433
2lkm		kcm		0.6392034962419408
2lkm		kcm		0.6514873842863445
2lkm		kcm		0.8801250947302574
2lkm		kcm		0.6338558198167685
2lkm		kcm		1.028765052520059
2lkm		kcm		1.076778703004332
2lkm		kcm		1.032
2lkm		kcm		0.7609487747221503
2lkm		kcm		0.6385940803570133
2lkm		kcm		1.067174094627396
2lkm		kcm		0.9447000065006648
2lkm		kcm		0.8821045530609807
2lkm		kcm		1.089127062247995
2lkm		kcm		0.7190116493884271
2lkm		kcm		0.6733238785571832
2lkm		kcm		0.6944844571597572
2lkm		kcm		0.8454267550085601
2lkm		kcm		0.7525443973382157
2lkm		kcm		0.938722
2lkm		kcm		0.9257253638030192
2oar		kcm		0.3326234677308116
2oar		kcm		0.35049
2oar		kcm		0.3123445994001297
2oar		kcm		0.3807066322010665
2oar		kcm		0.4252599787249225
2oar		kcm		0.4545069719187277
2oar		kcm		0.4485501203658128
2oar		kcm		0.3356921190861112
2oar		kcm		0.3253319363506201
2oar		kcm		0.3355315870232107
2oar		kcm		0.4425760443303672
2oar		kcm		0.3390759763989177
2oar		kcm		0.385334
2oar		kcm		0.426719
2oar		kcm		0.3679038521174103
2oar		kcm		0.3752099599413746
2oar		kcm		0.4354802359656763
2oar		kcm		0.3016178686020971
2oar		kcm		0.4637047015963224
2oar		kcm		0.3357628578418088
2oar		kcm		0.479788
2oar		kcm		0.3380471327226102
2oar		kcm		0.3128239187046359
2oar		kcm		0.3809540827905818
2oar		kcm		0.4912691355100037
2oar		kcm		0.3895626612015899
2oar		kcm		0.4071974731163566
2oar		kcm		0.3310483223288127
2oar		kcm		0.3399890643146399
2oar		kcm		0.3705436337435661
2oar		kcm		0.4441726039149624
2oar		kcm		0.394042
2oar		kcm		0.3622071386009242
2oar		kcm		0.3869953220500441
2oar		kcm		0.407622
2oar		kcm		0.3423917527095777
2oar		kcm		0.3429213291605858
2oar		kcm		0.4215059681747299
2oar		kcm		0.3826288192461352
2oar		kcm		0.4717599979036734
2oar		kcm		0.4094183944635424
2oar		kcm		0.3974419446063448
2oar		kcm		0.3762339923711963
2oar		kcm		0.3279376577054205
2oar		kcm		0.4389555943283445
2oar		kcm		0.4168151929676377
2oar		kcm		0.4900482017329005
2oar		kcm		0.3906058183336141
2oar		kcm		0.3954744168368327
2oar		kcm		0.3749874033401697
2qiw		kcm		0.4916676617991449
2qiw		kcm		0.5309587631063665
2qiw		kcm		0.5064032517861382
2qiw		kcm		0.643281
2qiw		kcm		0.6810636211096824
2qiw		kcm		0.6019845552315874
2qiw		kcm		0.6419302164246123
2qiw		kcm		0.6684258031221776
2qiw		kcm		0.6259932255424078
2qiw		kcm		0.6659130471390159
2qiw		kcm		0.5409301075582037
2qiw		kcm		0.6585708346479383
2qiw		kcm		0.7995652256511108
2qiw		kcm		0.7108641763694744
2qiw		kcm		0.5139615057483957
2qiw		kcm		0.6521867574587928
2qiw		kcm		0.5607148727938962
2qiw		kcm		0.7222333253855564
2qiw		kcm		0.7638481820843919
2qiw		kcm		0.5972989710178389
2qiw		kcm		0.6434224985176439
2qiw		kcm		0.6695395586463119
2qiw		kcm		0.7285067198585742
2qiw		kcm		0.8087537943193152
2qiw		kcm		0.7767745958356231
2qiw		kcm		0.7402456139949717
2qiw		kcm		0.7842480365354889
2qiw		kcm		0.7221615656882476
2qiw		kcm		0.6070894993353377
2qiw		kcm		0.6835277737781286
2qiw		kcm		0.8529026936933161
2qiw		kcm		0.614609
2qiw		kcm		0.739046
2qiw		kcm		0.6877883187928621
2qiw		kcm		0.5083773602687115
2qiw		kcm		0.6353061268292464
2qiw		kcm		0.6993062414107475
2qiw		kcm		0.6352743555007023
2qiw		kcm		0.770086
2qiw		kcm		0.8185365578749031
2qiw		kcm		0.8805762699759063
2qiw		kcm		0.9199752289145476
2qiw		kcm		0.7000414868300834
2qiw		kcm		0.7469003437432321
2qiw		kcm		0.9259243252481972
2qiw		kcm		0.8101146912507206
2qiw		kcm		0.6563382579377427
2qiw		kcm		0.619208
2qiw		kcm		0.5084433309188431
2qiw		kcm		0.5637003600245898
2qq8		kcm		2.188353591388665
2qq8		kcm		2.666057910366895
2qq8		kcm		2.240568571675935
2qq8		kcm		2.699305515317055
2qq8		kcm		2.608345951716693
2qq8		kcm		2.2518
2qq8		kcm		2.779198556024395
2qq8		kcm		3.004971033069112
2qq8		kcm		2.745568496748101
2qq8		kcm		2.384006888795667
2qq8		kcm		2.348664794463694
2qq8		kcm		2.702775552535644
2qq8		kcm		2.863734452868097
2qq8		kcm		2.382685307554923
2qq8		kcm		2.519895890618127
2qq8		kcm		2.92458
2qq8		kcm		2.982359772612397
2qq8		kcm		2.779970024551046
2qq8		kcm		2.933119939650212
2qq8		kcm		2.900490165866759
2qq8		kcm		3.41406
2qq8		kcm		2.793866130391951
2qq8		kcm		2.657184996075331
2qq8		kcm		2.759586653669963
2qq8		kcm		2.535770912511694
2qq8		kcm		2.839404658842557
2qq8		kcm		2.630892857910979
2qq8		kcm		2.86729
2qq8		kcm		2.691950704427381
2qq8		kcm		2.602017923053017
2qq8		kcm		2.943006286556528
2qq8		kcm		2.409428549848574
2qq8		kcm		2.660617150741912
2qq8		kcm		2.563433985000419
2qq8		kcm		2.436801980340782
2qq8		kcm		2.674701598599396
2qq8		kcm		2.738386793556395
2qq8		kcm		2.759837883204272
2qq8		kcm		3.204890067228138
2qq8		kcm		2.849734362113224
2qq8		kcm		2.783925525188387
2qq8		kcm		2.65038
2qq8		kcm		2.754832388770962
2qq8		kcm		3.083831186197375
2qq8		kcm		2.824377844803688
2qq8		kcm		2.336219033343299
2qq8		kcm		2.534364426465963
2qq8		kcm		2.99728
2qq8		kcm		2.821191077195151
2qq8		kcm		2.800063915527054
3c8v		kcm		0.5127402042630933
3c8v		kcm		0.4708351005221355
3c8v		kcm		0.541313
3c8v		kcm		0.5794101447169854
3c8v		kcm		0.6313343295909245
3c8v		kcm		0.6397467433843181
3c8v		kcm		0.5852448555647713
3c8v		kcm		0.5206889337170816
3c8v		kcm		0.505007
3c8v		kcm		0.6479614968358874
3c8v		kcm		0.5019235377641181
3c8v		kcm		0.5063195959665625
3c8v		kcm		0.5056191276798455
3c8v		kcm		0.5963861376077949
3c8v		kcm		0.4958533009846399
3c8v		kcm		0.5490081886128444
3c8v		kcm		0.6040355305819959
3c8v		kcm		0.5101370730300434
3c8v		kcm		0.6776803178953767
3c8v		kcm		0.5489025133430872
3c8v		kcm		0.5297889844417004
3c8v		kcm		0.5548438664090631
3c8v		kcm		0.5767833612611977
3c8v		kcm		0.5481903491692424
3c8v		kcm		0.5786690356632228
3c8v		kcm		0.6029505331434964
3c8v		kcm		0.5795516945069691
3c8v		kcm		0.5217635664825132
3c8v		kcm		0.6291415923662135
3c8v		kcm		0.514649
3c8v		kcm		0.7042144990014724
3c8v		kcm		0.5834123186305754
3c8v		kcm		0.7137957909461368
3c8v		kcm		0.5563707481181845
3c8v		kcm		0.5415142008199493
3c8v		kcm		0.6735094470582772
3c8v		kcm		0.6311575284638519
3c8v		kcm		0.6121239889867627
3c8v		kcm		0.6712180886838064
3c8v		kcm		0.6462148091333596
3c8v		kcm		0.6825864187641565
3c8v		kcm		0.5648907500467651
3c8v		kcm		0.5070434523059156
3c8v		kcm		0.5176358294022225
3c8v		kcm		0.5336414166242804
3c8v		kcm		0.6268329595895488
3c8v		kcm		0.6344257831892973
3c8v		kcm		0.6523268751864624
3c8v		kcm		0.6418241606561227
[truncated: 301 more rows]

## Sheet: FigS1e
protein	Position sec	Deisgn method	Name	GDT_TS
1msl	0	ps	1msl_0_ps	4.30111
1msl	1	ps	1msl_1_ps	4.384169448767546
1msl	2	ps	1msl_2_ps	1.3980964609453588
1msl	3	ps	1msl_3_ps	4.834817066679035
1msl	4	ps	1msl_4_ps	2.992588530940932
1msl	5	ps	1msl_5_ps	3.791755172199576
1msl	6	ps	1msl_6_ps	1.9108164139919244
1msl	7	ps	1msl_7_ps	1.376663473339549
1msl	8	ps	1msl_8_ps	1.2646083228099945
1msl	9	ps	1msl_9_ps	1.3551185978924916
1msl	10	ps	1msl_10_ps	5.422917442013967
1msl	11	ps	1msl_11_ps	1.2288854460488858
1msl	12	ps	1msl_12_ps	1.2956265385711592
1msl	13	ps	1msl_13_ps	1.9067296604162955
1msl	14	ps	1msl_14_ps	2.698897332037397
1msl	15	ps	1msl_15_ps	1.3785947664605334
1msl	16	ps	1msl_16_ps	4.672917357836018
1msl	17	ps	1msl_17_ps	2.063371852952752
1msl	18	ps	1msl_18_ps	1.6167030448360082
1msl	19	ps	1msl_19_ps	5.077618247284687
1msl	20	ps	1msl_20_ps	1.4500224217694595
1msl	21	ps	1msl_21_ps	1.3928885070163528
1msl	22	ps	1msl_22_ps	5.1806535390542665
1msl	23	ps	1msl_23_ps	4.024914529865705
1msl	24	ps	1msl_24_ps	7.177163856767002
1msl	25	ps	1msl_25_ps	5.409853891063375
1msl	26	ps	1msl_26_ps	1.376046158434082
1msl	27	ps	1msl_27_ps	3.4663961402780603
1msl	28	ps	1msl_28_ps	5.879005563656799
1msl	29	ps	1msl_29_ps	2.8909781208803365
1msl	30	ps	1msl_30_ps	2.191456743347305
1msl	31	ps	1msl_31_ps	1.4459759629958566
1msl	32	ps	1msl_32_ps	1.368586514104415
1msl	33	ps	1msl_33_ps	7.1356885129652055
1msl	34	ps	1msl_34_ps	1.3863312611192553
1msl	35	ps	1msl_35_ps	4.466629865124673
1msl	36	ps	1msl_36_ps	1.3370275976337622
1msl	37	ps	1msl_37_ps	5.310913686838285
1msl	38	ps	1msl_38_ps	1.464547658877406
1msl	39	ps	1msl_39_ps	4.577087030075032
1msl	40	ps	1msl_40_ps	4.713878640622236
1msl	41	ps	1msl_41_ps	1.2660101996411528
1msl	42	ps	1msl_42_ps	1.1762284012641462
1msl	43	ps	1msl_43_ps	1.417812164787163
1msl	44	ps	1msl_44_ps	4.202332098448039
1msl	45	ps	1msl_45_ps	5.343544126316188
1msl	46	ps	1msl_46_ps	4.635650651719724
1msl	47	ps	1msl_47_ps	6.245604058439504
1msl	48	ps	1msl_48_ps	1.9025974126320504
1msl	49	ps	1msl_49_ps	1.157834316499431
3clq	0	ps	3clq_0_ps	2.213128993551852
3clq	1	ps	3clq_1_ps	2.494682952062453
3clq	2	ps	3clq_2_ps	8.253545078252953
3clq	3	ps	3clq_3_ps	2.528144361218432
3clq	4	ps	3clq_4_ps	2.274780715602528
3clq	5	ps	3clq_5_ps	0.598542
3clq	6	ps	3clq_6_ps	2.1584039316160712
3clq	7	ps	3clq_7_ps	5.795906941373386
3clq	8	ps	3clq_8_ps	9.212616155034937
3clq	9	ps	3clq_9_ps	6.551015711858915
3clq	10	ps	3clq_10_ps	0.6420104868136889
3clq	11	ps	3clq_11_ps	3.9174952660456928
3clq	12	ps	3clq_12_ps	5.802741456948877
3clq	13	ps	3clq_13_ps	2.139794475227765
3clq	14	ps	3clq_14_ps	3.4425909506507315
3clq	15	ps	3clq_15_ps	1.043602340212823
3clq	16	ps	3clq_16_ps	3.409520148795388
3clq	17	ps	3clq_17_ps	2.3063527349618407
3clq	18	ps	3clq_18_ps	5.450603389983261
3clq	19	ps	3clq_19_ps	2.217844017362209
3clq	20	ps	3clq_20_ps	5.431810086644388
3clq	21	ps	3clq_21_ps	2.063846306363048
3clq	22	ps	3clq_22_ps	4.651384083884982
3clq	23	ps	3clq_23_ps	6.444101475631492
3clq	24	ps	3clq_24_ps	9.636024151771544
3clq	25	ps	3clq_25_ps	0.673453
3clq	26	ps	3clq_26_ps	2.533023337207917
3clq	27	ps	3clq_27_ps	1.927357884500109
3clq	28	ps	3clq_28_ps	2.3169794398343124
3clq	29	ps	3clq_29_ps	2.128511775664738
3clq	30	ps	3clq_30_ps	6.45081
3clq	31	ps	3clq_31_ps	2.2149678425340187
3clq	32	ps	3clq_32_ps	5.757591573641773
3clq	33	ps	3clq_33_ps	7.561878525600467
3clq	34	ps	3clq_34_ps	2.397943384242488
3clq	35	ps	3clq_35_ps	2.899362107677556
3clq	36	ps	3clq_36_ps	2.239530935608706
3clq	37	ps	3clq_37_ps	9.107573213990044
3clq	38	ps	3clq_38_ps	2.804865391205409
3clq	39	ps	3clq_39_ps	1.0638940305284026
3clq	40	ps	3clq_40_ps	7.065453032440464
3clq	41	ps	3clq_41_ps	3.506104038769092
3clq	42	ps	3clq_42_ps	2.128176278772285
3clq	43	ps	3clq_43_ps	2.13628
3clq	44	ps	3clq_44_ps	2.2552615692093805
3clq	45	ps	3clq_45_ps	3.402137978664629
3clq	46	ps	3clq_46_ps	2.216514457583984
3clq	47	ps	3clq_47_ps	2.13694
3clq	48	ps	3clq_48_ps	3.315806549386387
3clq	49	ps	3clq_49_ps	2.1343104145174854
1r5l	0	ps	1r5l_0_ps	4.964526286606498
1r5l	1	ps	1r5l_1_ps	3.918111288533793
1r5l	2	ps	1r5l_2_ps	3.858612850162789
1r5l	3	ps	1r5l_3_ps	5.334047750466449
1r5l	4	ps	1r5l_4_ps	6.549117252571004
1r5l	5	ps	1r5l_5_ps	7.100459099195785
1r5l	6	ps	1r5l_6_ps	4.012356491929253
1r5l	7	ps	1r5l_7_ps	6.128306901363126
1r5l	8	ps	1r5l_8_ps	4.448892131155964
1r5l	9	ps	1r5l_9_ps	7.093175332071238
1r5l	10	ps	1r5l_10_ps	6.179220394930707
1r5l	11	ps	1r5l_11_ps	3.918363931185667
1r5l	12	ps	1r5l_12_ps	6.217517233470495
1r5l	13	ps	1r5l_13_ps	4.046012120694963
1r5l	14	ps	1r5l_14_ps	4.277975540764148
1r5l	15	ps	1r5l_15_ps	3.907968892645567
1r5l	16	ps	1r5l_16_ps	5.214033518127549
1r5l	17	ps	1r5l_17_ps	4.578397268416609
1r5l	18	ps	1r5l_18_ps	4.249137312154353
1r5l	19	ps	1r5l_19_ps	6.520178768304922
1r5l	20	ps	1r5l_20_ps	4.025331332704599
1r5l	21	ps	1r5l_21_ps	3.07407
1r5l	22	ps	1r5l_22_ps	4.159928348608891
1r5l	23	ps	1r5l_23_ps	4.147519196658847
1r5l	24	ps	1r5l_24_ps	6.757801247883214
1r5l	25	ps	1r5l_25_ps	6.906894549043356
1r5l	26	ps	1r5l_26_ps	6.1998199190628585
1r5l	27	ps	1r5l_27_ps	6.822406250787273
1r5l	28	ps	1r5l_28_ps	5.32485
1r5l	29	ps	1r5l_29_ps	6.6789822056984445
1r5l	30	ps	1r5l_30_ps	5.726014506309327
1r5l	31	ps	1r5l_31_ps	3.810455040645487
1r5l	32	ps	1r5l_32_ps	6.842324415859368
1r5l	33	ps	1r5l_33_ps	5.284021087712214
1r5l	34	ps	1r5l_34_ps	3.952152242078208
1r5l	35	ps	1r5l_35_ps	6.495890565448378
1r5l	36	ps	1r5l_36_ps	4.190769600607698
1r5l	37	ps	1r5l_37_ps	6.333477353248734
1r5l	38	ps	1r5l_38_ps	6.178174054329418
1r5l	39	ps	1r5l_39_ps	4.94083
1r5l	40	ps	1r5l_40_ps	5.696346526431323
1r5l	41	ps	1r5l_41_ps	6.275981316704999
1r5l	42	ps	1r5l_42_ps	4.550194799703706
1r5l	43	ps	1r5l_43_ps	4.083103926046757
1r5l	44	ps	1r5l_44_ps	3.876219264350123
1r5l	45	ps	1r5l_45_ps	4.777434511692349
1r5l	46	ps	1r5l_46_ps	6.68659
1r5l	47	ps	1r5l_47_ps	3.206838667520078
1r5l	48	ps	1r5l_48_ps	3.556510914827679
1r5l	49	ps	1r5l_49_ps	3.573079316614138
2lkm	0	ps	2lkm_0_ps	2.178258554158361
2lkm	1	ps	2lkm_1_ps	1.2577614653676248
2lkm	2	ps	2lkm_2_ps	6.984917492235259
2lkm	3	ps	2lkm_3_ps	3.2490992786696964
2lkm	4	ps	2lkm_4_ps	1.8114154890566536
2lkm	5	ps	2lkm_5_ps	1.1654209744685768
2lkm	6	ps	2lkm_6_ps	1.1214543048374863
2lkm	7	ps	2lkm_7_ps	1.5464332298800758
2lkm	8	ps	2lkm_8_ps	4.55078
2lkm	9	ps	2lkm_9_ps	1.524194911745418
2lkm	10	ps	2lkm_10_ps	6.871598357888073
2lkm	11	ps	2lkm_11_ps	1.1767794673417886
2lkm	12	ps	2lkm_12_ps	1.228010298613214
2lkm	13	ps	2lkm_13_ps	5.778601845613283
2lkm	14	ps	2lkm_14_ps	1.5105025766738696
2lkm	15	ps	2lkm_15_ps	2.68732
2lkm	16	ps	2lkm_16_ps	2.9928315667179075
2lkm	17	ps	2lkm_17_ps	2.489935058064087
2lkm	18	ps	2lkm_18_ps	1.2546421413090494
2lkm	19	ps	2lkm_19_ps	3.96086
2lkm	20	ps	2lkm_20_ps	6.420503305227734
2lkm	21	ps	2lkm_21_ps	2.1821219361176984
2lkm	22	ps	2lkm_22_ps	1.474382041345696
2lkm	23	ps	2lkm_23_ps	1.5667850304452555
2lkm	24	ps	2lkm_24_ps	1.329418663734792
2lkm	25	ps	2lkm_25_ps	1.466474955357336
2lkm	26	ps	2lkm_26_ps	3.150563061680677
2lkm	27	ps	2lkm_27_ps	1.1114936641435718
2lkm	28	ps	2lkm_28_ps	1.5008224121414724
2lkm	29	ps	2lkm_29_ps	1.4314828241872108
2lkm	30	ps	2lkm_30_ps	3.2068608350711107
2lkm	31	ps	2lkm_31_ps	7.10529
2lkm	32	ps	2lkm_32_ps	1.3385506901255342
2lkm	33	ps	2lkm_33_ps	1.245668040633929
2lkm	34	ps	2lkm_34_ps	5.6424409436715015
2lkm	35	ps	2lkm_35_ps	1.425147996269902
2lkm	36	ps	2lkm_36_ps	4.941334409353383
2lkm	37	ps	2lkm_37_ps	1.0083864580685806
2lkm	38	ps	2lkm_38_ps	5.904535143765266
2lkm	39	ps	2lkm_39_ps	1.5225137386846226
2lkm	40	ps	2lkm_40_ps	1.443392411242359
2lkm	41	ps	2lkm_41_ps	1.5707337682657312
2lkm	42	ps	2lkm_42_ps	2.2399476582558644
2lkm	43	ps	2lkm_43_ps	1.5347496057122434
2lkm	44	ps	2lkm_44_ps	3.861599460311958
2lkm	45	ps	2lkm_45_ps	1.3206082791821725
2lkm	46	ps	2lkm_46_ps	3.423571202840638
2lkm	47	ps	2lkm_47_ps	1.5951342923219067
2lkm	48	ps	2lkm_48_ps	3.08988
2lkm	49	ps	2lkm_49_ps	1.378278795819349
2oar	0	ps	2oar_0_ps	6.771290995002305
2oar	1	ps	2oar_1_ps	6.620712840693823
2oar	2	ps	2oar_2_ps	0.7567652770323461
2oar	3	ps	2oar_3_ps	0.4015433357749141
2oar	4	ps	2oar_4_ps	0.8538483820729048
2oar	5	ps	2oar_5_ps	0.4341668393376385
2oar	6	ps	2oar_6_ps	0.6031761587223086
2oar	7	ps	2oar_7_ps	5.692589956112499
2oar	8	ps	2oar_8_ps	0.4215051862666321
2oar	9	ps	2oar_9_ps	7.465162936358098
2oar	10	ps	2oar_10_ps	4.862531409976239
2oar	11	ps	2oar_11_ps	2.628215754128622
2oar	12	ps	2oar_12_ps	3.424640350655258
2oar	13	ps	2oar_13_ps	7.408688929264478
2oar	14	ps	2oar_14_ps	6.353834592209719
2oar	15	ps	2oar_15_ps	2.922771497519656
2oar	16	ps	2oar_16_ps	4.978220887445844
2oar	17	ps	2oar_17_ps	4.597787329281664
2oar	18	ps	2oar_18_ps	1.399814275235142
2oar	19	ps	2oar_19_ps	0.3370864986249891
2oar	20	ps	2oar_20_ps	5.734188653382484
2oar	21	ps	2oar_21_ps	0.4274908536044768
2oar	22	ps	2oar_22_ps	1.4728887252173828
2oar	23	ps	2oar_23_ps	0.3737443325799541
2oar	24	ps	2oar_24_ps	1.912242537976773
2oar	25	ps	2oar_25_ps	0.661502
2oar	26	ps	2oar_26_ps	0.7661236607946069
2oar	27	ps	2oar_27_ps	6.789311808728375
2oar	28	ps	2oar_28_ps	2.436636367549716
2oar	29	ps	2oar_29_ps	5.3478476734688245
2oar	30	ps	2oar_30_ps	1.3995598016830058
2oar	31	ps	2oar_31_ps	0.3977544819498266
2oar	32	ps	2oar_32_ps	0.4861919483677572
2oar	33	ps	2oar_33_ps	4.493952858044495
2oar	34	ps	2oar_34_ps	0.8586128486330837
2oar	35	ps	2oar_35_ps	0.5073535605969107
2oar	36	ps	2oar_36_ps	4.404117060023573
2oar	37	ps	2oar_37_ps	0.3921944940558894
2oar	38	ps	2oar_38_ps	0.5304537815552262
2oar	39	ps	2oar_39_ps	3.379521152821657
2oar	40	ps	2oar_40_ps	0.4586433986994968
2oar	41	ps	2oar_41_ps	3.2576910301117588
2oar	42	ps	2oar_42_ps	4.973849181902464
2oar	43	ps	2oar_43_ps	3.87152
2oar	44	ps	2oar_44_ps	3.650600543172704
2oar	45	ps	2oar_45_ps	6.128727578891941
2oar	46	ps	2oar_46_ps	0.6509467925711135
2oar	47	ps	2oar_47_ps	1.0519980586927125
2oar	48	ps	2oar_48_ps	5.369152682345555
2oar	49	ps	2oar_49_ps	3.1404340650812705
2qiw	0	ps	2qiw_0_ps	0.968151
2qiw	1	ps	2qiw_1_ps	3.677343860286819
2qiw	2	ps	2qiw_2_ps	5.498441155845897
2qiw	3	ps	2qiw_3_ps	4.252154297357297
2qiw	4	ps	2qiw_4_ps	6.790728532055162
2qiw	5	ps	2qiw_5_ps	1.5912811399647566
2qiw	6	ps	2qiw_6_ps	5.844430692170223
2qiw	7	ps	2qiw_7_ps	1.4498274324888547
2qiw	8	ps	2qiw_8_ps	3.907590307680996
2qiw	9	ps	2qiw_9_ps	3.4809965925092574
2qiw	10	ps	2qiw_10_ps	5.123722823205838
2qiw	11	ps	2qiw_11_ps	1.7311523218593756
2qiw	12	ps	2qiw_12_ps	7.708708367736294
2qiw	13	ps	2qiw_13_ps	5.635141361440725
2qiw	14	ps	2qiw_14_ps	2.7253746007323323
2qiw	15	ps	2qiw_15_ps	7.985559707022499
2qiw	16	ps	2qiw_16_ps	2.071541493576739
2qiw	17	ps	2qiw_17_ps	6.425360209820193
2qiw	18	ps	2qiw_18_ps	8.672077267396467
2qiw	19	ps	2qiw_19_ps	7.486896525633246
2qiw	20	ps	2qiw_20_ps	1.4691462137218514
2qiw	21	ps	2qiw_21_ps	7.191714240703127
2qiw	22	ps	2qiw_22_ps	6.182124169762346
2qiw	23	ps	2qiw_23_ps	7.043858224622309
2qiw	24	ps	2qiw_24_ps	6.173387770810793
2qiw	25	ps	2qiw_25_ps	5.866910655896701
2qiw	26	ps	2qiw_26_ps	3.835988269608553
2qiw	27	ps	2qiw_27_ps	0.82577
2qiw	28	ps	2qiw_28_ps	7.080462628511135
2qiw	29	ps	2qiw_29_ps	1.3440231736606565
2qiw	30	ps	2qiw_30_ps	2.710370136765256
2qiw	31	ps	2qiw_31_ps	1.296275095047884
2qiw	32	ps	2qiw_32_ps	6.855228331882315
2qiw	33	ps	2qiw_33_ps	2.409991574927701
2qiw	34	ps	2qiw_34_ps	5.654965968473637
2qiw	35	ps	2qiw_35_ps	1.4674778605381282
2qiw	36	ps	2qiw_36_ps	1.5574756592632877
2qiw	37	ps	2qiw_37_ps	0.9484201979921588
2qiw	38	ps	2qiw_38_ps	4.193878709483276
2qiw	39	ps	2qiw_39_ps	7.048845428553705
2qiw	40	ps	2qiw_40_ps	0.8215008916129349
2qiw	41	ps	2qiw_41_ps	6.059370602405539
2qiw	42	ps	2qiw_42_ps	6.725946292416741
2qiw	43	ps	2qiw_43_ps	4.817270236691352
2qiw	44	ps	2qiw_44_ps	5.395993067121188
2qiw	45	ps	2qiw_45_ps	4.495038046348939
2qiw	46	ps	2qiw_46_ps	5.474070961991748
2qiw	47	ps	2qiw_47_ps	1.1861266439590992
2qiw	48	ps	2qiw_48_ps	7.311261496465807
2qiw	49	ps	2qiw_49_ps	7.394204608735617
2qq8	0	ps	2qq8_0_ps	7.231048572016612
2qq8	1	ps	2qq8_1_ps	9.205838660047617
2qq8	2	ps	2qq8_2_ps	5.264689190609469
2qq8	3	ps	2qq8_3_ps	8.691122897879682
2qq8	4	ps	2qq8_4_ps	6.115819949580319
2qq8	5	ps	2qq8_5_ps	5.2960101462309614
2qq8	6	ps	2qq8_6_ps	9.153197536032687
2qq8	7	ps	2qq8_7_ps	10.258963234523591
2qq8	8	ps	2qq8_8_ps	5.325985523266854
2qq8	9	ps	2qq8_9_ps	8.008612464054169
2qq8	10	ps	2qq8_10_ps	8.224372154613521
2qq8	11	ps	2qq8_11_ps	5.932844353966508
2qq8	12	ps	2qq8_12_ps	7.196489591522541
2qq8	13	ps	2qq8_13_ps	5.5094739002265865
2qq8	14	ps	2qq8_14_ps	7.305422592216947
2qq8	15	ps	2qq8_15_ps	8.731659493226577
2qq8	16	ps	2qq8_16_ps	7.650094657446175
2qq8	17	ps	2qq8_17_ps	5.533823984857064
2qq8	18	ps	2qq8_18_ps	9.362177446095282
2qq8	19	ps	2qq8_19_ps	4.108296574805223
2qq8	20	ps	2qq8_20_ps	3.9449055694908384
2qq8	21	ps	2qq8_21_ps	10.283897829082363
2qq8	22	ps	2qq8_22_ps	6.7837761451321175
2qq8	23	ps	2qq8_23_ps	4.988766106642148
2qq8	24	ps	2qq8_24_ps	8.341567704768206
2qq8	25	ps	2qq8_25_ps	6.527008285440055
2qq8	26	ps	2qq8_26_ps	8.58457
2qq8	27	ps	2qq8_27_ps	9.000988911512824
2qq8	28	ps	2qq8_28_ps	4.241792649179874
2qq8	29	ps	2qq8_29_ps	9.367961224821846
2qq8	30	ps	2qq8_30_ps	6.542895166023777
2qq8	31	ps	2qq8_31_ps	4.064849964582671
2qq8	32	ps	2qq8_32_ps	4.637906554767745
2qq8	33	ps	2qq8_33_ps	4.672994277118288
2qq8	34	ps	2qq8_34_ps	5.628425349380457
2qq8	35	ps	2qq8_35_ps	10.841308541085716
2qq8	36	ps	2qq8_36_ps	5.333006330135914
2qq8	37	ps	2qq8_37_ps	4.778406137924611
2qq8	38	ps	2qq8_38_ps	7.551549389397508
2qq8	39	ps	2qq8_39_ps	4.641963102661303
2qq8	40	ps	2qq8_40_ps	6.403375923559065
2qq8	41	ps	2qq8_41_ps	6.24344
2qq8	42	ps	2qq8_42_ps	4.072113893227463
2qq8	43	ps	2qq8_43_ps	4.2972229505500605
2qq8	44	ps	2qq8_44_ps	8.915488557283293
2qq8	45	ps	2qq8_45_ps	9.755882722744175
2qq8	46	ps	2qq8_46_ps	4.621990499895759
2qq8	47	ps	2qq8_47_ps	3.751960683525668
2qq8	48	ps	2qq8_48_ps	9.927926223383045
2qq8	49	ps	2qq8_49_ps	9.515398727837564
3c8v	0	ps	3c8v_0_ps	8.333013706435423
3c8v	1	ps	3c8v_1_ps	2.5269449667717403
3c8v	2	ps	3c8v_2_ps	8.219501979306832
3c8v	3	ps	3c8v_3_ps	4.985301286821535
3c8v	4	ps	3c8v_4_ps	0.7252315816007555
3c8v	5	ps	3c8v_5_ps	0.8601306203377947
3c8v	6	ps	3c8v_6_ps	0.8463511239639343
3c8v	7	ps	3c8v_7_ps	7.342187716573932
3c8v	8	ps	3c8v_8_ps	0.8028123905366016
3c8v	9	ps	3c8v_9_ps	0.7217058555064978
3c8v	10	ps	3c8v_10_ps	0.8937463984243127
3c8v	11	ps	3c8v_11_ps	0.7850796606481569
3c8v	12	ps	3c8v_12_ps	4.668327275099763
3c8v	13	ps	3c8v_13_ps	1.4755342324246934
3c8v	14	ps	3c8v_14_ps	1.878249915605951
3c8v	15	ps	3c8v_15_ps	4.9324309920660445
3c8v	16	ps	3c8v_16_ps	5.788444997119985
3c8v	17	ps	3c8v_17_ps	6.749715906898102
3c8v	18	ps	3c8v_18_ps	6.559778399660474
3c8v	19	ps	3c8v_19_ps	1.3123768339949995
3c8v	20	ps	3c8v_20_ps	6.05129
3c8v	21	ps	3c8v_21_ps	4.310846472929438
3c8v	22	ps	3c8v_22_ps	1.994021414261133
3c8v	23	ps	3c8v_23_ps	1.956114745030632
3c8v	24	ps	3c8v_24_ps	1.1611676969273943
3c8v	25	ps	3c8v_25_ps	1.001428643949469
3c8v	26	ps	3c8v_26_ps	5.3488746461486425
3c8v	27	ps	3c8v_27_ps	5.593283270656964
3c8v	28	ps	3c8v_28_ps	0.6117919270913291
3c8v	29	ps	3c8v_29_ps	3.2932461840055014
3c8v	30	ps	3c8v_30_ps	3.1171543052645934
3c8v	31	ps	3c8v_31_ps	1.3185610111703134
3c8v	32	ps	3c8v_32_ps	0.5973087241272134
3c8v	33	ps	3c8v_33_ps	3.110577842753753
3c8v	34	ps	3c8v_34_ps	0.8112037643226575
3c8v	35	ps	3c8v_35_ps	0.6643824630259965
3c8v	36	ps	3c8v_36_ps	3.081377109753669
3c8v	37	ps	3c8v_37_ps	0.8527628544580509
3c8v	38	ps	3c8v_38_ps	0.7590150776235722
3c8v	39	ps	3c8v_39_ps	0.7713604486341307
3c8v	40	ps	3c8v_40_ps	5.021371641929664
3c8v	41	ps	3c8v_41_ps	3.7911163807399753
3c8v	42	ps	3c8v_42_ps	6.308013737187194
3c8v	43	ps	3c8v_43_ps	4.93713
3c8v	44	ps	3c8v_44_ps	0.7926923504023755
3c8v	45	ps	3c8v_45_ps	7.649593264511446
3c8v	46	ps	3c8v_46_ps	1.4799618790303628
3c8v	47	ps	3c8v_47_ps	3.026043979650688
3c8v	48	ps	3c8v_48_ps	6.538225094543957
3c8v	49	ps	3c8v_49_ps	6.400693155698581
3ewk	0	ps	3ewk_0_ps	7.082939663235554
3ewk	1	ps	3ewk_1_ps	6.078120089865985
3ewk	2	ps	3ewk_2_ps	3.9270278625967214
3ewk	3	ps	3ewk_3_ps	6.707188376727823
3ewk	4	ps	3ewk_4_ps	1.130980192483895
3ewk	5	ps	3ewk_5_ps	5.790140982859586
3ewk	6	ps	3ewk_6_ps	1.885376658824611
3ewk	7	ps	3ewk_7_ps	0.7635048938669176
3ewk	8	ps	3ewk_8_ps	1.0021914564012018
3ewk	9	ps	3ewk_9_ps	1.277670897826646
3ewk	10	ps	3ewk_10_ps	3.700467888824349
3ewk	11	ps	3ewk_11_ps	1.4136637515061945
3ewk	12	ps	3ewk_12_ps	1.4537399602516998
3ewk	13	ps	3ewk_13_ps	1.378666889232178
3ewk	14	ps	3ewk_14_ps	0.8859640064265468
3ewk	15	ps	3ewk_15_ps	4.073847999030907
3ewk	16	ps	3ewk_16_ps	3.254577606251367
3ewk	17	ps	3ewk_17_ps	5.1172369637259125
3ewk	18	ps	3ewk_18_ps	1.6359097807033032
3ewk	19	ps	3ewk_19_ps	4.063774123122219
3ewk	20	ps	3ewk_20_ps	2.6297274209685213
3ewk	21	ps	3ewk_21_ps	3.869777569586455
3ewk	22	ps	3ewk_22_ps	2.9249269302777137
3ewk	23	ps	3ewk_23_ps	6.771952185613793
3ewk	24	ps	3ewk_24_ps	3.676319946793139
3ewk	25	ps	3ewk_25_ps	6.243199317348139
3ewk	26	ps	3ewk_26_ps	2.153890465109202
3ewk	27	ps	3ewk_27_ps	5.817526876081384
3ewk	28	ps	3ewk_28_ps	0.7269416413405617
3ewk	29	ps	3ewk_29_ps	4.766067210679005
3ewk	30	ps	3ewk_30_ps	4.608718572790694
3ewk	31	ps	3ewk_31_ps	0.7144460083513157
3ewk	32	ps	3ewk_32_ps	0.9451843976062936
3ewk	33	ps	3ewk_33_ps	0.5704389703954763
3ewk	34	ps	3ewk_34_ps	7.03663
3ewk	35	ps	3ewk_35_ps	3.3843492485095616
3ewk	36	ps	3ewk_36_ps	1.938001274685084
3ewk	37	ps	3ewk_37_ps	0.8468788658602004
3ewk	38	ps	3ewk_38_ps	5.272946344910732
3ewk	39	ps	3ewk_39_ps	4.722332048440638
3ewk	40	ps	3ewk_40_ps	0.7116558191716706
3ewk	41	ps	3ewk_41_ps	1.6624956315669452
3ewk	42	ps	3ewk_42_ps	5.678843977825834
3ewk	43	ps	3ewk_43_ps	3.846777418343288
3ewk	44	ps	3ewk_44_ps	5.637936524974042
3ewk	45	ps	3ewk_45_ps	7.783729956476069
3ewk	46	ps	3ewk_46_ps	2.327429582096152
3ewk	47	ps	3ewk_47_ps	0.8196861718330796
3ewk	48	ps	3ewk_48_ps	0.7160516121364537
3ewk	49	ps	3ewk_49_ps	5.558126905181831
3h25	0	ps	3h25_0_ps	2.1428782611896207
3h25	1	ps	3h25_1_ps	0.9491253465450624
3h25	2	ps	3h25_2_ps	1.008673053581513
3h25	3	ps	3h25_3_ps	0.879467
3h25	4	ps	3h25_4_ps	1.0204076748866255
3h25	5	ps	3h25_5_ps	0.9647505124405338
3h25	6	ps	3h25_6_ps	3.166157587858631
3h25	7	ps	3h25_7_ps	7.471459367360904
3h25	8	ps	3h25_8_ps	3.8877124593395416
3h25	9	ps	3h25_9_ps	6.277227679581855
3h25	10	ps	3h25_10_ps	1.0265545036201893
3h25	11	ps	3h25_11_ps	1.464217729186493
3h25	12	ps	3h25_12_ps	0.951113
3h25	13	ps	3h25_13_ps	4.09683
3h25	14	ps	3h25_14_ps	4.166342048715459
3h25	15	ps	3h25_15_ps	2.2504643914677707
3h25	16	ps	3h25_16_ps	1.6940861217130496
3h25	17	ps	3h25_17_ps	6.104208773141179
3h25	18	ps	3h25_18_ps	1.1117382935168645
3h25	19	ps	3h25_19_ps	1.083951778437258
3h25	20	ps	3h25_20_ps	1.0200353435863003
3h25	21	ps	3h25_21_ps	1.0288538520464652
3h25	22	ps	3h25_22_ps	2.2015222441523963
3h25	23	ps	3h25_23_ps	0.9514585341109556
3h25	24	ps	3h25_24_ps	7.83624
3h25	25	ps	3h25_25_ps	1.053826564211032
3h25	26	ps	3h25_26_ps	4.456783550577616
3h25	27	ps	3h25_27_ps	0.9892184913404743
3h25	28	ps	3h25_28_ps	4.149760292208224
3h25	29	ps	3h25_29_ps	8.975212889460217
3h25	30	ps	3h25_30_ps	0.932622
3h25	31	ps	3h25_31_ps	0.8533141991834404
3h25	32	ps	3h25_32_ps	5.7481544186443925
3h25	33	ps	3h25_33_ps	5.154922517921243
3h25	34	ps	3h25_34_ps	0.9322859666248732
3h25	35	ps	3h25_35_ps	2.438876042396158
3h25	36	ps	3h25_36_ps	4.468651574391378
3h25	37	ps	3h25_37_ps	3.661156021740585
3h25	38	ps	3h25_38_ps	0.8020916112662526
3h25	39	ps	3h25_39_ps	6.109434676793535
3h25	40	ps	3h25_40_ps	1.0397848042347184
3h25	41	ps	3h25_41_ps	1.1132258244152529
3h25	42	ps	3h25_42_ps	2.6234128604388443
3h25	43	ps	3h25_43_ps	1.0306329672964076
3h25	44	ps	3h25_44_ps	8.984349439501685
3h25	45	ps	3h25_45_ps	0.8740795880400895
3h25	46	ps	3h25_46_ps	0.999943
3h25	47	ps	3h25_47_ps	6.400867713279986
3h25	48	ps	3h25_48_ps	3.690903389401437
3h25	49	ps	3h25_49_ps	0.6699165410755336
3m9q	0	ps	3m9q_0_ps	3.243191504798589
3m9q	1	ps	3m9q_1_ps	5.920174031875986
3m9q	2	ps	3m9q_2_ps	0.8259932996469697
3m9q	3	ps	3m9q_3_ps	6.391823504669364
3m9q	4	ps	3m9q_4_ps	3.4237490677793883
3m9q	5	ps	3m9q_5_ps	4.580683815815423
3m9q	6	ps	3m9q_6_ps	0.5299824075234718
3m9q	7	ps	3m9q_7_ps	4.4991283943937415
3m9q	8	ps	3m9q_8_ps	7.11568
3m9q	9	ps	3m9q_9_ps	6.504917649290586
3m9q	10	ps	3m9q_10_ps	6.277739524338635
3m9q	11	ps	3m9q_11_ps	0.938956
3m9q	12	ps	3m9q_12_ps	5.615871107601291
3m9q	13	ps	3m9q_13_ps	2.305960422155408
3m9q	14	ps	3m9q_14_ps	5.676009206208302
3m9q	15	ps	3m9q_15_ps	3.2322832407626425
3m9q	16	ps	3m9q_16_ps	1.8743
3m9q	17	ps	3m9q_17_ps	2.923872733638692
3m9q	18	ps	3m9q_18_ps	1.9048370451357923
3m9q	19	ps	3m9q_19_ps	1.385906041381091
3m9q	20	ps	3m9q_20_ps	1.035374368429782
3m9q	21	ps	3m9q_21_ps	0.4334237230792872
3m9q	22	ps	3m9q_22_ps	0.8148659009753417
3m9q	23	ps	3m9q_23_ps	6.243935944035098
3m9q	24	ps	3m9q_24_ps	3.427391619940005
3m9q	25	ps	3m9q_25_ps	0.7699209270573353
3m9q	26	ps	3m9q_26_ps	0.6292164671264189
3m9q	27	ps	3m9q_27_ps	6.225787486825433
3m9q	28	ps	3m9q_28_ps	0.4737033030449988
3m9q	29	ps	3m9q_29_ps	0.4697126116132363
3m9q	30	ps	3m9q_30_ps	0.524738
3m9q	31	ps	3m9q_31_ps	0.4266134735076695
3m9q	32	ps	3m9q_32_ps	3.5670445668943467
3m9q	33	ps	3m9q_33_ps	5.746953132590489
3m9q	34	ps	3m9q_34_ps	5.800138450966419
3m9q	35	ps	3m9q_35_ps	3.178559044738279
3m9q	36	ps	3m9q_36_ps	0.4289335643736428
3m9q	37	ps	3m9q_37_ps	4.279925418684195
3m9q	38	ps	3m9q_38_ps	0.3770638407637451
3m9q	39	ps	3m9q_39_ps	4.751904415859434
3m9q	40	ps	3m9q_40_ps	2.062924965173296
3m9q	41	ps	3m9q_41_ps	0.5444231350799049
3m9q	42	ps	3m9q_42_ps	0.6182604656869404
3m9q	43	ps	3m9q_43_ps	5.956851944022766
3m9q	44	ps	3m9q_44_ps	7.374020299371689
3m9q	45	ps	3m9q_45_ps	3.158550492720728
3m9q	46	ps	3m9q_46_ps	2.1975488354042394
3m9q	47	ps	3m9q_47_ps	6.474832964182358
3m9q	48	ps	3m9q_48_ps	1.7562180012899644
3m9q	49	ps	3m9q_49_ps	0.5108636598572143
3sb1	0	ps	3sb1_0_ps	8.570272751944632
3sb1	1	ps	3sb1_1_ps	6.198271128886072
3sb1	2	ps	3sb1_2_ps	6.4359566921865765
3sb1	3	ps	3sb1_3_ps	6.276322621326333
3sb1	4	ps	3sb1_4_ps	3.226761131545831
3sb1	5	ps	3sb1_5_ps	7.714573175634966
3sb1	6	ps	3sb1_6_ps	3.572283912140521
3sb1	7	ps	3sb1_7_ps	6.9759733389161225
3sb1	8	ps	3sb1_8_ps	1.432247063606969
3sb1	9	ps	3sb1_9_ps	4.708892955549243
3sb1	10	ps	3sb1_10_ps	0.9383578063580776
3sb1	11	ps	3sb1_11_ps	1.6980285545257665
3sb1	12	ps	3sb1_12_ps	3.4059550866365016
3sb1	13	ps	3sb1_13_ps	1.7451680641891272
3sb1	14	ps	3sb1_14_ps	1.2164093331142938
3sb1	15	ps	3sb1_15_ps	7.114262705364652
3sb1	16	ps	3sb1_16_ps	2.227631001329052
3sb1	17	ps	3sb1_17_ps	5.591759797565253
3sb1	18	ps	3sb1_18_ps	2.925318161052536
3sb1	19	ps	3sb1_19_ps	6.350660136594638
3sb1	20	ps	3sb1_20_ps	5.365378315608742
3sb1	21	ps	3sb1_21_ps	3.586236998573369
3sb1	22	ps	3sb1_22_ps	6.580298159490788
3sb1	23	ps	3sb1_23_ps	4.835001234588939
3sb1	24	ps	3sb1_24_ps	7.365047968587159
3sb1	25	ps	3sb1_25_ps	1.8021889172385224
3sb1	26	ps	3sb1_26_ps	5.866080928229935
3sb1	27	ps	3sb1_27_ps	0.7629212810335838
3sb1	28	ps	3sb1_28_ps	5.921763686288909
3sb1	29	ps	3sb1_29_ps	3.901267623299319
3sb1	30	ps	3sb1_30_ps	7.024536399884393
3sb1	31	ps	3sb1_31_ps	4.655133168480165
3sb1	32	ps	3sb1_32_ps	7.566681114328627
3sb1	33	ps	3sb1_33_ps	1.7581468187938505
3sb1	34	ps	3sb1_34_ps	4.325767728988684
3sb1	35	ps	3sb1_35_ps	2.100419288739056
3sb1	36	ps	3sb1_36_ps	6.17757
3sb1	37	ps	3sb1_37_ps	2.81939
3sb1	38	ps	3sb1_38_ps	2.468964540841092
3sb1	39	ps	3sb1_39_ps	6.7803973949627885
3sb1	40	ps	3sb1_40_ps	5.635150127018847
3sb1	41	ps	3sb1_41_ps	1.5860988516073036
3sb1	42	ps	3sb1_42_ps	1.629536473416468
3sb1	43	ps	3sb1_43_ps	0.8264094342599367
3sb1	44	ps	3sb1_44_ps	1.6089396878728368
3sb1	45	ps	3sb1_45_ps	1.5687972316242869
3sb1	46	ps	3sb1_46_ps	3.739170356977079
3sb1	47	ps	3sb1_47_ps	3.426773035597777
3sb1	48	ps	3sb1_48_ps	4.200437686457508
3sb1	49	ps	3sb1_49_ps	0.8215400375830129
3w68	0	ps	3w68_0_ps	4.879266055837942
3w68	1	ps	3w68_1_ps	3.234732424141798
3w68	2	ps	3w68_2_ps	6.758199350680747
3w68	3	ps	3w68_3_ps	7.062983979602835
3w68	4	ps	3w68_4_ps	5.2930433670170975
3w68	5	ps	3w68_5_ps	5.037887485137684
3w68	6	ps	3w68_6_ps	6.21176
3w68	7	ps	3w68_7_ps	3.983383314598551
3w68	8	ps	3w68_8_ps	4.1777228394631925
3w68	9	ps	3w68_9_ps	5.827181153152044
3w68	10	ps	3w68_10_ps	3.688997367683534
3w68	11	ps	3w68_11_ps	4.639154141596876
3w68	12	ps	3w68_12_ps	4.303306148412654
3w68	13	ps	3w68_13_ps	3.974733598847021
3w68	14	ps	3w68_14_ps	5.655997670764434
3w68	15	ps	3w68_15_ps	3.568391802215368
3w68	16	ps	3w68_16_ps	5.739597718854855
3w68	17	ps	3w68_17_ps	5.267392223615244
3w68	18	ps	3w68_18_ps	5.416588126371198
3w68	19	ps	3w68_19_ps	4.138361428009628
3w68	20	ps	3w68_20_ps	3.822536178627229
3w68	21	ps	3w68_21_ps	3.624146635085412
3w68	22	ps	3w68_22_ps	5.274492130268005
3w68	23	ps	3w68_23_ps	5.733967397064244
3w68	24	ps	3w68_24_ps	6.505893324457353
3w68	25	ps	3w68_25_ps	3.556603228340828
3w68	26	ps	3w68_26_ps	4.053589957378749
3w68	27	ps	3w68_27_ps	4.389634192772123
3w68	28	ps	3w68_28_ps	4.223212098205854
3w68	29	ps	3w68_29_ps	3.703857933082786
3w68	30	ps	3w68_30_ps	3.7311458741381727
3w68	31	ps	3w68_31_ps	3.687432688298075
3w68	32	ps	3w68_32_ps	5.744001892344554
3w68	33	ps	3w68_33_ps	4.60985
3w68	34	ps	3w68_34_ps	4.093674862392913
3w68	35	ps	3w68_35_ps	2.8378546897816586
3w68	36	ps	3w68_36_ps	4.70462
3w68	37	ps	3w68_37_ps	6.685301155985717
3w68	38	ps	3w68_38_ps	5.434260336463431
3w68	39	ps	3w68_39_ps	6.166619886616096
3w68	40	ps	3w68_40_ps	5.765158974715571
3w68	41	ps	3w68_41_ps	4.81819
3w68	42	ps	3w68_42_ps	3.361942264857672
3w68	43	ps	3w68_43_ps	4.02989
3w68	44	ps	3w68_44_ps	3.839137341239871
3w68	45	ps	3w68_45_ps	3.997452496883953
3w68	46	ps	3w68_46_ps	5.466898449581843
3w68	47	ps	3w68_47_ps	6.4256762117808135
3w68	48	ps	3w68_48_ps	6.81498
3w68	49	ps	3w68_49_ps	4.390976368882733
1n7d	0	ps	1n7d_0_ps	8.30307
1n7d	1	ps	1n7d_1_ps	10.444960252276257
1n7d	2	ps	1n7d_2_ps	4.675724461246247
1n7d	3	ps	1n7d_3_ps	7.546597926715612
1n7d	4	ps	1n7d_4_ps	7.728490839825866
1n7d	5	ps	1n7d_5_ps	7.570929215202434
1n7d	6	ps	1n7d_6_ps	8.074828293943291
1n7d	7	ps	1n7d_7_ps	8.767403589481779
1n7d	8	ps	1n7d_8_ps	6.965638897679088
1n7d	9	ps	1n7d_9_ps	9.060607171286067
1n7d	10	ps	1n7d_10_ps	7.2103678034417635
1n7d	11	ps	1n7d_11_ps	5.827543044794261
1n7d	12	ps	1n7d_12_ps	9.307625860147326
1n7d	13	ps	1n7d_13_ps	7.37792
1n7d	14	ps	1n7d_14_ps	7.425855517401216
1n7d	15	ps	1n7d_15_ps	8.838447255803727
1n7d	16	ps	1n7d_16_ps	5.87772
1n7d	17	ps	1n7d_17_ps	9.208042560203952
1n7d	18	ps	1n7d_18_ps	9.742899003116731
1n7d	19	ps	1n7d_19_ps	6.816230362548587
1n7d	20	ps	1n7d_20_ps	7.201115912291265
1n7d	21	ps	1n7d_21_ps	6.047226646002233
1n7d	22	ps	1n7d_22_ps	7.622439810055839
1n7d	23	ps	1n7d_23_ps	8.025636943263466
1n7d	24	ps	1n7d_24_ps	9.34291
1n7d	25	ps	1n7d_25_ps	8.602895840990678
1n7d	26	ps	1n7d_26_ps	6.840884769105302
1n7d	27	ps	1n7d_27_ps	5.742101872197745
1n7d	28	ps	1n7d_28_ps	5.684590072835284
1n7d	29	ps	1n7d_29_ps	7.400529322600752
1n7d	30	ps	1n7d_30_ps	8.843019150060519
1n7d	31	ps	1n7d_31_ps	8.524599078834667
1n7d	32	ps	1n7d_32_ps	8.217621451768602
1n7d	33	ps	1n7d_33_ps	6.155836859126033
1n7d	34	ps	1n7d_34_ps	5.702567629816576
1n7d	35	ps	1n7d_35_ps	8.26068
1n7d	36	ps	1n7d_36_ps	4.828906683355656
1n7d	37	ps	1n7d_37_ps	9.428896068582269
1n7d	38	ps	1n7d_38_ps	6.452522262878574
1n7d	39	ps	1n7d_39_ps	9.249659587237316
1n7d	40	ps	1n7d_40_ps	10.391253820090409
1n7d	41	ps	1n7d_41_ps	6.6488925687803855
1n7d	42	ps	1n7d_42_ps	10.089173134273326
1n7d	43	ps	1n7d_43_ps	8.097439412669457
1n7d	44	ps	1n7d_44_ps	10.853498653952771
1n7d	45	ps	1n7d_45_ps	6.402735835541115
1n7d	46	ps	1n7d_46_ps	6.296969591881906
1n7d	47	ps	1n7d_47_ps	5.231925420460376
1n7d	48	ps	1n7d_48_ps	10.158560219735977
1n7d	49	ps	1n7d_49_ps	8.497772469877718
5u1y	0	ps	5u1y_0_ps	2.956872163057905
5u1y	1	ps	5u1y_1_ps	2.707071263030684
5u1y	2	ps	5u1y_2_ps	9.13752
5u1y	3	ps	5u1y_3_ps	2.6856916826987742
5u1y	4	ps	5u1y_4_ps	2.6558002102913743
5u1y	5	ps	5u1y_5_ps	2.6094277247630324
5u1y	6	ps	5u1y_6_ps	2.9492897362873403
5u1y	7	ps	5u1y_7_ps	2.708216779211197
5u1y	8	ps	5u1y_8_ps	5.041747471008503
5u1y	9	ps	5u1y_9_ps	2.831345286848392
5u1y	10	ps	5u1y_10_ps	2.357036187919232
5u1y	11	ps	5u1y_11_ps	5.839347385557016
5u1y	12	ps	5u1y_12_ps	2.811464308617324
5u1y	13	ps	5u1y_13_ps	6.123017675605061
5u1y	14	ps	5u1y_14_ps	2.5901491936369934
5u1y	15	ps	5u1y_15_ps	3.693239698016156
5u1y	16	ps	5u1y_16_ps	7.11499
5u1y	17	ps	5u1y_17_ps	3.822902019835015
5u1y	18	ps	5u1y_18_ps	2.5928359952093576
5u1y	19	ps	5u1y_19_ps	3.802221468887073
5u1y	20	ps	5u1y_20_ps	7.107373019164861
5u1y	21	ps	5u1y_21_ps	3.4557236053208613
5u1y	22	ps	5u1y_22_ps	3.847370393301973
5u1y	23	ps	5u1y_23_ps	5.567491165625451
5u1y	24	ps	5u1y_24_ps	8.166227520786954
5u1y	25	ps	5u1y_25_ps	2.9345679264675257
5u1y	26	ps	5u1y_26_ps	4.283234788692152
5u1y	27	ps	5u1y_27_ps	1.8735885929590088
5u1y	28	ps	5u1y_28_ps	6.102500293838361
5u1y	29	ps	5u1y_29_ps	2.703552147354595
5u1y	30	ps	5u1y_30_ps	4.487690021924917
5u1y	31	ps	5u1y_31_ps	8.437776759555467
5u1y	32	ps	5u1y_32_ps	7.5412865081009635
5u1y	33	ps	5u1y_33_ps	3.414546130581717
5u1y	34	ps	5u1y_34_ps	2.5746927342152173
5u1y	35	ps	5u1y_35_ps	2.5769938395193424
5u1y	36	ps	5u1y_36_ps	4.594177291779993
5u1y	37	ps	5u1y_37_ps	2.3920135821947466
5u1y	38	ps	5u1y_38_ps	2.6185784059313306
5u1y	39	ps	5u1y_39_ps	4.696466590214677
5u1y	40	ps	5u1y_40_ps	7.23831
5u1y	41	ps	5u1y_41_ps	2.438886538963302
5u1y	42	ps	5u1y_42_ps	5.863891899347808
5u1y	43	ps	5u1y_43_ps	2.6568280893048857
5u1y	44	ps	5u1y_44_ps	2.543761634380748
5u1y	45	ps	5u1y_45_ps	4.958956985586195
5u1y	46	ps	5u1y_46_ps	2.76999
5u1y	47	ps	5u1y_47_ps	2.7044768868281146
5u1y	48	ps	5u1y_48_ps	3.419291919638085
5u1y	49	ps	5u1y_49_ps	6.106972984598554
1emn	0	ps	1emn_0_ps	14.396727035367237
1emn	1	ps	1emn_1_ps	5.957271217464806
1emn	2	ps	1emn_2_ps	4.800399356288378
1emn	3	ps	1emn_3_ps	11.295153865705906
1emn	4	ps	1emn_4_ps	14.131707073512372
1emn	5	ps	1emn_5_ps	7.22542
1emn	6	ps	1emn_6_ps	11.54292960665012
1emn	7	ps	1emn_7_ps	10.12705829701584
1emn	8	ps	1emn_8_ps	5.135885338055828
1emn	9	ps	1emn_9_ps	8.700707803631822
1emn	10	ps	1emn_10_ps	10.793452379841076
1emn	11	ps	1emn_11_ps	10.720649546803005
1emn	12	ps	1emn_12_ps	8.499924836003029
1emn	13	ps	1emn_13_ps	8.712723156384845
1emn	14	ps	1emn_14_ps	10.579837678998045
1emn	15	ps	1emn_15_ps	5.305628289505853
1emn	16	ps	1emn_16_ps	12.846861695509093
1emn	17	ps	1emn_17_ps	7.184899884153242
1emn	18	ps	1emn_18_ps	4.48117
1emn	19	ps	1emn_19_ps	11.362562522627572
1emn	20	ps	1emn_20_ps	5.504645341364091
1emn	21	ps	1emn_21_ps	10.29427769564729
1emn	22	ps	1emn_22_ps	8.321774515361907
1emn	23	ps	1emn_23_ps	16.349908769849677
1emn	24	ps	1emn_24_ps	8.454356293661231
1emn	25	ps	1emn_25_ps	5.201425106033976
1emn	26	ps	1emn_26_ps	8.852209048806094
1emn	27	ps	1emn_27_ps	11.120759699602194
1emn	28	ps	1emn_28_ps	6.156072663867217
1emn	29	ps	1emn_29_ps	8.842832436081865
1emn	30	ps	1emn_30_ps	9.17287
1emn	31	ps	1emn_31_ps	11.949768189008957
1emn	32	ps	1emn_32_ps	8.473983642690385
1emn	33	ps	1emn_33_ps	7.145111393520061
1emn	34	ps	1emn_34_ps	9.429677551277392
1emn	35	ps	1emn_35_ps	4.49722
1emn	36	ps	1emn_36_ps	9.394472146239352
1emn	37	ps	1emn_37_ps	3.514386396073076
1emn	38	ps	1emn_38_ps	10.15383462642584
1emn	39	ps	1emn_39_ps	9.396996282580831
1emn	40	ps	1emn_40_ps	6.9508
1emn	41	ps	1emn_41_ps	10.811646859238564
1emn	42	ps	1emn_42_ps	5.999209363673306
1emn	43	ps	1emn_43_ps	10.017667746666884
1emn	44	ps	1emn_44_ps	6.144462820573262
1emn	45	ps	1emn_45_ps	6.61585
1emn	46	ps	1emn_46_ps	7.345963438962324
1emn	47	ps	1emn_47_ps	9.284615236355638
1emn	48	ps	1emn_48_ps	7.089969493388038
1emn	49	ps	1emn_49_ps	13.389339441199406
1lql	0	ps	1lql_0_ps	17.628813801818733
1lql	1	ps	1lql_1_ps	14.965047324140407
1lql	2	ps	1lql_2_ps	8.649959347342309
1lql	3	ps	1lql_3_ps	18.38245161305177
1lql	4	ps	1lql_4_ps	8.979654513456499
1lql	5	ps	1lql_5_ps	11.54541346906748
1lql	6	ps	1lql_6_ps	5.14239
1lql	7	ps	1lql_7_ps	11.48627190925857
1lql	8	ps	1lql_8_ps	9.131240045669296
1lql	9	ps	1lql_9_ps	13.70803425732954
1lql	10	ps	1lql_10_ps	17.491979886552652
1lql	11	ps	1lql_11_ps	15.5437
1lql	12	ps	1lql_12_ps	12.03522095900825
1lql	13	ps	1lql_13_ps	8.209860980660839
1lql	14	ps	1lql_14_ps	11.00595723744543
1lql	15	ps	1lql_15_ps	14.63929811043432
1lql	16	ps	1lql_16_ps	10.607667897346836
1lql	17	ps	1lql_17_ps	15.73480706572002
1lql	18	ps	1lql_18_ps	17.596774028353263
1lql	19	ps	1lql_19_ps	11.501448064875024
1lql	20	ps	1lql_20_ps	19.61918043230493
1lql	21	ps	1lql_21_ps	12.71651262421482
1lql	22	ps	1lql_22_ps	19.03637228575032
1lql	23	ps	1lql_23_ps	15.041964161882442
1lql	24	ps	1lql_24_ps	10.317561716459428
1lql	25	ps	1lql_25_ps	15.345589340002787
1lql	26	ps	1lql_26_ps	13.630576619189831
1lql	27	ps	1lql_27_ps	11.922475306475524
1lql	28	ps	1lql_28_ps	16.75483082111995
1lql	29	ps	1lql_29_ps	16.16496841904995
1lql	30	ps	1lql_30_ps	9.814518587731357
1lql	31	ps	1lql_31_ps	17.079073151331535
1lql	32	ps	1lql_32_ps	19.51995995804864
1lql	33	ps	1lql_33_ps	13.041355602160658
1lql	34	ps	1lql_34_ps	13.995540705182083
1lql	35	ps	1lql_35_ps	5.46354
1lql	36	ps	1lql_36_ps	15.434274969207983
1lql	37	ps	1lql_37_ps	6.506721948402445
1lql	38	ps	1lql_38_ps	19.08456689932931
1lql	39	ps	1lql_39_ps	15.70435587646279
1lql	40	ps	1lql_40_ps	11.465108855947507
1lql	41	ps	1lql_41_ps	11.074307516009052
1lql	42	ps	1lql_42_ps	11.580702724508972
1lql	43	ps	1lql_43_ps	16.398596686752548
1lql	44	ps	1lql_44_ps	11.27189979984103
1lql	45	ps	1lql_45_ps	11.675361484190049
1lql	46	ps	1lql_46_ps	11.893634461188228
1lql	47	ps	1lql_47_ps	17.010970912479287
1lql	48	ps	1lql_48_ps	15.670474241650544
1lql	49	ps	1lql_49_ps	4.347361867420152
1np6	0	ps	1np6_0_ps	12.01652509888413
1np6	1	ps	1np6_1_ps	11.613158739551078
1np6	2	ps	1np6_2_ps	10.545871651520118
1np6	3	ps	1np6_3_ps	12.93965790259869
1np6	4	ps	1np6_4_ps	14.838007234633064
1np6	5	ps	1np6_5_ps	11.351898246736248
1np6	6	ps	1np6_6_ps	15.605556913340864
1np6	7	ps	1np6_7_ps	9.207624451291675
1np6	8	ps	1np6_8_ps	6.319651319683127
1np6	9	ps	1np6_9_ps	5.440080844635797
1np6	10	ps	1np6_10_ps	11.183273896919903
1np6	11	ps	1np6_11_ps	16.53063176550855
1np6	12	ps	1np6_12_ps	13.807102074958864
1np6	13	ps	1np6_13_ps	5.712943709689264
1np6	14	ps	1np6_14_ps	12.886421084286557
1np6	15	ps	1np6_15_ps	11.87468970415746
1np6	16	ps	1np6_16_ps	16.105533964568025
1np6	17	ps	1np6_17_ps	11.937860642851966
1np6	18	ps	1np6_18_ps	14.038128475931927
1np6	19	ps	1np6_19_ps	6.587680631388003
1np6	20	ps	1np6_20_ps	6.280100629953727
1np6	21	ps	1np6_21_ps	12.073026109326827
1np6	22	ps	1np6_22_ps	6.470373207005453
1np6	23	ps	1np6_23_ps	11.80742759871271
1np6	24	ps	1np6_24_ps	13.485
1np6	25	ps	1np6_25_ps	7.041152985525736
1np6	26	ps	1np6_26_ps	7.59098
1np6	27	ps	1np6_27_ps	12.097960850419431
1np6	28	ps	1np6_28_ps	13.753732625466167
1np6	29	ps	1np6_29_ps	14.495399885430608
1np6	30	ps	1np6_30_ps	8.018797371922801
1np6	31	ps	1np6_31_ps	11.84956366738242
1np6	32	ps	1np6_32_ps	12.452766300192062
1np6	33	ps	1np6_33_ps	6.738506584228821
1np6	34	ps	1np6_34_ps	10.144028938570406
1np6	35	ps	1np6_35_ps	9.667962115364352
1np6	36	ps	1np6_36_ps	13.692699913621096
1np6	37	ps	1np6_37_ps	11.97577407047036
1np6	38	ps	1np6_38_ps	13.52602111007936
1np6	39	ps	1np6_39_ps	6.29791
1np6	40	ps	1np6_40_ps	11.340661465929092
1np6	41	ps	1np6_41_ps	8.356758119515277
1np6	42	ps	1np6_42_ps	13.399729229251069
1np6	43	ps	1np6_43_ps	8.630812205411887
1np6	44	ps	1np6_44_ps	15.103402608787748
1np6	45	ps	1np6_45_ps	9.01006
1np6	46	ps	1np6_46_ps	9.742821234195471
1np6	47	ps	1np6_47_ps	8.770218095421663
1np6	48	ps	1np6_48_ps	16.488241987628413
1np6	49	ps	1np6_49_ps	7.001559290718515
1o6w	0	ps	1o6w_0_ps	14.97878353398492
1o6w	1	ps	1o6w_1_ps	10.382689164233886
1o6w	2	ps	1o6w_2_ps	7.933260639879318
1o6w	3	ps	1o6w_3_ps	14.777443949631316
1o6w	4	ps	1o6w_4_ps	9.78044
1o6w	5	ps	1o6w_5_ps	12.868100540544416
1o6w	6	ps	1o6w_6_ps	12.333538273134996
1o6w	7	ps	1o6w_7_ps	9.974361712109824
1o6w	8	ps	1o6w_8_ps	17.334549227321663
1o6w	9	ps	1o6w_9_ps	10.186518378354355
1o6w	10	ps	1o6w_10_ps	11.109297660798632
1o6w	11	ps	1o6w_11_ps	11.63219469694932
1o6w	12	ps	1o6w_12_ps	11.180539984564891
1o6w	13	ps	1o6w_13_ps	16.250011159678582
1o6w	14	ps	1o6w_14_ps	10.33365170262092
1o6w	15	ps	1o6w_15_ps	8.082072422586318
1o6w	16	ps	1o6w_16_ps	16.092828402010706
1o6w	17	ps	1o6w_17_ps	12.313420759908553
1o6w	18	ps	1o6w_18_ps	4.919867748799513
1o6w	19	ps	1o6w_19_ps	6.084834994439479
1o6w	20	ps	1o6w_20_ps	8.583521146953522
1o6w	21	ps	1o6w_21_ps	10.143060500021251
1o6w	22	ps	1o6w_22_ps	10.16496777059665
1o6w	23	ps	1o6w_23_ps	17.44968116944876
1o6w	24	ps	1o6w_24_ps	12.347160603629886
1o6w	25	ps	1o6w_25_ps	11.875971407676047
1o6w	26	ps	1o6w_26_ps	10.212688276866416
1o6w	27	ps	1o6w_27_ps	9.77018
1o6w	28	ps	1o6w_28_ps	11.047370017163534
1o6w	29	ps	1o6w_29_ps	8.900662319560507
1o6w	30	ps	1o6w_30_ps	10.04436090444863
1o6w	31	ps	1o6w_31_ps	12.167657992003496
1o6w	32	ps	1o6w_32_ps	10.42712893566804
1o6w	33	ps	1o6w_33_ps	9.899469444682778
1o6w	34	ps	1o6w_34_ps	8.203925241415646
1o6w	35	ps	1o6w_35_ps	13.576824122201492
1o6w	36	ps	1o6w_36_ps	8.792235204596937
1o6w	37	ps	1o6w_37_ps	13.304473474101744
1o6w	38	ps	1o6w_38_ps	8.986629694613214
1o6w	39	ps	1o6w_39_ps	7.208717897932416
1o6w	40	ps	1o6w_40_ps	10.418217119688702
1o6w	41	ps	1o6w_41_ps	15.947906714423844
1o6w	42	ps	1o6w_42_ps	10.86549843351348
1o6w	43	ps	1o6w_43_ps	15.637363535558803
1o6w	44	ps	1o6w_44_ps	8.402475933956946
1o6w	45	ps	1o6w_45_ps	6.561186248851071
1o6w	46	ps	1o6w_46_ps	18.26669859600472
1o6w	47	ps	1o6w_47_ps	9.468156767422633
1o6w	48	ps	1o6w_48_ps	3.998101994565743
1o6w	49	ps	1o6w_49_ps	13.945006839531572
1p9n	0	ps	1p9n_0_ps	7.882620662757471
1p9n	1	ps	1p9n_1_ps	11.000066966268534
1p9n	2	ps	1p9n_2_ps	8.617240683062663
1p9n	3	ps	1p9n_3_ps	12.448085724066017
1p9n	4	ps	1p9n_4_ps	14.293441916338162
1p9n	5	ps	1p9n_5_ps	17.276242054739335
1p9n	6	ps	1p9n_6_ps	8.059412573367108
1p9n	7	ps	1p9n_7_ps	13.83264631787576
1p9n	8	ps	1p9n_8_ps	12.642125822656071
1p9n	9	ps	1p9n_9_ps	10.386629896375924
1p9n	10	ps	1p9n_10_ps	11.8918
1p9n	11	ps	1p9n_11_ps	14.369193990647751
1p9n	12	ps	1p9n_12_ps	10.093071090559908
1p9n	13	ps	1p9n_13_ps	20.79695373407983
1p9n	14	ps	1p9n_14_ps	10.614086707193826
1p9n	15	ps	1p9n_15_ps	15.883265617741474
1p9n	16	ps	1p9n_16_ps	12.468912295174649
1p9n	17	ps	1p9n_17_ps	4.238994780434625
1p9n	18	ps	1p9n_18_ps	11.10465396847482
1p9n	19	ps	1p9n_19_ps	12.647652914368033
1p9n	20	ps	1p9n_20_ps	12.26955181280457
1p9n	21	ps	1p9n_21_ps	18.32309775671704
1p9n	22	ps	1p9n_22_ps	17.885689892095794
1p9n	23	ps	1p9n_23_ps	7.305791654287117
1p9n	24	ps	1p9n_24_ps	15.852846960990584
1p9n	25	ps	1p9n_25_ps	11.799547521409227
1p9n	26	ps	1p9n_26_ps	12.539206219299365
1p9n	27	ps	1p9n_27_ps	9.243092029238804
1p9n	28	ps	1p9n_28_ps	10.70288293364575
1p9n	29	ps	1p9n_29_ps	11.184350231898994
1p9n	30	ps	1p9n_30_ps	11.996460315822564
1p9n	31	ps	1p9n_31_ps	8.407596374201551
1p9n	32	ps	1p9n_32_ps	12.781871770560512
1p9n	33	ps	1p9n_33_ps	13.41860201302044
1p9n	34	ps	1p9n_34_ps	12.031488343614308
1p9n	35	ps	1p9n_35_ps	12.66063342035168
1p9n	36	ps	1p9n_36_ps	16.971967693787786
1p9n	37	ps	1p9n_37_ps	11.119213942215216
1p9n	38	ps	1p9n_38_ps	19.09515590283029
1p9n	39	ps	1p9n_39_ps	12.111137246633314
1p9n	40	ps	1p9n_40_ps	10.232271382829538
1p9n	41	ps	1p9n_41_ps	13.476076132840232
1p9n	42	ps	1p9n_42_ps	9.198634724350448
1p9n	43	ps	1p9n_43_ps	10.505437836564978
1p9n	44	ps	1p9n_44_ps	16.720303364028098
1p9n	45	ps	1p9n_45_ps	11.31010361920356
1p9n	46	ps	1p9n_46_ps	7.528376494086806
1p9n	47	ps	1p9n_47_ps	12.298137367837912
1p9n	48	ps	1p9n_48_ps	10.476782826294786
1p9n	49	ps	1p9n_49_ps	13.584001626245584
1s7m	0	ps	1s7m_0_ps	9.627194071367784
1s7m	1	ps	1s7m_1_ps	16.13213784368473
1s7m	2	ps	1s7m_2_ps	15.068036737935603
1s7m	3	ps	1s7m_3_ps	12.170383201751836
1s7m	4	ps	1s7m_4_ps	16.886781549877444
1s7m	5	ps	1s7m_5_ps	12.590997859705048
1s7m	6	ps	1s7m_6_ps	10.931484414761984
1s7m	7	ps	1s7m_7_ps	11.014664170741458
1s7m	8	ps	1s7m_8_ps	7.545357218415949
1s7m	9	ps	1s7m_9_ps	15.83055196630982
1s7m	10	ps	1s7m_10_ps	15.919037198475632
1s7m	11	ps	1s7m_11_ps	14.622002635651825
1s7m	12	ps	1s7m_12_ps	6.903998394424613
1s7m	13	ps	1s7m_13_ps	14.2291
1s7m	14	ps	1s7m_14_ps	6.439093573753106
1s7m	15	ps	1s7m_15_ps	13.25505510331389
1s7m	16	ps	1s7m_16_ps	5.320975535813654
1s7m	17	ps	1s7m_17_ps	14.667041385702335
1s7m	18	ps	1s7m_18_ps	17.632226994732427
1s7m	19	ps	1s7m_19_ps	2.9716642144845635
1s7m	20	ps	1s7m_20_ps	10.387110983568094
1s7m	21	ps	1s7m_21_ps	9.814255256312071
1s7m	22	ps	1s7m_22_ps	12.21253010076346
1s7m	23	ps	1s7m_23_ps	6.1318223954095625
1s7m	24	ps	1s7m_24_ps	10.638855178983862
1s7m	25	ps	1s7m_25_ps	3.900953056225938
1s7m	26	ps	1s7m_26_ps	4.352283872936954
1s7m	27	ps	1s7m_27_ps	5.31834
1s7m	28	ps	1s7m_28_ps	12.596703227379008
1s7m	29	ps	1s7m_29_ps	15.371796437043534
1s7m	30	ps	1s7m_30_ps	4.220951535254504
1s7m	31	ps	1s7m_31_ps	3.8423020385838895
1s7m	32	ps	1s7m_32_ps	10.461880262816528
1s7m	33	ps	1s7m_33_ps	4.84206
1s7m	34	ps	1s7m_34_ps	11.168661051969384
1s7m	35	ps	1s7m_35_ps	12.543284867774272
1s7m	36	ps	1s7m_36_ps	12.43129385335144
1s7m	37	ps	1s7m_37_ps	14.784144526858617
1s7m	38	ps	1s7m_38_ps	7.756618820068777
1s7m	39	ps	1s7m_39_ps	2.973376806032177
1s7m	40	ps	1s7m_40_ps	6.580986050570972
1s7m	41	ps	1s7m_41_ps	14.192214710589116
1s7m	42	ps	1s7m_42_ps	12.903878130266934
1s7m	43	ps	1s7m_43_ps	11.129243167042247
1s7m	44	ps	1s7m_44_ps	15.922158875549227
1s7m	45	ps	1s7m_45_ps	10.74459611795633
1s7m	46	ps	1s7m_46_ps	14.425173676388068
1s7m	47	ps	1s7m_47_ps	11.485677911013529
1s7m	48	ps	1s7m_48_ps	3.0988289453820315
1s7m	49	ps	1s7m_49_ps	2.606712085498688
2e45	0	ps	2e45_0_ps	11.51784476478327
2e45	1	ps	2e45_1_ps	12.810984840488263
2e45	2	ps	2e45_2_ps	14.474946621524786
2e45	3	ps	2e45_3_ps	7.669492805197035
2e45	4	ps	2e45_4_ps	7.726560353425429
2e45	5	ps	2e45_5_ps	9.413002826883664
2e45	6	ps	2e45_6_ps	8.750626933698038
2e45	7	ps	2e45_7_ps	9.581207993511944
2e45	8	ps	2e45_8_ps	4.843348058686947
2e45	9	ps	2e45_9_ps	15.06724482140488
2e45	10	ps	2e45_10_ps	9.16556
2e45	11	ps	2e45_11_ps	15.110517975293156
2e45	12	ps	2e45_12_ps	9.767245246024686
2e45	13	ps	2e45_13_ps	13.774852574722274
2e45	14	ps	2e45_14_ps	10.308933836620842
2e45	15	ps	2e45_15_ps	3.664228689297708
2e45	16	ps	2e45_16_ps	14.108750181769327
2e45	17	ps	2e45_17_ps	1.9905053206709584
2e45	18	ps	2e45_18_ps	17.49721900214726
2e45	19	ps	2e45_19_ps	14.812598892074949
2e45	20	ps	2e45_20_ps	10.310043955205575
2e45	21	ps	2e45_21_ps	6.671141966098154
2e45	22	ps	2e45_22_ps	9.74903
2e45	23	ps	2e45_23_ps	12.674497882334174
2e45	24	ps	2e45_24_ps	10.844987181863296
2e45	25	ps	2e45_25_ps	11.391529363365263
2e45	26	ps	2e45_26_ps	6.599805358107404
2e45	27	ps	2e45_27_ps	8.126037980442607
2e45	28	ps	2e45_28_ps	9.35972
2e45	29	ps	2e45_29_ps	12.069738228564866
2e45	30	ps	2e45_30_ps	11.318822841626496
2e45	31	ps	2e45_31_ps	11.61296902115231
2e45	32	ps	2e45_32_ps	10.492103656104184
2e45	33	ps	2e45_33_ps	3.311441066052472
2e45	34	ps	2e45_34_ps	15.15742121693266
2e45	35	ps	2e45_35_ps	11.571132871717982
2e45	36	ps	2e45_36_ps	4.6550555203972666
2e45	37	ps	2e45_37_ps	14.18003587202308
2e45	38	ps	2e45_38_ps	8.399506022458882
2e45	39	ps	2e45_39_ps	10.060861361901887
2e45	40	ps	2e45_40_ps	7.888301591048501
2e45	41	ps	2e45_41_ps	7.819512689915725
2e45	42	ps	2e45_42_ps	12.571739197247696
2e45	43	ps	2e45_43_ps	2.3867096118647555
2e45	44	ps	2e45_44_ps	7.244669314243485
2e45	45	ps	2e45_45_ps	1.3939498118513702
2e45	46	ps	2e45_46_ps	11.43969398096195
2e45	47	ps	2e45_47_ps	13.042660125284335
2e45	48	ps	2e45_48_ps	9.672149952247002
2e45	49	ps	2e45_49_ps	10.849184644356946
2kxq	0	ps	2kxq_0_ps	5.228033851426381
2kxq	1	ps	2kxq_1_ps	14.006539987980466
2kxq	2	ps	2kxq_2_ps	13.881789114174609
2kxq	3	ps	2kxq_3_ps	9.66212
2kxq	4	ps	2kxq_4_ps	11.883755552719176
2kxq	5	ps	2kxq_5_ps	8.950053783517983
2kxq	6	ps	2kxq_6_ps	8.366470411615492
2kxq	7	ps	2kxq_7_ps	6.5767142068904425
2kxq	8	ps	2kxq_8_ps	10.618530410073772
2kxq	9	ps	2kxq_9_ps	2.774929096129437
2kxq	10	ps	2kxq_10_ps	15.493416058510446
2kxq	11	ps	2kxq_11_ps	22.732213349408383
2kxq	12	ps	2kxq_12_ps	18.500681931582783
2kxq	13	ps	2kxq_13_ps	18.83705657794852
2kxq	14	ps	2kxq_14_ps	16.02387439982135
2kxq	15	ps	2kxq_15_ps	4.729258281251697
2kxq	16	ps	2kxq_16_ps	5.08299
2kxq	17	ps	2kxq_17_ps	8.927560396626655
2kxq	18	ps	2kxq_18_ps	6.612656328147767
2kxq	19	ps	2kxq_19_ps	4.596450613881282
2kxq	20	ps	2kxq_20_ps	9.169953837692788
2kxq	21	ps	2kxq_21_ps	11.846418540758998
2kxq	22	ps	2kxq_22_ps	6.005957125728901
2kxq	23	ps	2kxq_23_ps	2.985739468259512
2kxq	24	ps	2kxq_24_ps	7.2618831370357055
2kxq	25	ps	2kxq_25_ps	7.278946960079889
2kxq	26	ps	2kxq_26_ps	2.56206
2kxq	27	ps	2kxq_27_ps	4.661480246835131
2kxq	28	ps	2kxq_28_ps	5.940368858727072
2kxq	29	ps	2kxq_29_ps	3.7227189199183353
2kxq	30	ps	2kxq_30_ps	3.404943363728832
2kxq	31	ps	2kxq_31_ps	8.474223767706944
2kxq	32	ps	2kxq_32_ps	2.601248947355982
2kxq	33	ps	2kxq_33_ps	4.869103097904926
2kxq	34	ps	2kxq_34_ps	11.098355713906852
2kxq	35	ps	2kxq_35_ps	10.607116440835988
2kxq	36	ps	2kxq_36_ps	8.7515
2kxq	37	ps	2kxq_37_ps	9.56984
2kxq	38	ps	2kxq_38_ps	18.328640497865628
2kxq	39	ps	2kxq_39_ps	12.261272615529911
2kxq	40	ps	2kxq_40_ps	8.084238700371442
2kxq	41	ps	2kxq_41_ps	7.1282364839484496
2kxq	42	ps	2kxq_42_ps	12.685628999204916
2kxq	43	ps	2kxq_43_ps	6.309954260223546
2kxq	44	ps	2kxq_44_ps	11.911570948491114
2kxq	45	ps	2kxq_45_ps	11.080302332162937
2kxq	46	ps	2kxq_46_ps	14.31474989707768
2kxq	47	ps	2kxq_47_ps	12.535599169618544
2kxq	48	ps	2kxq_48_ps	9.929157842220516
2kxq	49	ps	2kxq_49_ps	9.323687319026831
1n7d		kcm		3.4582359794881423
1n7d		kcm		3.3826034315162974
1n7d		kcm		3.626938851037379
1n7d		kcm		3.5097405490150795
1n7d		kcm		3.1443732370042947
1n7d		kcm		3.7316979060239297
1n7d		kcm		4.291574005382322
1n7d		kcm		4.816529718910785
1n7d		kcm		4.14832
1n7d		kcm		3.154408847284202
1n7d		kcm		3.98134
1n7d		kcm		3.8478851936283167
1n7d		kcm		3.5876211279798755
1n7d		kcm		3.5361520570512845
1n7d		kcm		3.525963994850586
1n7d		kcm		3.707455191775544
1n7d		kcm		3.999846966404604
1n7d		kcm		3.999094043043852
1n7d		kcm		3.47614
1n7d		kcm		3.6378844592184407
1n7d		kcm		3.916386575935612
1n7d		kcm		4.524821504777196
1n7d		kcm		4.0891958216105255
1n7d		kcm		4.018523107165227
1n7d		kcm		3.861629112426861
1n7d		kcm		3.613682033153952
1n7d		kcm		4.165026583546664
1n7d		kcm		3.779188258348283
1n7d		kcm		3.799229487840463
1n7d		kcm		4.422341258131166
1n7d		kcm		4.429895066953241
1n7d		kcm		3.839701577409495
1n7d		kcm		4.595931918690879
1n7d		kcm		4.542610487021255
1n7d		kcm		3.26406
1n7d		kcm		3.409041834226178
1n7d		kcm		4.10291
1n7d		kcm		4.077784932807824
1n7d		kcm		4.060169834447797
1n7d		kcm		4.390215669914823
1n7d		kcm		4.353869483872509
1n7d		kcm		4.162601260570025
1n7d		kcm		4.240298056395695
1n7d		kcm		4.788525684845736
1n7d		kcm		4.634367540076237
1n7d		kcm		4.0074157433474005
1n7d		kcm		4.567690888055815
1n7d		kcm		4.354922191043034
1n7d		kcm		3.895487300541608
1n7d		kcm		5.15342
3clq		kcm		0.410586
3clq		kcm		0.4249705597681542
3clq		kcm		0.3813317097626841
3clq		kcm		0.4482448711530255
3clq		kcm		0.5360740784841708
3clq		kcm		0.4694678964776719
3clq		kcm		0.4095493367671894
3clq		kcm		0.4823341697067013
3clq		kcm		0.4156759212639135
3clq		kcm		0.3837049057988556
3clq		kcm		0.3661
3clq		kcm		0.5205822767267165
3clq		kcm		0.4599013651674824
3clq		kcm		0.4104120092886131
3clq		kcm		0.4438499819159273
3clq		kcm		0.5382582805930654
3clq		kcm		0.515244
3clq		kcm		0.4737473468244141
3clq		kcm		0.512469
3clq		kcm		0.4568703167270524
3clq		kcm		0.4747561689077663
3clq		kcm		0.502883
3clq		kcm		0.5354282874910917
3clq		kcm		0.4664151621443835
3clq		kcm		0.4746144498189128
3clq		kcm		0.4210724116037275
3clq		kcm		0.4781746805075666
3clq		kcm		0.4993308694289601
3clq		kcm		0.4783235125358707
3clq		kcm		0.415012
3clq		kcm		0.5225316805981362
3clq		kcm		0.4526162834526283
3clq		kcm		0.5857689863696485
3clq		kcm		0.5254164596244428
3clq		kcm		0.4602973736892907
3clq		kcm		0.4104843973768743
3clq		kcm		0.413834
3clq		kcm		0.6533989841448509
3clq		kcm		0.4384171143800801
3clq		kcm		0.6179408577561794
3clq		kcm		0.559925
3clq		kcm		0.5074937660451113
3clq		kcm		0.4834860646085754
3clq		kcm		0.422725
3clq		kcm		0.4605504719610419
3clq		kcm		0.6174754315059852
3clq		kcm		0.6840983680881841
3clq		kcm		0.5348592894890813
3clq		kcm		0.5359818254951919
3clq		kcm		0.4232413133369819
1emn		kcm		1.451565761628654
1emn		kcm		1.620954852981835
1emn		kcm		1.784087302758909
1emn		kcm		1.758387874422287
1emn		kcm		2.141536340240407
1emn		kcm		1.784401300309097
1emn		kcm		1.935393013847842
1emn		kcm		1.832474632687053
1emn		kcm		2.3102
1emn		kcm		1.804468877754303
1emn		kcm		1.814754238905383
1emn		kcm		1.972145413379101
1emn		kcm		2.222791442553654
1emn		kcm		1.790571484257016
1emn		kcm		1.792410880781418
1emn		kcm		1.993620676815537
1emn		kcm		2.020514193194729
1emn		kcm		1.939118578597404
1emn		kcm		1.877545340985227
1emn		kcm		1.647308075189794
1emn		kcm		2.321498070849878
1emn		kcm		2.435563480189503
1emn		kcm		2.126972820231144
1emn		kcm		1.963660441481838
1emn		kcm		1.820243653447909
1emn		kcm		2.230912361833607
1emn		kcm		1.772065635202306
1emn		kcm		2.190987526634785
1emn		kcm		1.949007749834335
1emn		kcm		2.221200273556239
1emn		kcm		2.442661613012136
1emn		kcm		2.203593303266998
1emn		kcm		2.062745701532786
1emn		kcm		1.834267619037972
1emn		kcm		1.778760830295769
1emn		kcm		1.867902835368615
1emn		kcm		1.741432359541312
1emn		kcm		1.749821083570575
1emn		kcm		1.838284271252643
1emn		kcm		2.045500617716114
1emn		kcm		2.173210808642303
1emn		kcm		1.996880358832124
1emn		kcm		1.946607760811158
1emn		kcm		1.905708370377339
1emn		kcm		2.006689311364801
1emn		kcm		1.652806699412496
1emn		kcm		1.805196641640902
1emn		kcm		2.066698350287504
1emn		kcm		2.113004290105115
1emn		kcm		1.931609786034276
1lql		kcm		1.190760333731815
1lql		kcm		1.237274790250892
1lql		kcm		1.572480052864869
1lql		kcm		1.423284236970831
1lql		kcm		1.587748324532588
1lql		kcm		1.860296049624125
1lql		kcm		1.599151548676893
1lql		kcm		1.291468269818343
1lql		kcm		1.503217035035468
1lql		kcm		1.77962
1lql		kcm		1.362001083279227
1lql		kcm		1.427180256051992
1lql		kcm		1.55141
1lql		kcm		1.811020912927546
1lql		kcm		1.68146
1lql		kcm		2.364320916032546
1lql		kcm		1.86648
1lql		kcm		1.6565
1lql		kcm		1.609386236081774
1lql		kcm		1.600243230818427
1lql		kcm		1.740875560742182
1lql		kcm		1.766676826429382
1lql		kcm		1.4645
1lql		kcm		1.778566787417707
1lql		kcm		1.695128562384837
1lql		kcm		1.730175917566198
1lql		kcm		1.819652096281705
1lql		kcm		1.672720656167303
1lql		kcm		2.069327712903847
1lql		kcm		1.920592776730079
1lql		kcm		2.54975
1lql		kcm		2.104518104678223
1lql		kcm		1.774499433697323
1lql		kcm		1.583023881466365
1lql		kcm		1.874079199418673
1lql		kcm		2.107267416933177
1lql		kcm		1.745178980856274
1lql		kcm		2.143809242567772
1lql		kcm		1.848017164891847
1lql		kcm		1.920249533087997
1lql		kcm		1.737395122848205
1lql		kcm		1.853303847575354
1lql		kcm		2.055518598966707
1lql		kcm		1.876287262980096
1lql		kcm		2.435522040631784
1lql		kcm		1.833554303473003
1lql		kcm		1.934832684496503
1lql		kcm		1.894230435575063
1lql		kcm		1.889333993540568
1lql		kcm		2.310641186063917
1msl		kcm		1.12206
1msl		kcm		1.278497960590567
1msl		kcm		1.166780670590442
1msl		kcm		1.116800687348362
1msl		kcm		1.084269999008012
1msl		kcm		1.259570991404331
1msl		kcm		0.8916339104717291
1msl		kcm		0.9908429210638507
1msl		kcm		1.132986074428082
1msl		kcm		1.097338285356969
1msl		kcm		1.1341
1msl		kcm		0.971723
1msl		kcm		1.16005
1msl		kcm		1.365764262229733
1msl		kcm		1.057902574609344
1msl		kcm		1.11237
1msl		kcm		1.073268832584743
1msl		kcm		1.146441292589609
1msl		kcm		1.037728596721591
1msl		kcm		1.151416251564655
1msl		kcm		1.180998903438939
1msl		kcm		1.088463216141891
1msl		kcm		1.244717392241792
1msl		kcm		1.117861694736016
1msl		kcm		1.188478546294165
1msl		kcm		1.251100744270737
1msl		kcm		1.139615801267915
1msl		kcm		1.374452337379239
1msl		kcm		1.031390312231056
1msl		kcm		1.242463993460758
1msl		kcm		1.150586442413591
1msl		kcm		1.144326392404863
1msl		kcm		1.071870262696549
1msl		kcm		1.177213138411058
1msl		kcm		1.166651226123178
1msl		kcm		1.215393421786466
1msl		kcm		1.028095056058464
1msl		kcm		1.216711006924265
1msl		kcm		1.218360990948774
1msl		kcm		1.189823020041464
1msl		kcm		1.240361394243388
1msl		kcm		1.216834701622308
1msl		kcm		1.001185939156039
1msl		kcm		1.43314
1msl		kcm		1.192055458277166
1msl		kcm		1.048209281095151
1msl		kcm		1.142914064584946
1msl		kcm		1.373346654447744
1msl		kcm		0.9822281060095326
1msl		kcm		1.48736
1np6		kcm		2.178312855898058
1np6		kcm		2.453759228646594
1np6		kcm		2.556261969340299
1np6		kcm		2.25208
1np6		kcm		2.457739174516487
1np6		kcm		2.376996218301354
1np6		kcm		2.115866820164004
1np6		kcm		2.37053
1np6		kcm		2.204190604983907
1np6		kcm		2.60747
1np6		kcm		2.597509339952557
1np6		kcm		2.506555707337931
1np6		kcm		2.298304245036034
1np6		kcm		2.184046818162178
1np6		kcm		2.719042558060622
1np6		kcm		2.649669386141895
1np6		kcm		2.686388493964983
1np6		kcm		2.612252069552717
1np6		kcm		2.330425357730782
1np6		kcm		2.052866158699948
1np6		kcm		2.511949422134094
1np6		kcm		2.614892840799741
1np6		kcm		2.731135052433856
1np6		kcm		2.160504536408755
1np6		kcm		3.075097273356585
1np6		kcm		2.416087435588834
1np6		kcm		2.265934239277429
1np6		kcm		2.723212271855146
1np6		kcm		2.152320282701686
1np6		kcm		2.376367364970873
1np6		kcm		2.741037863395423
1np6		kcm		2.354882625610422
1np6		kcm		2.201369303212717
1np6		kcm		2.578711774950265
1np6		kcm		2.586225114825614
1np6		kcm		2.945560251899978
1np6		kcm		2.572932261747046
1np6		kcm		2.398633505485923
1np6		kcm		2.551991820478734
1np6		kcm		2.792360614923193
1np6		kcm		2.837926221227903
1np6		kcm		2.607119961670058
1np6		kcm		2.197459128567971
1np6		kcm		2.814547474009399
1np6		kcm		2.183825439180073
1np6		kcm		2.472059532651194
1np6		kcm		2.251243153689406
1np6		kcm		2.437287440002633
1np6		kcm		2.604271129632228
1np6		kcm		2.612192764076463
1o6w		kcm		1.222223317242882
1o6w		kcm		1.458882929044768
1o6w		kcm		1.768550155809484
1o6w		kcm		1.095758283726101
1o6w		kcm		1.560270779168601
1o6w		kcm		1.512595134781827
1o6w		kcm		1.543346872028966
1o6w		kcm		1.541863463273202
1o6w		kcm		1.568040491043184
1o6w		kcm		1.368658661817949
1o6w		kcm		1.235300120427679
1o6w		kcm		1.961176388610249
1o6w		kcm		1.751701544319247
1o6w		kcm		1.330641103948145
1o6w		kcm		1.532018591371697
1o6w		kcm		1.339084544461327
1o6w		kcm		2.03613
1o6w		kcm		1.495060374015162
1o6w		kcm		2.163052277287374
1o6w		kcm		2.483868640072957
1o6w		kcm		1.792894144809146
1o6w		kcm		1.619630587790966
1o6w		kcm		1.675339751271067
1o6w		kcm		1.759453631771865
1o6w		kcm		1.645172066776901
1o6w		kcm		1.729641361030741
1o6w		kcm		1.539776524345235
1o6w		kcm		2.002766145153507
1o6w		kcm		1.98439
1o6w		kcm		1.678896105772142
1o6w		kcm		1.604028460188851
1o6w		kcm		1.535465369888619
1o6w		kcm		1.642971476364204
1o6w		kcm		1.751909388087916
1o6w		kcm		1.615661297847168
1o6w		kcm		2.161242231302529
1o6w		kcm		2.199278324976147
1o6w		kcm		2.525387923460316
1o6w		kcm		1.937901287313626
1o6w		kcm		2.08997
1o6w		kcm		1.91654
1o6w		kcm		1.970333557072235
1o6w		kcm		1.75281
1o6w		kcm		1.697628004503579
1o6w		kcm		1.79262
1o6w		kcm		1.961931973106208
1o6w		kcm		1.895701901761774
1o6w		kcm		1.94988
1o6w		kcm		2.116681660306966
1o6w		kcm		1.869830669298448
1p9n		kcm		2.305955512378552
1p9n		kcm		2.504290089651829
1p9n		kcm		2.667605996489878
1p9n		kcm		2.481973255291405
1p9n		kcm		2.665248597939164
1p9n		kcm		2.657907286975234
1p9n		kcm		2.5563
1p9n		kcm		2.484404491546518
1p9n		kcm		2.521788445066303
1p9n		kcm		3.328250763443596
1p9n		kcm		2.816101901390051
1p9n		kcm		2.530685316347428
1p9n		kcm		2.686512022886307
1p9n		kcm		2.655352990774529
1p9n		kcm		2.8156
1p9n		kcm		2.654765006864819
1p9n		kcm		2.470726204616545
1p9n		kcm		2.326603157898661
1p9n		kcm		2.862600464990047
1p9n		kcm		2.796355770844313
1p9n		kcm		2.642925077217098
1p9n		kcm		2.786738599704665
1p9n		kcm		2.265042296963705
1p9n		kcm		2.881344476252726
1p9n		kcm		2.645822779627244
1p9n		kcm		2.513068669377139
1p9n		kcm		2.713494421136739
1p9n		kcm		2.690754819958165
1p9n		kcm		2.269297254744582
1p9n		kcm		2.783590202023226
1p9n		kcm		3.004418375081654
1p9n		kcm		2.429477512122378
1p9n		kcm		3.245747989801651
1p9n		kcm		2.454732594785141
1p9n		kcm		2.887298769216343
1p9n		kcm		2.876514910727434
1p9n		kcm		2.785707575173322
1p9n		kcm		2.511974778891401
1p9n		kcm		2.300640458551234
1p9n		kcm		2.546914794559335
1p9n		kcm		3.205483733219455
1p9n		kcm		2.848378914329385
1p9n		kcm		2.565187192223463
1p9n		kcm		2.912153415853753
1p9n		kcm		2.295948132375627
1p9n		kcm		2.841797569320925
1p9n		kcm		2.670501497494926
1p9n		kcm		2.330949661954876
1p9n		kcm		2.35222
1p9n		kcm		2.528471648429349
1r5l		kcm		2.434382161238865
1r5l		kcm		2.005170020856259
1r5l		kcm		2.407709050911329
1r5l		kcm		2.358683935014139
1r5l		kcm		2.554378286268888
1r5l		kcm		2.253584119320419
1r5l		kcm		3.050754491319909
1r5l		kcm		2.665367580922126
1r5l		kcm		2.661952986663435
1r5l		kcm		3.016171800126919
1r5l		kcm		2.489624210378545
1r5l		kcm		2.291061178037998
1r5l		kcm		2.548872300662837
1r5l		kcm		2.793179511096505
1r5l		kcm		2.828655337914335
1r5l		kcm		2.887924290870205
1r5l		kcm		2.115702105440762
1r5l		kcm		2.442992700699905
1r5l		kcm		2.755518606751722
1r5l		kcm		2.370015854064879
1r5l		kcm		2.922959026991321
1r5l		kcm		2.694964807170893
1r5l		kcm		2.657101244192866
1r5l		kcm		2.075448406747476
1r5l		kcm		2.762186249512117
1r5l		kcm		2.786645577577556
1r5l		kcm		3.045601822334147
1r5l		kcm		3.039774503877521
1r5l		kcm		2.833614657030157
1r5l		kcm		2.903603763475128
1r5l		kcm		2.989267798241652
1r5l		kcm		3.133407432275185
1r5l		kcm		2.761581677924974
1r5l		kcm		2.795853855684991
1r5l		kcm		2.9554
1r5l		kcm		2.68897
1r5l		kcm		2.856265674996022
1r5l		kcm		3.294092859981681
1r5l		kcm		2.662691236621706
1r5l		kcm		2.554799737516005
1r5l		kcm		3.020353488739373
1r5l		kcm		2.850755004817757
1r5l		kcm		2.879010352948747
1r5l		kcm		2.783908764714445
1r5l		kcm		2.730385389315252
1r5l		kcm		3.343600355941279
1r5l		kcm		2.590605101530059
1r5l		kcm		2.627110386789067
1r5l		kcm		3.084359268101977
1r5l		kcm		2.858820893843504
1s7m		kcm		1.10786
1s7m		kcm		1.176457960347515
1s7m		kcm		1.223830160523969
1s7m		kcm		1.376490998332572
1s7m		kcm		1.396606659465578
1s7m		kcm		1.278333274828044
1s7m		kcm		1.389079856610872
1s7m		kcm		1.339745851218602
1s7m		kcm		1.218472837015997
1s7m		kcm		1.511433312162433
1s7m		kcm		1.444494196945536
1s7m		kcm		1.418115709564149
1s7m		kcm		1.354547343701223
1s7m		kcm		1.321083881830844
1s7m		kcm		1.684292818516926
1s7m		kcm		1.57711
1s7m		kcm		1.348034261126602
1s7m		kcm		1.426447715194195
1s7m		kcm		1.585469938719567
1s7m		kcm		1.384526296821962
1s7m		kcm		1.483673423235357
1s7m		kcm		1.319164483207101
1s7m		kcm		1.52936
1s7m		kcm		1.632071378358418
1s7m		kcm		1.494592661290617
1s7m		kcm		1.372334472795645
1s7m		kcm		1.165871024493575
1s7m		kcm		1.377998327940374
1s7m		kcm		1.500415585485802
1s7m		kcm		1.440849843667491
1s7m		kcm		1.453489969715242
1s7m		kcm		1.279243426522002
1s7m		kcm		1.383020331502926
1s7m		kcm		1.396782872693554
1s7m		kcm		1.61135
1s7m		kcm		1.677410115332682
1s7m		kcm		1.546814117774825
1s7m		kcm		1.45248
1s7m		kcm		1.462595058328204
1s7m		kcm		1.419127272131734
1s7m		kcm		1.499317808789768
1s7m		kcm		1.50211
1s7m		kcm		1.409596593653301
1s7m		kcm		1.334250970246898
1s7m		kcm		1.558549890607884
1s7m		kcm		1.586282884436636
1s7m		kcm		1.407972316522431
1s7m		kcm		1.327950525443934
1s7m		kcm		1.430903838257436
1s7m		kcm		1.383692537562679
2e45		kcm		1.021624915155548
2e45		kcm		1.314804328919384
2e45		kcm		1.385884533839516
2e45		kcm		1.456574898231803
2e45		kcm		1.610083743190786
2e45		kcm		1.687838681644862
2e45		kcm		1.91533
2e45		kcm		1.754184931629411
2e45		kcm		1.791704633237858
2e45		kcm		1.636361683570859
2e45		kcm		1.706650653281102
2e45		kcm		1.888944338721505
2e45		kcm		1.786076574596174
2e45		kcm		1.784419936701573
2e45		kcm		1.703352119874282
2e45		kcm		1.891776290529648
2e45		kcm		1.791424705693698
2e45		kcm		1.8666
2e45		kcm		1.9491
2e45		kcm		1.930631836592043
2e45		kcm		1.879992938615098
2e45		kcm		1.765883282641435
2e45		kcm		2.314268536398265
2e45		kcm		1.841287834093821
2e45		kcm		1.71927
2e45		kcm		1.802280422597906
2e45		kcm		1.657664858029077
2e45		kcm		1.842695796434274
2e45		kcm		2.023036577030119
2e45		kcm		1.823429628469397
2e45		kcm		1.900080795665235
2e45		kcm		1.811796311976963
2e45		kcm		1.937229752920542
2e45		kcm		1.860888845033063
2e45		kcm		1.930694913390086
2e45		kcm		1.92027
2e45		kcm		1.989831013021011
2e45		kcm		1.950169830411588
2e45		kcm		1.933323611025788
2e45		kcm		1.840094679612152
2e45		kcm		1.800655042166473
2e45		kcm		2.025356067715967
2e45		kcm		1.783654656487537
2e45		kcm		1.942788032888661
2e45		kcm		1.826337390415423
2e45		kcm		1.953295699911478
2e45		kcm		1.888281424790819
2e45		kcm		2.007329158206612
2e45		kcm		1.875971644648314
2e45		kcm		1.977864839560895
2kxq		kcm		1.929854816385169
2kxq		kcm		1.936638983278598
2kxq		kcm		2.156706093727958
2kxq		kcm		1.61143
2kxq		kcm		1.803063410209008
2kxq		kcm		2.09244
2kxq		kcm		1.999606379875419
2kxq		kcm		2.086693132291585
2kxq		kcm		1.926158962388274
2kxq		kcm		2.014101352519133
2kxq		kcm		1.739933817690031
2kxq		kcm		1.776251094995851
2kxq		kcm		2.135022943687591
2kxq		kcm		2.060220310072088
2kxq		kcm		2.4478
2kxq		kcm		2.136706356963412
2kxq		kcm		2.331284477244846
2kxq		kcm		2.704714762937589
2kxq		kcm		1.632018966957278
2kxq		kcm		2.029518116849685
2kxq		kcm		2.592477215011072
2kxq		kcm		2.687550318047298
2kxq		kcm		1.854344574469004
2kxq		kcm		1.810886287321636
2kxq		kcm		2.214800217619477
2kxq		kcm		2.068495772645974
2kxq		kcm		2.226010902298114
2kxq		kcm		2.355293836789199
2kxq		kcm		2.177574031839992
2kxq		kcm		1.821952724816332
2kxq		kcm		1.950881018867169
2kxq		kcm		2.295016897412207
2kxq		kcm		2.092701694091271
2kxq		kcm		2.172503468723257
2kxq		kcm		2.079994435425186
2kxq		kcm		2.340595451952804
2kxq		kcm		2.142838199471196
2kxq		kcm		2.149499707824398
2kxq		kcm		2.630214972660762
2kxq		kcm		2.211786538013548
2kxq		kcm		2.365026715311212
2kxq		kcm		2.000205696972237
2kxq		kcm		2.113860880392859
2kxq		kcm		2.409425009782817
2kxq		kcm		2.290312802913349
2kxq		kcm		2.413136457909875
2kxq		kcm		2.300147944681712
2kxq		kcm		2.233614847840343
2kxq		kcm		2.528894076879298
2kxq		kcm		2.067575071510238
2lkm		kcm		0.6050433407059668
2lkm		kcm		0.6591772753436598
2lkm		kcm		0.9180670121063228
2lkm		kcm		0.6512552271608739
2lkm		kcm		0.6225502106873233
2lkm		kcm		0.6053251729614767
2lkm		kcm		0.7114191082321839
2lkm		kcm		0.6362193588272572
2lkm		kcm		0.5640464791628296
2lkm		kcm		0.5619863770630367
2lkm		kcm		0.5369965035877026
2lkm		kcm		0.608148
2lkm		kcm		0.7356601732340375
2lkm		kcm		0.7122736471896548
2lkm		kcm		0.792728
2lkm		kcm		0.7161136384686883
2lkm		kcm		0.5518079918558059
2lkm		kcm		1.12034
2lkm		kcm		1.026426741764482
2lkm		kcm		0.7220389393460713
2lkm		kcm		0.9576040689998409
2lkm		kcm		0.761953
2lkm		kcm		1.027218795067802
2lkm		kcm		0.805464
2lkm		kcm		0.73747
2lkm		kcm		0.8322145206990472
2lkm		kcm		0.8885648222779768
2lkm		kcm		0.8919977055597845
2lkm		kcm		0.6028251365254034
2lkm		kcm		0.8904665440869433
2lkm		kcm		0.6392034962419408
2lkm		kcm		0.6514873842863445
2lkm		kcm		0.8801250947302574
2lkm		kcm		0.6338558198167685
2lkm		kcm		1.028765052520059
2lkm		kcm		1.076778703004332
2lkm		kcm		1.032
2lkm		kcm		0.7609487747221503
2lkm		kcm		0.6385940803570133
2lkm		kcm		1.067174094627396
2lkm		kcm		0.9447000065006648
2lkm		kcm		0.8821045530609807
2lkm		kcm		1.089127062247995
2lkm		kcm		0.7190116493884271
2lkm		kcm		0.6733238785571832
2lkm		kcm		0.6944844571597572
2lkm		kcm		0.8454267550085601
2lkm		kcm		0.7525443973382157
2lkm		kcm		0.938722
2lkm		kcm		0.9257253638030192
2oar		kcm		0.3326234677308116
2oar		kcm		0.35049
2oar		kcm		0.3123445994001297
2oar		kcm		0.3807066322010665
2oar		kcm		0.4252599787249225
2oar		kcm		0.4545069719187277
2oar		kcm		0.4485501203658128
2oar		kcm		0.3356921190861112
2oar		kcm		0.3253319363506201
2oar		kcm		0.3355315870232107
2oar		kcm		0.4425760443303672
2oar		kcm		0.3390759763989177
2oar		kcm		0.385334
2oar		kcm		0.426719
2oar		kcm		0.3679038521174103
2oar		kcm		0.3752099599413746
2oar		kcm		0.4354802359656763
2oar		kcm		0.3016178686020971
2oar		kcm		0.4637047015963224
2oar		kcm		0.3357628578418088
2oar		kcm		0.479788
2oar		kcm		0.3380471327226102
2oar		kcm		0.3128239187046359
2oar		kcm		0.3809540827905818
2oar		kcm		0.4912691355100037
2oar		kcm		0.3895626612015899
2oar		kcm		0.4071974731163566
2oar		kcm		0.3310483223288127
2oar		kcm		0.3399890643146399
2oar		kcm		0.3705436337435661
2oar		kcm		0.4441726039149624
2oar		kcm		0.394042
2oar		kcm		0.3622071386009242
2oar		kcm		0.3869953220500441
2oar		kcm		0.407622
2oar		kcm		0.3423917527095777
2oar		kcm		0.3429213291605858
2oar		kcm		0.4215059681747299
2oar		kcm		0.3826288192461352
2oar		kcm		0.4717599979036734
2oar		kcm		0.4094183944635424
2oar		kcm		0.3974419446063448
2oar		kcm		0.3762339923711963
2oar		kcm		0.3279376577054205
2oar		kcm		0.4389555943283445
2oar		kcm		0.4168151929676377
2oar		kcm		0.4900482017329005
2oar		kcm		0.3906058183336141
2oar		kcm		0.3954744168368327
2oar		kcm		0.3749874033401697
2qiw		kcm		0.4916676617991449
2qiw		kcm		0.5309587631063665
2qiw		kcm		0.5064032517861382
2qiw		kcm		0.643281
2qiw		kcm		0.6810636211096824
2qiw		kcm		0.6019845552315874
2qiw		kcm		0.6419302164246123
2qiw		kcm		0.6684258031221776
2qiw		kcm		0.6259932255424078
2qiw		kcm		0.6659130471390159
2qiw		kcm		0.5409301075582037
2qiw		kcm		0.6585708346479383
2qiw		kcm		0.7995652256511108
2qiw		kcm		0.7108641763694744
2qiw		kcm		0.5139615057483957
2qiw		kcm		0.6521867574587928
2qiw		kcm		0.5607148727938962
2qiw		kcm		0.7222333253855564
2qiw		kcm		0.7638481820843919
2qiw		kcm		0.5972989710178389
2qiw		kcm		0.6434224985176439
2qiw		kcm		0.6695395586463119
2qiw		kcm		0.7285067198585742
2qiw		kcm		0.8087537943193152
2qiw		kcm		0.7767745958356231
2qiw		kcm		0.7402456139949717
2qiw		kcm		0.7842480365354889
2qiw		kcm		0.7221615656882476
2qiw		kcm		0.6070894993353377
2qiw		kcm		0.6835277737781286
2qiw		kcm		0.8529026936933161
2qiw		kcm		0.614609
2qiw		kcm		0.739046
2qiw		kcm		0.6877883187928621
2qiw		kcm		0.5083773602687115
2qiw		kcm		0.6353061268292464
2qiw		kcm		0.6993062414107475
2qiw		kcm		0.6352743555007023
2qiw		kcm		0.770086
2qiw		kcm		0.8185365578749031
2qiw		kcm		0.8805762699759063
2qiw		kcm		0.9199752289145476
2qiw		kcm		0.7000414868300834
2qiw		kcm		0.7469003437432321
2qiw		kcm		0.9259243252481972
2qiw		kcm		0.8101146912507206
2qiw		kcm		0.6563382579377427
2qiw		kcm		0.619208
2qiw		kcm		0.5084433309188431
2qiw		kcm		0.5637003600245898
2qq8		kcm		2.188353591388665
2qq8		kcm		2.666057910366895
2qq8		kcm		2.240568571675935
2qq8		kcm		2.699305515317055
2qq8		kcm		2.608345951716693
2qq8		kcm		2.2518
2qq8		kcm		2.779198556024395
2qq8		kcm		3.004971033069112
2qq8		kcm		2.745568496748101
2qq8		kcm		2.384006888795667
2qq8		kcm		2.348664794463694
2qq8		kcm		2.702775552535644
2qq8		kcm		2.863734452868097
2qq8		kcm		2.382685307554923
2qq8		kcm		2.519895890618127
2qq8		kcm		2.92458
2qq8		kcm		2.982359772612397
2qq8		kcm		2.779970024551046
2qq8		kcm		2.933119939650212
2qq8		kcm		2.900490165866759
2qq8		kcm		3.41406
2qq8		kcm		2.793866130391951
2qq8		kcm		2.657184996075331
2qq8		kcm		2.759586653669963
2qq8		kcm		2.535770912511694
2qq8		kcm		2.839404658842557
2qq8		kcm		2.630892857910979
2qq8		kcm		2.86729
2qq8		kcm		2.691950704427381
2qq8		kcm		2.602017923053017
2qq8		kcm		2.943006286556528
2qq8		kcm		2.409428549848574
2qq8		kcm		2.660617150741912
2qq8		kcm		2.563433985000419
2qq8		kcm		2.436801980340782
2qq8		kcm		2.674701598599396
2qq8		kcm		2.738386793556395
2qq8		kcm		2.759837883204272
2qq8		kcm		3.204890067228138
2qq8		kcm		2.849734362113224
2qq8		kcm		2.783925525188387
2qq8		kcm		2.65038
2qq8		kcm		2.754832388770962
2qq8		kcm		3.083831186197375
2qq8		kcm		2.824377844803688
2qq8		kcm		2.336219033343299
2qq8		kcm		2.534364426465963
2qq8		kcm		2.99728
2qq8		kcm		2.821191077195151
2qq8		kcm		2.800063915527054
3c8v		kcm		0.5127402042630933
3c8v		kcm		0.4708351005221355
3c8v		kcm		0.541313
3c8v		kcm		0.5794101447169854
3c8v		kcm		0.6313343295909245
3c8v		kcm		0.6397467433843181
3c8v		kcm		0.5852448555647713
3c8v		kcm		0.5206889337170816
3c8v		kcm		0.505007
3c8v		kcm		0.6479614968358874
3c8v		kcm		0.5019235377641181
3c8v		kcm		0.5063195959665625
3c8v		kcm		0.5056191276798455
3c8v		kcm		0.5963861376077949
3c8v		kcm		0.4958533009846399
3c8v		kcm		0.5490081886128444
3c8v		kcm		0.6040355305819959
3c8v		kcm		0.5101370730300434
3c8v		kcm		0.6776803178953767
3c8v		kcm		0.5489025133430872
3c8v		kcm		0.5297889844417004
3c8v		kcm		0.5548438664090631
3c8v		kcm		0.5767833612611977
3c8v		kcm		0.5481903491692424
3c8v		kcm		0.5786690356632228
3c8v		kcm		0.6029505331434964
3c8v		kcm		0.5795516945069691
3c8v		kcm		0.5217635664825132
3c8v		kcm		0.6291415923662135
3c8v		kcm		0.514649
3c8v		kcm		0.7042144990014724
3c8v		kcm		0.5834123186305754
3c8v		kcm		0.7137957909461368
3c8v		kcm		0.5563707481181845
3c8v		kcm		0.5415142008199493
3c8v		kcm		0.6735094470582772
3c8v		kcm		0.6311575284638519
3c8v		kcm		0.6121239889867627
3c8v		kcm		0.6712180886838064
3c8v		kcm		0.6462148091333596
3c8v		kcm		0.6825864187641565
3c8v		kcm		0.5648907500467651
3c8v		kcm		0.5070434523059156
3c8v		kcm		0.5176358294022225
3c8v		kcm		0.5336414166242804
3c8v		kcm		0.6268329595895488
3c8v		kcm		0.6344257831892973
3c8v		kcm		0.6523268751864624
3c8v		kcm		0.6418241606561227
[truncated: 301 more rows]

## Sheet: FigS1f
protein	Position sec	Deisgn method	Name	GDT_TS
1msl	0	pmnn	1msl_0_pmnn	4.167886326618506
1msl	1	pmnn	1msl_1_pmnn	2.255198301743771
1msl	2	pmnn	1msl_2_pmnn	1.4293378855291157
1msl	3	pmnn	1msl_3_pmnn	3.028764192690754
1msl	4	pmnn	1msl_4_pmnn	1.3256132821830091
1msl	5	pmnn	1msl_5_pmnn	2.911505628826077
1msl	6	pmnn	1msl_6_pmnn	1.2652791287168028
1msl	7	pmnn	1msl_7_pmnn	1.4281842331459058
1msl	8	pmnn	1msl_8_pmnn	1.369035006597326
1msl	9	pmnn	1msl_9_pmnn	1.4628965102947278
1msl	10	pmnn	1msl_10_pmnn	1.3700000232192235
1msl	11	pmnn	1msl_11_pmnn	2.58735
1msl	12	pmnn	1msl_12_pmnn	2.382548644530049
1msl	13	pmnn	1msl_13_pmnn	1.329721824759803
1msl	14	pmnn	1msl_14_pmnn	1.0481108776847912
1msl	15	pmnn	1msl_15_pmnn	3.345666639103449
1msl	16	pmnn	1msl_16_pmnn	1.3953892205326928
1msl	17	pmnn	1msl_17_pmnn	2.801214203888344
1msl	18	pmnn	1msl_18_pmnn	4.138201284505164
1msl	19	pmnn	1msl_19_pmnn	1.4698644067187716
1msl	20	pmnn	1msl_20_pmnn	1.3842914955093049
1msl	21	pmnn	1msl_21_pmnn	1.3747829304445638
1msl	22	pmnn	1msl_22_pmnn	1.1247974495981388
1msl	23	pmnn	1msl_23_pmnn	1.2969275161343932
1msl	24	pmnn	1msl_24_pmnn	1.3288742744336093
1msl	25	pmnn	1msl_25_pmnn	1.2557418027284497
1msl	26	pmnn	1msl_26_pmnn	4.133989473787697
1msl	27	pmnn	1msl_27_pmnn	3.697638244176704
1msl	28	pmnn	1msl_28_pmnn	3.3312661754858777
1msl	29	pmnn	1msl_29_pmnn	1.460827538289662
1msl	30	pmnn	1msl_30_pmnn	1.279322997158956
1msl	31	pmnn	1msl_31_pmnn	1.30572
1msl	32	pmnn	1msl_32_pmnn	1.8654009058421928
1msl	33	pmnn	1msl_33_pmnn	1.3502366772940273
1msl	34	pmnn	1msl_34_pmnn	1.3524048715333634
1msl	35	pmnn	1msl_35_pmnn	1.4356723629634982
1msl	36	pmnn	1msl_36_pmnn	1.3121767402868552
1msl	37	pmnn	1msl_37_pmnn	3.031548082305407
1msl	38	pmnn	1msl_38_pmnn	0.994057
1msl	39	pmnn	1msl_39_pmnn	1.308850295191022
1msl	40	pmnn	1msl_40_pmnn	1.3576356031936905
1msl	41	pmnn	1msl_41_pmnn	1.4420196321620398
1msl	42	pmnn	1msl_42_pmnn	1.3623984513854444
1msl	43	pmnn	1msl_43_pmnn	1.342199836055507
1msl	44	pmnn	1msl_44_pmnn	1.3854032338956357
1msl	45	pmnn	1msl_45_pmnn	2.4609866505715097
1msl	46	pmnn	1msl_46_pmnn	1.390987982268913
1msl	47	pmnn	1msl_47_pmnn	2.640919204363864
1msl	48	pmnn	1msl_48_pmnn	2.982230045322871
1msl	49	pmnn	1msl_49_pmnn	1.341072658283232
3clq	0	pmnn	3clq_0_pmnn	0.4525170208648257
3clq	1	pmnn	3clq_1_pmnn	2.092215214890913
3clq	2	pmnn	3clq_2_pmnn	2.789387007239067
3clq	3	pmnn	3clq_3_pmnn	0.6663905252770201
3clq	4	pmnn	3clq_4_pmnn	2.205838473575465
3clq	5	pmnn	3clq_5_pmnn	0.4922964627752605
3clq	6	pmnn	3clq_6_pmnn	1.8093223939071144
3clq	7	pmnn	3clq_7_pmnn	0.6113144792445886
3clq	8	pmnn	3clq_8_pmnn	2.636968550745947
3clq	9	pmnn	3clq_9_pmnn	0.5127689193137339
3clq	10	pmnn	3clq_10_pmnn	1.855796687153425
3clq	11	pmnn	3clq_11_pmnn	2.1311968038861475
3clq	12	pmnn	3clq_12_pmnn	0.5109056873826774
3clq	13	pmnn	3clq_13_pmnn	5.336274340388911
3clq	14	pmnn	3clq_14_pmnn	4.4130479133019325
3clq	15	pmnn	3clq_15_pmnn	0.4936241441645191
3clq	16	pmnn	3clq_16_pmnn	0.5199165297585799
3clq	17	pmnn	3clq_17_pmnn	0.5376600232948974
3clq	18	pmnn	3clq_18_pmnn	2.0934854700069754
3clq	19	pmnn	3clq_19_pmnn	0.948744
3clq	20	pmnn	3clq_20_pmnn	0.5074197170444744
3clq	21	pmnn	3clq_21_pmnn	2.277291403638314
3clq	22	pmnn	3clq_22_pmnn	4.42561
3clq	23	pmnn	3clq_23_pmnn	0.6096938084005412
3clq	24	pmnn	3clq_24_pmnn	2.6253981350271234
3clq	25	pmnn	3clq_25_pmnn	0.5029489619575845
3clq	26	pmnn	3clq_26_pmnn	2.1263078347131006
3clq	27	pmnn	3clq_27_pmnn	5.06766
3clq	28	pmnn	3clq_28_pmnn	4.736320839673404
3clq	29	pmnn	3clq_29_pmnn	1.9566777324811613
3clq	30	pmnn	3clq_30_pmnn	7.639597624941052
3clq	31	pmnn	3clq_31_pmnn	4.378285568903831
3clq	32	pmnn	3clq_32_pmnn	0.6512156800728994
3clq	33	pmnn	3clq_33_pmnn	2.6105920220107306
3clq	34	pmnn	3clq_34_pmnn	0.7561762913552371
3clq	35	pmnn	3clq_35_pmnn	5.662253213182479
3clq	36	pmnn	3clq_36_pmnn	0.5361456429692357
3clq	37	pmnn	3clq_37_pmnn	1.8198114569578232
3clq	38	pmnn	3clq_38_pmnn	0.5050964922871962
3clq	39	pmnn	3clq_39_pmnn	0.6024818960971614
3clq	40	pmnn	3clq_40_pmnn	2.231646735208764
3clq	41	pmnn	3clq_41_pmnn	0.5099860989789167
3clq	42	pmnn	3clq_42_pmnn	4.118656082755988
3clq	43	pmnn	3clq_43_pmnn	1.4835884200425933
3clq	44	pmnn	3clq_44_pmnn	3.462881261443912
3clq	45	pmnn	3clq_45_pmnn	2.1250571686913555
3clq	46	pmnn	3clq_46_pmnn	0.8498731564415072
3clq	47	pmnn	3clq_47_pmnn	0.5736916316037902
3clq	48	pmnn	3clq_48_pmnn	0.7405680167368691
3clq	49	pmnn	3clq_49_pmnn	6.096721303570395
1r5l	0	pmnn	1r5l_0_pmnn	6.118984584967854
1r5l	1	pmnn	1r5l_1_pmnn	7.256093413256719
1r5l	2	pmnn	1r5l_2_pmnn	4.8543895140918325
1r5l	3	pmnn	1r5l_3_pmnn	3.5809245211861547
1r5l	4	pmnn	1r5l_4_pmnn	5.6279207911661855
1r5l	5	pmnn	1r5l_5_pmnn	6.719874012689469
1r5l	6	pmnn	1r5l_6_pmnn	4.764451005924824
1r5l	7	pmnn	1r5l_7_pmnn	4.97729
1r5l	8	pmnn	1r5l_8_pmnn	4.464389977100465
1r5l	9	pmnn	1r5l_9_pmnn	3.967727040695484
1r5l	10	pmnn	1r5l_10_pmnn	3.44541
1r5l	11	pmnn	1r5l_11_pmnn	5.956010713470709
1r5l	12	pmnn	1r5l_12_pmnn	4.044531482649614
1r5l	13	pmnn	1r5l_13_pmnn	6.118979701509372
1r5l	14	pmnn	1r5l_14_pmnn	6.932621905922645
1r5l	15	pmnn	1r5l_15_pmnn	3.7284985730577422
1r5l	16	pmnn	1r5l_16_pmnn	6.250314872439522
1r5l	17	pmnn	1r5l_17_pmnn	4.380880447452664
1r5l	18	pmnn	1r5l_18_pmnn	7.11333
1r5l	19	pmnn	1r5l_19_pmnn	4.192073317432612
1r5l	20	pmnn	1r5l_20_pmnn	6.894894938471877
1r5l	21	pmnn	1r5l_21_pmnn	3.6918517216325855
1r5l	22	pmnn	1r5l_22_pmnn	3.183822644826135
1r5l	23	pmnn	1r5l_23_pmnn	6.449203647077511
1r5l	24	pmnn	1r5l_24_pmnn	5.53945
1r5l	25	pmnn	1r5l_25_pmnn	6.930614163191922
1r5l	26	pmnn	1r5l_26_pmnn	4.97427
1r5l	27	pmnn	1r5l_27_pmnn	3.456942935253764
1r5l	28	pmnn	1r5l_28_pmnn	4.073110954678389
1r5l	29	pmnn	1r5l_29_pmnn	4.196689069676513
1r5l	30	pmnn	1r5l_30_pmnn	5.336228077815832
1r5l	31	pmnn	1r5l_31_pmnn	3.1585332587449995
1r5l	32	pmnn	1r5l_32_pmnn	5.94335
1r5l	33	pmnn	1r5l_33_pmnn	6.745319693576776
1r5l	34	pmnn	1r5l_34_pmnn	6.390609320859943
1r5l	35	pmnn	1r5l_35_pmnn	5.522719719060186
1r5l	36	pmnn	1r5l_36_pmnn	6.05156
1r5l	37	pmnn	1r5l_37_pmnn	4.459822594345961
1r5l	38	pmnn	1r5l_38_pmnn	3.23976
1r5l	39	pmnn	1r5l_39_pmnn	3.5617500095734704
1r5l	40	pmnn	1r5l_40_pmnn	6.594825500231174
1r5l	41	pmnn	1r5l_41_pmnn	7.1535835018064695
1r5l	42	pmnn	1r5l_42_pmnn	4.833436600908302
1r5l	43	pmnn	1r5l_43_pmnn	4.91668
1r5l	44	pmnn	1r5l_44_pmnn	6.337272376111563
1r5l	45	pmnn	1r5l_45_pmnn	6.660088415313149
1r5l	46	pmnn	1r5l_46_pmnn	3.227511454669493
1r5l	47	pmnn	1r5l_47_pmnn	3.6975086484940745
1r5l	48	pmnn	1r5l_48_pmnn	6.891460729594911
1r5l	49	pmnn	1r5l_49_pmnn	5.812505797243133
2lkm	0	pmnn	2lkm_0_pmnn	1.2419411333426067
2lkm	1	pmnn	2lkm_1_pmnn	2.115461198400458
2lkm	2	pmnn	2lkm_2_pmnn	3.566771852334406
2lkm	3	pmnn	2lkm_3_pmnn	0.5740040976676566
2lkm	4	pmnn	2lkm_4_pmnn	3.148932593298964
2lkm	5	pmnn	2lkm_5_pmnn	1.5830418148099596
2lkm	6	pmnn	2lkm_6_pmnn	1.262314916295457
2lkm	7	pmnn	2lkm_7_pmnn	1.13362
2lkm	8	pmnn	2lkm_8_pmnn	3.423339432024992
2lkm	9	pmnn	2lkm_9_pmnn	2.8258604765700737
2lkm	10	pmnn	2lkm_10_pmnn	6.946173893216081
2lkm	11	pmnn	2lkm_11_pmnn	1.384622542248671
2lkm	12	pmnn	2lkm_12_pmnn	4.256217105102745
2lkm	13	pmnn	2lkm_13_pmnn	4.400074195236256
2lkm	14	pmnn	2lkm_14_pmnn	1.41195
2lkm	15	pmnn	2lkm_15_pmnn	0.5022165869147838
2lkm	16	pmnn	2lkm_16_pmnn	1.243860549817297
2lkm	17	pmnn	2lkm_17_pmnn	0.5432341093065438
2lkm	18	pmnn	2lkm_18_pmnn	7.125201085641608
2lkm	19	pmnn	2lkm_19_pmnn	0.987645
2lkm	20	pmnn	2lkm_20_pmnn	0.8611286487478428
2lkm	21	pmnn	2lkm_21_pmnn	5.913258217369636
2lkm	22	pmnn	2lkm_22_pmnn	0.8120688507069254
2lkm	23	pmnn	2lkm_23_pmnn	2.229351263248123
2lkm	24	pmnn	2lkm_24_pmnn	2.748751086429812
2lkm	25	pmnn	2lkm_25_pmnn	1.0424296550503371
2lkm	26	pmnn	2lkm_26_pmnn	3.265245762929156
2lkm	27	pmnn	2lkm_27_pmnn	1.1474212998668538
2lkm	28	pmnn	2lkm_28_pmnn	1.4525551882165235
2lkm	29	pmnn	2lkm_29_pmnn	0.7651068776382208
2lkm	30	pmnn	2lkm_30_pmnn	3.6431615516543054
2lkm	31	pmnn	2lkm_31_pmnn	5.375469098579691
2lkm	32	pmnn	2lkm_32_pmnn	3.720486728017016
2lkm	33	pmnn	2lkm_33_pmnn	0.8148437114464065
2lkm	34	pmnn	2lkm_34_pmnn	0.9487457759207036
2lkm	35	pmnn	2lkm_35_pmnn	3.068691392674592
2lkm	36	pmnn	2lkm_36_pmnn	1.3048460871731504
2lkm	37	pmnn	2lkm_37_pmnn	0.7952731398851559
2lkm	38	pmnn	2lkm_38_pmnn	1.4902386852399407
2lkm	39	pmnn	2lkm_39_pmnn	6.059689214309875
2lkm	40	pmnn	2lkm_40_pmnn	1.1983557141255707
2lkm	41	pmnn	2lkm_41_pmnn	0.6344579442907895
2lkm	42	pmnn	2lkm_42_pmnn	5.088941239120036
2lkm	43	pmnn	2lkm_43_pmnn	1.698839489109893
2lkm	44	pmnn	2lkm_44_pmnn	0.7890899822268136
2lkm	45	pmnn	2lkm_45_pmnn	4.422438248462718
2lkm	46	pmnn	2lkm_46_pmnn	3.0657794699146232
2lkm	47	pmnn	2lkm_47_pmnn	1.1000926524426191
2lkm	48	pmnn	2lkm_48_pmnn	0.7416564127794599
2lkm	49	pmnn	2lkm_49_pmnn	1.1494283077103264
2oar	0	pmnn	2oar_0_pmnn	1.2548798480515098
2oar	1	pmnn	2oar_1_pmnn	0.3451639866837336
2oar	2	pmnn	2oar_2_pmnn	0.3711569197894164
2oar	3	pmnn	2oar_3_pmnn	0.3582973664824532
2oar	4	pmnn	2oar_4_pmnn	0.3600293590029111
2oar	5	pmnn	2oar_5_pmnn	0.3576973491454107
2oar	6	pmnn	2oar_6_pmnn	2.826802258979303
2oar	7	pmnn	2oar_7_pmnn	0.3912250106801771
2oar	8	pmnn	2oar_8_pmnn	0.4288904559714848
2oar	9	pmnn	2oar_9_pmnn	0.3853642433591026
2oar	10	pmnn	2oar_10_pmnn	0.4072751363207371
2oar	11	pmnn	2oar_11_pmnn	0.5470393599028202
2oar	12	pmnn	2oar_12_pmnn	0.3721511562168187
2oar	13	pmnn	2oar_13_pmnn	0.3609745302916934
2oar	14	pmnn	2oar_14_pmnn	0.3756056760880452
2oar	15	pmnn	2oar_15_pmnn	0.369301
2oar	16	pmnn	2oar_16_pmnn	0.3753165283599768
2oar	17	pmnn	2oar_17_pmnn	0.3667174901180309
2oar	18	pmnn	2oar_18_pmnn	0.3511904948616738
2oar	19	pmnn	2oar_19_pmnn	0.4279788310308789
2oar	20	pmnn	2oar_20_pmnn	0.345033
2oar	21	pmnn	2oar_21_pmnn	0.3583560288130838
2oar	22	pmnn	2oar_22_pmnn	0.3525385702004491
2oar	23	pmnn	2oar_23_pmnn	2.758201725488127
2oar	24	pmnn	2oar_24_pmnn	0.3643083764394005
2oar	25	pmnn	2oar_25_pmnn	0.3444667422488546
2oar	26	pmnn	2oar_26_pmnn	0.3909436171861109
2oar	27	pmnn	2oar_27_pmnn	0.3817842763355394
2oar	28	pmnn	2oar_28_pmnn	0.3502105998900663
2oar	29	pmnn	2oar_29_pmnn	0.3278649846637885
2oar	30	pmnn	2oar_30_pmnn	0.3475258223899551
2oar	31	pmnn	2oar_31_pmnn	0.4776164056136939
2oar	32	pmnn	2oar_32_pmnn	0.3276438136689888
2oar	33	pmnn	2oar_33_pmnn	0.5004466039744375
2oar	34	pmnn	2oar_34_pmnn	0.3518115563910922
2oar	35	pmnn	2oar_35_pmnn	0.4122129065128144
2oar	36	pmnn	2oar_36_pmnn	0.4584818737872035
2oar	37	pmnn	2oar_37_pmnn	0.3519773939760646
2oar	38	pmnn	2oar_38_pmnn	0.5080179204629036
2oar	39	pmnn	2oar_39_pmnn	0.3530703329041841
2oar	40	pmnn	2oar_40_pmnn	1.6771646446704649
2oar	41	pmnn	2oar_41_pmnn	4.07919
2oar	42	pmnn	2oar_42_pmnn	0.4735544633806751
2oar	43	pmnn	2oar_43_pmnn	0.364143
2oar	44	pmnn	2oar_44_pmnn	0.4051412105799988
2oar	45	pmnn	2oar_45_pmnn	4.367589235820226
2oar	46	pmnn	2oar_46_pmnn	2.433590165456978
2oar	47	pmnn	2oar_47_pmnn	0.3770587172153208
2oar	48	pmnn	2oar_48_pmnn	0.3606551217601195
2oar	49	pmnn	2oar_49_pmnn	0.387268
2qiw	0	pmnn	2qiw_0_pmnn	0.7626361465358887
2qiw	1	pmnn	2qiw_1_pmnn	0.8449684996600771
2qiw	2	pmnn	2qiw_2_pmnn	0.8931562218219906
2qiw	3	pmnn	2qiw_3_pmnn	1.3115701273555285
2qiw	4	pmnn	2qiw_4_pmnn	0.8314078606421916
2qiw	5	pmnn	2qiw_5_pmnn	0.9073546197500548
2qiw	6	pmnn	2qiw_6_pmnn	1.783931232340647
2qiw	7	pmnn	2qiw_7_pmnn	0.9383345252593492
2qiw	8	pmnn	2qiw_8_pmnn	0.9542726349895028
2qiw	9	pmnn	2qiw_9_pmnn	0.8658968571605421
2qiw	10	pmnn	2qiw_10_pmnn	0.6611829511955596
2qiw	11	pmnn	2qiw_11_pmnn	0.906267
2qiw	12	pmnn	2qiw_12_pmnn	0.8337177878849938
2qiw	13	pmnn	2qiw_13_pmnn	0.7449739387815588
2qiw	14	pmnn	2qiw_14_pmnn	1.093511661575962
2qiw	15	pmnn	2qiw_15_pmnn	1.0543380188028555
2qiw	16	pmnn	2qiw_16_pmnn	0.8323802701402266
2qiw	17	pmnn	2qiw_17_pmnn	0.8545565647741625
2qiw	18	pmnn	2qiw_18_pmnn	0.8379159267640949
2qiw	19	pmnn	2qiw_19_pmnn	0.9542663297139524
2qiw	20	pmnn	2qiw_20_pmnn	0.7776353435950095
2qiw	21	pmnn	2qiw_21_pmnn	0.9066224414648412
2qiw	22	pmnn	2qiw_22_pmnn	0.8760155757128072
2qiw	23	pmnn	2qiw_23_pmnn	0.8527145218986276
2qiw	24	pmnn	2qiw_24_pmnn	0.7340283830697579
2qiw	25	pmnn	2qiw_25_pmnn	0.9655817453933102
2qiw	26	pmnn	2qiw_26_pmnn	0.8988245359542085
2qiw	27	pmnn	2qiw_27_pmnn	0.94803
2qiw	28	pmnn	2qiw_28_pmnn	0.9010893489274138
2qiw	29	pmnn	2qiw_29_pmnn	1.6216555476426937
2qiw	30	pmnn	2qiw_30_pmnn	0.817159
2qiw	31	pmnn	2qiw_31_pmnn	0.6156168450751245
2qiw	32	pmnn	2qiw_32_pmnn	0.9580493858424772
2qiw	33	pmnn	2qiw_33_pmnn	0.7454702379395965
2qiw	34	pmnn	2qiw_34_pmnn	0.8353267414330825
2qiw	35	pmnn	2qiw_35_pmnn	0.7902215909714059
2qiw	36	pmnn	2qiw_36_pmnn	0.7681350618609833
2qiw	37	pmnn	2qiw_37_pmnn	1.0244440054549886
2qiw	38	pmnn	2qiw_38_pmnn	0.9781046237750732
2qiw	39	pmnn	2qiw_39_pmnn	0.8019929975360907
2qiw	40	pmnn	2qiw_40_pmnn	0.6399175143103263
2qiw	41	pmnn	2qiw_41_pmnn	0.8178958334705815
2qiw	42	pmnn	2qiw_42_pmnn	0.7951171193228067
2qiw	43	pmnn	2qiw_43_pmnn	0.9961126209593386
2qiw	44	pmnn	2qiw_44_pmnn	1.6316471903248189
2qiw	45	pmnn	2qiw_45_pmnn	0.8785223228297646
2qiw	46	pmnn	2qiw_46_pmnn	0.8215052525861087
2qiw	47	pmnn	2qiw_47_pmnn	1.7156272738228358
2qiw	48	pmnn	2qiw_48_pmnn	0.8333012206599415
2qiw	49	pmnn	2qiw_49_pmnn	0.8164595060863111
2qq8	0	pmnn	2qq8_0_pmnn	4.123365257775949
2qq8	1	pmnn	2qq8_1_pmnn	4.318816958241125
2qq8	2	pmnn	2qq8_2_pmnn	6.305358122594903
2qq8	3	pmnn	2qq8_3_pmnn	3.832849234850352
2qq8	4	pmnn	2qq8_4_pmnn	8.688839296051158
2qq8	5	pmnn	2qq8_5_pmnn	8.276717393202997
2qq8	6	pmnn	2qq8_6_pmnn	5.631301794254586
2qq8	7	pmnn	2qq8_7_pmnn	7.008298157275163
2qq8	8	pmnn	2qq8_8_pmnn	8.3598
2qq8	9	pmnn	2qq8_9_pmnn	5.522430384901699
2qq8	10	pmnn	2qq8_10_pmnn	4.9712
2qq8	11	pmnn	2qq8_11_pmnn	5.983607335330508
2qq8	12	pmnn	2qq8_12_pmnn	5.539880059748872
2qq8	13	pmnn	2qq8_13_pmnn	7.748491797849732
2qq8	14	pmnn	2qq8_14_pmnn	8.990687677861303
2qq8	15	pmnn	2qq8_15_pmnn	5.281805502854937
2qq8	16	pmnn	2qq8_16_pmnn	10.499661700695416
2qq8	17	pmnn	2qq8_17_pmnn	9.55125
2qq8	18	pmnn	2qq8_18_pmnn	7.810104998847994
2qq8	19	pmnn	2qq8_19_pmnn	8.679829803359974
2qq8	20	pmnn	2qq8_20_pmnn	8.714196401105703
2qq8	21	pmnn	2qq8_21_pmnn	7.96576
2qq8	22	pmnn	2qq8_22_pmnn	8.88549
2qq8	23	pmnn	2qq8_23_pmnn	7.114157926066789
2qq8	24	pmnn	2qq8_24_pmnn	6.012539793267484
2qq8	25	pmnn	2qq8_25_pmnn	8.163848642061746
2qq8	26	pmnn	2qq8_26_pmnn	7.117189248999583
2qq8	27	pmnn	2qq8_27_pmnn	5.255495565230111
2qq8	28	pmnn	2qq8_28_pmnn	4.88371
2qq8	29	pmnn	2qq8_29_pmnn	8.003736827870263
2qq8	30	pmnn	2qq8_30_pmnn	6.961766972036918
2qq8	31	pmnn	2qq8_31_pmnn	5.143639414989647
2qq8	32	pmnn	2qq8_32_pmnn	6.780828262526934
2qq8	33	pmnn	2qq8_33_pmnn	9.729948400708412
2qq8	34	pmnn	2qq8_34_pmnn	5.682817816449947
2qq8	35	pmnn	2qq8_35_pmnn	9.084109614694018
2qq8	36	pmnn	2qq8_36_pmnn	8.399282297627243
2qq8	37	pmnn	2qq8_37_pmnn	6.495975499465705
2qq8	38	pmnn	2qq8_38_pmnn	6.842681060532174
2qq8	39	pmnn	2qq8_39_pmnn	6.838368458735314
2qq8	40	pmnn	2qq8_40_pmnn	4.346679716368808
2qq8	41	pmnn	2qq8_41_pmnn	7.708358835510061
2qq8	42	pmnn	2qq8_42_pmnn	7.243783546114736
2qq8	43	pmnn	2qq8_43_pmnn	4.851608104153618
2qq8	44	pmnn	2qq8_44_pmnn	6.9176037011957305
2qq8	45	pmnn	2qq8_45_pmnn	8.706
2qq8	46	pmnn	2qq8_46_pmnn	6.126587691666384
2qq8	47	pmnn	2qq8_47_pmnn	9.52369
2qq8	48	pmnn	2qq8_48_pmnn	5.019278493341877
2qq8	49	pmnn	2qq8_49_pmnn	5.816603692391295
3c8v	0	pmnn	3c8v_0_pmnn	0.7524151814593211
3c8v	1	pmnn	3c8v_1_pmnn	0.9761500143971832
3c8v	2	pmnn	3c8v_2_pmnn	0.6273536134789425
3c8v	3	pmnn	3c8v_3_pmnn	2.9971317667599977
3c8v	4	pmnn	3c8v_4_pmnn	0.7624689729448839
3c8v	5	pmnn	3c8v_5_pmnn	0.8439555373266097
3c8v	6	pmnn	3c8v_6_pmnn	0.824225
3c8v	7	pmnn	3c8v_7_pmnn	0.8326335938946012
3c8v	8	pmnn	3c8v_8_pmnn	0.6830659546855706
3c8v	9	pmnn	3c8v_9_pmnn	0.5997477109770847
3c8v	10	pmnn	3c8v_10_pmnn	0.7182599192927117
3c8v	11	pmnn	3c8v_11_pmnn	0.8983882654871762
3c8v	12	pmnn	3c8v_12_pmnn	0.6700420239702436
3c8v	13	pmnn	3c8v_13_pmnn	0.754318
3c8v	14	pmnn	3c8v_14_pmnn	0.7292475586193974
3c8v	15	pmnn	3c8v_15_pmnn	1.1257038145694644
3c8v	16	pmnn	3c8v_16_pmnn	7.896109095654843
3c8v	17	pmnn	3c8v_17_pmnn	0.5444242302397982
3c8v	18	pmnn	3c8v_18_pmnn	2.6363589773434315
3c8v	19	pmnn	3c8v_19_pmnn	1.2142263209830575
3c8v	20	pmnn	3c8v_20_pmnn	0.6360257608297339
3c8v	21	pmnn	3c8v_21_pmnn	0.7500237494606796
3c8v	22	pmnn	3c8v_22_pmnn	0.6655127830163137
3c8v	23	pmnn	3c8v_23_pmnn	0.6626325866703038
3c8v	24	pmnn	3c8v_24_pmnn	0.6012274955948224
3c8v	25	pmnn	3c8v_25_pmnn	0.6529296110102615
3c8v	26	pmnn	3c8v_26_pmnn	3.8998695578234575
3c8v	27	pmnn	3c8v_27_pmnn	0.6871525557285865
3c8v	28	pmnn	3c8v_28_pmnn	1.387389440640041
3c8v	29	pmnn	3c8v_29_pmnn	0.7055182834290746
3c8v	30	pmnn	3c8v_30_pmnn	0.603312
3c8v	31	pmnn	3c8v_31_pmnn	0.7861170018611747
3c8v	32	pmnn	3c8v_32_pmnn	0.7021781256662504
3c8v	33	pmnn	3c8v_33_pmnn	5.384732832325506
3c8v	34	pmnn	3c8v_34_pmnn	0.6402700123772895
3c8v	35	pmnn	3c8v_35_pmnn	0.6251200811575406
3c8v	36	pmnn	3c8v_36_pmnn	0.6151308308775862
3c8v	37	pmnn	3c8v_37_pmnn	0.7128580164310182
3c8v	38	pmnn	3c8v_38_pmnn	0.7723120735620169
3c8v	39	pmnn	3c8v_39_pmnn	0.7098755370527191
3c8v	40	pmnn	3c8v_40_pmnn	0.7165138849073216
3c8v	41	pmnn	3c8v_41_pmnn	0.7101199257140408
3c8v	42	pmnn	3c8v_42_pmnn	0.6363929947425477
3c8v	43	pmnn	3c8v_43_pmnn	0.7379305417390017
3c8v	44	pmnn	3c8v_44_pmnn	0.7729604285035762
3c8v	45	pmnn	3c8v_45_pmnn	0.6311502517999413
3c8v	46	pmnn	3c8v_46_pmnn	0.8035266360209316
3c8v	47	pmnn	3c8v_47_pmnn	0.7768453772586407
3c8v	48	pmnn	3c8v_48_pmnn	0.7498397530471068
3c8v	49	pmnn	3c8v_49_pmnn	0.6100823933611167
3ewk	0	pmnn	3ewk_0_pmnn	0.662037
3ewk	1	pmnn	3ewk_1_pmnn	0.6312678537304535
3ewk	2	pmnn	3ewk_2_pmnn	0.6562918801928798
3ewk	3	pmnn	3ewk_3_pmnn	0.6014059225817855
3ewk	4	pmnn	3ewk_4_pmnn	0.7145685041844252
3ewk	5	pmnn	3ewk_5_pmnn	5.273654509423766
3ewk	6	pmnn	3ewk_6_pmnn	0.6227159333418577
3ewk	7	pmnn	3ewk_7_pmnn	0.6162921435582913
3ewk	8	pmnn	3ewk_8_pmnn	0.6650557643180023
3ewk	9	pmnn	3ewk_9_pmnn	0.6489972321866112
3ewk	10	pmnn	3ewk_10_pmnn	1.451774939976404
3ewk	11	pmnn	3ewk_11_pmnn	0.7108204750846678
3ewk	12	pmnn	3ewk_12_pmnn	0.6426157566061678
3ewk	13	pmnn	3ewk_13_pmnn	0.5769168194982383
3ewk	14	pmnn	3ewk_14_pmnn	0.5865031365718715
3ewk	15	pmnn	3ewk_15_pmnn	0.6260411286187627
3ewk	16	pmnn	3ewk_16_pmnn	0.6161590551485573
3ewk	17	pmnn	3ewk_17_pmnn	0.6643574412764921
3ewk	18	pmnn	3ewk_18_pmnn	0.6076401573901644
3ewk	19	pmnn	3ewk_19_pmnn	4.178265444289813
3ewk	20	pmnn	3ewk_20_pmnn	0.6366632575719314
3ewk	21	pmnn	3ewk_21_pmnn	0.7065677456264443
3ewk	22	pmnn	3ewk_22_pmnn	0.5494714790815353
3ewk	23	pmnn	3ewk_23_pmnn	0.5421458695074235
3ewk	24	pmnn	3ewk_24_pmnn	0.7151687506177504
3ewk	25	pmnn	3ewk_25_pmnn	1.3614222628975818
3ewk	26	pmnn	3ewk_26_pmnn	0.5427468710600453
3ewk	27	pmnn	3ewk_27_pmnn	1.5217469284183955
3ewk	28	pmnn	3ewk_28_pmnn	0.686847
3ewk	29	pmnn	3ewk_29_pmnn	0.7567999131606723
3ewk	30	pmnn	3ewk_30_pmnn	0.6663407313200883
3ewk	31	pmnn	3ewk_31_pmnn	0.6528891245118401
3ewk	32	pmnn	3ewk_32_pmnn	0.584021
3ewk	33	pmnn	3ewk_33_pmnn	0.6848751233635052
3ewk	34	pmnn	3ewk_34_pmnn	0.6336123440452344
3ewk	35	pmnn	3ewk_35_pmnn	0.7934824921678549
3ewk	36	pmnn	3ewk_36_pmnn	0.5513118691266501
3ewk	37	pmnn	3ewk_37_pmnn	0.7249569704080829
3ewk	38	pmnn	3ewk_38_pmnn	0.6382049758867921
3ewk	39	pmnn	3ewk_39_pmnn	0.6227944897117327
3ewk	40	pmnn	3ewk_40_pmnn	0.6085200288651299
3ewk	41	pmnn	3ewk_41_pmnn	0.6302398156990958
3ewk	42	pmnn	3ewk_42_pmnn	0.5682427275236144
3ewk	43	pmnn	3ewk_43_pmnn	0.5954263719282191
3ewk	44	pmnn	3ewk_44_pmnn	0.6375812428151136
3ewk	45	pmnn	3ewk_45_pmnn	0.7650837444767874
3ewk	46	pmnn	3ewk_46_pmnn	0.5580092918487759
3ewk	47	pmnn	3ewk_47_pmnn	3.949627490739098
3ewk	48	pmnn	3ewk_48_pmnn	0.5371339190581943
3ewk	49	pmnn	3ewk_49_pmnn	0.6828152469462166
3h25	0	pmnn	3h25_0_pmnn	0.956822
3h25	1	pmnn	3h25_1_pmnn	0.993477
3h25	2	pmnn	3h25_2_pmnn	0.9454109708082884
3h25	3	pmnn	3h25_3_pmnn	0.8916595740942356
3h25	4	pmnn	3h25_4_pmnn	1.0615529046623031
3h25	5	pmnn	3h25_5_pmnn	0.9482380702894816
3h25	6	pmnn	3h25_6_pmnn	2.7441362808573264
3h25	7	pmnn	3h25_7_pmnn	0.9216807726550318
3h25	8	pmnn	3h25_8_pmnn	1.0648969428475736
3h25	9	pmnn	3h25_9_pmnn	0.9484686254079144
3h25	10	pmnn	3h25_10_pmnn	0.8962973472293785
3h25	11	pmnn	3h25_11_pmnn	0.9581617132569668
3h25	12	pmnn	3h25_12_pmnn	1.0290582195601885
3h25	13	pmnn	3h25_13_pmnn	0.9243061143692076
3h25	14	pmnn	3h25_14_pmnn	0.9752534255764824
3h25	15	pmnn	3h25_15_pmnn	0.933468
3h25	16	pmnn	3h25_16_pmnn	0.92323
3h25	17	pmnn	3h25_17_pmnn	0.9946698352181162
3h25	18	pmnn	3h25_18_pmnn	0.9586576507336284
3h25	19	pmnn	3h25_19_pmnn	1.0441874381209368
3h25	20	pmnn	3h25_20_pmnn	0.9601002589165524
3h25	21	pmnn	3h25_21_pmnn	0.9228381152914128
3h25	22	pmnn	3h25_22_pmnn	0.952896
3h25	23	pmnn	3h25_23_pmnn	0.8851515780777626
3h25	24	pmnn	3h25_24_pmnn	0.8432319534252567
3h25	25	pmnn	3h25_25_pmnn	2.5922250332221872
3h25	26	pmnn	3h25_26_pmnn	1.6850343563754204
3h25	27	pmnn	3h25_27_pmnn	0.9961780347881214
3h25	28	pmnn	3h25_28_pmnn	0.938479
3h25	29	pmnn	3h25_29_pmnn	1.018694420919085
3h25	30	pmnn	3h25_30_pmnn	0.9517221915007944
3h25	31	pmnn	3h25_31_pmnn	1.11318
3h25	32	pmnn	3h25_32_pmnn	1.0041465323290817
3h25	33	pmnn	3h25_33_pmnn	0.9192231264063696
3h25	34	pmnn	3h25_34_pmnn	1.063397578169135
3h25	35	pmnn	3h25_35_pmnn	0.9172439180922664
3h25	36	pmnn	3h25_36_pmnn	0.738334
3h25	37	pmnn	3h25_37_pmnn	0.9359135747281112
3h25	38	pmnn	3h25_38_pmnn	1.3307962817482677
3h25	39	pmnn	3h25_39_pmnn	1.031550259660536
3h25	40	pmnn	3h25_40_pmnn	0.9798908795212304
3h25	41	pmnn	3h25_41_pmnn	1.0136011940600582
3h25	42	pmnn	3h25_42_pmnn	0.9770493171372088
3h25	43	pmnn	3h25_43_pmnn	1.009492198883719
3h25	44	pmnn	3h25_44_pmnn	0.9443980625550376
3h25	45	pmnn	3h25_45_pmnn	1.0754322203307434
3h25	46	pmnn	3h25_46_pmnn	0.9358030792660976
3h25	47	pmnn	3h25_47_pmnn	0.9373887059590436
3h25	48	pmnn	3h25_48_pmnn	0.6607510928355319
3h25	49	pmnn	3h25_49_pmnn	0.9201690795232056
3m9q	0	pmnn	3m9q_0_pmnn	0.2915079626029864
3m9q	1	pmnn	3m9q_1_pmnn	0.3174079381050841
3m9q	2	pmnn	3m9q_2_pmnn	0.3009904377355705
3m9q	3	pmnn	3m9q_3_pmnn	0.3523361420173863
3m9q	4	pmnn	3m9q_4_pmnn	0.3144278943020336
3m9q	5	pmnn	3m9q_5_pmnn	0.3796739083163431
3m9q	6	pmnn	3m9q_6_pmnn	0.2953049238166916
3m9q	7	pmnn	3m9q_7_pmnn	2.16231
3m9q	8	pmnn	3m9q_8_pmnn	0.4409003866483598
3m9q	9	pmnn	3m9q_9_pmnn	0.3967898619849296
3m9q	10	pmnn	3m9q_10_pmnn	0.3568989660260815
3m9q	11	pmnn	3m9q_11_pmnn	0.4478126471197318
3m9q	12	pmnn	3m9q_12_pmnn	0.3397041998919425
3m9q	13	pmnn	3m9q_13_pmnn	0.3558305207576778
3m9q	14	pmnn	3m9q_14_pmnn	0.3717737940764678
3m9q	15	pmnn	3m9q_15_pmnn	0.2845800820478323
3m9q	16	pmnn	3m9q_16_pmnn	0.3094655388931748
3m9q	17	pmnn	3m9q_17_pmnn	0.3458761895744666
3m9q	18	pmnn	3m9q_18_pmnn	0.3254715326412221
3m9q	19	pmnn	3m9q_19_pmnn	0.3772369241916494
3m9q	20	pmnn	3m9q_20_pmnn	0.4274553592353036
3m9q	21	pmnn	3m9q_21_pmnn	0.370608
3m9q	22	pmnn	3m9q_22_pmnn	0.4092276824990028
3m9q	23	pmnn	3m9q_23_pmnn	0.3396816834441489
3m9q	24	pmnn	3m9q_24_pmnn	0.3529578647922243
3m9q	25	pmnn	3m9q_25_pmnn	0.3319772590642436
3m9q	26	pmnn	3m9q_26_pmnn	0.3205995709964801
3m9q	27	pmnn	3m9q_27_pmnn	0.3311828174691341
3m9q	28	pmnn	3m9q_28_pmnn	0.3502506488589505
3m9q	29	pmnn	3m9q_29_pmnn	0.3591341348101247
3m9q	30	pmnn	3m9q_30_pmnn	0.3957353678353494
3m9q	31	pmnn	3m9q_31_pmnn	0.3180467191599848
3m9q	32	pmnn	3m9q_32_pmnn	1.388746504341703
3m9q	33	pmnn	3m9q_33_pmnn	0.3804618844045124
3m9q	34	pmnn	3m9q_34_pmnn	0.2766796431927238
3m9q	35	pmnn	3m9q_35_pmnn	0.3251505330516413
3m9q	36	pmnn	3m9q_36_pmnn	0.4045728395844801
3m9q	37	pmnn	3m9q_37_pmnn	0.301492
3m9q	38	pmnn	3m9q_38_pmnn	0.4738316069598464
3m9q	39	pmnn	3m9q_39_pmnn	0.3099039176958734
3m9q	40	pmnn	3m9q_40_pmnn	0.4123844029805534
3m9q	41	pmnn	3m9q_41_pmnn	0.4449398422297447
3m9q	42	pmnn	3m9q_42_pmnn	0.4088628791098997
3m9q	43	pmnn	3m9q_43_pmnn	0.3369138179430191
3m9q	44	pmnn	3m9q_44_pmnn	0.3376955794365575
3m9q	45	pmnn	3m9q_45_pmnn	0.4196548928243883
3m9q	46	pmnn	3m9q_46_pmnn	0.4536722681463886
3m9q	47	pmnn	3m9q_47_pmnn	0.3967858370283529
3m9q	48	pmnn	3m9q_48_pmnn	0.446942
3m9q	49	pmnn	3m9q_49_pmnn	0.3088373059584532
3sb1	0	pmnn	3sb1_0_pmnn	0.8827327996120141
3sb1	1	pmnn	3sb1_1_pmnn	0.6274761976993832
3sb1	2	pmnn	3sb1_2_pmnn	0.6906477048429938
3sb1	3	pmnn	3sb1_3_pmnn	1.5460127305694755
3sb1	4	pmnn	3sb1_4_pmnn	1.7864395036807934
3sb1	5	pmnn	3sb1_5_pmnn	0.6917845213878595
3sb1	6	pmnn	3sb1_6_pmnn	0.723352
3sb1	7	pmnn	3sb1_7_pmnn	0.6337707610933802
3sb1	8	pmnn	3sb1_8_pmnn	0.787501
3sb1	9	pmnn	3sb1_9_pmnn	0.8296249085863531
3sb1	10	pmnn	3sb1_10_pmnn	0.7191931705869566
3sb1	11	pmnn	3sb1_11_pmnn	6.672366179135165
3sb1	12	pmnn	3sb1_12_pmnn	0.7257372917766985
3sb1	13	pmnn	3sb1_13_pmnn	0.6655285684821991
3sb1	14	pmnn	3sb1_14_pmnn	0.8838588421498803
3sb1	15	pmnn	3sb1_15_pmnn	1.485461967423085
3sb1	16	pmnn	3sb1_16_pmnn	0.6677990346433752
3sb1	17	pmnn	3sb1_17_pmnn	0.8356402858114957
3sb1	18	pmnn	3sb1_18_pmnn	1.5308012869312906
3sb1	19	pmnn	3sb1_19_pmnn	0.7336053833125411
3sb1	20	pmnn	3sb1_20_pmnn	0.7178408428902323
3sb1	21	pmnn	3sb1_21_pmnn	0.8322277929426299
3sb1	22	pmnn	3sb1_22_pmnn	0.8941056050933306
3sb1	23	pmnn	3sb1_23_pmnn	0.6423586021122318
3sb1	24	pmnn	3sb1_24_pmnn	1.5770891699269316
3sb1	25	pmnn	3sb1_25_pmnn	1.5207966534445805
3sb1	26	pmnn	3sb1_26_pmnn	0.7284942623820994
3sb1	27	pmnn	3sb1_27_pmnn	0.7163227727379899
3sb1	28	pmnn	3sb1_28_pmnn	0.8097680783269129
3sb1	29	pmnn	3sb1_29_pmnn	1.4421322531982708
3sb1	30	pmnn	3sb1_30_pmnn	1.4771699332106043
3sb1	31	pmnn	3sb1_31_pmnn	0.7362585060133444
3sb1	32	pmnn	3sb1_32_pmnn	1.5530715365197807
3sb1	33	pmnn	3sb1_33_pmnn	1.5197971885986972
3sb1	34	pmnn	3sb1_34_pmnn	0.6764291512958276
3sb1	35	pmnn	3sb1_35_pmnn	0.6570359473678555
3sb1	36	pmnn	3sb1_36_pmnn	0.6838300634369974
3sb1	37	pmnn	3sb1_37_pmnn	0.730197
3sb1	38	pmnn	3sb1_38_pmnn	0.6765725282626243
3sb1	39	pmnn	3sb1_39_pmnn	2.1234717988759204
3sb1	40	pmnn	3sb1_40_pmnn	0.690668
3sb1	41	pmnn	3sb1_41_pmnn	0.7517719952302693
3sb1	42	pmnn	3sb1_42_pmnn	0.6052085957441784
3sb1	43	pmnn	3sb1_43_pmnn	0.5597763081800277
3sb1	44	pmnn	3sb1_44_pmnn	0.6666301677567213
3sb1	45	pmnn	3sb1_45_pmnn	0.6003248487688789
3sb1	46	pmnn	3sb1_46_pmnn	0.9315570114009885
3sb1	47	pmnn	3sb1_47_pmnn	1.882721014688928
3sb1	48	pmnn	3sb1_48_pmnn	0.7484
3sb1	49	pmnn	3sb1_49_pmnn	1.532623616906695
3w68	0	pmnn	3w68_0_pmnn	4.952206088566596
3w68	1	pmnn	3w68_1_pmnn	4.469605263982527
3w68	2	pmnn	3w68_2_pmnn	6.227335492522125
3w68	3	pmnn	3w68_3_pmnn	5.706308998117671
3w68	4	pmnn	3w68_4_pmnn	4.980488204618866
3w68	5	pmnn	3w68_5_pmnn	4.625762491693374
3w68	6	pmnn	3w68_6_pmnn	5.853640205721596
3w68	7	pmnn	3w68_7_pmnn	6.241401556044048
3w68	8	pmnn	3w68_8_pmnn	6.418061313747184
3w68	9	pmnn	3w68_9_pmnn	4.593189245067021
3w68	10	pmnn	3w68_10_pmnn	5.693649823744844
3w68	11	pmnn	3w68_11_pmnn	5.624759380704237
3w68	12	pmnn	3w68_12_pmnn	5.242251293933122
3w68	13	pmnn	3w68_13_pmnn	4.3150070200981245
3w68	14	pmnn	3w68_14_pmnn	5.786197822903071
3w68	15	pmnn	3w68_15_pmnn	4.92621
3w68	16	pmnn	3w68_16_pmnn	5.935986906299391
3w68	17	pmnn	3w68_17_pmnn	4.093651472852189
3w68	18	pmnn	3w68_18_pmnn	4.093516537752935
3w68	19	pmnn	3w68_19_pmnn	5.953527743649226
3w68	20	pmnn	3w68_20_pmnn	3.988879226158101
3w68	21	pmnn	3w68_21_pmnn	6.440287695672248
3w68	22	pmnn	3w68_22_pmnn	3.270332625306366
3w68	23	pmnn	3w68_23_pmnn	5.834241625598471
3w68	24	pmnn	3w68_24_pmnn	5.840514436821362
3w68	25	pmnn	3w68_25_pmnn	5.121811732579682
3w68	26	pmnn	3w68_26_pmnn	4.127017304330197
3w68	27	pmnn	3w68_27_pmnn	5.313044501431001
3w68	28	pmnn	3w68_28_pmnn	5.499236776397622
3w68	29	pmnn	3w68_29_pmnn	4.282907993755559
3w68	30	pmnn	3w68_30_pmnn	4.326318863896809
3w68	31	pmnn	3w68_31_pmnn	6.306338686866059
3w68	32	pmnn	3w68_32_pmnn	4.277360397608395
3w68	33	pmnn	3w68_33_pmnn	4.655773764882926
3w68	34	pmnn	3w68_34_pmnn	4.046624316057273
3w68	35	pmnn	3w68_35_pmnn	5.36462
3w68	36	pmnn	3w68_36_pmnn	6.445908826580309
3w68	37	pmnn	3w68_37_pmnn	5.990130763592846
3w68	38	pmnn	3w68_38_pmnn	6.474414177393171
3w68	39	pmnn	3w68_39_pmnn	4.021372156490381
3w68	40	pmnn	3w68_40_pmnn	6.098106874297799
3w68	41	pmnn	3w68_41_pmnn	5.210768148328807
3w68	42	pmnn	3w68_42_pmnn	6.507056997712897
3w68	43	pmnn	3w68_43_pmnn	5.591375194216536
3w68	44	pmnn	3w68_44_pmnn	6.161178139651712
3w68	45	pmnn	3w68_45_pmnn	5.642153433344146
3w68	46	pmnn	3w68_46_pmnn	4.182276505394894
3w68	47	pmnn	3w68_47_pmnn	5.242113663010797
3w68	48	pmnn	3w68_48_pmnn	4.45495
3w68	49	pmnn	3w68_49_pmnn	4.219908544384047
1n7d	0	pmnn	1n7d_0_pmnn	2.286129087888664
1n7d	1	pmnn	1n7d_1_pmnn	8.340446851102179
1n7d	2	pmnn	1n7d_2_pmnn	6.4058914775412354
1n7d	3	pmnn	1n7d_3_pmnn	8.827768072154036
1n7d	4	pmnn	1n7d_4_pmnn	7.461911698096243
1n7d	5	pmnn	1n7d_5_pmnn	6.249360754837151
1n7d	6	pmnn	1n7d_6_pmnn	12.571535853138718
1n7d	7	pmnn	1n7d_7_pmnn	9.330767350165416
1n7d	8	pmnn	1n7d_8_pmnn	13.129420360014198
1n7d	9	pmnn	1n7d_9_pmnn	5.229328330328567
1n7d	10	pmnn	1n7d_10_pmnn	7.883230082439556
1n7d	11	pmnn	1n7d_11_pmnn	6.058014638839801
1n7d	12	pmnn	1n7d_12_pmnn	11.311155749678496
1n7d	13	pmnn	1n7d_13_pmnn	7.860848858227902
1n7d	14	pmnn	1n7d_14_pmnn	8.996179466106591
1n7d	15	pmnn	1n7d_15_pmnn	6.13491
1n7d	16	pmnn	1n7d_16_pmnn	8.622031923362327
1n7d	17	pmnn	1n7d_17_pmnn	9.336192348397002
1n7d	18	pmnn	1n7d_18_pmnn	15.119073744909702
1n7d	19	pmnn	1n7d_19_pmnn	8.119919347503455
1n7d	20	pmnn	1n7d_20_pmnn	9.10824
1n7d	21	pmnn	1n7d_21_pmnn	8.889009957775746
1n7d	22	pmnn	1n7d_22_pmnn	11.540827289951164
1n7d	23	pmnn	1n7d_23_pmnn	6.872074366723032
1n7d	24	pmnn	1n7d_24_pmnn	5.922990966277692
1n7d	25	pmnn	1n7d_25_pmnn	11.822100070787142
1n7d	26	pmnn	1n7d_26_pmnn	6.592813289693097
1n7d	27	pmnn	1n7d_27_pmnn	10.50631448741011
1n7d	28	pmnn	1n7d_28_pmnn	7.468983484097035
1n7d	29	pmnn	1n7d_29_pmnn	11.212336585173436
1n7d	30	pmnn	1n7d_30_pmnn	10.307204064932485
1n7d	31	pmnn	1n7d_31_pmnn	5.7495
1n7d	32	pmnn	1n7d_32_pmnn	8.421108183641694
1n7d	33	pmnn	1n7d_33_pmnn	7.244242632428006
1n7d	34	pmnn	1n7d_34_pmnn	12.975792868319202
1n7d	35	pmnn	1n7d_35_pmnn	8.564524931233025
1n7d	36	pmnn	1n7d_36_pmnn	7.512185941659745
1n7d	37	pmnn	1n7d_37_pmnn	8.311539378318109
1n7d	38	pmnn	1n7d_38_pmnn	7.305461211351943
1n7d	39	pmnn	1n7d_39_pmnn	8.258532318860473
1n7d	40	pmnn	1n7d_40_pmnn	8.420617772827613
1n7d	41	pmnn	1n7d_41_pmnn	7.742096769393224
1n7d	42	pmnn	1n7d_42_pmnn	9.458729983111644
1n7d	43	pmnn	1n7d_43_pmnn	5.712492641051914
1n7d	44	pmnn	1n7d_44_pmnn	9.442574601061404
1n7d	45	pmnn	1n7d_45_pmnn	6.942115652372996
1n7d	46	pmnn	1n7d_46_pmnn	6.092933996990717
1n7d	47	pmnn	1n7d_47_pmnn	7.915224690679861
1n7d	48	pmnn	1n7d_48_pmnn	5.314291208091509
1n7d	49	pmnn	1n7d_49_pmnn	9.759988049448456
5u1y	0	pmnn	5u1y_0_pmnn	2.7223013076375606
5u1y	1	pmnn	5u1y_1_pmnn	2.706889438166707
5u1y	2	pmnn	5u1y_2_pmnn	2.83836
5u1y	3	pmnn	5u1y_3_pmnn	2.316275941937138
5u1y	4	pmnn	5u1y_4_pmnn	2.7094896182865966
5u1y	5	pmnn	5u1y_5_pmnn	2.701226635827257
5u1y	6	pmnn	5u1y_6_pmnn	2.5873897658008347
5u1y	7	pmnn	5u1y_7_pmnn	2.709358439351174
5u1y	8	pmnn	5u1y_8_pmnn	2.640865061969651
5u1y	9	pmnn	5u1y_9_pmnn	2.6424034685068447
5u1y	10	pmnn	5u1y_10_pmnn	2.75798
5u1y	11	pmnn	5u1y_11_pmnn	2.579632954785575
5u1y	12	pmnn	5u1y_12_pmnn	2.785280435099337
5u1y	13	pmnn	5u1y_13_pmnn	2.315162222389534
5u1y	14	pmnn	5u1y_14_pmnn	2.6461974788049893
5u1y	15	pmnn	5u1y_15_pmnn	2.632749757818941
5u1y	16	pmnn	5u1y_16_pmnn	2.304710193423621
5u1y	17	pmnn	5u1y_17_pmnn	2.7011440574867724
5u1y	18	pmnn	5u1y_18_pmnn	1.8593309440269417
5u1y	19	pmnn	5u1y_19_pmnn	2.6294143578326623
5u1y	20	pmnn	5u1y_20_pmnn	2.588332125478744
5u1y	21	pmnn	5u1y_21_pmnn	2.6487108885177344
5u1y	22	pmnn	5u1y_22_pmnn	2.692065503737024
5u1y	23	pmnn	5u1y_23_pmnn	6.847398140842521
5u1y	24	pmnn	5u1y_24_pmnn	3.5839881003046035
5u1y	25	pmnn	5u1y_25_pmnn	2.6898851584571344
5u1y	26	pmnn	5u1y_26_pmnn	2.7021552825121824
5u1y	27	pmnn	5u1y_27_pmnn	4.191580966117143
5u1y	28	pmnn	5u1y_28_pmnn	2.652427601640164
5u1y	29	pmnn	5u1y_29_pmnn	2.6557586309921657
5u1y	30	pmnn	5u1y_30_pmnn	2.303293178993905
5u1y	31	pmnn	5u1y_31_pmnn	2.541768626860597
5u1y	32	pmnn	5u1y_32_pmnn	2.1135376664174843
5u1y	33	pmnn	5u1y_33_pmnn	5.458784866099365
5u1y	34	pmnn	5u1y_34_pmnn	2.9626992230031988
5u1y	35	pmnn	5u1y_35_pmnn	2.468873988525487
5u1y	36	pmnn	5u1y_36_pmnn	2.658570929661695
5u1y	37	pmnn	5u1y_37_pmnn	3.011925368311416
5u1y	38	pmnn	5u1y_38_pmnn	2.598992544812134
5u1y	39	pmnn	5u1y_39_pmnn	2.761215483298922
5u1y	40	pmnn	5u1y_40_pmnn	2.6849022103036453
5u1y	41	pmnn	5u1y_41_pmnn	5.1338283123740505
5u1y	42	pmnn	5u1y_42_pmnn	2.5049724718968345
5u1y	43	pmnn	5u1y_43_pmnn	1.4315607209270669
5u1y	44	pmnn	5u1y_44_pmnn	2.6722963892576983
5u1y	45	pmnn	5u1y_45_pmnn	2.5622065796047657
5u1y	46	pmnn	5u1y_46_pmnn	3.2039257062433024
5u1y	47	pmnn	5u1y_47_pmnn	2.6193621714026243
5u1y	48	pmnn	5u1y_48_pmnn	1.4566315686368536
5u1y	49	pmnn	5u1y_49_pmnn	2.5953266429283084
1emn	0	pmnn	1emn_0_pmnn	3.8253418554730616
1emn	1	pmnn	1emn_1_pmnn	9.404563364880728
1emn	2	pmnn	1emn_2_pmnn	11.27320078243426
1emn	3	pmnn	1emn_3_pmnn	10.230485239396367
1emn	4	pmnn	1emn_4_pmnn	8.587172553914538
1emn	5	pmnn	1emn_5_pmnn	11.686232469579064
1emn	6	pmnn	1emn_6_pmnn	5.765443441596803
1emn	7	pmnn	1emn_7_pmnn	9.688934985565435
1emn	8	pmnn	1emn_8_pmnn	5.151121208554775
1emn	9	pmnn	1emn_9_pmnn	7.617375687668227
1emn	10	pmnn	1emn_10_pmnn	7.035952806137273
1emn	11	pmnn	1emn_11_pmnn	10.379940438044896
1emn	12	pmnn	1emn_12_pmnn	3.3840894082925974
1emn	13	pmnn	1emn_13_pmnn	4.199007820660671
1emn	14	pmnn	1emn_14_pmnn	7.776866798941461
1emn	15	pmnn	1emn_15_pmnn	4.871417229756737
1emn	16	pmnn	1emn_16_pmnn	1.7109191057444435
1emn	17	pmnn	1emn_17_pmnn	5.042678997596508
1emn	18	pmnn	1emn_18_pmnn	9.763298333946317
1emn	19	pmnn	1emn_19_pmnn	6.50246
1emn	20	pmnn	1emn_20_pmnn	7.436240893728315
1emn	21	pmnn	1emn_21_pmnn	14.375789405659768
1emn	22	pmnn	1emn_22_pmnn	8.256316262074815
1emn	23	pmnn	1emn_23_pmnn	10.23792496346348
1emn	24	pmnn	1emn_24_pmnn	9.727426217600716
1emn	25	pmnn	1emn_25_pmnn	4.227321512468291
1emn	26	pmnn	1emn_26_pmnn	6.355532751212893
1emn	27	pmnn	1emn_27_pmnn	10.66624704171346
1emn	28	pmnn	1emn_28_pmnn	4.647626058621346
1emn	29	pmnn	1emn_29_pmnn	9.890981312331512
1emn	30	pmnn	1emn_30_pmnn	7.196472602156719
1emn	31	pmnn	1emn_31_pmnn	6.952980647690081
1emn	32	pmnn	1emn_32_pmnn	10.30429352752793
1emn	33	pmnn	1emn_33_pmnn	6.873520365029699
1emn	34	pmnn	1emn_34_pmnn	6.9949122109452535
1emn	35	pmnn	1emn_35_pmnn	2.959571328611184
1emn	36	pmnn	1emn_36_pmnn	9.865478503653408
1emn	37	pmnn	1emn_37_pmnn	4.662196410060915
1emn	38	pmnn	1emn_38_pmnn	8.981351141695765
1emn	39	pmnn	1emn_39_pmnn	8.647813783121087
1emn	40	pmnn	1emn_40_pmnn	9.789659890583168
1emn	41	pmnn	1emn_41_pmnn	10.296542283902667
1emn	42	pmnn	1emn_42_pmnn	8.56812
1emn	43	pmnn	1emn_43_pmnn	10.513162856326076
1emn	44	pmnn	1emn_44_pmnn	1.6448952728468729
1emn	45	pmnn	1emn_45_pmnn	9.551958377954056
1emn	46	pmnn	1emn_46_pmnn	7.989589487245023
1emn	47	pmnn	1emn_47_pmnn	1.806985780968175
1emn	48	pmnn	1emn_48_pmnn	4.8244
1emn	49	pmnn	1emn_49_pmnn	6.398316405634056
1lql	0	pmnn	1lql_0_pmnn	8.299375446568854
1lql	1	pmnn	1lql_1_pmnn	1.274507534782686
1lql	2	pmnn	1lql_2_pmnn	6.655548664918601
1lql	3	pmnn	1lql_3_pmnn	1.062285017470515
1lql	4	pmnn	1lql_4_pmnn	12.057883895608049
1lql	5	pmnn	1lql_5_pmnn	10.039346520460388
1lql	6	pmnn	1lql_6_pmnn	1.4070994037090396
1lql	7	pmnn	1lql_7_pmnn	9.92439
1lql	8	pmnn	1lql_8_pmnn	19.592286359577155
1lql	9	pmnn	1lql_9_pmnn	10.64269479571074
1lql	10	pmnn	1lql_10_pmnn	10.803979728368782
1lql	11	pmnn	1lql_11_pmnn	11.168383230253248
1lql	12	pmnn	1lql_12_pmnn	12.086426184118556
1lql	13	pmnn	1lql_13_pmnn	12.383542732047816
1lql	14	pmnn	1lql_14_pmnn	11.841554859873726
1lql	15	pmnn	1lql_15_pmnn	1.4595096566853416
1lql	16	pmnn	1lql_16_pmnn	13.33527244747919
1lql	17	pmnn	1lql_17_pmnn	11.929380324807076
1lql	18	pmnn	1lql_18_pmnn	12.02531042901649
1lql	19	pmnn	1lql_19_pmnn	10.543072620758313
1lql	20	pmnn	1lql_20_pmnn	13.104905347642656
1lql	21	pmnn	1lql_21_pmnn	13.137727774456328
1lql	22	pmnn	1lql_22_pmnn	11.524679590001345
1lql	23	pmnn	1lql_23_pmnn	1.4109897194738288
1lql	24	pmnn	1lql_24_pmnn	1.455105790646745
1lql	25	pmnn	1lql_25_pmnn	12.860490527544997
1lql	26	pmnn	1lql_26_pmnn	11.765681265188787
1lql	27	pmnn	1lql_27_pmnn	11.364922413432542
1lql	28	pmnn	1lql_28_pmnn	12.329535922113513
1lql	29	pmnn	1lql_29_pmnn	10.72980027705557
1lql	30	pmnn	1lql_30_pmnn	11.420164423152931
1lql	31	pmnn	1lql_31_pmnn	13.477863997912054
1lql	32	pmnn	1lql_32_pmnn	1.4352338400685651
1lql	33	pmnn	1lql_33_pmnn	14.533741030541606
1lql	34	pmnn	1lql_34_pmnn	11.56992811764126
1lql	35	pmnn	1lql_35_pmnn	1.1915845932313225
1lql	36	pmnn	1lql_36_pmnn	11.647192483798722
1lql	37	pmnn	1lql_37_pmnn	1.4090634103884636
1lql	38	pmnn	1lql_38_pmnn	16.540207466681466
1lql	39	pmnn	1lql_39_pmnn	9.898655031931405
1lql	40	pmnn	1lql_40_pmnn	12.85107039623651
1lql	41	pmnn	1lql_41_pmnn	20.59796291133555
1lql	42	pmnn	1lql_42_pmnn	7.746603701962843
1lql	43	pmnn	1lql_43_pmnn	11.610524089976744
1lql	44	pmnn	1lql_44_pmnn	12.442635424502775
1lql	45	pmnn	1lql_45_pmnn	13.792779107972915
1lql	46	pmnn	1lql_46_pmnn	18.06957355942001
1lql	47	pmnn	1lql_47_pmnn	13.287042536301236
1lql	48	pmnn	1lql_48_pmnn	11.669849394790203
1lql	49	pmnn	1lql_49_pmnn	1.9340066962347344
1np6	0	pmnn	1np6_0_pmnn	6.933437090692381
1np6	1	pmnn	1np6_1_pmnn	9.400394419999367
1np6	2	pmnn	1np6_2_pmnn	6.887108658225978
1np6	3	pmnn	1np6_3_pmnn	12.765873974746906
1np6	4	pmnn	1np6_4_pmnn	7.225913657996257
1np6	5	pmnn	1np6_5_pmnn	5.158058844216567
1np6	6	pmnn	1np6_6_pmnn	18.378384809656303
1np6	7	pmnn	1np6_7_pmnn	6.084975579795942
1np6	8	pmnn	1np6_8_pmnn	5.328169654185912
1np6	9	pmnn	1np6_9_pmnn	19.459022932700663
1np6	10	pmnn	1np6_10_pmnn	5.4620372057264905
1np6	11	pmnn	1np6_11_pmnn	12.679607183658591
1np6	12	pmnn	1np6_12_pmnn	6.587951499698845
1np6	13	pmnn	1np6_13_pmnn	6.678719074061502
1np6	14	pmnn	1np6_14_pmnn	6.075188187421588
1np6	15	pmnn	1np6_15_pmnn	6.874141960673589
1np6	16	pmnn	1np6_16_pmnn	7.893963729154376
1np6	17	pmnn	1np6_17_pmnn	12.38273098831099
1np6	18	pmnn	1np6_18_pmnn	10.943018820956064
1np6	19	pmnn	1np6_19_pmnn	5.273276907276946
1np6	20	pmnn	1np6_20_pmnn	16.334650034175958
1np6	21	pmnn	1np6_21_pmnn	17.994549463718148
1np6	22	pmnn	1np6_22_pmnn	5.965371789019988
1np6	23	pmnn	1np6_23_pmnn	5.646383648930399
1np6	24	pmnn	1np6_24_pmnn	15.42030444599509
1np6	25	pmnn	1np6_25_pmnn	6.998767320392307
1np6	26	pmnn	1np6_26_pmnn	20.738602551241403
1np6	27	pmnn	1np6_27_pmnn	20.014126006407256
1np6	28	pmnn	1np6_28_pmnn	18.487185877430527
1np6	29	pmnn	1np6_29_pmnn	10.242884260279103
1np6	30	pmnn	1np6_30_pmnn	8.821604397288093
1np6	31	pmnn	1np6_31_pmnn	5.446249699325098
1np6	32	pmnn	1np6_32_pmnn	7.917080552731751
1np6	33	pmnn	1np6_33_pmnn	10.466281580877151
1np6	34	pmnn	1np6_34_pmnn	4.497043156228327
1np6	35	pmnn	1np6_35_pmnn	15.988472070504598
1np6	36	pmnn	1np6_36_pmnn	20.242703044505504
1np6	37	pmnn	1np6_37_pmnn	6.492818054461338
1np6	38	pmnn	1np6_38_pmnn	4.680146352587386
1np6	39	pmnn	1np6_39_pmnn	12.826676044280038
1np6	40	pmnn	1np6_40_pmnn	17.842070311988454
1np6	41	pmnn	1np6_41_pmnn	20.59377195384656
1np6	42	pmnn	1np6_42_pmnn	3.560916699997554
1np6	43	pmnn	1np6_43_pmnn	19.84298331669985
1np6	44	pmnn	1np6_44_pmnn	8.716705953664684
1np6	45	pmnn	1np6_45_pmnn	6.578833349834921
1np6	46	pmnn	1np6_46_pmnn	14.246577178367785
1np6	47	pmnn	1np6_47_pmnn	15.926943671722526
1np6	48	pmnn	1np6_48_pmnn	15.715137144860392
1np6	49	pmnn	1np6_49_pmnn	5.251107881099917
1o6w	0	pmnn	1o6w_0_pmnn	3.923280445993367
1o6w	1	pmnn	1o6w_1_pmnn	0.8247517396730325
1o6w	2	pmnn	1o6w_2_pmnn	2.2438952287615987
1o6w	3	pmnn	1o6w_3_pmnn	0.8747197530308498
1o6w	4	pmnn	1o6w_4_pmnn	0.7502186529839566
1o6w	5	pmnn	1o6w_5_pmnn	0.8399729074922863
1o6w	6	pmnn	1o6w_6_pmnn	0.7846183350307635
1o6w	7	pmnn	1o6w_7_pmnn	0.769965
1o6w	8	pmnn	1o6w_8_pmnn	7.308336987804147
1o6w	9	pmnn	1o6w_9_pmnn	1.0718656191743672
1o6w	10	pmnn	1o6w_10_pmnn	1.3907594343798622
1o6w	11	pmnn	1o6w_11_pmnn	1.1017419031109372
1o6w	12	pmnn	1o6w_12_pmnn	0.8182875796263042
1o6w	13	pmnn	1o6w_13_pmnn	0.7221129153341398
1o6w	14	pmnn	1o6w_14_pmnn	1.100045582687163
1o6w	15	pmnn	1o6w_15_pmnn	0.779498
1o6w	16	pmnn	1o6w_16_pmnn	2.6066190626125483
1o6w	17	pmnn	1o6w_17_pmnn	12.135805764755416
1o6w	18	pmnn	1o6w_18_pmnn	1.0636308443210003
1o6w	19	pmnn	1o6w_19_pmnn	0.8788067935848635
1o6w	20	pmnn	1o6w_20_pmnn	0.7621834866492703
1o6w	21	pmnn	1o6w_21_pmnn	1.204930143136506
1o6w	22	pmnn	1o6w_22_pmnn	0.7157290261659184
1o6w	23	pmnn	1o6w_23_pmnn	0.7606220604422793
1o6w	24	pmnn	1o6w_24_pmnn	0.9705284775138148
1o6w	25	pmnn	1o6w_25_pmnn	0.7401236808859957
1o6w	26	pmnn	1o6w_26_pmnn	0.8250736388217977
1o6w	27	pmnn	1o6w_27_pmnn	11.224366130384436
1o6w	28	pmnn	1o6w_28_pmnn	0.7892963733961512
1o6w	29	pmnn	1o6w_29_pmnn	0.776739
1o6w	30	pmnn	1o6w_30_pmnn	1.4052155561736983
1o6w	31	pmnn	1o6w_31_pmnn	0.8131931327947293
1o6w	32	pmnn	1o6w_32_pmnn	1.0795655253948575
1o6w	33	pmnn	1o6w_33_pmnn	1.131315769435021
1o6w	34	pmnn	1o6w_34_pmnn	0.8927814051186216
1o6w	35	pmnn	1o6w_35_pmnn	0.7821582561779951
1o6w	36	pmnn	1o6w_36_pmnn	0.8476652072567107
1o6w	37	pmnn	1o6w_37_pmnn	0.7261227017342321
1o6w	38	pmnn	1o6w_38_pmnn	0.7353423407651831
1o6w	39	pmnn	1o6w_39_pmnn	0.8292709637902956
1o6w	40	pmnn	1o6w_40_pmnn	0.7911088705576068
1o6w	41	pmnn	1o6w_41_pmnn	0.932637
1o6w	42	pmnn	1o6w_42_pmnn	8.735875024122475
1o6w	43	pmnn	1o6w_43_pmnn	0.7578054271975991
1o6w	44	pmnn	1o6w_44_pmnn	1.191635629284967
1o6w	45	pmnn	1o6w_45_pmnn	1.734052854189856
1o6w	46	pmnn	1o6w_46_pmnn	1.27634
1o6w	47	pmnn	1o6w_47_pmnn	0.8820153695714809
1o6w	48	pmnn	1o6w_48_pmnn	0.7644796022980639
1o6w	49	pmnn	1o6w_49_pmnn	10.768952996999872
1p9n	0	pmnn	1p9n_0_pmnn	11.608439507256875
1p9n	1	pmnn	1p9n_1_pmnn	9.35117
1p9n	2	pmnn	1p9n_2_pmnn	13.298820543397865
1p9n	3	pmnn	1p9n_3_pmnn	13.307494828425328
1p9n	4	pmnn	1p9n_4_pmnn	13.551356588521978
1p9n	5	pmnn	1p9n_5_pmnn	7.499714883229987
1p9n	6	pmnn	1p9n_6_pmnn	14.9751
1p9n	7	pmnn	1p9n_7_pmnn	5.449608009286179
1p9n	8	pmnn	1p9n_8_pmnn	9.224128143374198
1p9n	9	pmnn	1p9n_9_pmnn	7.045469189186088
1p9n	10	pmnn	1p9n_10_pmnn	14.651070093896974
1p9n	11	pmnn	1p9n_11_pmnn	9.99966
1p9n	12	pmnn	1p9n_12_pmnn	4.835878691550256
1p9n	13	pmnn	1p9n_13_pmnn	13.80615320928465
1p9n	14	pmnn	1p9n_14_pmnn	8.705580297541632
1p9n	15	pmnn	1p9n_15_pmnn	16.78005799079875
1p9n	16	pmnn	1p9n_16_pmnn	14.417724075859308
1p9n	17	pmnn	1p9n_17_pmnn	11.609619194709817
1p9n	18	pmnn	1p9n_18_pmnn	9.084482572640434
1p9n	19	pmnn	1p9n_19_pmnn	16.346426812444896
1p9n	20	pmnn	1p9n_20_pmnn	13.998872157175828
1p9n	21	pmnn	1p9n_21_pmnn	6.42489
1p9n	22	pmnn	1p9n_22_pmnn	12.27449334845259
1p9n	23	pmnn	1p9n_23_pmnn	8.488275144254512
1p9n	24	pmnn	1p9n_24_pmnn	16.150840320230056
1p9n	25	pmnn	1p9n_25_pmnn	14.918186773385145
1p9n	26	pmnn	1p9n_26_pmnn	13.37434297571252
1p9n	27	pmnn	1p9n_27_pmnn	10.46065140057122
1p9n	28	pmnn	1p9n_28_pmnn	12.975229843118324
1p9n	29	pmnn	1p9n_29_pmnn	14.044905929794549
1p9n	30	pmnn	1p9n_30_pmnn	6.011951426047236
1p9n	31	pmnn	1p9n_31_pmnn	7.726119304084223
1p9n	32	pmnn	1p9n_32_pmnn	15.31880546745153
1p9n	33	pmnn	1p9n_33_pmnn	12.116646697368337
1p9n	34	pmnn	1p9n_34_pmnn	18.09488012744237
1p9n	35	pmnn	1p9n_35_pmnn	12.476435813814962
1p9n	36	pmnn	1p9n_36_pmnn	15.990652839900829
1p9n	37	pmnn	1p9n_37_pmnn	10.68593618433318
1p9n	38	pmnn	1p9n_38_pmnn	17.147533862472912
1p9n	39	pmnn	1p9n_39_pmnn	16.585793981950903
1p9n	40	pmnn	1p9n_40_pmnn	14.502368057783018
1p9n	41	pmnn	1p9n_41_pmnn	7.4884
1p9n	42	pmnn	1p9n_42_pmnn	6.046725333396839
1p9n	43	pmnn	1p9n_43_pmnn	14.686503306412842
1p9n	44	pmnn	1p9n_44_pmnn	8.541502802725853
1p9n	45	pmnn	1p9n_45_pmnn	13.4053
1p9n	46	pmnn	1p9n_46_pmnn	8.49654
1p9n	47	pmnn	1p9n_47_pmnn	13.018236154412916
1p9n	48	pmnn	1p9n_48_pmnn	11.89459006146635
1p9n	49	pmnn	1p9n_49_pmnn	2.6333873780420194
1s7m	0	pmnn	1s7m_0_pmnn	2.39458
1s7m	1	pmnn	1s7m_1_pmnn	3.3978816838493606
1s7m	2	pmnn	1s7m_2_pmnn	3.4508852855491443
1s7m	3	pmnn	1s7m_3_pmnn	1.304257585556153
1s7m	4	pmnn	1s7m_4_pmnn	1.455130159027378
1s7m	5	pmnn	1s7m_5_pmnn	3.49454
1s7m	6	pmnn	1s7m_6_pmnn	1.9554328754487884
1s7m	7	pmnn	1s7m_7_pmnn	4.819393549961398
1s7m	8	pmnn	1s7m_8_pmnn	6.445083659019208
1s7m	9	pmnn	1s7m_9_pmnn	1.4440855260352845
1s7m	10	pmnn	1s7m_10_pmnn	3.5568871703314207
1s7m	11	pmnn	1s7m_11_pmnn	4.100743068920875
1s7m	12	pmnn	1s7m_12_pmnn	2.451164732799427
1s7m	13	pmnn	1s7m_13_pmnn	3.462306947721764
1s7m	14	pmnn	1s7m_14_pmnn	1.5175
1s7m	15	pmnn	1s7m_15_pmnn	4.591337439797252
1s7m	16	pmnn	1s7m_16_pmnn	3.779260862058482
1s7m	17	pmnn	1s7m_17_pmnn	3.4339984647222304
1s7m	18	pmnn	1s7m_18_pmnn	1.4659164250523624
1s7m	19	pmnn	1s7m_19_pmnn	2.1099833585048016
1s7m	20	pmnn	1s7m_20_pmnn	1.6196415343454198
1s7m	21	pmnn	1s7m_21_pmnn	3.072444773009948
1s7m	22	pmnn	1s7m_22_pmnn	4.267178159379162
1s7m	23	pmnn	1s7m_23_pmnn	1.3560339549041636
1s7m	24	pmnn	1s7m_24_pmnn	3.427315623905137
1s7m	25	pmnn	1s7m_25_pmnn	2.1589935256001724
1s7m	26	pmnn	1s7m_26_pmnn	4.503011694766882
1s7m	27	pmnn	1s7m_27_pmnn	3.6086621733613136
1s7m	28	pmnn	1s7m_28_pmnn	1.6422871376787618
1s7m	29	pmnn	1s7m_29_pmnn	3.3743318370658346
1s7m	30	pmnn	1s7m_30_pmnn	1.773343006302962
1s7m	31	pmnn	1s7m_31_pmnn	1.6416015728739537
1s7m	32	pmnn	1s7m_32_pmnn	1.3494065569835776
1s7m	33	pmnn	1s7m_33_pmnn	1.6106277436529577
1s7m	34	pmnn	1s7m_34_pmnn	1.4369486586670084
1s7m	35	pmnn	1s7m_35_pmnn	1.6298790928149158
1s7m	36	pmnn	1s7m_36_pmnn	5.220926449331341
1s7m	37	pmnn	1s7m_37_pmnn	2.99216
1s7m	38	pmnn	1s7m_38_pmnn	1.445156474878752
1s7m	39	pmnn	1s7m_39_pmnn	4.542041949711276
1s7m	40	pmnn	1s7m_40_pmnn	3.161250586958663
1s7m	41	pmnn	1s7m_41_pmnn	3.300901811579405
1s7m	42	pmnn	1s7m_42_pmnn	3.5451105913524663
1s7m	43	pmnn	1s7m_43_pmnn	2.905990659331741
1s7m	44	pmnn	1s7m_44_pmnn	1.6414379674734343
1s7m	45	pmnn	1s7m_45_pmnn	3.1926087970163417
1s7m	46	pmnn	1s7m_46_pmnn	3.1916936220394145
1s7m	47	pmnn	1s7m_47_pmnn	1.7152875530189176
1s7m	48	pmnn	1s7m_48_pmnn	1.9048220358167376
1s7m	49	pmnn	1s7m_49_pmnn	3.649706190791945
2e45	0	pmnn	2e45_0_pmnn	0.9221734932006932
2e45	1	pmnn	2e45_1_pmnn	0.970057
2e45	2	pmnn	2e45_2_pmnn	0.8874762864223944
2e45	3	pmnn	2e45_3_pmnn	0.8402620544741402
2e45	4	pmnn	2e45_4_pmnn	0.8225156968530701
2e45	5	pmnn	2e45_5_pmnn	0.8315095840979275
2e45	6	pmnn	2e45_6_pmnn	5.662150926024296
2e45	7	pmnn	2e45_7_pmnn	1.6152263785757388
2e45	8	pmnn	2e45_8_pmnn	0.8861371002925551
2e45	9	pmnn	2e45_9_pmnn	1.0707826541186207
2e45	10	pmnn	2e45_10_pmnn	0.9728123476486544
2e45	11	pmnn	2e45_11_pmnn	1.0273561759117802
2e45	12	pmnn	2e45_12_pmnn	0.8278018925053389
2e45	13	pmnn	2e45_13_pmnn	0.9112928852431192
2e45	14	pmnn	2e45_14_pmnn	0.8777588125784678
2e45	15	pmnn	2e45_15_pmnn	8.173627473463773
2e45	16	pmnn	2e45_16_pmnn	0.8332764619964589
2e45	17	pmnn	2e45_17_pmnn	1.1269243386295615
2e45	18	pmnn	2e45_18_pmnn	0.999232
2e45	19	pmnn	2e45_19_pmnn	0.9550172235718916
2e45	20	pmnn	2e45_20_pmnn	0.9562628246248492
2e45	21	pmnn	2e45_21_pmnn	0.7863532729436554
2e45	22	pmnn	2e45_22_pmnn	0.6837688264497956
2e45	23	pmnn	2e45_23_pmnn	0.8428283301457706
2e45	24	pmnn	2e45_24_pmnn	0.7486196752768148
2e45	25	pmnn	2e45_25_pmnn	0.7839340278747444
2e45	26	pmnn	2e45_26_pmnn	0.8354630222313895
2e45	27	pmnn	2e45_27_pmnn	1.0479387823349635
2e45	28	pmnn	2e45_28_pmnn	0.991736
2e45	29	pmnn	2e45_29_pmnn	0.8819489785666651
2e45	30	pmnn	2e45_30_pmnn	0.882859
2e45	31	pmnn	2e45_31_pmnn	1.058711157582116
2e45	32	pmnn	2e45_32_pmnn	6.930981165396536
2e45	33	pmnn	2e45_33_pmnn	0.7914894409020186
2e45	34	pmnn	2e45_34_pmnn	0.7240776382922197
2e45	35	pmnn	2e45_35_pmnn	0.9904350415696268
2e45	36	pmnn	2e45_36_pmnn	1.2086509056596622
2e45	37	pmnn	2e45_37_pmnn	16.109357538576965
2e45	38	pmnn	2e45_38_pmnn	1.2334869330956435
2e45	39	pmnn	2e45_39_pmnn	0.983274
2e45	40	pmnn	2e45_40_pmnn	1.6591375775966242
2e45	41	pmnn	2e45_41_pmnn	0.7999652025698931
2e45	42	pmnn	2e45_42_pmnn	0.9462822926590186
2e45	43	pmnn	2e45_43_pmnn	3.561680330654106
2e45	44	pmnn	2e45_44_pmnn	0.905139
2e45	45	pmnn	2e45_45_pmnn	0.7272644005386417
2e45	46	pmnn	2e45_46_pmnn	0.7405082438451593
2e45	47	pmnn	2e45_47_pmnn	8.510366572066047
[truncated: 1,202 more rows]

## Sheet: FigS1g
protein	Position sec	Deisgn method	Name	GDT_TS
[truncated: 11,500 more rows]

[truncated: 5 more sheets: FigS1h, FigS1i, FigS1j, FigS1k, FigS1l]
