# Supplementary material for: Tailored structured peptide design with a key-cutting machine approach
Source: Nat Mach Intell. 2025 Oct 21;7(10):1685–97. doi: 10.1038/s42256-025-01119-2 (PMC12552119; doi:10.1038/s42256-025-01119-2)
Supplement: Supplementary file 9 — Zip containing the pdb files for each target and the corresponding best design. [file 42256_2025_1119_MOESM9_ESM.zip]

Archive with 33 entries (32 files):
- FigS2/
- FigS2/FigS2e_2prt_reference.pdb
- __MACOSX/FigS2/._FigS2e_2prt_reference.pdb
- FigS2/FigS2f_3e7r_designed.pdb
- __MACOSX/FigS2/._FigS2f_3e7r_designed.pdb
- FigS2/FigS2h_4gzn_designed.pdb
- __MACOSX/FigS2/._FigS2h_4gzn_designed.pdb
- FigS2/FigS2a_1aay_reference.pdb
- __MACOSX/FigS2/._FigS2a_1aay_reference.pdb
- FigS2/FigS2b_1f2i_reference.pdb
- __MACOSX/FigS2/._FigS2b_1f2i_reference.pdb
- FigS2/FigS2e_2prt_designed.pdb
- __MACOSX/FigS2/._FigS2e_2prt_designed.pdb
- FigS2/FigS2g_3vdu_designed.pdb
- __MACOSX/FigS2/._FigS2g_3vdu_designed.pdb
- FigS2/FigS2d_2i13_reference.pdb
- __MACOSX/FigS2/._FigS2d_2i13_reference.pdb
- FigS2/FigS2d_2i13_designed.pdb
- __MACOSX/FigS2/._FigS2d_2i13_designed.pdb
- FigS2/FigS2b_1f2i_designed.pdb
- __MACOSX/FigS2/._FigS2b_1f2i_designed.pdb
- FigS2/FigS2g_3vdu_reference.pdb
- __MACOSX/FigS2/._FigS2g_3vdu_reference.pdb
- FigS2/FigS2c_1llm_designed.pdb
- __MACOSX/FigS2/._FigS2c_1llm_designed.pdb
- FigS2/FigS2f_3e7r_reference.pdb
- __MACOSX/FigS2/._FigS2f_3e7r_reference.pdb
- FigS2/FigS2c_1llm_reference.pdb
- __MACOSX/FigS2/._FigS2c_1llm_reference.pdb
- FigS2/FigS2h_4gzn_reference.pdb
- __MACOSX/FigS2/._FigS2h_4gzn_reference.pdb
- FigS2/FigS2a_1aay_designed.pdb
- __MACOSX/FigS2/._FigS2a_1aay_designed.pdb
