# Supplementary material for: Tailored structured peptide design with a key-cutting machine approach
Source: Nat Mach Intell. 2025 Oct 21;7(10):1685–97. doi: 10.1038/s42256-025-01119-2 (PMC12552119; doi:10.1038/s42256-025-01119-2)
Supplement: Supplementary file 9 — Zip containing the pdb files for each target and the corresponding best design. [file 42256_2025_1119_MOESM9_ESM.zip › FigS2/FigS2e_2prt_reference.pdb]

ATOM   1038  N   VAL A   1      -8.189  35.967  68.173  1.00 81.10           N  
ATOM   1039  CA  VAL A   1      -6.831  35.607  68.564  1.00 81.10           C  
ATOM   1040  C   VAL A   1      -6.690  34.251  69.263  1.00 81.10           C  
ATOM   1041  O   VAL A   1      -7.499  33.889  70.120  1.00 81.10           O  
ATOM   1042  CB  VAL A   1      -6.233  36.670  69.505  1.00 86.01           C  
ATOM   1043  CG1 VAL A   1      -4.713  36.544  69.530  1.00 86.01           C  
ATOM   1044  CG2 VAL A   1      -6.680  38.055  69.077  1.00 86.01           C  
ATOM   1045  N   LYS A   2      -5.653  33.511  68.883  1.00 68.71           N  
ATOM   1046  CA  LYS A   2      -5.343  32.218  69.485  1.00 68.71           C  
ATOM   1047  C   LYS A   2      -3.871  32.273  69.878  1.00 68.71           C  
ATOM   1048  O   LYS A   2      -3.024  31.569  69.326  1.00 68.71           O  
ATOM   1049  CB  LYS A   2      -5.572  31.072  68.502  1.00 73.88           C  
ATOM   1050  CG  LYS A   2      -6.819  30.239  68.770  1.00 73.88           C  
ATOM   1051  CD  LYS A   2      -8.062  31.102  68.689  1.00 73.88           C  
ATOM   1052  CE  LYS A   2      -9.315  30.281  68.436  1.00 73.88           C  
ATOM   1053  NZ  LYS A   2      -9.315  29.676  67.078  1.00 73.88           N  
ATOM   1054  N   PRO A   3      -3.552  33.126  70.853  1.00 73.82           N  
ATOM   1055  CA  PRO A   3      -2.197  33.329  71.366  1.00 73.82           C  
ATOM   1056  C   PRO A   3      -1.343  32.111  71.647  1.00 73.82           C  
ATOM   1057  O   PRO A   3      -0.129  32.216  71.652  1.00 73.82           O  
ATOM   1058  CB  PRO A   3      -2.422  34.162  72.628  1.00 70.13           C  
ATOM   1059  CG  PRO A   3      -3.866  33.890  73.002  1.00 70.13           C  
ATOM   1060  CD  PRO A   3      -4.531  33.872  71.662  1.00 70.13           C  
ATOM   1061  N   PHE A   4      -1.944  30.954  71.875  1.00 80.10           N  
ATOM   1062  CA  PHE A   4      -1.126  29.789  72.195  1.00 80.10           C  
ATOM   1063  C   PHE A   4      -1.175  28.680  71.164  1.00 80.10           C  
ATOM   1064  O   PHE A   4      -2.218  28.419  70.570  1.00 80.10           O  
ATOM   1065  CB  PHE A   4      -1.518  29.262  73.566  1.00 86.38           C  
ATOM   1066  CG  PHE A   4      -1.864  30.348  74.539  1.00 86.38           C  
ATOM   1067  CD1 PHE A   4      -3.137  30.913  74.544  1.00 86.38           C  
ATOM   1068  CD2 PHE A   4      -0.914  30.833  75.420  1.00 86.38           C  
ATOM   1069  CE1 PHE A   4      -3.456  31.942  75.413  1.00 86.38           C  
ATOM   1070  CE2 PHE A   4      -1.224  31.862  76.291  1.00 86.38           C  
ATOM   1071  CZ  PHE A   4      -2.499  32.418  76.286  1.00 86.38           C  
ATOM   1072  N   GLN A   5      -0.034  28.022  70.972  1.00 66.07           N  
ATOM   1073  CA  GLN A   5       0.085  26.970  69.974  1.00 66.07           C  
ATOM   1074  C   GLN A   5       0.624  25.654  70.497  1.00 66.07           C  
ATOM   1075  O   GLN A   5       1.485  25.624  71.378  1.00 66.07           O  
ATOM   1076  CB  GLN A   5       0.964  27.477  68.837  1.00 88.03           C  
ATOM   1077  CG  GLN A   5       1.139  26.538  67.677  1.00 88.03           C  
ATOM   1078  CD  GLN A   5       1.511  27.292  66.418  1.00 88.03           C  
ATOM   1079  OE1 GLN A   5       0.673  27.963  65.811  1.00 88.03           O  
ATOM   1080  NE2 GLN A   5       2.778  27.204  66.029  1.00 88.03           N  
ATOM   1081  N   CYS A   6       0.109  24.565  69.936  1.00 64.01           N  
ATOM   1082  CA  CYS A   6       0.526  23.237  70.342  1.00 64.01           C  
ATOM   1083  C   CYS A   6       1.804  22.856  69.613  1.00 64.01           C  
ATOM   1084  O   CYS A   6       1.839  22.807  68.376  1.00 64.01           O  
ATOM   1085  CB  CYS A   6      -0.573  22.217  70.035  1.00 63.45           C  
ATOM   1086  SG  CYS A   6      -0.262  20.527  70.673  1.00 63.45           S  
ATOM   1087  N   LYS A   7       2.853  22.596  70.391  1.00 85.66           N  
ATOM   1088  CA  LYS A   7       4.139  22.206  69.845  1.00 85.66           C  
ATOM   1089  C   LYS A   7       3.998  21.002  68.926  1.00 85.66           C  
ATOM   1090  O   LYS A   7       4.794  20.835  68.012  1.00 85.66           O  
ATOM   1091  CB  LYS A   7       5.119  21.875  70.970  0.50 64.08           C  
ATOM   1092  CG  LYS A   7       5.915  23.059  71.483  0.50 64.08           C  
ATOM   1093  CD  LYS A   7       5.032  24.254  71.783  0.50 64.08           C  
ATOM   1094  CE  LYS A   7       5.703  25.225  72.758  1.00 64.08           C  
ATOM   1095  NZ  LYS A   7       7.052  25.705  72.328  1.00 64.08           N  
ATOM   1096  N   THR A   8       2.986  20.167  69.150  1.00 69.05           N  
ATOM   1097  CA  THR A   8       2.804  18.983  68.314  1.00 69.05           C  
ATOM   1098  C   THR A   8       1.810  19.130  67.174  1.00 69.05           C  
ATOM   1099  O   THR A   8       2.185  19.046  66.015  1.00 69.05           O  
ATOM   1100  CB  THR A   8       2.384  17.772  69.137  0.50 48.02           C  
ATOM   1101  OG1 THR A   8       3.347  17.544  70.170  1.00 48.02           O  
ATOM   1102  CG2 THR A   8       2.308  16.543  68.252  0.50 48.02           C  
ATOM   1103  N   CYS A   9       0.538  19.325  67.483  1.00 91.17           N  
ATOM   1104  CA  CYS A   9      -0.445  19.466  66.419  1.00 91.17           C  
ATOM   1105  C   CYS A   9      -0.342  20.834  65.745  1.00 91.17           C  
ATOM   1106  O   CYS A   9      -1.040  21.095  64.764  1.00 91.17           O  
ATOM   1107  CB  CYS A   9      -1.865  19.249  66.961  1.00 60.00           C  
ATOM   1108  SG  CYS A   9      -2.359  20.383  68.290  1.00 60.00           S  
ATOM   1109  N   GLN A  10       0.529  21.701  66.261  1.00 73.68           N  
ATOM   1110  CA  GLN A  10       0.693  23.035  65.687  1.00 73.68           C  
ATOM   1111  C   GLN A  10      -0.624  23.796  65.737  1.00 73.68           C  
ATOM   1112  O   GLN A  10      -0.789  24.808  65.052  1.00 73.68           O  
ATOM   1113  CB  GLN A  10       1.134  22.940  64.222  1.00105.36           C  
ATOM   1114  CG  GLN A  10       2.600  23.236  63.948  1.00105.36           C  
ATOM   1115  CD  GLN A  10       3.540  22.280  64.653  1.00105.36           C  
ATOM   1116  OE1 GLN A  10       3.969  22.534  65.781  1.00105.36           O  
ATOM   1117  NE2 GLN A  10       3.857  21.164  63.995  1.00105.36           N  
ATOM   1118  N   ARG A  11      -1.563  23.300  66.538  1.00 62.13           N  
ATOM   1119  CA  ARG A  11      -2.883  23.916  66.661  1.00 62.13           C  
ATOM   1120  C   ARG A  11      -2.885  25.030  67.697  1.00 62.13           C  
ATOM   1121  O   ARG A  11      -2.299  24.887  68.770  1.00 62.13           O  
ATOM   1122  CB  ARG A  11      -3.908  22.851  67.037  1.00 64.37           C  
ATOM   1123  CG  ARG A  11      -5.287  23.393  67.367  1.00 64.37           C  
ATOM   1124  CD  ARG A  11      -6.203  22.287  67.880  1.00 64.37           C  
ATOM   1125  NE  ARG A  11      -7.559  22.772  68.097  1.00 64.37           N  
ATOM   1126  CZ  ARG A  11      -8.647  22.057  67.835  1.00 64.37           C  
ATOM   1127  NH1 ARG A  11      -8.524  20.827  67.349  1.00 64.37           N  
ATOM   1128  NH2 ARG A  11      -9.852  22.577  68.037  1.00 64.37           N  
ATOM   1129  N   LYS A  12      -3.559  26.130  67.374  1.00 78.56           N  
ATOM   1130  CA  LYS A  12      -3.616  27.285  68.264  1.00 78.56           C  
ATOM   1131  C   LYS A  12      -4.865  27.357  69.153  1.00 78.56           C  
ATOM   1132  O   LYS A  12      -5.970  27.009  68.733  1.00 78.56           O  
ATOM   1133  CB  LYS A  12      -3.469  28.569  67.434  1.00 97.50           C  
ATOM   1134  CG  LYS A  12      -2.086  28.729  66.787  1.00 97.50           C  
ATOM   1135  CD  LYS A  12      -2.036  29.834  65.722  1.00 97.50           C  
ATOM   1136  CE  LYS A  12      -2.826  29.454  64.463  1.00 97.50           C  
ATOM   1137  NZ  LYS A  12      -2.705  30.465  63.370  1.00 97.50           N  
ATOM   1138  N   PHE A  13      -4.674  27.821  70.385  1.00 62.27           N  
ATOM   1139  CA  PHE A  13      -5.757  27.929  71.348  1.00 62.27           C  
ATOM   1140  C   PHE A  13      -5.878  29.306  71.969  1.00 62.27           C  
ATOM   1141  O   PHE A  13      -4.892  30.021  72.106  1.00 62.27           O  
ATOM   1142  CB  PHE A  13      -5.557  26.906  72.458  1.00 76.15           C  
ATOM   1143  CG  PHE A  13      -5.597  25.498  71.979  1.00 76.15           C  
ATOM   1144  CD1 PHE A  13      -6.739  24.995  71.361  1.00 76.15           C  
ATOM   1145  CD2 PHE A  13      -4.490  24.677  72.114  1.00 76.15           C  
ATOM   1146  CE1 PHE A  13      -6.776  23.694  70.881  1.00 76.15           C  
ATOM   1147  CE2 PHE A  13      -4.515  23.375  71.637  1.00 76.15           C  
ATOM   1148  CZ  PHE A  13      -5.659  22.879  71.018  1.00 76.15           C  
ATOM   1149  N   SER A  14      -7.096  29.658  72.369  1.00 76.99           N  
ATOM   1150  CA  SER A  14      -7.365  30.949  72.986  1.00 76.99           C  
ATOM   1151  C   SER A  14      -6.802  31.030  74.400  1.00 76.99           C  
ATOM   1152  O   SER A  14      -6.523  32.116  74.891  1.00 76.99           O  
ATOM   1153  CB  SER A  14      -8.871  31.209  73.041  1.00 71.89           C  
ATOM   1154  OG  SER A  14      -9.479  30.428  74.058  1.00 71.89           O  
ATOM   1155  N   ARG A  15      -6.628  29.886  75.053  1.00 59.24           N  
ATOM   1156  CA  ARG A  15      -6.121  29.878  76.424  1.00 59.24           C  
ATOM   1157  C   ARG A  15      -5.017  28.869  76.709  1.00 59.24           C  
ATOM   1158  O   ARG A  15      -4.987  27.780  76.146  1.00 59.24           O  
ATOM   1159  CB  ARG A  15      -7.289  29.662  77.385  1.00 66.86           C  
ATOM   1160  CG  ARG A  15      -8.230  30.841  77.408  1.00 66.86           C  
ATOM   1161  CD  ARG A  15      -9.584  30.534  78.005  1.00 66.86           C  
ATOM   1162  NE  ARG A  15      -9.513  29.973  79.348  1.00 66.86           N  
ATOM   1163  CZ  ARG A  15     -10.566  29.866  80.155  1.00 66.86           C  
ATOM   1164  NH1 ARG A  15     -11.765  30.286  79.756  1.00 66.86           N  
ATOM   1165  NH2 ARG A  15     -10.424  29.336  81.361  1.00 66.86           N  
ATOM   1166  N   SER A  16      -4.108  29.243  77.599  1.00 53.42           N  
ATOM   1167  CA  SER A  16      -2.992  28.381  77.953  1.00 53.42           C  
ATOM   1168  C   SER A  16      -3.449  27.173  78.746  1.00 53.42           C  
ATOM   1169  O   SER A  16      -2.976  26.062  78.521  1.00 53.42           O  
ATOM   1170  CB  SER A  16      -1.963  29.155  78.775  1.00 90.39           C  
ATOM   1171  OG  SER A  16      -2.459  29.447  80.068  1.00 90.39           O  
ATOM   1172  N   ASP A  17      -4.356  27.396  79.691  1.00 70.05           N  
ATOM   1173  CA  ASP A  17      -4.885  26.314  80.514  1.00 70.05           C  
ATOM   1174  C   ASP A  17      -5.509  25.248  79.605  1.00 70.05           C  
ATOM   1175  O   ASP A  17      -5.332  24.048  79.820  1.00 70.05           O  
ATOM   1176  CB  ASP A  17      -5.904  26.872  81.531  1.00 62.87           C  
ATOM   1177  CG  ASP A  17      -6.982  27.761  80.888  1.00 62.87           C  
ATOM   1178  OD1 ASP A  17      -6.797  28.246  79.750  1.00 62.87           O  
ATOM   1179  OD2 ASP A  17      -8.021  27.992  81.540  1.00 62.87           O  
ATOM   1180  N   HIS A  18      -6.215  25.689  78.570  1.00 53.76           N  
ATOM   1181  CA  HIS A  18      -6.824  24.762  77.637  1.00 53.76           C  
ATOM   1182  C   HIS A  18      -5.718  24.029  76.879  1.00 53.76           C  
ATOM   1183  O   HIS A  18      -5.681  22.798  76.842  1.00 53.76           O  
ATOM   1184  CB  HIS A  18      -7.778  25.514  76.703  1.00 50.66           C  
ATOM   1185  CG  HIS A  18      -9.034  25.974  77.389  1.00 50.66           C  
ATOM   1186  ND1 HIS A  18      -9.412  25.510  78.635  1.00 50.66           N  
ATOM   1187  CD2 HIS A  18     -10.008  26.835  76.999  1.00 50.66           C  
ATOM   1188  CE1 HIS A  18     -10.560  26.066  78.979  1.00 50.66           C  
ATOM   1189  NE2 HIS A  18     -10.943  26.873  78.006  1.00 50.66           N  
ATOM   1190  N   LEU A  19      -4.802  24.775  76.284  1.00 56.28           N  
ATOM   1191  CA  LEU A  19      -3.694  24.140  75.590  1.00 56.28           C  
ATOM   1192  C   LEU A  19      -3.074  23.131  76.568  1.00 56.28           C  
ATOM   1193  O   LEU A  19      -2.896  21.960  76.250  1.00 56.28           O  
ATOM   1194  CB  LEU A  19      -2.646  25.194  75.198  1.00 77.44           C  
ATOM   1195  CG  LEU A  19      -1.367  24.830  74.425  1.00 77.44           C  
ATOM   1196  CD1 LEU A  19      -0.573  26.097  74.192  1.00 77.44           C  
ATOM   1197  CD2 LEU A  19      -0.521  23.827  75.184  1.00 77.44           C  
ATOM   1198  N   LYS A  20      -2.763  23.599  77.769  1.00 40.19           N  
ATOM   1199  CA  LYS A  20      -2.143  22.755  78.779  1.00 40.19           C  
ATOM   1200  C   LYS A  20      -2.799  21.381  78.828  1.00 40.19           C  
ATOM   1201  O   LYS A  20      -2.125  20.351  78.911  1.00 40.19           O  
ATOM   1202  CB  LYS A  20      -2.220  23.441  80.144  1.00 58.66           C  
ATOM   1203  CG  LYS A  20      -1.103  23.064  81.109  1.00 58.66           C  
ATOM   1204  CD  LYS A  20      -1.487  21.918  82.028  1.00 58.66           C  
ATOM   1205  CE  LYS A  20      -0.462  21.742  83.168  1.00 58.66           C  
ATOM   1206  NZ  LYS A  20      -0.137  22.994  83.947  1.00 58.66           N  
ATOM   1207  N   THR A  21      -4.122  21.381  78.766  1.00 66.16           N  
ATOM   1208  CA  THR A  21      -4.896  20.152  78.796  1.00 66.16           C  
ATOM   1209  C   THR A  21      -4.673  19.364  77.527  1.00 66.16           C  
ATOM   1210  O   THR A  21      -4.208  18.223  77.544  1.00 66.16           O  
ATOM   1211  CB  THR A  21      -6.361  20.457  78.869  1.00 62.02           C  
ATOM   1212  OG1 THR A  21      -6.627  21.152  80.088  1.00 62.02           O  
ATOM   1213  CG2 THR A  21      -7.173  19.167  78.774  1.00 62.02           C  
ATOM   1214  N   HIS A  22      -5.054  19.992  76.426  1.00 49.28           N  
ATOM   1215  CA  HIS A  22      -4.903  19.419  75.104  1.00 49.28           C  
ATOM   1216  C   HIS A  22      -3.543  18.729  74.939  1.00 49.28           C  
ATOM   1217  O   HIS A  22      -3.404  17.746  74.222  1.00 49.28           O  
ATOM   1218  CB  HIS A  22      -5.043  20.533  74.083  1.00 81.65           C  
ATOM   1219  CG  HIS A  22      -4.567  20.156  72.724  1.00 81.65           C  
ATOM   1220  ND1 HIS A  22      -5.258  19.287  71.912  1.00 81.65           N  
ATOM   1221  CD2 HIS A  22      -3.456  20.513  72.042  1.00 81.65           C  
ATOM   1222  CE1 HIS A  22      -4.593  19.128  70.782  1.00 81.65           C  
ATOM   1223  NE2 HIS A  22      -3.496  19.861  70.836  1.00 81.65           N  
ATOM   1224  N   THR A  23      -2.537  19.263  75.605  1.00 63.26           N  
ATOM   1225  CA  THR A  23      -1.213  18.691  75.528  1.00 63.26           C  
ATOM   1226  C   THR A  23      -1.259  17.238  75.978  1.00 63.26           C  
ATOM   1227  O   THR A  23      -0.438  16.425  75.558  1.00 63.26           O  
ATOM   1228  CB  THR A  23      -0.239  19.500  76.405  1.00 75.52           C  
ATOM   1229  OG1 THR A  23      -0.025  20.778  75.790  1.00 75.52           O  
ATOM   1230  CG2 THR A  23       1.094  18.774  76.578  1.00 75.52           C  
ATOM   1231  N   ARG A  24      -2.231  16.911  76.823  1.00 54.87           N  
ATOM   1232  CA  ARG A  24      -2.369  15.549  77.326  1.00 54.87           C  
ATOM   1233  C   ARG A  24      -2.990  14.663  76.266  1.00 54.87           C  
ATOM   1234  O   ARG A  24      -2.955  13.434  76.363  1.00 54.87           O  
ATOM   1235  CB  ARG A  24      -3.204  15.543  78.598  1.00 84.85           C  
ATOM   1236  CG  ARG A  24      -2.676  16.537  79.568  1.00 84.85           C  
ATOM   1237  CD  ARG A  24      -3.229  16.383  80.941  1.00 84.85           C  
ATOM   1238  NE  ARG A  24      -2.688  17.454  81.770  1.00 84.85           N  
ATOM   1239  CZ  ARG A  24      -2.915  17.594  83.070  1.00 84.85           C  
ATOM   1240  NH1 ARG A  24      -3.683  16.722  83.711  1.00 84.85           N  
ATOM   1241  NH2 ARG A  24      -2.372  18.613  83.724  1.00 84.85           N  
ATOM   1242  N   THR A  25      -3.562  15.300  75.252  1.00 59.45           N  
ATOM   1243  CA  THR A  25      -4.153  14.570  74.153  1.00 59.45           C  
ATOM   1244  C   THR A  25      -3.036  13.701  73.611  1.00 59.45           C  
ATOM   1245  O   THR A  25      -3.266  12.569  73.204  1.00 59.45           O  
ATOM   1246  CB  THR A  25      -4.649  15.526  73.069  1.00 69.08           C  
ATOM   1247  OG1 THR A  25      -5.908  16.062  73.475  1.00 69.08           O  
ATOM   1248  CG2 THR A  25      -4.806  14.823  71.730  1.00 69.08           C  
ATOM   1249  N   HIS A  26      -1.818  14.233  73.626  1.00 64.45           N  
ATOM   1250  CA  HIS A  26      -0.662  13.491  73.149  1.00 64.45           C  
ATOM   1251  C   HIS A  26       0.027  12.774  74.305  1.00 64.45           C  
ATOM   1252  O   HIS A  26       0.180  11.559  74.272  1.00 64.45           O  
ATOM   1253  CB  HIS A  26       0.332  14.427  72.476  1.00 65.64           C  
ATOM   1254  CG  HIS A  26      -0.293  15.355  71.488  1.00 65.64           C  
ATOM   1255  ND1 HIS A  26      -1.130  14.917  70.483  1.00 65.64           N  
ATOM   1256  CD2 HIS A  26      -0.198  16.698  71.342  1.00 65.64           C  
ATOM   1257  CE1 HIS A  26      -1.524  15.951  69.760  1.00 65.64           C  
ATOM   1258  NE2 HIS A  26      -0.972  17.042  70.261  1.00 65.64           N  
ATOM   1259  N   THR A  27       0.433  13.512  75.335  1.00 62.02           N  
ATOM   1260  CA  THR A  27       1.121  12.878  76.452  1.00 62.02           C  
ATOM   1261  C   THR A  27       0.378  11.622  76.884  1.00 62.02           C  
ATOM   1262  O   THR A  27       0.995  10.608  77.208  1.00 62.02           O  
ATOM   1263  CB  THR A  27       1.265  13.819  77.682  1.00 94.99           C  
ATOM   1264  OG1 THR A  27       0.017  13.906  78.381  1.00 94.99           O  
ATOM   1265  CG2 THR A  27       1.692  15.204  77.247  1.00 94.99           C  
ATOM   1266  N   GLY A  28      -0.949  11.682  76.859  1.00 84.53           N  
ATOM   1267  CA  GLY A  28      -1.736  10.540  77.281  1.00 84.53           C  
ATOM   1268  C   GLY A  28      -1.603  10.425  78.784  1.00 84.53           C  
ATOM   1269  O   GLY A  28      -1.413   9.345  79.326  1.00 84.53           O  
TER    1270      GLY A  28                                                      
END                                                                             
