# Supplementary material for: Tailored structured peptide design with a key-cutting machine approach
Source: Nat Mach Intell. 2025 Oct 21;7(10):1685–97. doi: 10.1038/s42256-025-01119-2 (PMC12552119; doi:10.1038/s42256-025-01119-2)
Supplement: Supplementary file 9 — Zip containing the pdb files for each target and the corresponding best design. [file 42256_2025_1119_MOESM9_ESM.zip › FigS2/FigS2f_3e7r_designed.pdb]

PARENT N/A
ATOM      1  N   ASN A   1       1.908  -3.916  -9.427  1.00 64.82           N  
ATOM      2  CA  ASN A   1       1.915  -5.234  -8.801  1.00 64.10           C  
ATOM      3  C   ASN A   1       1.760  -5.135  -7.286  1.00 65.96           C  
ATOM      4  CB  ASN A   1       3.196  -5.990  -9.156  1.00 59.78           C  
ATOM      5  O   ASN A   1       2.231  -4.177  -6.671  1.00 61.57           O  
ATOM      6  CG  ASN A   1       2.949  -7.461  -9.430  1.00 56.69           C  
ATOM      7  ND2 ASN A   1       3.943  -8.133 -10.000  1.00 55.08           N  
ATOM      8  OD1 ASN A   1       1.875  -7.989  -9.132  1.00 56.52           O  
ATOM      9  N   LYS A   2       0.614  -5.798  -6.806  1.00 66.92           N  
ATOM     10  CA  LYS A   2       0.248  -5.712  -5.395  1.00 66.09           C  
ATOM     11  C   LYS A   2       1.482  -5.794  -4.501  1.00 67.84           C  
ATOM     12  CB  LYS A   2      -0.739  -6.822  -5.028  1.00 64.02           C  
ATOM     13  O   LYS A   2       1.597  -5.053  -3.523  1.00 67.23           O  
ATOM     14  CG  LYS A   2      -1.269  -6.732  -3.605  1.00 60.82           C  
ATOM     15  CD  LYS A   2      -2.273  -7.840  -3.312  1.00 58.91           C  
ATOM     16  CE  LYS A   2      -2.759  -7.788  -1.870  1.00 52.67           C  
ATOM     17  NZ  LYS A   2      -3.733  -8.881  -1.573  1.00 45.30           N  
ATOM     18  N   GLU A   3       2.421  -6.750  -4.911  1.00 69.60           N  
ATOM     19  CA  GLU A   3       3.614  -6.898  -4.083  1.00 68.88           C  
ATOM     20  C   GLU A   3       4.419  -5.603  -4.039  1.00 69.89           C  
ATOM     21  CB  GLU A   3       4.488  -8.044  -4.599  1.00 66.48           C  
ATOM     22  O   GLU A   3       4.931  -5.219  -2.985  1.00 68.50           O  
ATOM     23  CG  GLU A   3       3.926  -9.427  -4.305  1.00 61.90           C  
ATOM     24  CD  GLU A   3       4.096 -10.402  -5.459  1.00 59.93           C  
ATOM     25  OE1 GLU A   3       4.752 -10.044  -6.464  1.00 57.88           O  
ATOM     26  OE2 GLU A   3       3.569 -11.532  -5.359  1.00 53.52           O  
ATOM     27  N   HIS A   4       4.560  -5.021  -5.225  1.00 71.31           N  
ATOM     28  CA  HIS A   4       5.285  -3.757  -5.277  1.00 70.64           C  
ATOM     29  C   HIS A   4       4.571  -2.678  -4.470  1.00 71.02           C  
ATOM     30  CB  HIS A   4       5.459  -3.299  -6.727  1.00 68.22           C  
ATOM     31  O   HIS A   4       5.216  -1.872  -3.796  1.00 69.04           O  
ATOM     32  CG  HIS A   4       6.507  -4.060  -7.474  1.00 63.63           C  
ATOM     33  CD2 HIS A   4       6.403  -5.051  -8.391  1.00 59.09           C  
ATOM     34  ND1 HIS A   4       7.856  -3.829  -7.307  1.00 55.39           N  
ATOM     35  CE1 HIS A   4       8.537  -4.647  -8.092  1.00 56.25           C  
ATOM     36  NE2 HIS A   4       7.679  -5.399  -8.760  1.00 53.14           N  
ATOM     37  N   CYS A   5       3.282  -2.674  -4.509  1.00 74.16           N  
ATOM     38  CA  CYS A   5       2.506  -1.696  -3.756  1.00 73.71           C  
ATOM     39  C   CYS A   5       2.672  -1.906  -2.256  1.00 73.97           C  
ATOM     40  CB  CYS A   5       1.027  -1.782  -4.131  1.00 71.71           C  
ATOM     41  O   CYS A   5       2.868  -0.946  -1.508  1.00 71.87           O  
ATOM     42  SG  CYS A   5       0.056  -0.354  -3.601  1.00 71.44           S  
ATOM     43  N   ILE A   6       2.537  -3.137  -1.854  1.00 72.26           N  
ATOM     44  CA  ILE A   6       2.752  -3.469  -0.450  1.00 71.54           C  
ATOM     45  C   ILE A   6       4.139  -3.001  -0.015  1.00 72.47           C  
ATOM     46  CB  ILE A   6       2.594  -4.986  -0.197  1.00 69.93           C  
ATOM     47  O   ILE A   6       4.290  -2.388   1.045  1.00 71.56           O  
ATOM     48  CG1 ILE A   6       1.126  -5.402  -0.344  1.00 63.28           C  
ATOM     49  CG2 ILE A   6       3.134  -5.362   1.185  1.00 64.07           C  
ATOM     50  CD1 ILE A   6       0.903  -6.908  -0.313  1.00 62.25           C  
ATOM     51  N   ARG A   7       5.105  -3.348  -0.804  1.00 71.14           N  
ATOM     52  CA  ARG A   7       6.464  -2.959  -0.442  1.00 70.47           C  
ATOM     53  C   ARG A   7       6.601  -1.441  -0.380  1.00 71.16           C  
ATOM     54  CB  ARG A   7       7.472  -3.535  -1.439  1.00 68.62           C  
ATOM     55  O   ARG A   7       7.248  -0.908   0.524  1.00 70.20           O  
ATOM     56  CG  ARG A   7       7.773  -5.010  -1.228  1.00 64.92           C  
ATOM     57  CD  ARG A   7       8.831  -5.515  -2.199  1.00 62.37           C  
ATOM     58  NE  ARG A   7       8.995  -6.963  -2.112  1.00 55.20           N  
ATOM     59  NH1 ARG A   7      10.569  -7.093  -3.798  1.00 47.92           N  
ATOM     60  NH2 ARG A   7       9.888  -8.993  -2.711  1.00 43.92           N  
ATOM     61  CZ  ARG A   7       9.817  -7.680  -2.874  1.00 57.73           C  
ATOM     62  N   ALA A   8       5.964  -0.795  -1.312  1.00 72.85           N  
ATOM     63  CA  ALA A   8       6.054   0.661  -1.368  1.00 71.82           C  
ATOM     64  C   ALA A   8       5.407   1.298  -0.141  1.00 72.58           C  
ATOM     65  CB  ALA A   8       5.399   1.187  -2.643  1.00 70.51           C  
ATOM     66  O   ALA A   8       5.925   2.276   0.405  1.00 71.01           O  
ATOM     67  N   CYS A   9       4.241   0.778   0.339  1.00 74.37           N  
ATOM     68  CA  CYS A   9       3.548   1.279   1.521  1.00 74.42           C  
ATOM     69  C   CYS A   9       4.389   1.072   2.775  1.00 74.23           C  
ATOM     70  CB  CYS A   9       2.195   0.587   1.683  1.00 71.98           C  
ATOM     71  O   CYS A   9       4.456   1.953   3.634  1.00 72.27           O  
ATOM     72  SG  CYS A   9       0.960   1.110   0.474  1.00 73.02           S  
ATOM     73  N   TYR A  10       4.957  -0.164   2.942  1.00 71.86           N  
ATOM     74  CA  TYR A  10       5.773  -0.432   4.121  1.00 71.41           C  
ATOM     75  C   TYR A  10       6.901   0.586   4.247  1.00 72.01           C  
ATOM     76  CB  TYR A  10       6.353  -1.849   4.064  1.00 69.00           C  
ATOM     77  O   TYR A  10       7.294   0.951   5.357  1.00 70.55           O  
ATOM     78  CG  TYR A  10       5.481  -2.888   4.725  1.00 64.91           C  
ATOM     79  CD1 TYR A  10       5.442  -3.012   6.112  1.00 59.77           C  
ATOM     80  CD2 TYR A  10       4.696  -3.749   3.965  1.00 60.28           C  
ATOM     81  CE1 TYR A  10       4.642  -3.970   6.726  1.00 57.40           C  
ATOM     82  CE2 TYR A  10       3.892  -4.711   4.569  1.00 56.95           C  
ATOM     83  OH  TYR A  10       3.077  -5.763   6.550  1.00 53.89           O  
ATOM     84  CZ  TYR A  10       3.871  -4.813   5.947  1.00 57.03           C  
ATOM     85  N   SER A  11       7.362   0.988   3.060  1.00 67.82           N  
ATOM     86  CA  SER A  11       8.489   1.914   3.086  1.00 66.92           C  
ATOM     87  C   SER A  11       8.064   3.290   3.587  1.00 68.20           C  
ATOM     88  CB  SER A  11       9.112   2.039   1.695  1.00 63.93           C  
ATOM     89  O   SER A  11       8.908   4.122   3.924  1.00 67.05           O  
ATOM     90  OG  SER A  11       8.253   2.752   0.822  1.00 60.71           O  
ATOM     91  N   GLN A  12       6.739   3.493   3.692  1.00 65.55           N  
ATOM     92  CA  GLN A  12       6.256   4.829   4.024  1.00 64.70           C  
ATOM     93  C   GLN A  12       5.866   4.923   5.497  1.00 65.87           C  
ATOM     94  CB  GLN A  12       5.066   5.206   3.141  1.00 61.56           C  
ATOM     95  O   GLN A  12       4.967   4.213   5.952  1.00 64.32           O  
ATOM     96  CG  GLN A  12       5.392   5.242   1.653  1.00 59.35           C  
ATOM     97  CD  GLN A  12       4.277   5.851   0.823  1.00 59.03           C  
ATOM     98  NE2 GLN A  12       4.368   5.699  -0.494  1.00 52.21           N  
ATOM     99  OE1 GLN A  12       3.341   6.451   1.361  1.00 59.92           O  
ATOM    100  N   ASN A  13       6.763   5.015   6.416  1.00 62.94           N  
ATOM    101  CA  ASN A  13       6.628   5.350   7.830  1.00 62.03           C  
ATOM    102  C   ASN A  13       5.186   5.199   8.306  1.00 62.33           C  
ATOM    103  CB  ASN A  13       7.129   6.771   8.095  1.00 57.18           C  
ATOM    104  O   ASN A  13       4.364   6.095   8.104  1.00 59.06           O  
ATOM    105  CG  ASN A  13       8.176   6.826   9.190  1.00 54.71           C  
ATOM    106  ND2 ASN A  13       8.594   8.034   9.550  1.00 51.08           N  
ATOM    107  OD1 ASN A  13       8.606   5.792   9.707  1.00 54.37           O  
ATOM    108  N   GLY A  14       4.845   3.973   8.953  1.00 65.05           N  
ATOM    109  CA  GLY A  14       3.614   3.668   9.666  1.00 63.80           C  
ATOM    110  C   GLY A  14       2.590   2.950   8.808  1.00 64.18           C  
ATOM    111  O   GLY A  14       1.540   2.535   9.303  1.00 62.05           O  
ATOM    112  N   TRP A  15       2.759   2.885   7.536  1.00 63.23           N  
ATOM    113  CA  TRP A  15       1.745   2.215   6.728  1.00 65.79           C  
ATOM    114  C   TRP A  15       2.134   0.765   6.459  1.00 62.17           C  
ATOM    115  CB  TRP A  15       1.538   2.955   5.403  1.00 58.06           C  
ATOM    116  O   TRP A  15       3.312   0.458   6.262  1.00 58.05           O  
ATOM    117  CG  TRP A  15       1.119   4.386   5.564  1.00 54.17           C  
ATOM    118  CD1 TRP A  15       1.931   5.463   5.785  1.00 48.98           C  
ATOM    119  CD2 TRP A  15      -0.218   4.893   5.520  1.00 50.91           C  
ATOM    120  CE2 TRP A  15      -0.142   6.289   5.722  1.00 47.99           C  
ATOM    121  CE3 TRP A  15      -1.475   4.303   5.329  1.00 62.08           C  
ATOM    122  NE1 TRP A  15       1.179   6.611   5.881  1.00 61.60           N  
ATOM    123  CH2 TRP A  15      -2.493   6.502   5.548  1.00 57.42           C  
ATOM    124  CZ2 TRP A  15      -1.276   7.105   5.738  1.00 62.81           C  
ATOM    125  CZ3 TRP A  15      -2.602   5.116   5.345  1.00 52.65           C  
ATOM    126  N   ARG A  16       1.205  -0.177   6.838  1.00 61.15           N  
ATOM    127  CA  ARG A  16       1.501  -1.605   6.908  1.00 59.36           C  
ATOM    128  C   ARG A  16       1.064  -2.318   5.633  1.00 60.62           C  
ATOM    129  CB  ARG A  16       0.818  -2.237   8.123  1.00 55.21           C  
ATOM    130  O   ARG A  16       1.568  -3.397   5.315  1.00 58.21           O  
ATOM    131  CG  ARG A  16       1.536  -1.977   9.438  1.00 51.99           C  
ATOM    132  CD  ARG A  16       1.105  -2.959  10.519  1.00 51.63           C  
ATOM    133  NE  ARG A  16       1.808  -2.719  11.776  1.00 44.10           N  
ATOM    134  NH1 ARG A  16       0.849  -4.500  12.892  1.00 35.88           N  
ATOM    135  NH2 ARG A  16       2.359  -3.148  13.964  1.00 32.22           N  
ATOM    136  CZ  ARG A  16       1.671  -3.456  12.874  1.00 48.07           C  
ATOM    137  N   ALA A  17       0.240  -1.719   4.885  1.00 66.46           N  
ATOM    138  CA  ALA A  17      -0.375  -2.426   3.765  1.00 64.79           C  
ATOM    139  C   ALA A  17      -0.881  -1.447   2.710  1.00 66.09           C  
ATOM    140  CB  ALA A  17      -1.519  -3.310   4.258  1.00 62.60           C  
ATOM    141  O   ALA A  17      -1.182  -0.292   3.019  1.00 63.28           O  
ATOM    142  N   GLY A  18      -0.661  -1.671   1.297  1.00 65.80           N  
ATOM    143  CA  GLY A  18      -1.095  -0.951   0.110  1.00 63.71           C  
ATOM    144  C   GLY A  18      -1.827  -1.829  -0.887  1.00 65.55           C  
ATOM    145  O   GLY A  18      -1.661  -3.051  -0.884  1.00 62.93           O  
ATOM    146  N   THR A  19      -3.017  -1.468  -1.278  1.00 63.45           N  
ATOM    147  CA  THR A  19      -3.794  -2.073  -2.354  1.00 62.19           C  
ATOM    148  C   THR A  19      -3.635  -1.279  -3.648  1.00 63.14           C  
ATOM    149  CB  THR A  19      -5.286  -2.163  -1.984  1.00 59.94           C  
ATOM    150  O   THR A  19      -3.432  -0.064  -3.616  1.00 61.03           O  
ATOM    151  CG2 THR A  19      -5.887  -0.776  -1.780  1.00 55.32           C  
ATOM    152  OG1 THR A  19      -5.995  -2.828  -3.037  1.00 57.91           O  
ATOM    153  N   CYS A  20      -3.153  -1.923  -4.747  1.00 62.61           N  
ATOM    154  CA  CYS A  20      -3.135  -1.441  -6.123  1.00 62.47           C  
ATOM    155  C   CYS A  20      -4.544  -1.396  -6.703  1.00 62.49           C  
ATOM    156  CB  CYS A  20      -2.244  -2.329  -6.991  1.00 59.36           C  
ATOM    157  O   CYS A  20      -5.303  -2.359  -6.577  1.00 60.58           O  
ATOM    158  SG  CYS A  20      -0.480  -2.147  -6.648  1.00 58.38           S  
ATOM    159  N   LYS A  21      -5.064  -0.180  -6.826  1.00 61.16           N  
ATOM    160  CA  LYS A  21      -6.207  -0.036  -7.723  1.00 59.87           C  
ATOM    161  C   LYS A  21      -5.850  -0.470  -9.142  1.00 60.61           C  
ATOM    162  CB  LYS A  21      -6.707   1.409  -7.727  1.00 58.32           C  
ATOM    163  O   LYS A  21      -4.770  -0.150  -9.641  1.00 59.29           O  
ATOM    164  CG  LYS A  21      -7.246   1.882  -6.385  1.00 56.66           C  
ATOM    165  CD  LYS A  21      -8.166   3.086  -6.545  1.00 56.30           C  
ATOM    166  CE  LYS A  21      -8.703   3.562  -5.202  1.00 52.53           C  
ATOM    167  NZ  LYS A  21      -9.657   4.701  -5.359  1.00 46.69           N  
ATOM    168  N   ARG A  22      -6.369  -1.671  -9.544  1.00 57.21           N  
ATOM    169  CA  ARG A  22      -6.227  -2.288 -10.859  1.00 56.59           C  
ATOM    170  C   ARG A  22      -6.315  -1.243 -11.966  1.00 57.17           C  
ATOM    171  CB  ARG A  22      -7.295  -3.363 -11.067  1.00 53.35           C  
ATOM    172  O   ARG A  22      -5.654  -1.368 -12.999  1.00 55.59           O  
ATOM    173  CG  ARG A  22      -6.880  -4.465 -12.029  1.00 51.53           C  
ATOM    174  CD  ARG A  22      -7.945  -5.548 -12.139  1.00 52.58           C  
ATOM    175  NE  ARG A  22      -7.599  -6.543 -13.150  1.00 45.28           N  
ATOM    176  NH1 ARG A  22      -9.432  -7.890 -12.749  1.00 34.32           N  
ATOM    177  NH2 ARG A  22      -7.907  -8.472 -14.358  1.00 29.64           N  
ATOM    178  CZ  ARG A  22      -8.313  -7.633 -13.417  1.00 44.34           C  
ATOM    179  N   HIS A  23      -6.962  -0.127 -11.705  1.00 59.06           N  
ATOM    180  CA  HIS A  23      -7.180   0.919 -12.697  1.00 59.14           C  
ATOM    181  C   HIS A  23      -6.486   2.216 -12.292  1.00 58.59           C  
ATOM    182  CB  HIS A  23      -8.676   1.165 -12.897  1.00 54.26           C  
ATOM    183  O   HIS A  23      -6.924   2.894 -11.360  1.00 55.72           O  
ATOM    184  CG  HIS A  23      -9.368   0.074 -13.651  1.00 52.46           C  
ATOM    185  CD2 HIS A  23     -10.403  -0.727 -13.305  1.00 50.07           C  
ATOM    186  ND1 HIS A  23      -9.001  -0.298 -14.926  1.00 48.49           N  
ATOM    187  CE1 HIS A  23      -9.784  -1.283 -15.333  1.00 45.87           C  
ATOM    188  NE2 HIS A  23     -10.643  -1.563 -14.368  1.00 42.07           N  
ATOM    189  N   GLY A  24      -5.260   2.303 -12.365  1.00 57.92           N  
ATOM    190  CA  GLY A  24      -4.478   3.528 -12.406  1.00 55.49           C  
ATOM    191  C   GLY A  24      -3.054   3.343 -11.915  1.00 57.29           C  
ATOM    192  O   GLY A  24      -2.247   4.273 -11.970  1.00 54.74           O  
ATOM    193  N   HIS A  25      -2.579   2.108 -11.699  1.00 62.57           N  
ATOM    194  CA  HIS A  25      -1.275   1.802 -11.123  1.00 61.56           C  
ATOM    195  C   HIS A  25      -1.030   2.611  -9.853  1.00 62.57           C  
ATOM    196  CB  HIS A  25      -0.164   2.071 -12.139  1.00 58.41           C  
ATOM    197  O   HIS A  25       0.117   2.921  -9.522  1.00 60.45           O  
ATOM    198  CG  HIS A  25      -0.252   1.218 -13.364  1.00 55.57           C  
ATOM    199  CD2 HIS A  25      -0.617   1.518 -14.633  1.00 52.78           C  
ATOM    200  ND1 HIS A  25       0.056  -0.126 -13.359  1.00 52.08           N  
ATOM    201  CE1 HIS A  25      -0.115  -0.615 -14.576  1.00 50.49           C  
ATOM    202  NE2 HIS A  25      -0.524   0.362 -15.367  1.00 45.22           N  
ATOM    203  N   LYS A  26      -2.003   3.199  -9.324  1.00 65.51           N  
ATOM    204  CA  LYS A  26      -1.753   3.938  -8.090  1.00 64.10           C  
ATOM    205  C   LYS A  26      -1.788   3.011  -6.878  1.00 65.07           C  
ATOM    206  CB  LYS A  26      -2.776   5.061  -7.920  1.00 61.52           C  
ATOM    207  O   LYS A  26      -2.656   2.141  -6.780  1.00 62.62           O  
ATOM    208  CG  LYS A  26      -2.645   6.178  -8.944  1.00 58.86           C  
ATOM    209  CD  LYS A  26      -3.602   7.326  -8.647  1.00 57.71           C  
ATOM    210  CE  LYS A  26      -3.512   8.418  -9.703  1.00 52.69           C  
ATOM    211  NZ  LYS A  26      -4.486   9.520  -9.444  1.00 46.88           N  
ATOM    212  N   CYS A  27      -0.569   2.951  -6.296  1.00 70.50           N  
ATOM    213  CA  CYS A  27      -0.474   2.290  -4.999  1.00 70.33           C  
ATOM    214  C   CYS A  27      -1.095   3.148  -3.903  1.00 70.19           C  
ATOM    215  CB  CYS A  27       0.984   1.987  -4.657  1.00 67.79           C  
ATOM    216  O   CYS A  27      -0.748   4.321  -3.755  1.00 67.32           O  
ATOM    217  SG  CYS A  27       1.191   1.009  -3.153  1.00 61.94           S  
ATOM    218  N   VAL A  28      -2.321   2.813  -3.275  1.00 70.43           N  
ATOM    219  CA  VAL A  28      -2.934   3.488  -2.136  1.00 69.75           C  
ATOM    220  C   VAL A  28      -2.571   2.757  -0.846  1.00 70.53           C  
ATOM    221  CB  VAL A  28      -4.469   3.574  -2.287  1.00 68.23           C  
ATOM    222  O   VAL A  28      -2.815   1.555  -0.716  1.00 69.43           O  
ATOM    223  CG1 VAL A  28      -5.097   4.229  -1.057  1.00 63.80           C  
ATOM    224  CG2 VAL A  28      -4.839   4.344  -3.553  1.00 64.28           C  
ATOM    225  N   CYS A  29      -1.828   3.435   0.028  1.00 71.81           N  
ATOM    226  CA  CYS A  29      -1.452   2.917   1.339  1.00 71.71           C  
ATOM    227  C   CYS A  29      -2.583   3.105   2.344  1.00 71.59           C  
ATOM    228  CB  CYS A  29      -0.187   3.607   1.846  1.00 69.46           C  
ATOM    229  O   CYS A  29      -3.279   4.122   2.318  1.00 69.70           O  
ATOM    230  SG  CYS A  29       1.243   3.394   0.763  1.00 68.90           S  
ATOM    231  N   LEU A  30      -2.949   2.109   3.003  1.00 68.22           N  
ATOM    232  CA  LEU A  30      -3.894   2.132   4.114  1.00 67.44           C  
ATOM    233  C   LEU A  30      -3.162   2.071   5.451  1.00 67.14           C  
ATOM    234  CB  LEU A  30      -4.880   0.967   4.004  1.00 65.44           C  
ATOM    235  O   LEU A  30      -2.147   1.383   5.577  1.00 64.87           O  
ATOM    236  CG  LEU A  30      -5.816   0.982   2.795  1.00 62.68           C  
ATOM    237  CD1 LEU A  30      -6.483  -0.379   2.623  1.00 60.04           C  
ATOM    238  CD2 LEU A  30      -6.862   2.082   2.942  1.00 60.45           C  
TER     239      LEU A  30
END
