# Supplementary material for: Tailored structured peptide design with a key-cutting machine approach
Source: Nat Mach Intell. 2025 Oct 21;7(10):1685–97. doi: 10.1038/s42256-025-01119-2 (PMC12552119; doi:10.1038/s42256-025-01119-2)
Supplement: Supplementary file 9 — Zip containing the pdb files for each target and the corresponding best design. [file 42256_2025_1119_MOESM9_ESM.zip › FigS2/FigS2h_4gzn_designed.pdb]

PARENT N/A
ATOM      1  N   HIS A   1      -9.639  -4.335  -9.046  1.00 73.50           N  
ATOM      2  CA  HIS A   1      -9.881  -4.217  -7.612  1.00 76.79           C  
ATOM      3  C   HIS A   1      -8.582  -3.971  -6.852  1.00 77.77           C  
ATOM      4  CB  HIS A   1     -10.572  -5.474  -7.080  1.00 67.88           C  
ATOM      5  O   HIS A   1      -7.578  -4.643  -7.097  1.00 70.83           O  
ATOM      6  CG  HIS A   1     -11.982  -5.629  -7.552  1.00 61.82           C  
ATOM      7  CD2 HIS A   1     -12.531  -6.486  -8.445  1.00 58.38           C  
ATOM      8  ND1 HIS A   1     -13.012  -4.836  -7.094  1.00 64.02           N  
ATOM      9  CE1 HIS A   1     -14.137  -5.201  -7.686  1.00 53.93           C  
ATOM     10  NE2 HIS A   1     -13.872  -6.200  -8.511  1.00 55.25           N  
ATOM     11  N   PRO A   2      -8.428  -2.754  -6.042  1.00 72.45           N  
ATOM     12  CA  PRO A   2      -7.209  -2.549  -5.256  1.00 73.72           C  
ATOM     13  C   PRO A   2      -6.973  -3.657  -4.233  1.00 73.35           C  
ATOM     14  CB  PRO A   2      -7.459  -1.208  -4.561  1.00 68.15           C  
ATOM     15  O   PRO A   2      -7.925  -4.156  -3.627  1.00 67.64           O  
ATOM     16  CG  PRO A   2      -8.935  -0.993  -4.666  1.00 66.94           C  
ATOM     17  CD  PRO A   2      -9.475  -1.904  -5.731  1.00 68.99           C  
ATOM     18  N   VAL A   3      -5.695  -4.328  -4.273  1.00 81.47           N  
ATOM     19  CA  VAL A   3      -5.413  -5.462  -3.400  1.00 82.70           C  
ATOM     20  C   VAL A   3      -4.648  -4.988  -2.167  1.00 82.75           C  
ATOM     21  CB  VAL A   3      -4.611  -6.559  -4.136  1.00 75.33           C  
ATOM     22  O   VAL A   3      -4.692  -5.632  -1.116  1.00 78.65           O  
ATOM     23  CG1 VAL A   3      -5.543  -7.456  -4.949  1.00 59.41           C  
ATOM     24  CG2 VAL A   3      -3.550  -5.930  -5.036  1.00 58.56           C  
ATOM     25  N   TYR A   4      -4.046  -4.008  -2.153  1.00 84.64           N  
ATOM     26  CA  TYR A   4      -3.184  -3.614  -1.044  1.00 86.02           C  
ATOM     27  C   TYR A   4      -3.723  -2.370  -0.348  1.00 84.58           C  
ATOM     28  CB  TYR A   4      -1.756  -3.359  -1.537  1.00 83.37           C  
ATOM     29  O   TYR A   4      -4.324  -1.504  -0.989  1.00 81.64           O  
ATOM     30  CG  TYR A   4      -1.159  -4.520  -2.294  1.00 79.29           C  
ATOM     31  CD1 TYR A   4      -0.706  -5.655  -1.625  1.00 75.53           C  
ATOM     32  CD2 TYR A   4      -1.044  -4.485  -3.680  1.00 78.06           C  
ATOM     33  CE1 TYR A   4      -0.153  -6.727  -2.318  1.00 80.26           C  
ATOM     34  CE2 TYR A   4      -0.493  -5.551  -4.383  1.00 79.35           C  
ATOM     35  OH  TYR A   4       0.495  -7.724  -4.386  1.00 71.40           O  
ATOM     36  CZ  TYR A   4      -0.051  -6.666  -3.695  1.00 81.41           C  
ATOM     37  N   MET A   5      -3.707  -2.118   1.035  1.00 85.33           N  
ATOM     38  CA  MET A   5      -4.134  -0.938   1.782  1.00 86.03           C  
ATOM     39  C   MET A   5      -3.113  -0.572   2.854  1.00 85.50           C  
ATOM     40  CB  MET A   5      -5.504  -1.173   2.422  1.00 83.50           C  
ATOM     41  O   MET A   5      -2.617  -1.445   3.568  1.00 83.66           O  
ATOM     42  CG  MET A   5      -6.070   0.050   3.124  1.00 78.11           C  
ATOM     43  SD  MET A   5      -7.481  -0.361   4.224  1.00 75.26           S  
ATOM     44  CE  MET A   5      -6.663  -1.491   5.384  1.00 74.40           C  
ATOM     45  N   CYS A   6      -2.847   0.692   2.821  1.00 85.38           N  
ATOM     46  CA  CYS A   6      -2.076   1.187   3.956  1.00 86.33           C  
ATOM     47  C   CYS A   6      -2.905   1.153   5.234  1.00 86.69           C  
ATOM     48  CB  CYS A   6      -1.586   2.610   3.692  1.00 83.97           C  
ATOM     49  O   CYS A   6      -4.009   1.699   5.278  1.00 85.48           O  
ATOM     50  SG  CYS A   6      -0.688   3.340   5.079  1.00 77.79           S  
ATOM     51  N   ALA A   7      -2.470   0.472   6.285  1.00 83.82           N  
ATOM     52  CA  ALA A   7      -3.198   0.406   7.549  1.00 84.66           C  
ATOM     53  C   ALA A   7      -3.246   1.773   8.227  1.00 84.48           C  
ATOM     54  CB  ALA A   7      -2.559  -0.623   8.479  1.00 82.46           C  
ATOM     55  O   ALA A   7      -4.103   2.021   9.078  1.00 83.36           O  
ATOM     56  N   ARG A   8      -2.274   2.595   7.932  1.00 81.48           N  
ATOM     57  CA  ARG A   8      -2.166   3.865   8.644  1.00 81.37           C  
ATOM     58  C   ARG A   8      -3.065   4.923   8.013  1.00 80.69           C  
ATOM     59  CB  ARG A   8      -0.716   4.351   8.661  1.00 78.46           C  
ATOM     60  O   ARG A   8      -3.825   5.596   8.712  1.00 77.76           O  
ATOM     61  CG  ARG A   8      -0.497   5.609   9.485  1.00 71.21           C  
ATOM     62  CD  ARG A   8       0.972   6.004   9.534  1.00 68.80           C  
ATOM     63  NE  ARG A   8       1.177   7.225  10.308  1.00 59.76           N  
ATOM     64  NH1 ARG A   8       3.435   6.877  10.648  1.00 46.65           N  
ATOM     65  NH2 ARG A   8       2.416   8.742  11.507  1.00 41.84           N  
ATOM     66  CZ  ARG A   8       2.342   7.612  10.819  1.00 64.88           C  
ATOM     67  N   CYS A   9      -3.137   5.168   6.657  1.00 80.67           N  
ATOM     68  CA  CYS A   9      -3.836   6.252   5.975  1.00 80.82           C  
ATOM     69  C   CYS A   9      -5.011   5.717   5.164  1.00 80.19           C  
ATOM     70  CB  CYS A   9      -2.879   7.015   5.060  1.00 77.89           C  
ATOM     71  O   CYS A   9      -5.829   6.492   4.664  1.00 77.56           O  
ATOM     72  SG  CYS A   9      -2.260   6.036   3.674  1.00 73.94           S  
ATOM     73  N   GLY A  10      -5.131   4.353   5.059  1.00 84.95           N  
ATOM     74  CA  GLY A  10      -6.245   3.751   4.342  1.00 85.48           C  
ATOM     75  C   GLY A  10      -6.059   3.759   2.836  1.00 84.90           C  
ATOM     76  O   GLY A  10      -6.977   3.413   2.090  1.00 82.91           O  
ATOM     77  N   TYR A  11      -5.014   4.158   2.170  1.00 85.57           N  
ATOM     78  CA  TYR A  11      -4.717   4.198   0.742  1.00 85.86           C  
ATOM     79  C   TYR A  11      -4.768   2.802   0.134  1.00 85.74           C  
ATOM     80  CB  TYR A  11      -3.340   4.824   0.498  1.00 83.92           C  
ATOM     81  O   TYR A  11      -4.213   1.854   0.694  1.00 84.11           O  
ATOM     82  CG  TYR A  11      -2.964   4.912  -0.961  1.00 78.67           C  
ATOM     83  CD1 TYR A  11      -2.053   4.018  -1.521  1.00 74.42           C  
ATOM     84  CD2 TYR A  11      -3.517   5.888  -1.783  1.00 76.04           C  
ATOM     85  CE1 TYR A  11      -1.702   4.097  -2.865  1.00 76.22           C  
ATOM     86  CE2 TYR A  11      -3.173   5.976  -3.127  1.00 75.52           C  
ATOM     87  OH  TYR A  11      -1.923   5.159  -4.989  1.00 68.44           O  
ATOM     88  CZ  TYR A  11      -2.267   5.077  -3.659  1.00 75.00           C  
ATOM     89  N   TRP A  12      -5.488   2.578  -0.894  1.00 85.80           N  
ATOM     90  CA  TRP A  12      -5.636   1.316  -1.612  1.00 87.17           C  
ATOM     91  C   TRP A  12      -4.868   1.346  -2.929  1.00 86.06           C  
ATOM     92  CB  TRP A  12      -7.115   1.018  -1.876  1.00 83.91           C  
ATOM     93  O   TRP A  12      -4.804   2.382  -3.595  1.00 83.63           O  
ATOM     94  CG  TRP A  12      -7.887   0.632  -0.650  1.00 75.77           C  
ATOM     95  CD1 TRP A  12      -8.375   1.469   0.314  1.00 69.12           C  
ATOM     96  CD2 TRP A  12      -8.255  -0.693  -0.255  1.00 72.32           C  
ATOM     97  CE2 TRP A  12      -8.966  -0.584   0.960  1.00 72.89           C  
ATOM     98  CE3 TRP A  12      -8.052  -1.963  -0.812  1.00 76.75           C  
ATOM     99  NE1 TRP A  12      -9.025   0.744   1.285  1.00 77.19           N  
ATOM    100  CH2 TRP A  12      -9.265  -2.930   1.062  1.00 72.61           C  
ATOM    101  CZ2 TRP A  12      -9.477  -1.700   1.629  1.00 74.50           C  
ATOM    102  CZ3 TRP A  12      -8.561  -3.072  -0.145  1.00 73.99           C  
ATOM    103  N   SER A  13      -4.281   0.250  -3.243  1.00 86.43           N  
ATOM    104  CA  SER A  13      -3.497   0.161  -4.470  1.00 87.17           C  
ATOM    105  C   SER A  13      -3.553  -1.243  -5.062  1.00 86.75           C  
ATOM    106  CB  SER A  13      -2.043   0.556  -4.208  1.00 84.73           C  
ATOM    107  O   SER A  13      -3.773  -2.218  -4.339  1.00 85.02           O  
ATOM    108  OG  SER A  13      -1.261   0.399  -5.379  1.00 77.48           O  
ATOM    109  N   ASP A  14      -3.508  -1.349  -6.243  1.00 86.16           N  
ATOM    110  CA  ASP A  14      -3.341  -2.631  -6.920  1.00 86.45           C  
ATOM    111  C   ASP A  14      -1.868  -2.909  -7.215  1.00 85.25           C  
ATOM    112  CB  ASP A  14      -4.152  -2.663  -8.217  1.00 83.69           C  
ATOM    113  O   ASP A  14      -1.531  -3.942  -7.796  1.00 82.51           O  
ATOM    114  CG  ASP A  14      -3.718  -1.604  -9.215  1.00 77.74           C  
ATOM    115  OD1 ASP A  14      -2.864  -0.758  -8.873  1.00 75.59           O  
ATOM    116  OD2 ASP A  14      -4.237  -1.615 -10.352  1.00 78.52           O  
ATOM    117  N   ASP A  15      -0.851  -2.059  -6.903  1.00 86.22           N  
ATOM    118  CA  ASP A  15       0.589  -2.160  -7.119  1.00 86.75           C  
ATOM    119  C   ASP A  15       1.357  -1.925  -5.821  1.00 85.84           C  
ATOM    120  CB  ASP A  15       1.042  -1.162  -8.186  1.00 84.19           C  
ATOM    121  O   ASP A  15       1.245  -0.859  -5.211  1.00 83.01           O  
ATOM    122  CG  ASP A  15       2.523  -1.268  -8.507  1.00 77.93           C  
ATOM    123  OD1 ASP A  15       3.275  -1.883  -7.720  1.00 76.47           O  
ATOM    124  OD2 ASP A  15       2.942  -0.730  -9.555  1.00 79.52           O  
ATOM    125  N   TRP A  16       2.014  -3.071  -5.375  1.00 86.24           N  
ATOM    126  CA  TRP A  16       2.748  -3.077  -4.114  1.00 88.11           C  
ATOM    127  C   TRP A  16       3.739  -1.920  -4.055  1.00 86.41           C  
ATOM    128  CB  TRP A  16       3.485  -4.407  -3.927  1.00 83.26           C  
ATOM    129  O   TRP A  16       3.909  -1.292  -3.007  1.00 83.51           O  
ATOM    130  CG  TRP A  16       4.471  -4.402  -2.797  1.00 70.44           C  
ATOM    131  CD1 TRP A  16       5.825  -4.572  -2.885  1.00 61.35           C  
ATOM    132  CD2 TRP A  16       4.178  -4.224  -1.408  1.00 63.56           C  
ATOM    133  CE2 TRP A  16       5.404  -4.296  -0.710  1.00 61.53           C  
ATOM    134  CE3 TRP A  16       2.997  -4.010  -0.685  1.00 71.26           C  
ATOM    135  NE1 TRP A  16       6.392  -4.509  -1.633  1.00 74.44           N  
ATOM    136  CH2 TRP A  16       4.311  -3.952   1.361  1.00 67.45           C  
ATOM    137  CZ2 TRP A  16       5.482  -4.161   0.678  1.00 71.64           C  
ATOM    138  CZ3 TRP A  16       3.077  -3.876   0.696  1.00 67.82           C  
ATOM    139  N   LEU A  17       4.430  -1.591  -5.230  1.00 86.57           N  
ATOM    140  CA  LEU A  17       5.470  -0.569  -5.221  1.00 86.72           C  
ATOM    141  C   LEU A  17       4.867   0.819  -5.034  1.00 85.68           C  
ATOM    142  CB  LEU A  17       6.279  -0.616  -6.520  1.00 84.23           C  
ATOM    143  O   LEU A  17       5.427   1.652  -4.318  1.00 83.07           O  
ATOM    144  CG  LEU A  17       7.529   0.263  -6.573  1.00 76.72           C  
ATOM    145  CD1 LEU A  17       8.531  -0.176  -5.511  1.00 70.08           C  
ATOM    146  CD2 LEU A  17       8.158   0.216  -7.961  1.00 71.46           C  
ATOM    147  N   ARG A  18       3.776   0.967  -5.679  1.00 85.77           N  
ATOM    148  CA  ARG A  18       3.096   2.252  -5.549  1.00 85.70           C  
ATOM    149  C   ARG A  18       2.579   2.456  -4.128  1.00 84.67           C  
ATOM    150  CB  ARG A  18       1.940   2.354  -6.546  1.00 82.88           C  
ATOM    151  O   ARG A  18       2.619   3.570  -3.601  1.00 81.91           O  
ATOM    152  CG  ARG A  18       2.377   2.693  -7.962  1.00 75.04           C  
ATOM    153  CD  ARG A  18       1.187   2.985  -8.865  1.00 72.74           C  
ATOM    154  NE  ARG A  18       1.605   3.259 -10.237  1.00 63.37           N  
ATOM    155  NH1 ARG A  18      -0.534   3.260 -11.109  1.00 49.90           N  
ATOM    156  NH2 ARG A  18       1.266   3.632 -12.478  1.00 46.41           N  
ATOM    157  CZ  ARG A  18       0.778   3.383 -11.272  1.00 66.69           C  
ATOM    158  N   LEU A  19       2.146   1.351  -3.501  1.00 86.38           N  
ATOM    159  CA  LEU A  19       1.713   1.419  -2.109  1.00 86.68           C  
ATOM    160  C   LEU A  19       2.865   1.838  -1.201  1.00 85.69           C  
ATOM    161  CB  LEU A  19       1.156   0.067  -1.654  1.00 84.57           C  
ATOM    162  O   LEU A  19       2.700   2.711  -0.346  1.00 83.63           O  
ATOM    163  CG  LEU A  19       0.640  -0.005  -0.216  1.00 79.37           C  
ATOM    164  CD1 LEU A  19      -0.607   0.858  -0.057  1.00 74.08           C  
ATOM    165  CD2 LEU A  19       0.351  -1.450   0.177  1.00 76.22           C  
ATOM    166  N   ILE A  20       4.067   1.156  -1.358  1.00 85.02           N  
ATOM    167  CA  ILE A  20       5.216   1.430  -0.502  1.00 84.82           C  
ATOM    168  C   ILE A  20       5.663   2.879  -0.687  1.00 84.11           C  
ATOM    169  CB  ILE A  20       6.385   0.466  -0.800  1.00 82.64           C  
ATOM    170  O   ILE A  20       6.047   3.545   0.277  1.00 82.20           O  
ATOM    171  CG1 ILE A  20       5.995  -0.973  -0.443  1.00 71.74           C  
ATOM    172  CG2 ILE A  20       7.645   0.895  -0.042  1.00 71.80           C  
ATOM    173  CD1 ILE A  20       5.817  -1.214   1.050  1.00 70.56           C  
ATOM    174  N   GLN A  21       5.596   3.365  -1.899  1.00 82.88           N  
ATOM    175  CA  GLN A  21       5.958   4.758  -2.137  1.00 83.15           C  
ATOM    176  C   GLN A  21       4.983   5.705  -1.444  1.00 81.91           C  
ATOM    177  CB  GLN A  21       6.001   5.054  -3.637  1.00 80.07           C  
ATOM    178  O   GLN A  21       5.389   6.736  -0.903  1.00 79.36           O  
ATOM    179  CG  GLN A  21       7.164   4.391  -4.362  1.00 72.71           C  
ATOM    180  CD  GLN A  21       7.107   4.586  -5.865  1.00 70.57           C  
ATOM    181  NE2 GLN A  21       8.235   4.374  -6.534  1.00 63.22           N  
ATOM    182  OE1 GLN A  21       6.057   4.923  -6.421  1.00 70.37           O  
ATOM    183  N   ALA A  22       3.695   5.438  -1.477  1.00 81.85           N  
ATOM    184  CA  ALA A  22       2.637   6.234  -0.860  1.00 81.27           C  
ATOM    185  C   ALA A  22       2.728   6.181   0.662  1.00 80.40           C  
ATOM    186  CB  ALA A  22       1.266   5.748  -1.325  1.00 79.49           C  
ATOM    187  O   ALA A  22       2.508   7.189   1.338  1.00 77.35           O  
ATOM    188  N   ILE A  23       3.009   4.942   1.205  1.00 82.92           N  
ATOM    189  CA  ILE A  23       3.224   4.804   2.641  1.00 83.35           C  
ATOM    190  C   ILE A  23       4.375   5.707   3.079  1.00 82.34           C  
ATOM    191  CB  ILE A  23       3.516   3.337   3.030  1.00 80.73           C  
ATOM    192  O   ILE A  23       4.307   6.342   4.135  1.00 80.50           O  
ATOM    193  CG1 ILE A  23       2.272   2.469   2.813  1.00 70.97           C  
ATOM    194  CG2 ILE A  23       3.998   3.250   4.481  1.00 70.40           C  
ATOM    195  CD1 ILE A  23       2.528   0.975   2.949  1.00 69.24           C  
ATOM    196  N   SER A  24       5.443   5.641   2.311  1.00 78.35           N  
ATOM    197  CA  SER A  24       6.616   6.453   2.617  1.00 78.40           C  
ATOM    198  C   SER A  24       6.261   7.935   2.682  1.00 78.00           C  
ATOM    199  CB  SER A  24       7.711   6.228   1.574  1.00 75.25           C  
ATOM    200  O   SER A  24       6.753   8.659   3.551  1.00 75.55           O  
ATOM    201  OG  SER A  24       8.821   7.074   1.819  1.00 68.92           O  
ATOM    202  N   ALA A  25       5.321   8.247   1.783  1.00 78.57           N  
ATOM    203  CA  ALA A  25       4.848   9.627   1.723  1.00 78.67           C  
ATOM    204  C   ALA A  25       3.936   9.947   2.904  1.00 78.12           C  
ATOM    205  CB  ALA A  25       4.117   9.882   0.406  1.00 75.78           C  
ATOM    206  O   ALA A  25       3.955  11.064   3.426  1.00 75.81           O  
ATOM    207  N   CYS A  26       3.100   9.027   3.318  1.00 77.96           N  
ATOM    208  CA  CYS A  26       2.246   9.216   4.486  1.00 78.75           C  
ATOM    209  C   CYS A  26       3.082   9.425   5.744  1.00 76.98           C  
ATOM    210  CB  CYS A  26       1.320   8.015   4.672  1.00 74.70           C  
ATOM    211  O   CYS A  26       2.683  10.168   6.642  1.00 73.47           O  
ATOM    212  SG  CYS A  26       0.054   7.866   3.393  1.00 70.95           S  
ATOM    213  N   MET A  27       4.261   8.795   5.930  1.00 74.21           N  
ATOM    214  CA  MET A  27       5.153   8.979   7.071  1.00 74.95           C  
ATOM    215  C   MET A  27       5.865  10.325   6.994  1.00 73.74           C  
ATOM    216  CB  MET A  27       6.181   7.847   7.138  1.00 70.72           C  
ATOM    217  O   MET A  27       6.593  10.701   7.915  1.00 71.67           O  
ATOM    218  CG  MET A  27       5.574   6.485   7.434  1.00 65.00           C  
ATOM    219  SD  MET A  27       6.846   5.212   7.791  1.00 63.70           S  
ATOM    220  CE  MET A  27       7.737   5.197   6.211  1.00 58.35           C  
ATOM    221  N   ASN A  28       5.696  11.093   6.025  1.00 73.76           N  
ATOM    222  CA  ASN A  28       6.295  12.421   5.936  1.00 74.39           C  
ATOM    223  C   ASN A  28       5.265  13.518   6.186  1.00 72.16           C  
ATOM    224  CB  ASN A  28       6.961  12.619   4.572  1.00 69.85           C  
ATOM    225  O   ASN A  28       5.579  14.543   6.794  1.00 68.81           O  
ATOM    226  CG  ASN A  28       8.235  11.811   4.422  1.00 64.64           C  
ATOM    227  ND2 ASN A  28       8.554  11.430   3.191  1.00 59.41           N  
ATOM    228  OD1 ASN A  28       8.927  11.531   5.405  1.00 62.02           O  
TER     229      ASN A  28
END
