# Supplementary material for: Tailored structured peptide design with a key-cutting machine approach
Source: Nat Mach Intell. 2025 Oct 21;7(10):1685–97. doi: 10.1038/s42256-025-01119-2 (PMC12552119; doi:10.1038/s42256-025-01119-2)
Supplement: Supplementary file 9 — Zip containing the pdb files for each target and the corresponding best design. [file 42256_2025_1119_MOESM9_ESM.zip › FigS2/FigS2a_1aay_reference.pdb]

ATOM    711  N   LYS A   1       9.114  -0.224  56.543  1.00 33.29           N  
ATOM    712  CA  LYS A   1       9.283   0.330  55.202  1.00 32.73           C  
ATOM    713  C   LYS A   1       9.500  -0.851  54.253  1.00 32.02           C  
ATOM    714  O   LYS A   1      10.629  -1.241  53.968  1.00 31.53           O  
ATOM    715  CB  LYS A   1      10.478   1.282  55.181  1.00 33.40           C  
ATOM    716  CG  LYS A   1      10.301   2.503  56.060  1.00 35.12           C  
ATOM    717  CD  LYS A   1      11.498   3.426  55.961  1.00 37.41           C  
ATOM    718  CE  LYS A   1      11.225   4.732  56.682  1.00 40.56           C  
ATOM    719  NZ  LYS A   1      12.362   5.694  56.574  1.00 44.32           N  
ATOM    720  N   PRO A   2       8.400  -1.418  53.736  1.00 32.48           N  
ATOM    721  CA  PRO A   2       8.344  -2.564  52.824  1.00 33.50           C  
ATOM    722  C   PRO A   2       9.027  -2.463  51.460  1.00 34.42           C  
ATOM    723  O   PRO A   2       9.403  -3.480  50.885  1.00 35.99           O  
ATOM    724  CB  PRO A   2       6.833  -2.781  52.641  1.00 33.74           C  
ATOM    725  CG  PRO A   2       6.210  -2.115  53.838  1.00 32.12           C  
ATOM    726  CD  PRO A   2       7.045  -0.891  53.978  1.00 31.72           C  
ATOM    727  N   PHE A   3       9.190  -1.255  50.940  1.00 33.31           N  
ATOM    728  CA  PHE A   3       9.775  -1.089  49.612  1.00 31.62           C  
ATOM    729  C   PHE A   3      11.207  -0.580  49.613  1.00 30.40           C  
ATOM    730  O   PHE A   3      11.527   0.392  50.275  1.00 32.23           O  
ATOM    731  CB  PHE A   3       8.853  -0.195  48.791  1.00 30.59           C  
ATOM    732  CG  PHE A   3       7.401  -0.589  48.899  1.00 30.31           C  
ATOM    733  CD1 PHE A   3       6.863  -1.547  48.054  1.00 30.12           C  
ATOM    734  CD2 PHE A   3       6.595  -0.043  49.890  1.00 30.00           C  
ATOM    735  CE1 PHE A   3       5.551  -1.960  48.194  1.00 29.94           C  
ATOM    736  CE2 PHE A   3       5.281  -0.449  50.038  1.00 30.42           C  
ATOM    737  CZ  PHE A   3       4.760  -1.413  49.184  1.00 30.35           C  
ATOM    738  N   GLN A   4      12.071  -1.258  48.870  1.00 30.08           N  
ATOM    739  CA  GLN A   4      13.479  -0.895  48.814  1.00 30.05           C  
ATOM    740  C   GLN A   4      13.922  -0.484  47.412  1.00 29.20           C  
ATOM    741  O   GLN A   4      13.535  -1.107  46.421  1.00 29.76           O  
ATOM    742  CB  GLN A   4      14.341  -2.056  49.321  0.50 31.70           C  
ATOM    744  CG  GLN A   4      15.840  -1.772  49.362  0.50 33.97           C  
ATOM    746  CD  GLN A   4      16.626  -2.834  50.122  0.50 35.85           C  
ATOM    748  OE1 GLN A   4      16.238  -4.002  50.161  0.50 36.98           O  
ATOM    750  NE2 GLN A   4      17.742  -2.429  50.728  0.50 36.10           N  
ATOM    752  N   CYS A   5      14.728   0.573  47.337  1.00 26.89           N  
ATOM    753  CA  CYS A   5      15.239   1.063  46.061  1.00 25.59           C  
ATOM    754  C   CYS A   5      16.340   0.126  45.580  1.00 27.63           C  
ATOM    755  O   CYS A   5      17.352  -0.072  46.266  1.00 29.36           O  
ATOM    756  CB  CYS A   5      15.799   2.481  46.195  1.00 23.82           C  
ATOM    757  SG  CYS A   5      16.483   3.127  44.648  1.00 21.50           S  
ATOM    758  N   ARG A   6      16.141  -0.422  44.387  1.00 28.48           N  
ATOM    759  CA  ARG A   6      17.083  -1.349  43.768  1.00 31.53           C  
ATOM    760  C   ARG A   6      18.443  -0.691  43.566  1.00 31.05           C  
ATOM    761  O   ARG A   6      19.478  -1.364  43.578  1.00 30.75           O  
ATOM    762  CB  ARG A   6      16.506  -1.809  42.426  1.00 33.07           C  
ATOM    763  CG  ARG A   6      17.188  -2.995  41.770  1.00 37.65           C  
ATOM    764  CD  ARG A   6      16.339  -3.466  40.590  1.00 39.23           C  
ATOM    765  NE  ARG A   6      16.964  -4.536  39.816  1.00 41.73           N  
ATOM    766  CZ  ARG A   6      16.604  -5.813  39.875  1.00 44.21           C  
ATOM    767  NH1 ARG A   6      15.621  -6.197  40.685  1.00 44.92           N  
ATOM    768  NH2 ARG A   6      17.199  -6.706  39.089  1.00 45.09           N  
ATOM    769  N   ILE A   7      18.440   0.634  43.424  1.00 29.84           N  
ATOM    770  CA  ILE A   7      19.677   1.370  43.198  1.00 28.65           C  
ATOM    771  C   ILE A   7      20.475   1.770  44.435  1.00 27.63           C  
ATOM    772  O   ILE A   7      21.617   1.354  44.575  1.00 28.60           O  
ATOM    773  CB  ILE A   7      19.474   2.606  42.270  1.00 28.22           C  
ATOM    774  CG1 ILE A   7      19.059   2.158  40.862  1.00 28.86           C  
ATOM    775  CG2 ILE A   7      20.769   3.409  42.162  1.00 27.35           C  
ATOM    776  CD1 ILE A   7      17.609   1.812  40.727  1.00 32.15           C  
ATOM    777  N   CYS A   8      19.894   2.568  45.324  1.00 27.06           N  
ATOM    778  CA  CYS A   8      20.622   3.013  46.511  1.00 26.67           C  
ATOM    779  C   CYS A   8      20.357   2.212  47.787  1.00 28.23           C  
ATOM    780  O   CYS A   8      20.976   2.479  48.821  1.00 29.36           O  
ATOM    781  CB  CYS A   8      20.339   4.487  46.786  1.00 26.88           C  
ATOM    782  SG  CYS A   8      18.649   4.779  47.351  1.00 26.18           S  
ATOM    783  N   MET A   9      19.442   1.248  47.718  1.00 28.59           N  
ATOM    784  CA  MET A   9      19.091   0.400  48.864  1.00 30.84           C  
ATOM    785  C   MET A   9      18.273   1.069  49.976  1.00 30.15           C  
ATOM    786  O   MET A   9      17.973   0.436  50.986  1.00 30.96           O  
ATOM    787  CB  MET A   9      20.340  -0.266  49.461  1.00 34.27           C  
ATOM    788  CG  MET A   9      21.126  -1.097  48.457  1.00 38.71           C  
ATOM    789  SD  MET A   9      20.064  -2.276  47.600  1.00 44.76           S  
ATOM    790  CE  MET A   9      20.255  -3.683  48.670  1.00 45.57           C  
ATOM    791  N   ARG A  10      17.891   2.330  49.795  1.00 28.36           N  
ATOM    792  CA  ARG A  10      17.092   3.012  50.807  1.00 28.52           C  
ATOM    793  C   ARG A  10      15.687   2.425  50.818  1.00 28.90           C  
ATOM    794  O   ARG A  10      15.148   2.077  49.768  1.00 26.75           O  
ATOM    795  CB  ARG A  10      17.025   4.513  50.529  1.00 31.04           C  
ATOM    796  CG  ARG A  10      16.202   5.295  51.547  1.00 34.75           C  
ATOM    797  CD  ARG A  10      16.207   6.789  51.228  1.00 36.65           C  
ATOM    798  NE  ARG A  10      15.484   7.580  52.224  1.00 36.22           N  
ATOM    799  CZ  ARG A  10      15.652   8.887  52.390  1.00 36.34           C  
ATOM    800  NH1 ARG A  10      16.513   9.544  51.626  1.00 36.38           N  
ATOM    801  NH2 ARG A  10      14.993   9.531  53.342  1.00 36.49           N  
ATOM    802  N   ASN A  11      15.098   2.329  52.008  1.00 28.79           N  
ATOM    803  CA  ASN A  11      13.759   1.775  52.170  1.00 29.29           C  
ATOM    804  C   ASN A  11      12.703   2.869  52.276  1.00 27.65           C  
ATOM    805  O   ASN A  11      12.978   3.963  52.759  1.00 27.10           O  
ATOM    806  CB  ASN A  11      13.713   0.861  53.394  1.00 32.25           C  
ATOM    807  CG  ASN A  11      14.809  -0.189  53.369  1.00 35.72           C  
ATOM    808  OD1 ASN A  11      15.854  -0.025  54.001  1.00 37.29           O  
ATOM    809  ND2 ASN A  11      14.591  -1.255  52.610  1.00 36.51           N  
ATOM    810  N   PHE A  12      11.488   2.548  51.840  1.00 26.75           N  
ATOM    811  CA  PHE A  12      10.388   3.498  51.843  1.00 27.03           C  
ATOM    812  C   PHE A  12       9.116   2.863  52.385  1.00 27.71           C  
ATOM    813  O   PHE A  12       8.887   1.652  52.234  1.00 27.48           O  
ATOM    814  CB  PHE A  12      10.134   4.014  50.421  1.00 26.68           C  
ATOM    815  CG  PHE A  12      11.291   4.761  49.833  1.00 26.63           C  
ATOM    816  CD1 PHE A  12      12.314   4.081  49.178  1.00 27.82           C  
ATOM    817  CD2 PHE A  12      11.381   6.144  49.967  1.00 28.36           C  
ATOM    818  CE1 PHE A  12      13.421   4.767  48.665  1.00 28.44           C  
ATOM    819  CE2 PHE A  12      12.485   6.845  49.457  1.00 28.97           C  
ATOM    820  CZ  PHE A  12      13.507   6.152  48.807  1.00 28.32           C  
ATOM    821  N   SER A  13       8.271   3.705  52.973  1.00 27.67           N  
ATOM    822  CA  SER A  13       7.007   3.263  53.548  1.00 28.60           C  
ATOM    823  C   SER A  13       5.964   2.955  52.490  1.00 28.61           C  
ATOM    824  O   SER A  13       5.056   2.154  52.728  1.00 29.21           O  
ATOM    825  CB  SER A  13       6.455   4.332  54.510  1.00 29.51           C  
ATOM    826  OG  SER A  13       6.268   5.601  53.885  1.00 31.12           O  
ATOM    827  N   ARG A  14       6.105   3.572  51.317  1.00 26.54           N  
ATOM    828  CA  ARG A  14       5.127   3.395  50.253  1.00 26.17           C  
ATOM    829  C   ARG A  14       5.702   3.135  48.862  1.00 25.82           C  
ATOM    830  O   ARG A  14       6.796   3.589  48.540  1.00 25.04           O  
ATOM    831  CB  ARG A  14       4.207   4.616  50.219  1.00 25.50           C  
ATOM    832  CG  ARG A  14       3.274   4.728  51.420  1.00 25.27           C  
ATOM    833  CD  ARG A  14       2.763   6.150  51.613  1.00 25.10           C  
ATOM    834  NE  ARG A  14       2.218   6.738  50.389  1.00 22.05           N  
ATOM    835  CZ  ARG A  14       1.373   7.760  50.373  1.00 21.30           C  
ATOM    836  NH1 ARG A  14       0.971   8.304  51.510  1.00 22.16           N  
ATOM    837  NH2 ARG A  14       0.929   8.241  49.220  1.00 21.47           N  
ATOM    838  N   SER A  15       4.923   2.419  48.047  1.00 25.66           N  
ATOM    839  CA  SER A  15       5.291   2.058  46.677  1.00 25.99           C  
ATOM    840  C   SER A  15       5.320   3.242  45.725  1.00 23.81           C  
ATOM    841  O   SER A  15       6.192   3.327  44.859  1.00 23.79           O  
ATOM    842  CB  SER A  15       4.315   1.020  46.117  1.00 28.69           C  
ATOM    843  OG  SER A  15       3.007   1.565  46.023  1.00 31.37           O  
ATOM    844  N   ASP A  16       4.323   4.112  45.825  1.00 23.68           N  
ATOM    845  CA  ASP A  16       4.280   5.284  44.953  1.00 22.51           C  
ATOM    846  C   ASP A  16       5.455   6.229  45.223  1.00 21.90           C  
ATOM    847  O   ASP A  16       6.017   6.813  44.294  1.00 22.33           O  
ATOM    848  CB  ASP A  16       2.926   6.010  45.038  1.00 22.55           C  
ATOM    849  CG  ASP A  16       2.569   6.468  46.444  1.00 23.52           C  
ATOM    850  OD1 ASP A  16       2.912   5.793  47.443  1.00 23.18           O  
ATOM    851  OD2 ASP A  16       1.900   7.514  46.541  1.00 23.20           O  
ATOM    852  N   HIS A  17       5.861   6.332  46.486  1.00 19.68           N  
ATOM    853  CA  HIS A  17       6.983   7.191  46.843  1.00 20.01           C  
ATOM    854  C   HIS A  17       8.301   6.567  46.370  1.00 19.59           C  
ATOM    855  O   HIS A  17       9.270   7.275  46.081  1.00 18.69           O  
ATOM    856  CB  HIS A  17       6.993   7.480  48.349  1.00 20.99           C  
ATOM    857  CG  HIS A  17       5.859   8.356  48.800  1.00 21.52           C  
ATOM    858  ND1 HIS A  17       5.169   9.184  47.939  1.00 22.83           N  
ATOM    859  CD2 HIS A  17       5.306   8.543  50.021  1.00 20.10           C  
ATOM    860  CE1 HIS A  17       4.241   9.841  48.609  1.00 22.10           C  
ATOM    861  NE2 HIS A  17       4.303   9.470  49.874  1.00 20.44           N  
ATOM    862  N   LEU A  18       8.333   5.240  46.278  1.00 19.16           N  
ATOM    863  CA  LEU A  18       9.527   4.563  45.783  1.00 20.19           C  
ATOM    864  C   LEU A  18       9.635   4.853  44.284  1.00 19.11           C  
ATOM    865  O   LEU A  18      10.716   5.133  43.769  1.00 18.67           O  
ATOM    866  CB  LEU A  18       9.430   3.050  46.006  0.50 20.39           C  
ATOM    868  CG  LEU A  18      10.502   2.226  45.282  0.50 20.63           C  
ATOM    870  CD1 LEU A  18      11.897   2.573  45.800  0.50 20.84           C  
ATOM    872  CD2 LEU A  18      10.214   0.744  45.459  0.50 20.75           C  
ATOM    874  N   THR A  19       8.496   4.818  43.598  1.00 19.89           N  
ATOM    875  CA  THR A  19       8.447   5.073  42.162  1.00 21.00           C  
ATOM    876  C   THR A  19       8.990   6.449  41.800  1.00 20.64           C  
ATOM    877  O   THR A  19       9.804   6.579  40.892  1.00 20.65           O  
ATOM    878  CB  THR A  19       7.006   4.948  41.642  1.00 23.27           C  
ATOM    879  OG1 THR A  19       6.584   3.587  41.776  1.00 24.66           O  
ATOM    880  CG2 THR A  19       6.902   5.398  40.168  1.00 23.94           C  
ATOM    881  N   THR A  19       8.563   7.473  42.532  1.00 20.17           N  
ATOM    882  CA  THR A  19       9.044   8.809  42.239  1.00 18.95           C  
ATOM    883  C   THR A  19      10.485   8.987  42.702  1.00 18.54           C  
ATOM    884  O   THR A  19      11.276   9.668  42.056  1.00 18.89           O  
ATOM    885  CB  THR A  19       8.086   9.893  42.783  1.00 20.16           C  
ATOM    886  OG1 THR A  19       7.980   9.807  44.204  1.00 20.49           O  
ATOM    887  CG2 THR A  19       6.701   9.706  42.169  1.00 20.20           C  
ATOM    888  N   HIS A  20      10.856   8.296  43.772  1.00 19.29           N  
ATOM    889  CA  HIS A  20      12.216   8.386  44.260  1.00 19.06           C  
ATOM    890  C   HIS A  20      13.199   7.863  43.215  1.00 18.93           C  
ATOM    891  O   HIS A  20      14.286   8.429  43.032  1.00 20.27           O  
ATOM    892  CB  HIS A  20      12.411   7.574  45.537  1.00 17.46           C  
ATOM    893  CG  HIS A  20      13.847   7.238  45.793  1.00 18.06           C  
ATOM    894  ND1 HIS A  20      14.750   8.160  46.283  1.00 17.06           N  
ATOM    895  CD2 HIS A  20      14.560   6.118  45.527  1.00 18.32           C  
ATOM    896  CE1 HIS A  20      15.955   7.625  46.303  1.00 18.15           C  
ATOM    897  NE2 HIS A  20      15.868   6.386  45.849  1.00 19.42           N  
ATOM    898  N   ILE A  21      12.838   6.760  42.565  1.00 18.98           N  
ATOM    899  CA  ILE A  21      13.719   6.155  41.567  1.00 20.99           C  
ATOM    900  C   ILE A  21      14.088   7.099  40.436  1.00 21.90           C  
ATOM    901  O   ILE A  21      15.203   7.016  39.910  1.00 21.53           O  
ATOM    902  CB  ILE A  21      13.159   4.817  41.037  1.00 22.39           C  
ATOM    903  CG1 ILE A  21      13.245   3.764  42.150  1.00 22.17           C  
ATOM    904  CG2 ILE A  21      13.942   4.351  39.801  1.00 23.23           C  
ATOM    905  CD1 ILE A  21      12.736   2.415  41.772  1.00 23.31           C  
ATOM    906  N   ARG A  22      13.188   8.032  40.114  1.00 20.10           N  
ATOM    907  CA  ARG A  22      13.447   9.018  39.060  1.00 22.90           C  
ATOM    908  C   ARG A  22      14.642   9.932  39.349  1.00 23.35           C  
ATOM    909  O   ARG A  22      15.251  10.485  38.431  1.00 22.59           O  
ATOM    910  CB  ARG A  22      12.211   9.861  38.802  1.00 23.25           C  
ATOM    911  CG  ARG A  22      11.097   9.061  38.183  1.00 25.47           C  
ATOM    912  CD  ARG A  22       9.921   9.937  37.799  1.00 26.62           C  
ATOM    913  NE  ARG A  22       8.846   9.071  37.346  1.00 28.09           N  
ATOM    914  CZ  ARG A  22       7.572   9.191  37.694  1.00 27.07           C  
ATOM    915  NH1 ARG A  22       7.174  10.169  38.497  1.00 24.98           N  
ATOM    916  NH2 ARG A  22       6.715   8.259  37.303  1.00 28.35           N  
ATOM    917  N   THR A  23      14.990  10.061  40.626  1.00 23.57           N  
ATOM    918  CA  THR A  23      16.122  10.883  41.031  1.00 23.08           C  
ATOM    919  C   THR A  23      17.428  10.214  40.564  1.00 23.72           C  
ATOM    920  O   THR A  23      18.473  10.870  40.432  1.00 23.95           O  
ATOM    921  CB  THR A  23      16.153  11.094  42.578  1.00 23.08           C  
ATOM    922  OG1 THR A  23      16.482   9.864  43.236  1.00 24.17           O  
ATOM    923  CG2 THR A  23      14.796  11.570  43.080  1.00 23.74           C  
ATOM    924  N   HIS A  24      17.355   8.903  40.340  1.00 22.67           N  
ATOM    925  CA  HIS A  24      18.501   8.127  39.890  1.00 23.99           C  
ATOM    926  C   HIS A  24      18.580   8.089  38.378  1.00 25.42           C  
ATOM    927  O   HIS A  24      19.662   8.258  37.795  1.00 26.72           O  
ATOM    928  CB  HIS A  24      18.401   6.686  40.392  1.00 22.52           C  
ATOM    929  CG  HIS A  24      18.524   6.552  41.875  1.00 23.56           C  
ATOM    930  ND1 HIS A  24      19.623   7.003  42.574  1.00 22.25           N  
ATOM    931  CD2 HIS A  24      17.683   6.022  42.795  1.00 21.94           C  
ATOM    932  CE1 HIS A  24      19.454   6.761  43.861  1.00 22.03           C  
ATOM    933  NE2 HIS A  24      18.285   6.166  44.022  1.00 22.80           N  
ATOM    934  N   THR A  25      17.429   7.850  37.753  1.00 25.17           N  
ATOM    935  CA  THR A  25      17.341   7.722  36.301  1.00 27.08           C  
ATOM    936  C   THR A  25      17.314   9.019  35.519  1.00 26.88           C  
ATOM    937  O   THR A  25      17.689   9.034  34.351  1.00 26.74           O  
ATOM    938  CB  THR A  25      16.113   6.892  35.890  1.00 28.06           C  
ATOM    939  OG1 THR A  25      14.930   7.498  36.419  1.00 29.61           O  
ATOM    940  CG2 THR A  25      16.225   5.472  36.418  1.00 27.85           C  
ATOM    941  N   GLY A  26      16.874  10.100  36.162  1.00 26.18           N  
ATOM    942  CA  GLY A  26      16.795  11.392  35.491  1.00 26.21           C  
ATOM    943  C   GLY A  26      15.561  11.503  34.618  1.00 26.23           C  
ATOM    944  O   GLY A  26      15.455  12.375  33.753  1.00 26.84           O  
TER     945      GLY A  26                                                      
END                                                                             
