# Supplementary material for: Tailored structured peptide design with a key-cutting machine approach
Source: Nat Mach Intell. 2025 Oct 21;7(10):1685–97. doi: 10.1038/s42256-025-01119-2 (PMC12552119; doi:10.1038/s42256-025-01119-2)
Supplement: Supplementary file 9 — Zip containing the pdb files for each target and the corresponding best design. [file 42256_2025_1119_MOESM9_ESM.zip › FigS2/FigS2b_1f2i_reference.pdb]

ATOM   3985  N   ARG K   1      45.263  49.567  48.832  1.00 48.43           N  
ATOM   3986  CA  ARG K   1      43.930  49.063  49.137  1.00 40.46           C  
ATOM   3987  C   ARG K   1      43.001  49.969  48.337  1.00 38.89           C  
ATOM   3988  O   ARG K   1      42.309  50.824  48.888  1.00 38.64           O  
ATOM   3989  CB  ARG K   1      43.641  49.168  50.630  1.00 35.86           C  
ATOM   3990  CG  ARG K   1      44.684  48.485  51.479  1.00 35.74           C  
ATOM   3991  CD  ARG K   1      44.426  48.689  52.948  1.00 38.14           C  
ATOM   3992  NE  ARG K   1      43.839  47.492  53.522  1.00 36.18           N  
ATOM   3993  CZ  ARG K   1      44.553  46.493  54.016  1.00 40.00           C  
ATOM   3994  NH1 ARG K   1      45.880  46.558  54.003  1.00 39.87           N  
ATOM   3995  NH2 ARG K   1      43.940  45.430  54.509  1.00 39.24           N  
ATOM   3996  N   PRO K   2      42.994  49.796  47.005  1.00 35.56           N  
ATOM   3997  CA  PRO K   2      42.173  50.583  46.088  1.00 31.11           C  
ATOM   3998  C   PRO K   2      40.689  50.328  46.184  1.00 28.12           C  
ATOM   3999  O   PRO K   2      39.892  51.126  45.703  1.00 30.48           O  
ATOM   4000  CB  PRO K   2      42.711  50.209  44.703  1.00 32.57           C  
ATOM   4001  CG  PRO K   2      43.953  49.419  44.948  1.00 32.89           C  
ATOM   4002  CD  PRO K   2      43.792  48.796  46.280  1.00 34.80           C  
ATOM   4003  N   TYR K   3      40.311  49.220  46.803  1.00 27.48           N  
ATOM   4004  CA  TYR K   3      38.900  48.874  46.901  1.00 25.64           C  
ATOM   4005  C   TYR K   3      38.241  49.213  48.233  1.00 23.42           C  
ATOM   4006  O   TYR K   3      38.366  48.475  49.201  1.00 23.96           O  
ATOM   4007  CB  TYR K   3      38.744  47.397  46.556  1.00 24.66           C  
ATOM   4008  CG  TYR K   3      39.395  47.083  45.221  1.00 31.76           C  
ATOM   4009  CD1 TYR K   3      38.833  47.541  44.021  1.00 32.68           C  
ATOM   4010  CD2 TYR K   3      40.602  46.386  45.156  1.00 30.19           C  
ATOM   4011  CE1 TYR K   3      39.460  47.316  42.798  1.00 27.88           C  
ATOM   4012  CE2 TYR K   3      41.236  46.157  43.941  1.00 30.45           C  
ATOM   4013  CZ  TYR K   3      40.660  46.627  42.766  1.00 31.87           C  
ATOM   4014  OH  TYR K   3      41.295  46.417  41.567  1.00 33.69           O  
ATOM   4015  N   ALA K   4      37.530  50.341  48.245  1.00 21.70           N  
ATOM   4016  CA  ALA K   4      36.837  50.860  49.419  1.00 20.47           C  
ATOM   4017  C   ALA K   4      35.396  50.392  49.473  1.00 22.73           C  
ATOM   4018  O   ALA K   4      34.714  50.348  48.452  1.00 27.76           O  
ATOM   4019  CB  ALA K   4      36.885  52.389  49.410  1.00 13.64           C  
ATOM   4020  N   CYS K   5      34.927  50.048  50.668  1.00 22.54           N  
ATOM   4021  CA  CYS K   5      33.555  49.589  50.832  1.00 23.50           C  
ATOM   4022  C   CYS K   5      32.598  50.769  50.671  1.00 22.35           C  
ATOM   4023  O   CYS K   5      32.756  51.797  51.318  1.00 27.33           O  
ATOM   4024  CB  CYS K   5      33.371  48.954  52.208  1.00 25.00           C  
ATOM   4025  SG  CYS K   5      31.666  48.511  52.574  1.00 32.94           S  
ATOM   4026  N   PRO K   6      31.574  50.618  49.817  1.00 19.57           N  
ATOM   4027  CA  PRO K   6      30.550  51.624  49.508  1.00 18.70           C  
ATOM   4028  C   PRO K   6      29.652  52.053  50.669  1.00 23.50           C  
ATOM   4029  O   PRO K   6      29.048  53.135  50.628  1.00 22.75           O  
ATOM   4030  CB  PRO K   6      29.733  50.959  48.411  1.00 13.60           C  
ATOM   4031  CG  PRO K   6      29.881  49.517  48.692  1.00  9.79           C  
ATOM   4032  CD  PRO K   6      31.313  49.366  49.090  1.00 14.22           C  
ATOM   4033  N   VAL K   7      29.537  51.198  51.684  1.00 23.01           N  
ATOM   4034  CA  VAL K   7      28.714  51.516  52.834  1.00 20.27           C  
ATOM   4035  C   VAL K   7      29.331  52.754  53.473  1.00 23.93           C  
ATOM   4036  O   VAL K   7      30.559  52.893  53.517  1.00 27.54           O  
ATOM   4037  CB  VAL K   7      28.675  50.336  53.799  1.00 22.63           C  
ATOM   4038  CG1 VAL K   7      27.934  50.708  55.057  1.00 21.90           C  
ATOM   4039  CG2 VAL K   7      27.994  49.162  53.122  1.00 24.95           C  
ATOM   4040  N   GLU K   8      28.481  53.664  53.940  1.00 25.50           N  
ATOM   4041  CA  GLU K   8      28.950  54.915  54.525  1.00 30.53           C  
ATOM   4042  C   GLU K   8      29.652  54.776  55.873  1.00 29.37           C  
ATOM   4043  O   GLU K   8      30.677  55.419  56.106  1.00 26.78           O  
ATOM   4044  CB  GLU K   8      27.784  55.898  54.653  1.00 39.79           C  
ATOM   4045  CG  GLU K   8      27.072  56.217  53.340  1.00 51.00           C  
ATOM   4046  CD  GLU K   8      25.570  56.398  53.517  1.00 57.54           C  
ATOM   4047  OE1 GLU K   8      25.143  56.819  54.611  1.00 63.43           O  
ATOM   4048  OE2 GLU K   8      24.810  56.121  52.566  1.00 62.34           O  
ATOM   4049  N   SER K   9      29.107  53.933  56.748  1.00 28.27           N  
ATOM   4050  CA  SER K   9      29.681  53.725  58.075  1.00 29.67           C  
ATOM   4051  C   SER K   9      30.916  52.825  58.063  1.00 31.28           C  
ATOM   4052  O   SER K   9      31.632  52.716  59.065  1.00 33.51           O  
ATOM   4053  CB  SER K   9      28.621  53.139  59.019  1.00 30.78           C  
ATOM   4054  OG  SER K   9      28.000  51.989  58.468  1.00 31.22           O  
ATOM   4055  N   CYS K  10      31.178  52.196  56.921  1.00 30.03           N  
ATOM   4056  CA  CYS K  10      32.311  51.287  56.796  1.00 26.27           C  
ATOM   4057  C   CYS K  10      33.479  51.885  56.022  1.00 27.25           C  
ATOM   4058  O   CYS K  10      33.328  52.263  54.867  1.00 33.57           O  
ATOM   4059  CB  CYS K  10      31.846  49.996  56.134  1.00 19.29           C  
ATOM   4060  SG  CYS K  10      33.112  48.763  55.983  1.00 29.47           S  
ATOM   4061  N   ASP K  11      34.640  51.978  56.668  1.00 27.73           N  
ATOM   4062  CA  ASP K  11      35.841  52.532  56.045  1.00 27.19           C  
ATOM   4063  C   ASP K  11      36.836  51.444  55.624  1.00 29.64           C  
ATOM   4064  O   ASP K  11      38.024  51.714  55.417  1.00 28.00           O  
ATOM   4065  CB  ASP K  11      36.548  53.495  57.000  1.00 24.91           C  
ATOM   4066  CG  ASP K  11      35.749  54.739  57.273  1.00 27.78           C  
ATOM   4067  OD1 ASP K  11      34.666  54.895  56.678  1.00 31.82           O  
ATOM   4068  OD2 ASP K  11      36.209  55.564  58.090  1.00 33.49           O  
ATOM   4069  N   ARG K  12      36.347  50.216  55.508  1.00 29.66           N  
ATOM   4070  CA  ARG K  12      37.179  49.089  55.110  1.00 30.52           C  
ATOM   4071  C   ARG K  12      37.676  49.242  53.665  1.00 33.95           C  
ATOM   4072  O   ARG K  12      36.918  49.629  52.775  1.00 32.19           O  
ATOM   4073  CB  ARG K  12      36.377  47.792  55.251  1.00 30.41           C  
ATOM   4074  CG  ARG K  12      37.188  46.581  55.671  1.00 35.67           C  
ATOM   4075  CD  ARG K  12      36.914  46.182  57.123  1.00 41.17           C  
ATOM   4076  NE  ARG K  12      37.883  45.200  57.606  1.00 42.61           N  
ATOM   4077  CZ  ARG K  12      39.196  45.410  57.662  1.00 44.38           C  
ATOM   4078  NH1 ARG K  12      39.702  46.570  57.262  1.00 53.60           N  
ATOM   4079  NH2 ARG K  12      40.005  44.463  58.114  1.00 42.42           N  
ATOM   4080  N   ARG K  12      38.955  48.937  53.446  1.00 35.22           N  
ATOM   4081  CA  ARG K  12      39.574  49.009  52.122  1.00 31.81           C  
ATOM   4082  C   ARG K  12      40.363  47.725  51.898  1.00 29.56           C  
ATOM   4083  O   ARG K  12      41.003  47.223  52.814  1.00 31.37           O  
ATOM   4084  CB  ARG K  12      40.509  50.215  52.026  1.00 33.84           C  
ATOM   4085  CG  ARG K  12      39.804  51.557  52.137  1.00 37.07           C  
ATOM   4086  CD  ARG K  12      40.784  52.704  51.993  1.00 40.88           C  
ATOM   4087  NE  ARG K  12      41.270  52.834  50.624  1.00 54.28           N  
ATOM   4088  CZ  ARG K  12      40.685  53.578  49.686  1.00 57.15           C  
ATOM   4089  NH1 ARG K  12      39.589  54.271  49.972  1.00 56.65           N  
ATOM   4090  NH2 ARG K  12      41.202  53.639  48.462  1.00 54.36           N  
ATOM   4091  N   PHE K  13      40.324  47.195  50.680  1.00 29.29           N  
ATOM   4092  CA  PHE K  13      41.023  45.954  50.379  1.00 28.34           C  
ATOM   4093  C   PHE K  13      42.029  46.094  49.248  1.00 30.70           C  
ATOM   4094  O   PHE K  13      42.029  47.091  48.535  1.00 32.02           O  
ATOM   4095  CB  PHE K  13      40.005  44.873  50.040  1.00 22.65           C  
ATOM   4096  CG  PHE K  13      39.012  44.635  51.129  1.00 27.45           C  
ATOM   4097  CD1 PHE K  13      37.868  45.425  51.229  1.00 26.09           C  
ATOM   4098  CD2 PHE K  13      39.223  43.629  52.070  1.00 28.16           C  
ATOM   4099  CE1 PHE K  13      36.943  45.217  52.250  1.00 23.41           C  
ATOM   4100  CE2 PHE K  13      38.308  43.411  53.093  1.00 23.07           C  
ATOM   4101  CZ  PHE K  13      37.164  44.207  53.185  1.00 24.12           C  
ATOM   4102  N   SER K  14      42.888  45.088  49.096  1.00 32.97           N  
ATOM   4103  CA  SER K  14      43.903  45.088  48.049  1.00 34.98           C  
ATOM   4104  C   SER K  14      43.340  44.463  46.779  1.00 34.82           C  
ATOM   4105  O   SER K  14      43.686  44.868  45.671  1.00 35.74           O  
ATOM   4106  CB  SER K  14      45.133  44.296  48.501  1.00 32.19           C  
ATOM   4107  OG  SER K  14      45.784  44.945  49.577  1.00 40.59           O  
ATOM   4108  N   ARG K  15      42.470  43.473  46.956  1.00 34.69           N  
ATOM   4109  CA  ARG K  15      41.851  42.777  45.836  1.00 31.03           C  
ATOM   4110  C   ARG K  15      40.335  42.953  45.807  1.00 27.32           C  
ATOM   4111  O   ARG K  15      39.652  42.760  46.809  1.00 27.52           O  
ATOM   4112  CB  ARG K  15      42.198  41.287  45.892  1.00 30.78           C  
ATOM   4113  CG  ARG K  15      43.404  40.919  45.061  1.00 29.61           C  
ATOM   4114  CD  ARG K  15      43.865  39.512  45.350  1.00 27.24           C  
ATOM   4115  NE  ARG K  15      42.751  38.574  45.436  1.00 24.53           N  
ATOM   4116  CZ  ARG K  15      42.913  37.259  45.533  1.00 22.03           C  
ATOM   4117  NH1 ARG K  15      44.136  36.751  45.552  1.00 20.72           N  
ATOM   4118  NH2 ARG K  15      41.865  36.454  45.627  1.00 18.14           N  
ATOM   4119  N   SER K  16      39.823  43.301  44.635  1.00 26.22           N  
ATOM   4120  CA  SER K  16      38.402  43.525  44.432  1.00 23.79           C  
ATOM   4121  C   SER K  16      37.503  42.391  44.930  1.00 23.90           C  
ATOM   4122  O   SER K  16      36.430  42.648  45.474  1.00 27.02           O  
ATOM   4123  CB  SER K  16      38.144  43.797  42.941  1.00 24.49           C  
ATOM   4124  OG  SER K  16      36.913  43.245  42.504  1.00 28.17           O  
ATOM   4125  N   ASP K  17      37.926  41.141  44.758  1.00 24.46           N  
ATOM   4126  CA  ASP K  17      37.102  40.012  45.194  1.00 22.16           C  
ATOM   4127  C   ASP K  17      36.936  39.948  46.710  1.00 24.94           C  
ATOM   4128  O   ASP K  17      35.901  39.492  47.210  1.00 24.05           O  
ATOM   4129  CB  ASP K  17      37.681  38.692  44.677  1.00 24.16           C  
ATOM   4130  CG  ASP K  17      39.134  38.493  45.062  1.00 28.49           C  
ATOM   4131  OD1 ASP K  17      39.995  39.289  44.626  1.00 32.93           O  
ATOM   4132  OD2 ASP K  17      39.416  37.525  45.798  1.00 29.52           O  
ATOM   4133  N   GLU K  18      37.964  40.400  47.427  1.00 24.07           N  
ATOM   4134  CA  GLU K  18      37.956  40.425  48.887  1.00 23.07           C  
ATOM   4135  C   GLU K  18      36.859  41.387  49.342  1.00 24.55           C  
ATOM   4136  O   GLU K  18      36.152  41.125  50.318  1.00 23.18           O  
ATOM   4137  CB  GLU K  18      39.305  40.915  49.424  1.00 21.78           C  
ATOM   4138  CG  GLU K  18      40.463  39.932  49.319  1.00 15.54           C  
ATOM   4139  CD  GLU K  18      41.791  40.645  49.537  1.00 26.44           C  
ATOM   4140  OE1 GLU K  18      41.767  41.880  49.724  1.00 26.50           O  
ATOM   4141  OE2 GLU K  18      42.849  39.991  49.524  1.00 27.83           O  
ATOM   4142  N   LEU K  19      36.716  42.502  48.627  1.00 22.55           N  
ATOM   4143  CA  LEU K  19      35.697  43.483  48.973  1.00 22.27           C  
ATOM   4144  C   LEU K  19      34.297  42.990  48.635  1.00 23.57           C  
ATOM   4145  O   LEU K  19      33.340  43.276  49.355  1.00 28.47           O  
ATOM   4146  CB  LEU K  19      35.950  44.819  48.260  1.00 21.96           C  
ATOM   4147  CG  LEU K  19      34.799  45.832  48.413  1.00 20.13           C  
ATOM   4148  CD1 LEU K  19      34.572  46.127  49.891  1.00 17.54           C  
ATOM   4149  CD2 LEU K  19      35.098  47.109  47.635  1.00 16.36           C  
ATOM   4150  N   THR K  20      34.177  42.250  47.541  1.00 22.98           N  
ATOM   4151  CA  THR K  20      32.882  41.729  47.119  1.00 24.22           C  
ATOM   4152  C   THR K  20      32.353  40.728  48.137  1.00 26.82           C  
ATOM   4153  O   THR K  20      31.145  40.632  48.373  1.00 29.17           O  
ATOM   4154  CB  THR K  20      33.006  41.050  45.756  1.00 23.95           C  
ATOM   4155  OG1 THR K  20      33.519  41.999  44.820  1.00 25.71           O  
ATOM   4156  CG2 THR K  20      31.666  40.544  45.280  1.00 19.33           C  
ATOM   4157  N   ARG K  21      33.276  39.986  48.738  1.00 29.50           N  
ATOM   4158  CA  ARG K  21      32.941  38.993  49.749  1.00 27.62           C  
ATOM   4159  C   ARG K  21      32.513  39.733  51.014  1.00 29.16           C  
ATOM   4160  O   ARG K  21      31.525  39.386  51.655  1.00 29.46           O  
ATOM   4161  CB  ARG K  21      34.169  38.131  50.036  1.00 24.22           C  
ATOM   4162  CG  ARG K  21      33.861  36.796  50.678  1.00 26.17           C  
ATOM   4163  CD  ARG K  21      35.143  36.040  51.039  1.00 17.99           C  
ATOM   4164  NE  ARG K  21      36.178  36.917  51.573  1.00 16.42           N  
ATOM   4165  CZ  ARG K  21      37.451  36.558  51.717  1.00 24.29           C  
ATOM   4166  NH1 ARG K  21      37.840  35.339  51.364  1.00 26.33           N  
ATOM   4167  NH2 ARG K  21      38.344  37.414  52.201  1.00 21.84           N  
ATOM   4168  N   HIS K  22      33.272  40.767  51.354  1.00 30.01           N  
ATOM   4169  CA  HIS K  22      33.002  41.581  52.530  1.00 27.96           C  
ATOM   4170  C   HIS K  22      31.633  42.249  52.445  1.00 30.51           C  
ATOM   4171  O   HIS K  22      30.896  42.313  53.426  1.00 32.77           O  
ATOM   4172  CB  HIS K  22      34.090  42.647  52.665  1.00 27.62           C  
ATOM   4173  CG  HIS K  22      33.698  43.818  53.511  1.00 30.95           C  
ATOM   4174  ND1 HIS K  22      33.665  43.764  54.887  1.00 29.83           N  
ATOM   4175  CD2 HIS K  22      33.355  45.084  53.177  1.00 33.89           C  
ATOM   4176  CE1 HIS K  22      33.323  44.947  55.365  1.00 29.33           C  
ATOM   4177  NE2 HIS K  22      33.128  45.765  54.348  1.00 28.68           N  
ATOM   4178  N   ILE K  23      31.285  42.744  51.264  1.00 30.11           N  
ATOM   4179  CA  ILE K  23      30.013  43.425  51.092  1.00 26.80           C  
ATOM   4180  C   ILE K  23      28.853  42.504  51.412  1.00 28.35           C  
ATOM   4181  O   ILE K  23      27.770  42.966  51.747  1.00 32.00           O  
ATOM   4182  CB  ILE K  23      29.866  43.965  49.657  1.00 26.45           C  
ATOM   4183  CG1 ILE K  23      30.843  45.112  49.439  1.00 22.03           C  
ATOM   4184  CG2 ILE K  23      28.467  44.478  49.425  1.00 29.65           C  
ATOM   4185  CD1 ILE K  23      30.795  45.680  48.061  1.00 17.15           C  
ATOM   4186  N   ARG K  24      29.075  41.198  51.326  1.00 32.14           N  
ATOM   4187  CA  ARG K  24      28.001  40.248  51.610  1.00 32.81           C  
ATOM   4188  C   ARG K  24      27.624  40.246  53.088  1.00 34.74           C  
ATOM   4189  O   ARG K  24      26.554  39.775  53.470  1.00 33.52           O  
ATOM   4190  CB  ARG K  24      28.404  38.838  51.187  1.00 34.63           C  
ATOM   4191  CG  ARG K  24      28.253  38.567  49.718  1.00 35.19           C  
ATOM   4192  CD  ARG K  24      28.166  37.078  49.472  1.00 38.33           C  
ATOM   4193  NE  ARG K  24      29.474  36.474  49.241  1.00 40.47           N  
ATOM   4194  CZ  ARG K  24      30.111  36.497  48.076  1.00 45.24           C  
ATOM   4195  NH1 ARG K  24      29.560  37.101  47.027  1.00 46.40           N  
ATOM   4196  NH2 ARG K  24      31.296  35.903  47.955  1.00 47.87           N  
ATOM   4197  N   ILE K  25      28.515  40.768  53.923  1.00 36.61           N  
ATOM   4198  CA  ILE K  25      28.250  40.853  55.347  1.00 33.89           C  
ATOM   4199  C   ILE K  25      27.098  41.841  55.500  1.00 36.86           C  
ATOM   4200  O   ILE K  25      26.043  41.493  56.030  1.00 43.79           O  
ATOM   4201  CB  ILE K  25      29.487  41.364  56.100  1.00 34.39           C  
ATOM   4202  CG1 ILE K  25      30.412  40.189  56.418  1.00 34.60           C  
ATOM   4203  CG2 ILE K  25      29.069  42.114  57.360  1.00 36.21           C  
ATOM   4204  CD1 ILE K  25      31.826  40.601  56.775  1.00 33.84           C  
ATOM   4205  N   HIS K  26      27.300  43.060  55.013  1.00 35.93           N  
ATOM   4206  CA  HIS K  26      26.298  44.118  55.079  1.00 32.49           C  
ATOM   4207  C   HIS K  26      24.924  43.721  54.562  1.00 37.75           C  
ATOM   4208  O   HIS K  26      23.900  44.107  55.134  1.00 38.34           O  
ATOM   4209  CB  HIS K  26      26.758  45.329  54.287  1.00 29.36           C  
ATOM   4210  CG  HIS K  26      28.104  45.840  54.680  1.00 25.89           C  
ATOM   4211  ND1 HIS K  26      28.280  46.808  55.643  1.00 27.39           N  
ATOM   4212  CD2 HIS K  26      29.340  45.554  54.203  1.00 30.47           C  
ATOM   4213  CE1 HIS K  26      29.566  47.100  55.741  1.00 27.27           C  
ATOM   4214  NE2 HIS K  26      30.230  46.354  54.879  1.00 22.25           N  
ATOM   4215  N   THR K  27      24.903  42.968  53.467  1.00 45.21           N  
ATOM   4216  CA  THR K  27      23.647  42.548  52.855  1.00 50.80           C  
ATOM   4217  C   THR K  27      23.047  41.289  53.478  1.00 58.59           C  
ATOM   4218  O   THR K  27      21.880  40.974  53.244  1.00 62.46           O  
ATOM   4219  CB  THR K  27      23.815  42.328  51.320  1.00 46.06           C  
ATOM   4220  OG1 THR K  27      24.712  41.240  51.070  1.00 44.87           O  
ATOM   4221  CG2 THR K  27      24.372  43.577  50.665  1.00 42.43           C  
ATOM   4222  N   GLY K  28      23.838  40.578  54.277  1.00 64.41           N  
ATOM   4223  CA  GLY K  28      23.350  39.362  54.903  1.00 69.27           C  
ATOM   4224  C   GLY K  28      23.164  38.241  53.895  1.00 72.82           C  
ATOM   4225  O   GLY K  28      22.559  37.216  54.202  1.00 75.64           O  
TER    4226      GLY K  28                                                      
END                                                                             
