# Supplementary material for: Tailored structured peptide design with a key-cutting machine approach
Source: Nat Mach Intell. 2025 Oct 21;7(10):1685–97. doi: 10.1038/s42256-025-01119-2 (PMC12552119; doi:10.1038/s42256-025-01119-2)
Supplement: Supplementary file 9 — Zip containing the pdb files for each target and the corresponding best design. [file 42256_2025_1119_MOESM9_ESM.zip › FigS2/FigS2e_2prt_designed.pdb]

PARENT N/A
ATOM      1  N   PRO A   1     -10.015  -7.095  -8.210  1.00 58.67           N  
ATOM      2  CA  PRO A   1      -9.855  -7.031  -6.755  1.00 57.50           C  
ATOM      3  C   PRO A   1      -8.435  -6.662  -6.333  1.00 60.09           C  
ATOM      4  CB  PRO A   1     -10.211  -8.448  -6.299  1.00 51.68           C  
ATOM      5  O   PRO A   1      -7.475  -7.317  -6.746  1.00 55.80           O  
ATOM      6  CG  PRO A   1     -10.374  -9.227  -7.563  1.00 47.97           C  
ATOM      7  CD  PRO A   1     -10.213  -8.289  -8.725  1.00 49.30           C  
ATOM      8  N   CYS A   2      -7.949  -5.359  -6.180  1.00 62.95           N  
ATOM      9  CA  CYS A   2      -6.658  -4.955  -5.634  1.00 63.47           C  
ATOM     10  C   CYS A   2      -6.552  -5.320  -4.158  1.00 62.77           C  
ATOM     11  CB  CYS A   2      -6.445  -3.453  -5.813  1.00 58.40           C  
ATOM     12  O   CYS A   2      -7.525  -5.197  -3.412  1.00 58.96           O  
ATOM     13  SG  CYS A   2      -5.826  -2.995  -7.447  1.00 58.77           S  
ATOM     14  N   TYR A   3      -5.776  -6.329  -3.751  1.00 67.04           N  
ATOM     15  CA  TYR A   3      -5.763  -6.868  -2.396  1.00 67.17           C  
ATOM     16  C   TYR A   3      -5.042  -5.924  -1.441  1.00 67.63           C  
ATOM     17  CB  TYR A   3      -5.094  -8.246  -2.372  1.00 60.56           C  
ATOM     18  O   TYR A   3      -5.290  -5.944  -0.233  1.00 64.63           O  
ATOM     19  CG  TYR A   3      -5.911  -9.329  -3.033  1.00 56.67           C  
ATOM     20  CD1 TYR A   3      -6.911 -10.001  -2.332  1.00 51.65           C  
ATOM     21  CD2 TYR A   3      -5.686  -9.684  -4.358  1.00 53.15           C  
ATOM     22  CE1 TYR A   3      -7.665 -11.001  -2.937  1.00 49.57           C  
ATOM     23  CE2 TYR A   3      -6.434 -10.682  -4.973  1.00 50.87           C  
ATOM     24  OH  TYR A   3      -8.164 -12.323  -4.859  1.00 46.50           O  
ATOM     25  CZ  TYR A   3      -7.420 -11.334  -4.255  1.00 47.51           C  
ATOM     26  N   TYR A   4      -4.220  -5.148  -2.075  1.00 76.90           N  
ATOM     27  CA  TYR A   4      -3.429  -4.473  -1.052  1.00 77.10           C  
ATOM     28  C   TYR A   4      -3.825  -3.006  -0.936  1.00 76.26           C  
ATOM     29  CB  TYR A   4      -1.934  -4.587  -1.366  1.00 74.09           C  
ATOM     30  O   TYR A   4      -4.109  -2.352  -1.942  1.00 71.98           O  
ATOM     31  CG  TYR A   4      -1.452  -6.009  -1.516  1.00 71.59           C  
ATOM     32  CD1 TYR A   4      -1.132  -6.778  -0.400  1.00 69.10           C  
ATOM     33  CD2 TYR A   4      -1.314  -6.586  -2.774  1.00 71.73           C  
ATOM     34  CE1 TYR A   4      -0.686  -8.089  -0.533  1.00 72.03           C  
ATOM     35  CE2 TYR A   4      -0.868  -7.896  -2.919  1.00 70.74           C  
ATOM     36  OH  TYR A   4      -0.116  -9.935  -1.933  1.00 67.75           O  
ATOM     37  CZ  TYR A   4      -0.558  -8.638  -1.795  1.00 70.49           C  
ATOM     38  N   HIS A   5      -4.186  -2.440   0.191  1.00 76.26           N  
ATOM     39  CA  HIS A   5      -4.563  -1.056   0.455  1.00 76.36           C  
ATOM     40  C   HIS A   5      -3.698  -0.450   1.556  1.00 76.63           C  
ATOM     41  CB  HIS A   5      -6.040  -0.967   0.841  1.00 73.61           C  
ATOM     42  O   HIS A   5      -3.223  -1.164   2.442  1.00 74.80           O  
ATOM     43  CG  HIS A   5      -6.345  -1.541   2.188  1.00 69.10           C  
ATOM     44  CD2 HIS A   5      -6.318  -0.981   3.420  1.00 64.53           C  
ATOM     45  ND1 HIS A   5      -6.729  -2.853   2.368  1.00 64.45           N  
ATOM     46  CE1 HIS A   5      -6.927  -3.074   3.657  1.00 62.74           C  
ATOM     47  NE2 HIS A   5      -6.684  -1.954   4.317  1.00 61.26           N  
ATOM     48  N   CYS A   6      -3.382   0.817   1.392  1.00 76.10           N  
ATOM     49  CA  CYS A   6      -2.788   1.609   2.462  1.00 76.55           C  
ATOM     50  C   CYS A   6      -3.764   1.780   3.620  1.00 76.55           C  
ATOM     51  CB  CYS A   6      -2.358   2.980   1.940  1.00 73.47           C  
ATOM     52  O   CYS A   6      -4.915   2.170   3.415  1.00 73.88           O  
ATOM     53  SG  CYS A   6      -1.768   4.098   3.229  1.00 72.88           S  
ATOM     54  N   GLY A   7      -3.405   1.311   4.716  1.00 74.50           N  
ATOM     55  CA  GLY A   7      -4.199   1.509   5.918  1.00 74.34           C  
ATOM     56  C   GLY A   7      -4.458   2.971   6.227  1.00 75.16           C  
ATOM     57  O   GLY A   7      -5.403   3.301   6.948  1.00 74.53           O  
ATOM     58  N   CYS A   8      -3.555   3.878   5.838  1.00 73.11           N  
ATOM     59  CA  CYS A   8      -3.645   5.281   6.226  1.00 73.61           C  
ATOM     60  C   CYS A   8      -4.556   6.052   5.277  1.00 73.16           C  
ATOM     61  CB  CYS A   8      -2.258   5.922   6.250  1.00 70.30           C  
ATOM     62  O   CYS A   8      -5.316   6.921   5.708  1.00 70.32           O  
ATOM     63  SG  CYS A   8      -1.177   5.269   7.540  1.00 66.91           S  
ATOM     64  N   CYS A   9      -4.552   5.934   4.014  1.00 73.83           N  
ATOM     65  CA  CYS A   9      -5.256   6.754   3.035  1.00 73.11           C  
ATOM     66  C   CYS A   9      -6.117   5.891   2.120  1.00 72.21           C  
ATOM     67  CB  CYS A   9      -4.265   7.565   2.202  1.00 69.27           C  
ATOM     68  O   CYS A   9      -6.764   6.404   1.204  1.00 67.70           O  
ATOM     69  SG  CYS A   9      -3.253   6.561   1.092  1.00 73.46           S  
ATOM     70  N   ARG A  10      -6.375   4.690   2.375  1.00 72.34           N  
ATOM     71  CA  ARG A  10      -7.279   3.795   1.661  1.00 71.74           C  
ATOM     72  C   ARG A  10      -6.891   3.683   0.190  1.00 72.23           C  
ATOM     73  CB  ARG A  10      -8.725   4.280   1.785  1.00 67.91           C  
ATOM     74  O   ARG A  10      -7.707   3.288  -0.645  1.00 69.28           O  
ATOM     75  CG  ARG A  10      -9.286   4.189   3.195  1.00 64.11           C  
ATOM     76  CD  ARG A  10     -10.782   4.472   3.227  1.00 63.20           C  
ATOM     77  NE  ARG A  10     -11.311   4.425   4.587  1.00 51.56           N  
ATOM     78  NH1 ARG A  10     -13.452   5.061   3.997  1.00 42.16           N  
ATOM     79  NH2 ARG A  10     -12.942   4.631   6.191  1.00 38.23           N  
ATOM     80  CZ  ARG A  10     -12.567   4.706   4.922  1.00 56.70           C  
ATOM     81  N   SER A  11      -5.800   4.054  -0.111  1.00 79.26           N  
ATOM     82  CA  SER A  11      -5.351   3.966  -1.497  1.00 78.72           C  
ATOM     83  C   SER A  11      -4.959   2.538  -1.861  1.00 78.88           C  
ATOM     84  CB  SER A  11      -4.169   4.905  -1.739  1.00 76.58           C  
ATOM     85  O   SER A  11      -4.600   1.745  -0.988  1.00 75.96           O  
ATOM     86  OG  SER A  11      -3.001   4.419  -1.099  1.00 70.02           O  
ATOM     87  N   PHE A  12      -5.249   2.043  -3.084  1.00 78.94           N  
ATOM     88  CA  PHE A  12      -4.992   0.694  -3.574  1.00 79.39           C  
ATOM     89  C   PHE A  12      -3.600   0.595  -4.186  1.00 79.58           C  
ATOM     90  CB  PHE A  12      -6.050   0.284  -4.604  1.00 76.52           C  
ATOM     91  O   PHE A  12      -3.141   1.528  -4.849  1.00 77.71           O  
ATOM     92  CG  PHE A  12      -7.346  -0.177  -3.993  1.00 71.78           C  
ATOM     93  CD1 PHE A  12      -7.446  -1.432  -3.406  1.00 67.20           C  
ATOM     94  CD2 PHE A  12      -8.464   0.646  -4.007  1.00 68.62           C  
ATOM     95  CE1 PHE A  12      -8.644  -1.861  -2.840  1.00 65.27           C  
ATOM     96  CE2 PHE A  12      -9.665   0.224  -3.444  1.00 65.84           C  
ATOM     97  CZ  PHE A  12      -9.753  -1.030  -2.862  1.00 61.37           C  
ATOM     98  N   CYS A  13      -2.883  -0.477  -3.850  1.00 77.93           N  
ATOM     99  CA  CYS A  13      -1.578  -0.857  -4.380  1.00 78.54           C  
ATOM    100  C   CYS A  13      -1.654  -2.192  -5.111  1.00 78.35           C  
ATOM    101  CB  CYS A  13      -0.546  -0.939  -3.255  1.00 75.93           C  
ATOM    102  O   CYS A  13      -2.485  -3.039  -4.780  1.00 76.18           O  
ATOM    103  SG  CYS A  13      -0.440   0.561  -2.255  1.00 74.51           S  
ATOM    104  N   GLN A  14      -1.000  -2.346  -6.174  1.00 76.92           N  
ATOM    105  CA  GLN A  14      -0.975  -3.509  -7.055  1.00 76.64           C  
ATOM    106  C   GLN A  14      -0.174  -4.651  -6.435  1.00 77.01           C  
ATOM    107  CB  GLN A  14      -0.392  -3.138  -8.419  1.00 73.61           C  
ATOM    108  O   GLN A  14      -0.303  -5.804  -6.852  1.00 73.80           O  
ATOM    109  CG  GLN A  14      -1.279  -2.208  -9.235  1.00 67.37           C  
ATOM    110  CD  GLN A  14      -0.746  -1.967 -10.635  1.00 64.70           C  
ATOM    111  NE2 GLN A  14      -1.571  -1.369 -11.488  1.00 54.21           N  
ATOM    112  OE1 GLN A  14       0.397  -2.315 -10.947  1.00 62.89           O  
ATOM    113  N   SER A  15       0.649  -4.515  -5.485  1.00 79.66           N  
ATOM    114  CA  SER A  15       1.480  -5.489  -4.783  1.00 79.64           C  
ATOM    115  C   SER A  15       1.801  -5.024  -3.367  1.00 79.83           C  
ATOM    116  CB  SER A  15       2.778  -5.739  -5.553  1.00 77.85           C  
ATOM    117  O   SER A  15       1.627  -3.848  -3.040  1.00 77.67           O  
ATOM    118  OG  SER A  15       3.670  -4.649  -5.402  1.00 75.16           O  
ATOM    119  N   ARG A  16       2.155  -6.032  -2.492  1.00 80.27           N  
ATOM    120  CA  ARG A  16       2.569  -5.751  -1.122  1.00 80.57           C  
ATOM    121  C   ARG A  16       3.744  -4.778  -1.093  1.00 80.73           C  
ATOM    122  CB  ARG A  16       2.943  -7.045  -0.396  1.00 77.96           C  
ATOM    123  O   ARG A  16       3.784  -3.869  -0.262  1.00 79.46           O  
ATOM    124  CG  ARG A  16       3.154  -6.874   1.100  1.00 71.62           C  
ATOM    125  CD  ARG A  16       3.392  -8.209   1.792  1.00 69.22           C  
ATOM    126  NE  ARG A  16       3.696  -8.034   3.209  1.00 60.58           N  
ATOM    127  NH1 ARG A  16       3.407 -10.260   3.758  1.00 47.20           N  
ATOM    128  NH2 ARG A  16       3.988  -8.742   5.375  1.00 43.08           N  
ATOM    129  CZ  ARG A  16       3.696  -9.013   4.111  1.00 61.62           C  
ATOM    130  N   HIS A  17       4.748  -4.962  -1.871  1.00 80.38           N  
ATOM    131  CA  HIS A  17       5.933  -4.113  -1.926  1.00 80.66           C  
ATOM    132  C   HIS A  17       5.560  -2.664  -2.220  1.00 80.11           C  
ATOM    133  CB  HIS A  17       6.913  -4.628  -2.982  1.00 77.85           C  
ATOM    134  O   HIS A  17       6.092  -1.742  -1.598  1.00 77.67           O  
ATOM    135  CG  HIS A  17       8.174  -3.829  -3.071  1.00 71.61           C  
ATOM    136  CD2 HIS A  17       8.645  -3.018  -4.047  1.00 68.48           C  
ATOM    137  ND1 HIS A  17       9.118  -3.815  -2.068  1.00 66.05           N  
ATOM    138  CE1 HIS A  17      10.119  -3.027  -2.424  1.00 66.72           C  
ATOM    139  NE2 HIS A  17       9.856  -2.531  -3.621  1.00 62.46           N  
ATOM    140  N   GLN A  18       4.682  -2.454  -3.180  1.00 82.01           N  
ATOM    141  CA  GLN A  18       4.258  -1.104  -3.536  1.00 81.49           C  
ATOM    142  C   GLN A  18       3.529  -0.433  -2.375  1.00 80.83           C  
ATOM    143  CB  GLN A  18       3.361  -1.131  -4.774  1.00 79.23           C  
ATOM    144  O   GLN A  18       3.731   0.755  -2.112  1.00 77.92           O  
ATOM    145  CG  GLN A  18       4.103  -1.449  -6.065  1.00 73.19           C  
ATOM    146  CD  GLN A  18       5.164  -0.418  -6.402  1.00 70.90           C  
ATOM    147  NE2 GLN A  18       6.292  -0.879  -6.931  1.00 64.29           N  
ATOM    148  OE1 GLN A  18       4.970   0.783  -6.189  1.00 68.32           O  
ATOM    149  N   CYS A  19       2.722  -1.261  -1.648  1.00 81.99           N  
ATOM    150  CA  CYS A  19       2.050  -0.699  -0.482  1.00 82.26           C  
ATOM    151  C   CYS A  19       3.062  -0.220   0.552  1.00 81.66           C  
ATOM    152  CB  CYS A  19       1.114  -1.730   0.146  1.00 79.64           C  
ATOM    153  O   CYS A  19       2.912   0.864   1.119  1.00 79.81           O  
ATOM    154  SG  CYS A  19      -0.589  -1.623  -0.444  1.00 75.40           S  
ATOM    155  N   TYR A  20       4.116  -1.067   0.828  1.00 80.45           N  
ATOM    156  CA  TYR A  20       5.128  -0.713   1.816  1.00 80.73           C  
ATOM    157  C   TYR A  20       5.864   0.559   1.411  1.00 80.36           C  
ATOM    158  CB  TYR A  20       6.127  -1.859   1.997  1.00 78.31           C  
ATOM    159  O   TYR A  20       6.135   1.421   2.251  1.00 78.56           O  
ATOM    160  CG  TYR A  20       5.738  -2.839   3.078  1.00 72.76           C  
ATOM    161  CD1 TYR A  20       5.880  -2.512   4.424  1.00 67.45           C  
ATOM    162  CD2 TYR A  20       5.230  -4.092   2.754  1.00 68.65           C  
ATOM    163  CE1 TYR A  20       5.525  -3.412   5.424  1.00 67.25           C  
ATOM    164  CE2 TYR A  20       4.872  -5.000   3.745  1.00 67.45           C  
ATOM    165  OH  TYR A  20       4.669  -5.547   6.060  1.00 64.50           O  
ATOM    166  CZ  TYR A  20       5.022  -4.652   5.075  1.00 65.39           C  
ATOM    167  N   LYS A  21       6.208   0.649   0.124  1.00 81.11           N  
ATOM    168  CA  LYS A  21       6.868   1.858  -0.360  1.00 80.92           C  
ATOM    169  C   LYS A  21       5.993   3.088  -0.139  1.00 80.37           C  
ATOM    170  CB  LYS A  21       7.216   1.723  -1.843  1.00 78.63           C  
ATOM    171  O   LYS A  21       6.477   4.128   0.313  1.00 78.32           O  
ATOM    172  CG  LYS A  21       8.438   0.859  -2.116  1.00 72.73           C  
ATOM    173  CD  LYS A  21       8.923   1.014  -3.552  1.00 70.94           C  
ATOM    174  CE  LYS A  21      10.215   0.245  -3.793  1.00 65.31           C  
ATOM    175  NZ  LYS A  21      10.659   0.339  -5.216  1.00 57.11           N  
ATOM    176  N   HIS A  22       4.738   2.907  -0.552  1.00 80.95           N  
ATOM    177  CA  HIS A  22       3.752   3.974  -0.422  1.00 80.81           C  
ATOM    178  C   HIS A  22       3.568   4.380   1.037  1.00 80.07           C  
ATOM    179  CB  HIS A  22       2.412   3.541  -1.019  1.00 78.96           C  
ATOM    180  O   HIS A  22       3.525   5.571   1.353  1.00 77.37           O  
ATOM    181  CG  HIS A  22       1.292   4.489  -0.731  1.00 75.24           C  
ATOM    182  CD2 HIS A  22       0.353   4.486   0.244  1.00 73.36           C  
ATOM    183  ND1 HIS A  22       1.043   5.603  -1.503  1.00 71.05           N  
ATOM    184  CE1 HIS A  22      -0.004   6.246  -1.013  1.00 74.38           C  
ATOM    185  NE2 HIS A  22      -0.441   5.589   0.048  1.00 70.06           N  
ATOM    186  N   MET A  23       3.452   3.431   1.909  1.00 79.17           N  
ATOM    187  CA  MET A  23       3.353   3.692   3.343  1.00 79.51           C  
ATOM    188  C   MET A  23       4.598   4.411   3.852  1.00 79.10           C  
ATOM    189  CB  MET A  23       3.150   2.387   4.114  1.00 76.94           C  
ATOM    190  O   MET A  23       4.506   5.285   4.715  1.00 77.70           O  
ATOM    191  CG  MET A  23       1.749   1.812   3.988  1.00 71.12           C  
ATOM    192  SD  MET A  23       1.456   0.414   5.140  1.00 64.26           S  
ATOM    193  CE  MET A  23       2.662  -0.783   4.503  1.00 62.44           C  
ATOM    194  N   ALA A  24       5.757   3.910   3.391  1.00 77.58           N  
ATOM    195  CA  ALA A  24       7.013   4.518   3.823  1.00 77.37           C  
ATOM    196  C   ALA A  24       7.075   5.990   3.428  1.00 77.45           C  
ATOM    197  CB  ALA A  24       8.200   3.761   3.231  1.00 74.97           C  
ATOM    198  O   ALA A  24       7.678   6.804   4.132  1.00 75.30           O  
ATOM    199  N   CYS A  25       6.515   6.320   2.396  1.00 75.64           N  
ATOM    200  CA  CYS A  25       6.492   7.700   1.924  1.00 76.66           C  
ATOM    201  C   CYS A  25       5.608   8.566   2.814  1.00 74.72           C  
ATOM    202  CB  CYS A  25       5.997   7.765   0.480  1.00 71.46           C  
ATOM    203  O   CYS A  25       5.872   9.757   2.988  1.00 71.25           O  
ATOM    204  SG  CYS A  25       7.106   6.973  -0.706  1.00 69.70           S  
ATOM    205  N   HIS A  26       4.450   8.011   3.169  1.00 71.66           N  
ATOM    206  CA  HIS A  26       3.558   8.866   3.944  1.00 72.05           C  
ATOM    207  C   HIS A  26       4.237   9.362   5.216  1.00 71.28           C  
ATOM    208  CB  HIS A  26       2.269   8.119   4.293  1.00 67.60           C  
ATOM    209  O   HIS A  26       4.040  10.509   5.623  1.00 68.81           O  
ATOM    210  CG  HIS A  26       1.200   8.249   3.256  1.00 64.46           C  
ATOM    211  CD2 HIS A  26       0.653   7.333   2.422  1.00 63.64           C  
ATOM    212  ND1 HIS A  26       0.569   9.444   2.984  1.00 64.18           N  
ATOM    213  CE1 HIS A  26      -0.323   9.256   2.026  1.00 62.02           C  
ATOM    214  NE2 HIS A  26      -0.292   7.983   1.667  1.00 57.57           N  
ATOM    215  N   HIS A  27       5.105   8.556   5.735  1.00 61.36           N  
ATOM    216  CA  HIS A  27       5.714   8.936   7.004  1.00 61.56           C  
ATOM    217  C   HIS A  27       7.138   9.443   6.802  1.00 61.47           C  
ATOM    218  CB  HIS A  27       5.710   7.754   7.975  1.00 56.16           C  
ATOM    219  O   HIS A  27       7.796   9.856   7.760  1.00 60.05           O  
ATOM    220  CG  HIS A  27       4.341   7.341   8.413  1.00 53.41           C  
ATOM    221  CD2 HIS A  27       3.663   6.182   8.239  1.00 51.87           C  
ATOM    222  ND1 HIS A  27       3.504   8.175   9.122  1.00 52.28           N  
ATOM    223  CE1 HIS A  27       2.367   7.545   9.366  1.00 48.51           C  
ATOM    224  NE2 HIS A  27       2.438   6.334   8.840  1.00 44.08           N  
ATOM    225  N   ASN A  28       7.462   9.892   5.487  1.00 57.59           N  
ATOM    226  CA  ASN A  28       8.596  10.808   5.420  1.00 59.99           C  
ATOM    227  C   ASN A  28       8.146  12.264   5.500  1.00 57.08           C  
ATOM    228  CB  ASN A  28       9.402  10.571   4.141  1.00 53.56           C  
ATOM    229  O   ASN A  28       7.134  12.639   4.906  1.00 56.56           O  
ATOM    230  CG  ASN A  28      10.314   9.364   4.240  1.00 51.61           C  
ATOM    231  ND2 ASN A  28      10.719   8.831   3.094  1.00 43.78           N  
ATOM    232  OD1 ASN A  28      10.650   8.914   5.339  1.00 49.41           O  
TER     233      ASN A  28
END
