# Supplementary material for: Tailored structured peptide design with a key-cutting machine approach
Source: Nat Mach Intell. 2025 Oct 21;7(10):1685–97. doi: 10.1038/s42256-025-01119-2 (PMC12552119; doi:10.1038/s42256-025-01119-2)
Supplement: Supplementary file 9 — Zip containing the pdb files for each target and the corresponding best design. [file 42256_2025_1119_MOESM9_ESM.zip › FigS2/FigS2g_3vdu_designed.pdb]

PARENT N/A
ATOM      1  N   PHE A   1      -4.774  -6.659  -6.262  1.00 74.25           N  
ATOM      2  CA  PHE A   1      -4.888  -5.459  -5.442  1.00 75.12           C  
ATOM      3  C   PHE A   1      -4.597  -5.772  -3.979  1.00 75.88           C  
ATOM      4  CB  PHE A   1      -6.285  -4.844  -5.578  1.00 70.50           C  
ATOM      5  O   PHE A   1      -5.103  -6.757  -3.437  1.00 71.57           O  
ATOM      6  CG  PHE A   1      -6.531  -4.186  -6.909  1.00 67.28           C  
ATOM      7  CD1 PHE A   1      -6.080  -2.895  -7.156  1.00 63.37           C  
ATOM      8  CD2 PHE A   1      -7.213  -4.859  -7.914  1.00 64.45           C  
ATOM      9  CE1 PHE A   1      -6.306  -2.283  -8.387  1.00 62.92           C  
ATOM     10  CE2 PHE A   1      -7.443  -4.254  -9.147  1.00 59.82           C  
ATOM     11  CZ  PHE A   1      -6.990  -2.966  -9.381  1.00 62.45           C  
ATOM     12  N   SER A   2      -3.454  -5.229  -3.432  1.00 76.14           N  
ATOM     13  CA  SER A   2      -3.098  -5.514  -2.046  1.00 75.27           C  
ATOM     14  C   SER A   2      -3.282  -4.283  -1.164  1.00 75.45           C  
ATOM     15  CB  SER A   2      -1.654  -6.007  -1.953  1.00 72.71           C  
ATOM     16  O   SER A   2      -3.353  -3.159  -1.665  1.00 71.90           O  
ATOM     17  OG  SER A   2      -0.750  -4.997  -2.366  1.00 67.39           O  
ATOM     18  N   MET A   3      -3.764  -4.387   0.150  1.00 77.13           N  
ATOM     19  CA  MET A   3      -3.844  -3.306   1.129  1.00 77.23           C  
ATOM     20  C   MET A   3      -2.473  -3.015   1.731  1.00 77.38           C  
ATOM     21  CB  MET A   3      -4.838  -3.657   2.237  1.00 74.57           C  
ATOM     22  O   MET A   3      -1.693  -3.934   1.982  1.00 75.55           O  
ATOM     23  CG  MET A   3      -6.276  -3.772   1.757  1.00 70.81           C  
ATOM     24  SD  MET A   3      -7.491  -3.435   3.090  1.00 69.09           S  
ATOM     25  CE  MET A   3      -7.277  -4.925   4.102  1.00 63.83           C  
ATOM     26  N   CYS A   4      -2.039  -1.661   1.605  1.00 76.29           N  
ATOM     27  CA  CYS A   4      -0.873  -1.382   2.437  1.00 76.76           C  
ATOM     28  C   CYS A   4      -1.093  -1.869   3.864  1.00 77.28           C  
ATOM     29  CB  CYS A   4      -0.563   0.115   2.441  1.00 74.53           C  
ATOM     30  O   CYS A   4      -2.088  -1.514   4.499  1.00 76.24           O  
ATOM     31  SG  CYS A   4       0.683   0.597   3.656  1.00 76.68           S  
ATOM     32  N   LEU A   5      -0.445  -2.777   4.251  1.00 75.21           N  
ATOM     33  CA  LEU A   5      -0.564  -3.239   5.630  1.00 75.11           C  
ATOM     34  C   LEU A   5      -0.260  -2.110   6.610  1.00 76.03           C  
ATOM     35  CB  LEU A   5       0.378  -4.418   5.884  1.00 73.39           C  
ATOM     36  O   LEU A   5      -0.666  -2.166   7.773  1.00 76.01           O  
ATOM     37  CG  LEU A   5       0.045  -5.721   5.155  1.00 70.21           C  
ATOM     38  CD1 LEU A   5       1.137  -6.757   5.396  1.00 66.40           C  
ATOM     39  CD2 LEU A   5      -1.312  -6.253   5.604  1.00 67.28           C  
ATOM     40  N   CYS A   6       0.557  -1.102   6.164  1.00 74.50           N  
ATOM     41  CA  CYS A   6       0.920  -0.004   7.053  1.00 74.34           C  
ATOM     42  C   CYS A   6      -0.227   0.989   7.191  1.00 74.21           C  
ATOM     43  CB  CYS A   6       2.168   0.713   6.536  1.00 72.04           C  
ATOM     44  O   CYS A   6      -0.574   1.393   8.302  1.00 72.04           O  
ATOM     45  SG  CYS A   6       3.640  -0.333   6.486  1.00 67.96           S  
ATOM     46  N   CYS A   7      -0.834   1.477   6.164  1.00 77.10           N  
ATOM     47  CA  CYS A   7      -1.760   2.602   6.224  1.00 76.75           C  
ATOM     48  C   CYS A   7      -3.135   2.205   5.698  1.00 76.91           C  
ATOM     49  CB  CYS A   7      -1.220   3.786   5.422  1.00 74.75           C  
ATOM     50  O   CYS A   7      -4.079   2.994   5.761  1.00 75.12           O  
ATOM     51  SG  CYS A   7      -1.303   3.552   3.633  1.00 76.72           S  
ATOM     52  N   GLY A   8      -3.249   0.912   5.226  1.00 76.47           N  
ATOM     53  CA  GLY A   8      -4.565   0.438   4.826  1.00 75.78           C  
ATOM     54  C   GLY A   8      -4.968   0.898   3.438  1.00 76.36           C  
ATOM     55  O   GLY A   8      -6.062   0.581   2.967  1.00 75.09           O  
ATOM     56  N   ARG A   9      -4.231   1.727   2.752  1.00 77.28           N  
ATOM     57  CA  ARG A   9      -4.573   2.213   1.419  1.00 76.11           C  
ATOM     58  C   ARG A   9      -4.328   1.138   0.365  1.00 76.69           C  
ATOM     59  CB  ARG A   9      -3.769   3.470   1.082  1.00 74.77           C  
ATOM     60  O   ARG A   9      -3.446   0.293   0.526  1.00 74.45           O  
ATOM     61  CG  ARG A   9      -4.209   4.707   1.850  1.00 70.60           C  
ATOM     62  CD  ARG A   9      -3.549   5.969   1.312  1.00 68.72           C  
ATOM     63  NE  ARG A   9      -2.572   6.509   2.252  1.00 61.09           N  
ATOM     64  NH1 ARG A   9      -3.397   8.666   2.190  1.00 53.48           N  
ATOM     65  NH2 ARG A   9      -1.590   8.163   3.508  1.00 50.24           N  
ATOM     66  CZ  ARG A   9      -2.522   7.778   2.648  1.00 63.45           C  
ATOM     67  N   GLU A  10      -5.257   1.008  -0.594  1.00 77.01           N  
ATOM     68  CA  GLU A  10      -5.111   0.072  -1.705  1.00 76.25           C  
ATOM     69  C   GLU A  10      -3.852   0.369  -2.515  1.00 76.46           C  
ATOM     70  CB  GLU A  10      -6.343   0.118  -2.612  1.00 74.01           C  
ATOM     71  O   GLU A  10      -3.591   1.522  -2.866  1.00 74.14           O  
ATOM     72  CG  GLU A  10      -6.392  -1.004  -3.639  1.00 69.67           C  
ATOM     73  CD  GLU A  10      -7.590  -0.913  -4.571  1.00 67.98           C  
ATOM     74  OE1 GLU A  10      -8.396   0.035  -4.432  1.00 65.96           O  
ATOM     75  OE2 GLU A  10      -7.724  -1.797  -5.446  1.00 63.10           O  
ATOM     76  N   SER A  11      -3.009  -0.541  -2.712  1.00 71.36           N  
ATOM     77  CA  SER A  11      -1.786  -0.400  -3.495  1.00 70.43           C  
ATOM     78  C   SER A  11      -1.501  -1.659  -4.307  1.00 71.16           C  
ATOM     79  CB  SER A  11      -0.597  -0.091  -2.583  1.00 68.43           C  
ATOM     80  O   SER A  11      -2.070  -2.719  -4.038  1.00 68.87           O  
ATOM     81  OG  SER A  11      -0.002  -1.288  -2.111  1.00 65.89           O  
ATOM     82  N   ASP A  12      -0.935  -1.540  -5.447  1.00 69.21           N  
ATOM     83  CA  ASP A  12      -0.494  -2.600  -6.348  1.00 68.40           C  
ATOM     84  C   ASP A  12       0.627  -3.425  -5.718  1.00 68.95           C  
ATOM     85  CB  ASP A  12      -0.029  -2.012  -7.682  1.00 65.74           C  
ATOM     86  O   ASP A  12       0.953  -4.510  -6.203  1.00 67.06           O  
ATOM     87  CG  ASP A  12       0.996  -0.904  -7.516  1.00 62.39           C  
ATOM     88  OD1 ASP A  12       1.083  -0.312  -6.418  1.00 60.79           O  
ATOM     89  OD2 ASP A  12       1.721  -0.617  -8.493  1.00 63.28           O  
ATOM     90  N   ASP A  13       1.180  -3.080  -4.687  1.00 68.48           N  
ATOM     91  CA  ASP A  13       2.201  -3.778  -3.912  1.00 66.81           C  
ATOM     92  C   ASP A  13       1.905  -3.698  -2.416  1.00 67.85           C  
ATOM     93  CB  ASP A  13       3.587  -3.198  -4.205  1.00 65.09           C  
ATOM     94  O   ASP A  13       1.209  -2.787  -1.963  1.00 65.68           O  
ATOM     95  CG  ASP A  13       4.072  -3.503  -5.611  1.00 62.46           C  
ATOM     96  OD1 ASP A  13       3.759  -4.591  -6.142  1.00 61.76           O  
ATOM     97  OD2 ASP A  13       4.776  -2.650  -6.193  1.00 62.18           O  
ATOM     98  N   ASP A  14       2.014  -4.780  -1.762  1.00 67.18           N  
ATOM     99  CA  ASP A  14       1.787  -4.894  -0.324  1.00 65.74           C  
ATOM    100  C   ASP A  14       2.543  -3.808   0.439  1.00 67.36           C  
ATOM    101  CB  ASP A  14       2.206  -6.277   0.177  1.00 62.97           C  
ATOM    102  O   ASP A  14       2.309  -3.603   1.632  1.00 66.06           O  
ATOM    103  CG  ASP A  14       1.372  -7.400  -0.415  1.00 59.79           C  
ATOM    104  OD1 ASP A  14       0.186  -7.174  -0.738  1.00 61.65           O  
ATOM    105  OD2 ASP A  14       1.905  -8.522  -0.557  1.00 63.11           O  
ATOM    106  N   LEU A  15       3.385  -3.131  -0.148  1.00 66.79           N  
ATOM    107  CA  LEU A  15       4.252  -2.106   0.423  1.00 65.79           C  
ATOM    108  C   LEU A  15       3.989  -0.750  -0.224  1.00 66.59           C  
ATOM    109  CB  LEU A  15       5.724  -2.491   0.248  1.00 63.39           C  
ATOM    110  O   LEU A  15       4.011  -0.628  -1.451  1.00 64.00           O  
ATOM    111  CG  LEU A  15       6.191  -3.740   0.997  1.00 61.77           C  
ATOM    112  CD1 LEU A  15       7.619  -4.095   0.596  1.00 59.30           C  
ATOM    113  CD2 LEU A  15       6.091  -3.529   2.504  1.00 59.50           C  
ATOM    114  N   CYS A  16       3.236   0.099   0.570  1.00 71.98           N  
ATOM    115  CA  CYS A  16       2.967   1.470   0.153  1.00 71.69           C  
ATOM    116  C   CYS A  16       4.242   2.305   0.172  1.00 71.42           C  
ATOM    117  CB  CYS A  16       1.915   2.109   1.058  1.00 68.81           C  
ATOM    118  O   CYS A  16       5.048   2.195   1.097  1.00 68.16           O  
ATOM    119  SG  CYS A  16       1.878   3.913   0.970  1.00 70.38           S  
ATOM    120  N   TRP A  17       4.705   2.706  -1.079  1.00 68.10           N  
ATOM    121  CA  TRP A  17       5.866   3.580  -1.213  1.00 69.15           C  
ATOM    122  C   TRP A  17       5.842   4.683  -0.161  1.00 68.29           C  
ATOM    123  CB  TRP A  17       5.919   4.194  -2.615  1.00 65.30           C  
ATOM    124  O   TRP A  17       6.893   5.121   0.313  1.00 66.42           O  
ATOM    125  CG  TRP A  17       6.760   5.431  -2.706  1.00 61.39           C  
ATOM    126  CD1 TRP A  17       6.339   6.726  -2.577  1.00 54.55           C  
ATOM    127  CD2 TRP A  17       8.169   5.490  -2.952  1.00 55.57           C  
ATOM    128  CE2 TRP A  17       8.536   6.854  -2.958  1.00 54.51           C  
ATOM    129  CE3 TRP A  17       9.157   4.521  -3.167  1.00 61.49           C  
ATOM    130  NE1 TRP A  17       7.402   7.586  -2.727  1.00 58.17           N  
ATOM    131  CH2 TRP A  17      10.799   6.304  -3.379  1.00 56.57           C  
ATOM    132  CZ2 TRP A  17       9.851   7.273  -3.171  1.00 58.64           C  
ATOM    133  CZ3 TRP A  17      10.466   4.939  -3.379  1.00 52.72           C  
ATOM    134  N   LEU A  18       4.607   5.237   0.116  1.00 72.39           N  
ATOM    135  CA  LEU A  18       4.534   6.334   1.074  1.00 71.52           C  
ATOM    136  C   LEU A  18       4.956   5.871   2.464  1.00 72.03           C  
ATOM    137  CB  LEU A  18       3.115   6.909   1.123  1.00 69.44           C  
ATOM    138  O   LEU A  18       5.570   6.631   3.216  1.00 70.80           O  
ATOM    139  CG  LEU A  18       2.771   7.956   0.063  1.00 65.44           C  
ATOM    140  CD1 LEU A  18       1.285   7.899  -0.275  1.00 61.38           C  
ATOM    141  CD2 LEU A  18       3.163   9.350   0.541  1.00 62.50           C  
ATOM    142  N   CYS A  19       4.552   4.765   2.733  1.00 73.08           N  
ATOM    143  CA  CYS A  19       4.911   4.328   4.077  1.00 72.18           C  
ATOM    144  C   CYS A  19       6.380   3.925   4.145  1.00 71.87           C  
ATOM    145  CB  CYS A  19       4.031   3.157   4.513  1.00 70.13           C  
ATOM    146  O   CYS A  19       7.040   4.138   5.164  1.00 69.18           O  
ATOM    147  SG  CYS A  19       2.298   3.602   4.758  1.00 71.12           S  
ATOM    148  N   HIS A  20       6.942   3.618   3.087  1.00 65.57           N  
ATOM    149  CA  HIS A  20       8.350   3.238   3.100  1.00 64.62           C  
ATOM    150  C   HIS A  20       9.217   4.312   2.450  1.00 65.25           C  
ATOM    151  CB  HIS A  20       8.551   1.899   2.388  1.00 61.85           C  
ATOM    152  O   HIS A  20       9.149   4.519   1.236  1.00 63.88           O  
ATOM    153  CG  HIS A  20       9.905   1.302   2.603  1.00 59.85           C  
ATOM    154  CD2 HIS A  20      10.326   0.335   3.452  1.00 57.06           C  
ATOM    155  ND1 HIS A  20      11.016   1.702   1.892  1.00 54.23           N  
ATOM    156  CE1 HIS A  20      12.064   1.004   2.296  1.00 53.75           C  
ATOM    157  NE2 HIS A  20      11.672   0.168   3.242  1.00 50.12           N  
ATOM    158  N   SER A  21       8.868   5.593   2.484  1.00 60.45           N  
ATOM    159  CA  SER A  21       9.747   6.657   2.010  1.00 58.84           C  
ATOM    160  C   SER A  21      10.986   6.785   2.890  1.00 60.84           C  
ATOM    161  CB  SER A  21       9.000   7.991   1.971  1.00 55.89           C  
ATOM    162  O   SER A  21      11.830   7.653   2.660  1.00 60.40           O  
ATOM    163  OG  SER A  21       8.875   8.536   3.273  1.00 54.46           O  
ATOM    164  N   GLU A  22      11.268   5.888   3.837  1.00 58.76           N  
ATOM    165  CA  GLU A  22      12.580   6.083   4.447  1.00 57.95           C  
ATOM    166  C   GLU A  22      13.700   5.823   3.444  1.00 58.99           C  
ATOM    167  CB  GLU A  22      12.746   5.175   5.669  1.00 54.20           C  
ATOM    168  O   GLU A  22      13.910   4.683   3.023  1.00 57.84           O  
ATOM    169  CG  GLU A  22      12.038   5.686   6.915  1.00 52.19           C  
ATOM    170  CD  GLU A  22      12.274   4.815   8.139  1.00 53.34           C  
ATOM    171  OE1 GLU A  22      12.929   3.755   8.012  1.00 52.96           O  
ATOM    172  OE2 GLU A  22      11.800   5.194   9.232  1.00 47.42           O  
ATOM    173  N   LYS A  23      13.537   6.413   2.230  1.00 51.04           N  
ATOM    174  CA  LYS A  23      14.855   6.738   1.694  1.00 53.74           C  
ATOM    175  C   LYS A  23      15.494   7.888   2.467  1.00 51.37           C  
ATOM    176  CB  LYS A  23      14.759   7.094   0.210  1.00 48.47           C  
ATOM    177  O   LYS A  23      14.793   8.753   2.997  1.00 50.44           O  
ATOM    178  CG  LYS A  23      14.534   5.896  -0.701  1.00 47.83           C  
ATOM    179  CD  LYS A  23      14.547   6.300  -2.169  1.00 53.24           C  
ATOM    180  CE  LYS A  23      14.312   5.103  -3.081  1.00 39.26           C  
ATOM    181  NZ  LYS A  23      14.285   5.500  -4.521  1.00 37.95           N  
TER     182      LYS A  23
END
