# Supplementary material for: Tailored structured peptide design with a key-cutting machine approach
Source: Nat Mach Intell. 2025 Oct 21;7(10):1685–97. doi: 10.1038/s42256-025-01119-2 (PMC12552119; doi:10.1038/s42256-025-01119-2)
Supplement: Supplementary file 9 — Zip containing the pdb files for each target and the corresponding best design. [file 42256_2025_1119_MOESM9_ESM.zip › FigS2/FigS2d_2i13_reference.pdb]

ATOM   2788  N   LYS A   1       9.788  46.951  37.802  1.00 44.93           N  
ATOM   2789  CA  LYS A   1       8.635  47.628  38.435  1.00 46.00           C  
ATOM   2790  C   LYS A   1       7.298  47.006  37.934  1.00 45.68           C  
ATOM   2791  O   LYS A   1       6.610  47.595  37.111  1.00 45.94           O  
ATOM   2792  CB  LYS A   1       8.687  49.153  38.161  1.00 46.24           C  
ATOM   2793  CG  LYS A   1       9.838  49.914  38.859  1.00 46.29           C  
ATOM   2794  CD  LYS A   1       9.975  51.358  38.425  1.00 46.29           C  
ATOM   2795  CE  LYS A   1      10.917  52.148  39.341  1.00 47.54           C  
ATOM   2796  NZ  LYS A   1      10.858  53.612  39.039  1.00 48.96           N  
ATOM   2797  N   PRO A   2       6.876  45.845  38.487  1.00 46.62           N  
ATOM   2798  CA  PRO A   2       5.645  45.147  38.086  1.00 46.36           C  
ATOM   2799  C   PRO A   2       4.279  45.764  38.404  1.00 48.39           C  
ATOM   2800  O   PRO A   2       3.263  45.382  37.810  1.00 49.61           O  
ATOM   2801  CB  PRO A   2       5.750  43.812  38.832  1.00 47.20           C  
ATOM   2802  CG  PRO A   2       7.107  43.835  39.525  1.00 44.57           C  
ATOM   2803  CD  PRO A   2       7.423  45.240  39.710  1.00 45.89           C  
ATOM   2804  N   TYR A   3       4.238  46.686  39.357  1.00 47.55           N  
ATOM   2805  CA  TYR A   3       2.956  47.262  39.763  1.00 50.79           C  
ATOM   2806  C   TYR A   3       2.637  48.645  39.140  1.00 50.81           C  
ATOM   2807  O   TYR A   3       3.253  49.651  39.477  1.00 52.23           O  
ATOM   2808  CB  TYR A   3       2.887  47.251  41.293  1.00 48.58           C  
ATOM   2809  CG  TYR A   3       3.146  45.871  41.917  1.00 51.99           C  
ATOM   2810  CD1 TYR A   3       2.070  45.011  42.251  1.00 51.20           C  
ATOM   2811  CD2 TYR A   3       4.475  45.443  42.228  1.00 50.04           C  
ATOM   2812  CE1 TYR A   3       2.302  43.761  42.893  1.00 55.64           C  
ATOM   2813  CE2 TYR A   3       4.720  44.180  42.884  1.00 52.58           C  
ATOM   2814  CZ  TYR A   3       3.631  43.364  43.204  1.00 52.90           C  
ATOM   2815  OH  TYR A   3       3.853  42.187  43.860  1.00 56.93           O  
ATOM   2816  N   LYS A   4       1.652  48.671  38.244  1.00 52.76           N  
ATOM   2817  CA  LYS A   4       1.243  49.872  37.490  1.00 54.77           C  
ATOM   2818  C   LYS A   4      -0.017  50.571  38.041  1.00 55.16           C  
ATOM   2819  O   LYS A   4      -0.976  49.905  38.431  1.00 54.32           O  
ATOM   2820  CB  LYS A   4       0.996  49.455  36.020  1.00 54.17           C  
ATOM   2821  CG  LYS A   4       0.981  50.591  34.993  1.00 53.45           C  
ATOM   2822  N   CYS A   5      -0.045  51.905  37.987  1.00 58.05           N  
ATOM   2823  CA  CYS A   5      -1.188  52.686  38.469  1.00 61.55           C  
ATOM   2824  C   CYS A   5      -2.340  52.715  37.468  1.00 63.51           C  
ATOM   2825  O   CYS A   5      -2.111  52.967  36.285  1.00 66.28           O  
ATOM   2826  CB  CYS A   5      -0.740  54.119  38.738  1.00 62.50           C  
ATOM   2827  SG  CYS A   5      -1.984  55.162  39.515  1.00 60.19           S  
ATOM   2828  N   PRO A   6      -3.576  52.365  37.907  1.00 66.11           N  
ATOM   2829  CA  PRO A   6      -4.739  52.383  36.994  1.00 67.76           C  
ATOM   2830  C   PRO A   6      -5.217  53.818  36.686  1.00 68.68           C  
ATOM   2831  O   PRO A   6      -5.874  54.061  35.669  1.00 71.75           O  
ATOM   2832  CB  PRO A   6      -5.798  51.596  37.772  1.00 67.11           C  
ATOM   2833  CG  PRO A   6      -4.973  50.668  38.643  1.00 67.18           C  
ATOM   2834  CD  PRO A   6      -3.894  51.593  39.128  1.00 65.64           C  
ATOM   2835  N   GLU A   7      -4.834  54.746  37.563  1.00 69.45           N  
ATOM   2836  CA  GLU A   7      -5.179  56.169  37.476  1.00 68.80           C  
ATOM   2837  C   GLU A   7      -4.164  57.082  36.774  1.00 68.90           C  
ATOM   2838  O   GLU A   7      -4.575  58.123  36.248  1.00 69.06           O  
ATOM   2839  CB  GLU A   7      -5.474  56.726  38.881  1.00 69.88           C  
ATOM   2840  N   CYS A   8      -2.859  56.756  36.823  1.00 66.00           N  
ATOM   2841  CA  CYS A   8      -1.837  57.587  36.164  1.00 63.93           C  
ATOM   2842  C   CYS A   8      -0.840  56.876  35.244  1.00 64.66           C  
ATOM   2843  O   CYS A   8      -0.273  57.507  34.345  1.00 67.07           O  
ATOM   2844  CB  CYS A   8      -1.109  58.507  37.149  1.00 62.28           C  
ATOM   2845  SG  CYS A   8       0.146  57.740  38.244  1.00 59.59           S  
ATOM   2846  N   GLY A   9      -0.615  55.579  35.464  1.00 64.36           N  
ATOM   2847  CA  GLY A   9       0.290  54.822  34.607  1.00 61.47           C  
ATOM   2848  C   GLY A   9       1.726  54.715  35.087  1.00 60.39           C  
ATOM   2849  O   GLY A   9       2.573  54.123  34.402  1.00 60.92           O  
ATOM   2850  N   LYS A  10       2.016  55.295  36.245  1.00 55.84           N  
ATOM   2851  CA  LYS A  10       3.373  55.227  36.788  1.00 54.77           C  
ATOM   2852  C   LYS A  10       3.565  53.860  37.431  1.00 52.99           C  
ATOM   2853  O   LYS A  10       2.654  53.343  38.093  1.00 49.63           O  
ATOM   2854  CB  LYS A  10       3.624  56.342  37.802  1.00 54.99           C  
ATOM   2855  N   SER A  11       4.721  53.253  37.155  1.00 51.37           N  
ATOM   2856  CA  SER A  11       5.062  51.932  37.675  1.00 49.17           C  
ATOM   2857  C   SER A  11       5.895  51.968  38.945  1.00 46.60           C  
ATOM   2858  O   SER A  11       6.642  52.912  39.161  1.00 46.69           O  
ATOM   2859  CB  SER A  11       5.767  51.114  36.608  1.00 48.89           C  
ATOM   2860  OG  SER A  11       4.865  50.612  35.637  1.00 50.98           O  
ATOM   2861  N   PHE A  12       5.705  50.950  39.797  1.00 45.81           N  
ATOM   2862  CA  PHE A  12       6.381  50.775  41.104  1.00 45.37           C  
ATOM   2863  C   PHE A  12       6.929  49.356  41.319  1.00 43.68           C  
ATOM   2864  O   PHE A  12       6.450  48.412  40.701  1.00 43.36           O  
ATOM   2865  CB  PHE A  12       5.413  51.132  42.238  1.00 45.12           C  
ATOM   2866  CG  PHE A  12       5.167  52.592  42.357  1.00 47.05           C  
ATOM   2867  CD1 PHE A  12       4.178  53.213  41.571  1.00 48.79           C  
ATOM   2868  CD2 PHE A  12       5.997  53.381  43.178  1.00 49.75           C  
ATOM   2869  CE1 PHE A  12       4.031  54.625  41.574  1.00 48.53           C  
ATOM   2870  CE2 PHE A  12       5.864  54.785  43.214  1.00 49.54           C  
ATOM   2871  CZ  PHE A  12       4.871  55.407  42.395  1.00 47.44           C  
ATOM   2872  N   SER A  13       7.967  49.227  42.141  1.00 43.34           N  
ATOM   2873  CA  SER A  13       8.628  47.934  42.414  1.00 43.60           C  
ATOM   2874  C   SER A  13       7.855  47.015  43.369  1.00 41.45           C  
ATOM   2875  O   SER A  13       7.972  45.791  43.298  1.00 40.79           O  
ATOM   2876  CB  SER A  13      10.025  48.164  42.977  1.00 42.72           C  
ATOM   2877  OG  SER A  13       9.902  48.909  44.167  1.00 49.22           O  
ATOM   2878  N   ARG A  14       7.049  47.618  44.238  1.00 39.12           N  
ATOM   2879  CA  ARG A  14       6.291  46.863  45.230  1.00 36.61           C  
ATOM   2880  C   ARG A  14       4.809  47.253  45.300  1.00 37.58           C  
ATOM   2881  O   ARG A  14       4.451  48.402  45.094  1.00 39.98           O  
ATOM   2882  CB  ARG A  14       6.897  47.113  46.586  1.00 37.53           C  
ATOM   2883  CG  ARG A  14       8.241  46.431  46.845  1.00 38.65           C  
ATOM   2884  CD  ARG A  14       9.017  47.216  47.846  1.00 41.42           C  
ATOM   2885  NE  ARG A  14       8.312  47.496  49.098  1.00 37.50           N  
ATOM   2886  CZ  ARG A  14       8.975  47.750  50.227  1.00 41.48           C  
ATOM   2887  NH1 ARG A  14      10.319  47.717  50.245  1.00 35.71           N  
ATOM   2888  NH2 ARG A  14       8.330  48.173  51.286  1.00 37.03           N  
ATOM   2889  N   ARG A  14       3.984  46.309  45.709  1.00 38.78           N  
ATOM   2890  CA  ARG A  14       2.559  46.521  45.911  1.00 37.83           C  
ATOM   2891  C   ARG A  14       2.254  47.621  46.928  1.00 38.82           C  
ATOM   2892  O   ARG A  14       1.341  48.442  46.687  1.00 39.21           O  
ATOM   2893  CB  ARG A  14       1.925  45.184  46.340  1.00 40.48           C  
ATOM   2894  CG  ARG A  14       0.471  45.244  46.872  1.00 41.57           C  
ATOM   2895  CD  ARG A  14      -0.516  45.503  45.763  1.00 45.42           C  
ATOM   2896  N   ASP A  15       2.971  47.633  48.070  1.00 37.91           N  
ATOM   2897  CA  ASP A  15       2.709  48.644  49.111  1.00 36.07           C  
ATOM   2898  C   ASP A  15       3.147  50.047  48.645  1.00 42.55           C  
ATOM   2899  O   ASP A  15       2.463  51.039  48.953  1.00 37.81           O  
ATOM   2900  CB  ASP A  15       3.326  48.286  50.468  1.00 38.84           C  
ATOM   2901  CG  ASP A  15       4.832  47.974  50.386  1.00 42.24           C  
ATOM   2902  OD1 ASP A  15       5.302  47.593  49.301  1.00 39.42           O  
ATOM   2903  OD2 ASP A  15       5.551  48.089  51.396  1.00 43.74           O  
ATOM   2904  N   ALA A  16       4.196  50.092  47.794  1.00 39.98           N  
ATOM   2905  CA  ALA A  16       4.698  51.345  47.231  1.00 40.58           C  
ATOM   2906  C   ALA A  16       3.599  51.918  46.305  1.00 42.65           C  
ATOM   2907  O   ALA A  16       3.312  53.133  46.318  1.00 42.62           O  
ATOM   2908  CB  ALA A  16       6.013  51.099  46.450  1.00 42.12           C  
ATOM   2909  N   LEU A  17       2.958  51.037  45.545  1.00 41.40           N  
ATOM   2910  CA  LEU A  17       1.854  51.463  44.677  1.00 42.77           C  
ATOM   2911  C   LEU A  17       0.691  51.972  45.548  1.00 44.80           C  
ATOM   2912  O   LEU A  17       0.171  53.052  45.293  1.00 45.25           O  
ATOM   2913  CB  LEU A  17       1.362  50.326  43.783  1.00 42.34           C  
ATOM   2914  CG  LEU A  17       0.136  50.552  42.872  1.00 43.19           C  
ATOM   2915  CD1 LEU A  17       0.443  51.640  41.820  1.00 44.94           C  
ATOM   2916  CD2 LEU A  17      -0.280  49.271  42.188  1.00 44.75           C  
ATOM   2917  N   ASN A  18       0.340  51.218  46.593  1.00 44.68           N  
ATOM   2918  CA  ASN A  18      -0.755  51.604  47.500  1.00 46.91           C  
ATOM   2919  C   ASN A  18      -0.596  53.003  48.077  1.00 47.94           C  
ATOM   2920  O   ASN A  18      -1.587  53.748  48.146  1.00 52.16           O  
ATOM   2921  CB  ASN A  18      -0.915  50.625  48.661  1.00 44.69           C  
ATOM   2922  CG  ASN A  18      -1.451  49.264  48.223  1.00 48.38           C  
ATOM   2923  OD1 ASN A  18      -1.955  49.102  47.112  1.00 45.72           O  
ATOM   2924  ND2 ASN A  18      -1.352  48.275  49.119  1.00 45.59           N  
ATOM   2925  N   VAL A  19       0.622  53.368  48.483  1.00 47.72           N  
ATOM   2926  CA  VAL A  19       0.835  54.706  49.033  1.00 51.38           C  
ATOM   2927  C   VAL A  19       0.749  55.789  47.934  1.00 51.18           C  
ATOM   2928  O   VAL A  19       0.208  56.864  48.174  1.00 52.84           O  
ATOM   2929  CB  VAL A  19       2.093  54.822  49.995  1.00 51.26           C  
ATOM   2930  CG1 VAL A  19       1.976  53.828  51.168  1.00 52.17           C  
ATOM   2931  CG2 VAL A  19       3.356  54.604  49.267  1.00 56.60           C  
ATOM   2932  N   HIS A  20       1.165  55.453  46.712  1.00 51.30           N  
ATOM   2933  CA  HIS A  20       1.051  56.390  45.589  1.00 53.63           C  
ATOM   2934  C   HIS A  20      -0.422  56.645  45.240  1.00 54.52           C  
ATOM   2935  O   HIS A  20      -0.788  57.765  44.920  1.00 54.68           O  
ATOM   2936  CB  HIS A  20       1.768  55.843  44.361  1.00 53.00           C  
ATOM   2937  CG  HIS A  20       1.499  56.624  43.102  1.00 53.37           C  
ATOM   2938  ND1 HIS A  20       1.980  57.896  42.905  1.00 52.95           N  
ATOM   2939  CD2 HIS A  20       0.767  56.319  42.002  1.00 52.40           C  
ATOM   2940  CE1 HIS A  20       1.550  58.351  41.739  1.00 54.44           C  
ATOM   2941  NE2 HIS A  20       0.810  57.411  41.172  1.00 51.94           N  
ATOM   2942  N   GLN A  21      -1.235  55.589  45.240  1.00 56.77           N  
ATOM   2943  CA  GLN A  21      -2.662  55.697  44.913  1.00 60.40           C  
ATOM   2944  C   GLN A  21      -3.448  56.620  45.850  1.00 60.92           C  
ATOM   2945  O   GLN A  21      -4.463  57.192  45.449  1.00 62.18           O  
ATOM   2946  CB  GLN A  21      -3.310  54.300  44.823  1.00 61.37           C  
ATOM   2947  CG  GLN A  21      -2.838  53.521  43.582  1.00 64.75           C  
ATOM   2948  CD  GLN A  21      -3.712  52.321  43.203  1.00 66.54           C  
ATOM   2949  OE1 GLN A  21      -3.380  51.169  43.505  1.00 68.11           O  
ATOM   2950  NE2 GLN A  21      -4.793  52.586  42.469  1.00 69.79           N  
ATOM   2951  N   ARG A  22      -2.924  56.800  47.064  1.00 61.89           N  
ATOM   2952  CA  ARG A  22      -3.518  57.660  48.091  1.00 63.04           C  
ATOM   2953  C   ARG A  22      -3.188  59.153  47.845  1.00 63.81           C  
ATOM   2954  O   ARG A  22      -3.691  60.042  48.549  1.00 63.91           O  
ATOM   2955  CB  ARG A  22      -3.035  57.210  49.480  1.00 64.00           C  
ATOM   2956  CG  ARG A  22      -4.041  56.357  50.269  1.00 67.29           C  
ATOM   2957  CD  ARG A  22      -3.530  54.968  50.683  1.00 68.73           C  
ATOM   2958  NE  ARG A  22      -2.486  54.987  51.712  1.00 68.82           N  
ATOM   2959  CZ  ARG A  22      -1.941  53.896  52.266  1.00 69.33           C  
ATOM   2960  NH1 ARG A  22      -2.334  52.672  51.915  1.00 67.03           N  
ATOM   2961  NH2 ARG A  22      -0.958  54.029  53.149  1.00 69.03           N  
ATOM   2962  N   THR A  23      -2.323  59.420  46.863  1.00 63.15           N  
ATOM   2963  CA  THR A  23      -1.955  60.790  46.527  1.00 63.16           C  
ATOM   2964  C   THR A  23      -2.864  61.376  45.422  1.00 64.91           C  
ATOM   2965  O   THR A  23      -2.756  62.552  45.065  1.00 64.64           O  
ATOM   2966  CB  THR A  23      -0.452  60.916  46.151  1.00 62.13           C  
ATOM   2967  OG1 THR A  23      -0.209  60.358  44.852  1.00 59.58           O  
ATOM   2968  CG2 THR A  23       0.425  60.210  47.193  1.00 59.82           C  
ATOM   2969  N   HIS A  24      -3.766  60.539  44.910  1.00 65.69           N  
ATOM   2970  CA  HIS A  24      -4.721  60.927  43.874  1.00 66.88           C  
ATOM   2971  C   HIS A  24      -6.078  61.275  44.488  1.00 67.46           C  
ATOM   2972  O   HIS A  24      -6.682  60.456  45.188  1.00 68.40           O  
ATOM   2973  CB  HIS A  24      -4.897  59.793  42.867  1.00 66.46           C  
ATOM   2974  CG  HIS A  24      -3.697  59.555  42.005  1.00 67.31           C  
ATOM   2975  ND1 HIS A  24      -3.090  60.558  41.280  1.00 67.07           N  
ATOM   2976  CD2 HIS A  24      -3.014  58.422  41.725  1.00 67.74           C  
ATOM   2977  CE1 HIS A  24      -2.088  60.051  40.586  1.00 68.15           C  
ATOM   2978  NE2 HIS A  24      -2.020  58.756  40.837  1.00 67.47           N  
TER    2979      HIS A  25                                                      
END                                                                             
