# Supplementary material for: Tailored structured peptide design with a key-cutting machine approach
Source: Nat Mach Intell. 2025 Oct 21;7(10):1685–97. doi: 10.1038/s42256-025-01119-2 (PMC12552119; doi:10.1038/s42256-025-01119-2)
Supplement: Supplementary file 9 — Zip containing the pdb files for each target and the corresponding best design. [file 42256_2025_1119_MOESM9_ESM.zip › FigS2/FigS2d_2i13_designed.pdb]

PARENT N/A
ATOM      1  N   TYR A   1       0.010 -12.226  -4.400  1.00 84.83           N  
ATOM      2  CA  TYR A   1       0.684 -11.769  -3.189  1.00 86.08           C  
ATOM      3  C   TYR A   1      -0.001 -10.534  -2.617  1.00 86.73           C  
ATOM      4  CB  TYR A   1       2.157 -11.463  -3.477  1.00 82.77           C  
ATOM      5  O   TYR A   1      -0.485  -9.681  -3.366  1.00 83.87           O  
ATOM      6  CG  TYR A   1       2.943 -12.660  -3.955  1.00 76.56           C  
ATOM      7  CD1 TYR A   1       3.391 -13.627  -3.058  1.00 70.41           C  
ATOM      8  CD2 TYR A   1       3.240 -12.825  -5.304  1.00 72.25           C  
ATOM      9  CE1 TYR A   1       4.118 -14.730  -3.494  1.00 70.71           C  
ATOM     10  CE2 TYR A   1       3.966 -13.924  -5.751  1.00 67.58           C  
ATOM     11  OH  TYR A   1       5.118 -15.960  -5.277  1.00 67.64           O  
ATOM     12  CZ  TYR A   1       4.399 -14.870  -4.840  1.00 71.60           C  
ATOM     13  N   LEU A   2      -0.427 -10.597  -1.330  1.00 86.73           N  
ATOM     14  CA  LEU A   2      -0.965  -9.473  -0.573  1.00 87.77           C  
ATOM     15  C   LEU A   2       0.151  -8.709   0.132  1.00 86.46           C  
ATOM     16  CB  LEU A   2      -1.992  -9.959   0.452  1.00 84.72           C  
ATOM     17  O   LEU A   2       1.089  -9.314   0.656  1.00 83.63           O  
ATOM     18  CG  LEU A   2      -3.262 -10.600  -0.111  1.00 79.24           C  
ATOM     19  CD1 LEU A   2      -4.079 -11.232   1.010  1.00 73.79           C  
ATOM     20  CD2 LEU A   2      -4.091  -9.568  -0.868  1.00 75.91           C  
ATOM     21  N   HIS A   3       0.204  -7.406   0.015  1.00 86.09           N  
ATOM     22  CA  HIS A   3       1.149  -6.548   0.721  1.00 87.26           C  
ATOM     23  C   HIS A   3       0.446  -5.712   1.786  1.00 86.33           C  
ATOM     24  CB  HIS A   3       1.882  -5.635  -0.263  1.00 83.28           C  
ATOM     25  O   HIS A   3      -0.706  -5.309   1.604  1.00 83.95           O  
ATOM     26  CG  HIS A   3       2.722  -6.375  -1.256  1.00 73.98           C  
ATOM     27  CD2 HIS A   3       2.476  -6.728  -2.539  1.00 68.47           C  
ATOM     28  ND1 HIS A   3       3.984  -6.843  -0.961  1.00 66.64           N  
ATOM     29  CE1 HIS A   3       4.480  -7.454  -2.024  1.00 68.64           C  
ATOM     30  NE2 HIS A   3       3.585  -7.398  -2.995  1.00 65.66           N  
ATOM     31  N   ILE A   4       0.942  -5.561   3.061  1.00 86.71           N  
ATOM     32  CA  ILE A   4       0.453  -4.619   4.061  1.00 87.81           C  
ATOM     33  C   ILE A   4       1.080  -3.246   3.828  1.00 87.46           C  
ATOM     34  CB  ILE A   4       0.755  -5.109   5.495  1.00 85.23           C  
ATOM     35  O   ILE A   4       2.302  -3.126   3.719  1.00 86.12           O  
ATOM     36  CG1 ILE A   4       0.046  -6.441   5.765  1.00 75.19           C  
ATOM     37  CG2 ILE A   4       0.345  -4.052   6.525  1.00 73.77           C  
ATOM     38  CD1 ILE A   4       0.392  -7.065   7.110  1.00 73.69           C  
ATOM     39  N   CYS A   5       0.257  -2.214   3.608  1.00 86.31           N  
ATOM     40  CA  CYS A   5       0.816  -0.871   3.503  1.00 88.21           C  
ATOM     41  C   CYS A   5       1.498  -0.461   4.802  1.00 88.11           C  
ATOM     42  CB  CYS A   5      -0.276   0.138   3.149  1.00 85.36           C  
ATOM     43  O   CYS A   5       0.874  -0.468   5.865  1.00 86.94           O  
ATOM     44  SG  CYS A   5       0.303   1.848   3.094  1.00 78.32           S  
ATOM     45  N   THR A   6       2.735  -0.207   4.874  1.00 87.27           N  
ATOM     46  CA  THR A   6       3.457   0.226   6.066  1.00 88.13           C  
ATOM     47  C   THR A   6       2.938   1.576   6.551  1.00 88.23           C  
ATOM     48  CB  THR A   6       4.970   0.320   5.798  1.00 85.65           C  
ATOM     49  O   THR A   6       3.112   1.930   7.719  1.00 87.03           O  
ATOM     50  CG2 THR A   6       5.564  -1.054   5.507  1.00 73.53           C  
ATOM     51  OG1 THR A   6       5.198   1.175   4.671  1.00 78.78           O  
ATOM     52  N   TYR A   7       2.326   2.418   5.547  1.00 87.10           N  
ATOM     53  CA  TYR A   7       1.836   3.734   5.941  1.00 88.51           C  
ATOM     54  C   TYR A   7       0.480   3.628   6.629  1.00 87.92           C  
ATOM     55  CB  TYR A   7       1.732   4.656   4.723  1.00 85.26           C  
ATOM     56  O   TYR A   7       0.273   4.204   7.700  1.00 86.14           O  
ATOM     57  CG  TYR A   7       1.210   6.035   5.048  1.00 76.19           C  
ATOM     58  CD1 TYR A   7      -0.090   6.406   4.710  1.00 69.70           C  
ATOM     59  CD2 TYR A   7       2.014   6.968   5.692  1.00 72.13           C  
ATOM     60  CE1 TYR A   7      -0.575   7.676   5.005  1.00 72.99           C  
ATOM     61  CE2 TYR A   7       1.540   8.241   5.993  1.00 72.53           C  
ATOM     62  OH  TYR A   7      -0.229   9.843   5.942  1.00 59.33           O  
ATOM     63  CZ  TYR A   7       0.246   8.585   5.647  1.00 73.84           C  
ATOM     64  N   CYS A   8      -0.688   2.930   6.173  1.00 87.78           N  
ATOM     65  CA  CYS A   8      -2.057   2.949   6.674  1.00 88.68           C  
ATOM     66  C   CYS A   8      -2.447   1.592   7.248  1.00 86.38           C  
ATOM     67  CB  CYS A   8      -3.030   3.341   5.562  1.00 85.23           C  
ATOM     68  O   CYS A   8      -3.476   1.467   7.914  1.00 82.59           O  
ATOM     69  SG  CYS A   8      -3.213   2.084   4.279  1.00 77.65           S  
ATOM     70  N   GLY A   9      -1.586   0.492   6.947  1.00 89.14           N  
ATOM     71  CA  GLY A   9      -1.872  -0.849   7.433  1.00 89.70           C  
ATOM     72  C   GLY A   9      -2.848  -1.607   6.552  1.00 88.34           C  
ATOM     73  O   GLY A   9      -3.206  -2.747   6.852  1.00 85.48           O  
ATOM     74  N   CYS A  10      -3.442  -1.072   5.535  1.00 90.08           N  
ATOM     75  CA  CYS A  10      -4.407  -1.722   4.654  1.00 90.29           C  
ATOM     76  C   CYS A  10      -3.754  -2.856   3.873  1.00 89.13           C  
ATOM     77  CB  CYS A  10      -5.016  -0.709   3.686  1.00 86.78           C  
ATOM     78  O   CYS A  10      -2.530  -2.899   3.740  1.00 86.55           O  
ATOM     79  SG  CYS A  10      -3.852  -0.090   2.452  1.00 68.43           S  
ATOM     80  N   ILE A  11      -4.467  -3.882   3.479  1.00 89.11           N  
ATOM     81  CA  ILE A  11      -3.971  -4.965   2.637  1.00 89.45           C  
ATOM     82  C   ILE A  11      -4.156  -4.601   1.166  1.00 88.00           C  
ATOM     83  CB  ILE A  11      -4.685  -6.299   2.953  1.00 87.28           C  
ATOM     84  O   ILE A  11      -5.264  -4.271   0.736  1.00 85.45           O  
ATOM     85  CG1 ILE A  11      -4.451  -6.696   4.415  1.00 79.24           C  
ATOM     86  CG2 ILE A  11      -4.213  -7.403   2.003  1.00 77.84           C  
ATOM     87  CD1 ILE A  11      -5.186  -7.961   4.838  1.00 77.05           C  
ATOM     88  N   VAL A  12      -3.055  -4.641   0.334  1.00 88.38           N  
ATOM     89  CA  VAL A  12      -3.047  -4.289  -1.082  1.00 88.76           C  
ATOM     90  C   VAL A  12      -2.724  -5.524  -1.920  1.00 87.57           C  
ATOM     91  CB  VAL A  12      -2.032  -3.163  -1.381  1.00 85.88           C  
ATOM     92  O   VAL A  12      -1.820  -6.293  -1.582  1.00 85.23           O  
ATOM     93  CG1 VAL A  12      -2.542  -2.262  -2.506  1.00 72.58           C  
ATOM     94  CG2 VAL A  12      -1.757  -2.345  -0.121  1.00 73.23           C  
ATOM     95  N   LYS A  13      -3.431  -5.921  -2.718  1.00 84.75           N  
ATOM     96  CA  LYS A  13      -3.248  -7.031  -3.648  1.00 84.66           C  
ATOM     97  C   LYS A  13      -2.231  -6.679  -4.731  1.00 83.05           C  
ATOM     98  CB  LYS A  13      -4.582  -7.420  -4.288  1.00 80.61           C  
ATOM     99  O   LYS A  13      -2.243  -5.568  -5.263  1.00 78.87           O  
ATOM    100  CG  LYS A  13      -5.498  -8.218  -3.373  1.00 73.09           C  
ATOM    101  CD  LYS A  13      -6.740  -8.703  -4.110  1.00 73.31           C  
ATOM    102  CE  LYS A  13      -7.668  -9.485  -3.190  1.00 69.50           C  
ATOM    103  NZ  LYS A  13      -8.839 -10.044  -3.929  1.00 60.25           N  
ATOM    104  N   GLY A  14      -1.378  -7.591  -5.057  1.00 79.75           N  
ATOM    105  CA  GLY A  14      -0.500  -7.533  -6.215  1.00 79.13           C  
ATOM    106  C   GLY A  14       0.439  -6.343  -6.193  1.00 78.06           C  
ATOM    107  O   GLY A  14       0.953  -5.969  -5.136  1.00 72.47           O  
ATOM    108  N   ASN A  15       0.892  -5.832  -7.409  1.00 74.63           N  
ATOM    109  CA  ASN A  15       1.793  -4.735  -7.746  1.00 74.78           C  
ATOM    110  C   ASN A  15       1.121  -3.379  -7.552  1.00 74.93           C  
ATOM    111  CB  ASN A  15       2.297  -4.877  -9.184  1.00 70.64           C  
ATOM    112  O   ASN A  15       1.692  -2.343  -7.899  1.00 72.00           O  
ATOM    113  CG  ASN A  15       3.238  -6.052  -9.360  1.00 65.87           C  
ATOM    114  ND2 ASN A  15       3.248  -6.630 -10.555  1.00 63.74           N  
ATOM    115  OD1 ASN A  15       3.949  -6.439  -8.428  1.00 63.52           O  
ATOM    116  N   ASP A  16      -0.207  -3.378  -6.965  1.00 80.50           N  
ATOM    117  CA  ASP A  16      -0.897  -2.105  -6.782  1.00 80.32           C  
ATOM    118  C   ASP A  16      -0.317  -1.330  -5.601  1.00 80.18           C  
ATOM    119  CB  ASP A  16      -2.396  -2.331  -6.577  1.00 77.06           C  
ATOM    120  O   ASP A  16      -0.798  -0.246  -5.266  1.00 77.02           O  
ATOM    121  CG  ASP A  16      -3.118  -2.718  -7.856  1.00 71.68           C  
ATOM    122  OD1 ASP A  16      -2.752  -2.213  -8.940  1.00 68.57           O  
ATOM    123  OD2 ASP A  16      -4.063  -3.533  -7.780  1.00 70.97           O  
ATOM    124  N   CYS A  17       0.617  -1.904  -4.945  1.00 84.74           N  
ATOM    125  CA  CYS A  17       1.259  -1.226  -3.825  1.00 85.74           C  
ATOM    126  C   CYS A  17       1.760   0.153  -4.238  1.00 85.10           C  
ATOM    127  CB  CYS A  17       2.420  -2.060  -3.287  1.00 81.93           C  
ATOM    128  O   CYS A  17       1.560   1.132  -3.516  1.00 83.11           O  
ATOM    129  SG  CYS A  17       1.919  -3.326  -2.100  1.00 69.38           S  
ATOM    130  N   LEU A  18       2.372   0.200  -5.417  1.00 81.59           N  
ATOM    131  CA  LEU A  18       2.919   1.471  -5.879  1.00 82.45           C  
ATOM    132  C   LEU A  18       1.817   2.513  -6.036  1.00 82.69           C  
ATOM    133  CB  LEU A  18       3.655   1.286  -7.209  1.00 79.22           C  
ATOM    134  O   LEU A  18       1.983   3.665  -5.630  1.00 81.48           O  
ATOM    135  CG  LEU A  18       4.250   2.547  -7.837  1.00 72.36           C  
ATOM    136  CD1 LEU A  18       5.266   3.181  -6.892  1.00 66.40           C  
ATOM    137  CD2 LEU A  18       4.891   2.225  -9.182  1.00 67.85           C  
ATOM    138  N   ALA A  19       0.711   2.109  -6.753  1.00 83.93           N  
ATOM    139  CA  ALA A  19      -0.401   3.036  -6.953  1.00 84.84           C  
ATOM    140  C   ALA A  19      -0.983   3.490  -5.617  1.00 84.38           C  
ATOM    141  CB  ALA A  19      -1.485   2.388  -7.810  1.00 81.74           C  
ATOM    142  O   ALA A  19      -1.259   4.677  -5.425  1.00 82.95           O  
ATOM    143  N   HIS A  20      -1.175   2.494  -4.706  1.00 87.37           N  
ATOM    144  CA  HIS A  20      -1.685   2.792  -3.372  1.00 88.48           C  
ATOM    145  C   HIS A  20      -0.755   3.742  -2.626  1.00 87.59           C  
ATOM    146  CB  HIS A  20      -1.873   1.503  -2.571  1.00 85.93           C  
ATOM    147  O   HIS A  20      -1.211   4.713  -2.017  1.00 85.57           O  
ATOM    148  CG  HIS A  20      -2.187   1.734  -1.127  1.00 79.92           C  
ATOM    149  CD2 HIS A  20      -1.382   1.785  -0.039  1.00 76.68           C  
ATOM    150  ND1 HIS A  20      -3.469   1.945  -0.669  1.00 73.77           N  
ATOM    151  CE1 HIS A  20      -3.440   2.117   0.642  1.00 79.49           C  
ATOM    152  NE2 HIS A  20      -2.185   2.024   1.049  1.00 77.55           N  
ATOM    153  N   CYS A  21       0.607   3.502  -2.701  1.00 84.20           N  
ATOM    154  CA  CYS A  21       1.617   4.339  -2.063  1.00 85.99           C  
ATOM    155  C   CYS A  21       1.599   5.750  -2.640  1.00 85.04           C  
ATOM    156  CB  CYS A  21       3.007   3.727  -2.235  1.00 81.37           C  
ATOM    157  O   CYS A  21       1.751   6.728  -1.905  1.00 83.31           O  
ATOM    158  SG  CYS A  21       3.280   2.251  -1.229  1.00 69.06           S  
ATOM    159  N   ARG A  22       1.409   5.919  -3.971  1.00 84.20           N  
ATOM    160  CA  ARG A  22       1.348   7.225  -4.620  1.00 85.16           C  
ATOM    161  C   ARG A  22       0.164   8.037  -4.108  1.00 84.73           C  
ATOM    162  CB  ARG A  22       1.258   7.067  -6.139  1.00 81.64           C  
ATOM    163  O   ARG A  22       0.218   9.268  -4.069  1.00 82.93           O  
ATOM    164  CG  ARG A  22       2.554   6.609  -6.789  1.00 72.67           C  
ATOM    165  CD  ARG A  22       2.423   6.515  -8.303  1.00 69.88           C  
ATOM    166  NE  ARG A  22       3.693   6.166  -8.933  1.00 61.38           N  
ATOM    167  NH1 ARG A  22       2.800   5.862 -11.042  1.00 45.33           N  
ATOM    168  NH2 ARG A  22       5.045   5.561 -10.689  1.00 40.77           N  
ATOM    169  CZ  ARG A  22       3.843   5.864 -10.220  1.00 66.45           C  
ATOM    170  N   GLU A  23      -0.927   7.354  -3.735  1.00 86.30           N  
ATOM    171  CA  GLU A  23      -2.142   8.018  -3.270  1.00 86.66           C  
ATOM    172  C   GLU A  23      -1.969   8.554  -1.852  1.00 85.62           C  
ATOM    173  CB  GLU A  23      -3.334   7.059  -3.328  1.00 83.50           C  
ATOM    174  O   GLU A  23      -2.682   9.471  -1.438  1.00 82.87           O  
ATOM    175  CG  GLU A  23      -3.747   6.677  -4.742  1.00 74.53           C  
ATOM    176  CD  GLU A  23      -4.982   5.792  -4.788  1.00 71.97           C  
ATOM    177  OE1 GLU A  23      -5.440   5.333  -3.717  1.00 73.11           O  
ATOM    178  OE2 GLU A  23      -5.495   5.553  -5.904  1.00 68.77           O  
ATOM    179  N   HIS A  24      -1.077   8.196  -1.099  1.00 88.02           N  
ATOM    180  CA  HIS A  24      -0.910   8.803   0.217  1.00 88.17           C  
ATOM    181  C   HIS A  24      -0.385  10.230   0.102  1.00 87.20           C  
ATOM    182  CB  HIS A  24       0.034   7.964   1.079  1.00 86.60           C  
ATOM    183  O   HIS A  24      -0.808  11.114   0.851  1.00 85.15           O  
ATOM    184  CG  HIS A  24      -0.541   6.646   1.490  1.00 84.33           C  
ATOM    185  CD2 HIS A  24      -0.264   5.387   1.076  1.00 81.64           C  
ATOM    186  ND1 HIS A  24      -1.532   6.530   2.440  1.00 81.69           N  
ATOM    187  CE1 HIS A  24      -1.840   5.253   2.594  1.00 83.37           C  
ATOM    188  NE2 HIS A  24      -1.085   4.539   1.777  1.00 83.65           N  
TER     189      HIS A  24
END
