# Supplementary material for: Tailored structured peptide design with a key-cutting machine approach
Source: Nat Mach Intell. 2025 Oct 21;7(10):1685–97. doi: 10.1038/s42256-025-01119-2 (PMC12552119; doi:10.1038/s42256-025-01119-2)
Supplement: Supplementary file 9 — Zip containing the pdb files for each target and the corresponding best design. [file 42256_2025_1119_MOESM9_ESM.zip › FigS2/FigS2b_1f2i_designed.pdb]

PARENT N/A
ATOM      1  N   THR A   1      -6.473  -6.470  -3.277  1.00 65.01           N  
ATOM      2  CA  THR A   1      -5.350  -5.541  -3.345  1.00 66.05           C  
ATOM      3  C   THR A   1      -4.289  -5.899  -2.309  1.00 67.09           C  
ATOM      4  CB  THR A   1      -5.813  -4.088  -3.130  1.00 57.94           C  
ATOM      5  O   THR A   1      -4.616  -6.259  -1.177  1.00 60.24           O  
ATOM      6  CG2 THR A   1      -6.571  -3.566  -4.346  1.00 49.21           C  
ATOM      7  OG1 THR A   1      -6.672  -4.032  -1.984  1.00 53.25           O  
ATOM      8  N   LYS A   2      -2.973  -6.370  -2.667  1.00 70.53           N  
ATOM      9  CA  LYS A   2      -1.986  -7.146  -1.922  1.00 70.02           C  
ATOM     10  C   LYS A   2      -1.345  -6.308  -0.820  1.00 70.65           C  
ATOM     11  CB  LYS A   2      -0.908  -7.688  -2.862  1.00 63.36           C  
ATOM     12  O   LYS A   2      -1.026  -6.823   0.254  1.00 67.37           O  
ATOM     13  CG  LYS A   2      -0.073  -8.811  -2.264  1.00 58.65           C  
ATOM     14  CD  LYS A   2       0.912  -9.377  -3.280  1.00 58.16           C  
ATOM     15  CE  LYS A   2       1.799 -10.449  -2.662  1.00 50.99           C  
ATOM     16  NZ  LYS A   2       2.757 -11.017  -3.658  1.00 42.99           N  
ATOM     17  N   TYR A   3      -1.210  -5.137  -0.958  1.00 78.45           N  
ATOM     18  CA  TYR A   3      -0.419  -4.396   0.018  1.00 78.63           C  
ATOM     19  C   TYR A   3      -1.262  -3.332   0.710  1.00 77.43           C  
ATOM     20  CB  TYR A   3       0.793  -3.745  -0.655  1.00 75.67           C  
ATOM     21  O   TYR A   3      -2.186  -2.777   0.111  1.00 73.17           O  
ATOM     22  CG  TYR A   3       1.720  -4.732  -1.322  1.00 73.42           C  
ATOM     23  CD1 TYR A   3       2.665  -5.440  -0.581  1.00 70.99           C  
ATOM     24  CD2 TYR A   3       1.655  -4.959  -2.692  1.00 73.56           C  
ATOM     25  CE1 TYR A   3       3.523  -6.349  -1.191  1.00 74.52           C  
ATOM     26  CE2 TYR A   3       2.507  -5.866  -3.313  1.00 72.65           C  
ATOM     27  OH  TYR A   3       4.283  -7.454  -3.164  1.00 68.97           O  
ATOM     28  CZ  TYR A   3       3.436  -6.555  -2.555  1.00 73.93           C  
ATOM     29  N   ARG A   4      -1.194  -3.147   2.048  1.00 76.15           N  
ATOM     30  CA  ARG A   4      -1.895  -2.196   2.903  1.00 75.82           C  
ATOM     31  C   ARG A   4      -0.910  -1.310   3.659  1.00 75.99           C  
ATOM     32  CB  ARG A   4      -2.805  -2.929   3.891  1.00 73.12           C  
ATOM     33  O   ARG A   4       0.125  -1.785   4.130  1.00 73.83           O  
ATOM     34  CG  ARG A   4      -3.816  -3.852   3.229  1.00 68.87           C  
ATOM     35  CD  ARG A   4      -4.681  -4.570   4.256  1.00 67.37           C  
ATOM     36  NE  ARG A   4      -5.566  -5.545   3.626  1.00 58.83           N  
ATOM     37  NH1 ARG A   4      -6.585  -6.198   5.594  1.00 48.75           N  
ATOM     38  NH2 ARG A   4      -7.207  -7.153   3.604  1.00 45.09           N  
ATOM     39  CZ  ARG A   4      -6.451  -6.296   4.276  1.00 60.95           C  
ATOM     40  N   CYS A   5      -1.159  -0.107   3.525  1.00 74.37           N  
ATOM     41  CA  CYS A   5      -0.547   0.843   4.448  1.00 74.85           C  
ATOM     42  C   CYS A   5      -1.541   1.283   5.516  1.00 73.94           C  
ATOM     43  CB  CYS A   5      -0.024   2.063   3.691  1.00 71.36           C  
ATOM     44  O   CYS A   5      -2.662   1.684   5.200  1.00 70.13           O  
ATOM     45  SG  CYS A   5       0.770   3.292   4.751  1.00 68.33           S  
ATOM     46  N   MET A   6      -1.378   0.866   6.777  1.00 70.58           N  
ATOM     47  CA  MET A   6      -2.171   1.241   7.944  1.00 69.33           C  
ATOM     48  C   MET A   6      -1.543   2.426   8.671  1.00 69.94           C  
ATOM     49  CB  MET A   6      -2.313   0.057   8.902  1.00 66.19           C  
ATOM     50  O   MET A   6      -0.440   2.317   9.208  1.00 67.19           O  
ATOM     51  CG  MET A   6      -3.066  -1.123   8.309  1.00 62.08           C  
ATOM     52  SD  MET A   6      -3.423  -2.426   9.552  1.00 56.93           S  
ATOM     53  CE  MET A   6      -1.739  -3.002   9.904  1.00 52.83           C  
ATOM     54  N   PHE A   7      -1.881   3.460   8.316  1.00 69.36           N  
ATOM     55  CA  PHE A   7      -1.587   4.672   9.071  1.00 69.25           C  
ATOM     56  C   PHE A   7      -2.823   5.557   9.178  1.00 69.07           C  
ATOM     57  CB  PHE A   7      -0.440   5.449   8.418  1.00 65.84           C  
ATOM     58  O   PHE A   7      -3.367   5.997   8.163  1.00 66.07           O  
ATOM     59  CG  PHE A   7       0.059   6.604   9.244  1.00 63.81           C  
ATOM     60  CD1 PHE A   7      -0.303   7.908   8.930  1.00 60.35           C  
ATOM     61  CD2 PHE A   7       0.889   6.385  10.336  1.00 60.69           C  
ATOM     62  CE1 PHE A   7       0.156   8.979   9.693  1.00 57.60           C  
ATOM     63  CE2 PHE A   7       1.352   7.450  11.102  1.00 56.55           C  
ATOM     64  CZ  PHE A   7       0.986   8.747  10.779  1.00 58.34           C  
ATOM     65  N   ASN A   8      -3.374   5.788  10.477  1.00 67.96           N  
ATOM     66  CA  ASN A   8      -4.639   6.487  10.671  1.00 67.93           C  
ATOM     67  C   ASN A   8      -5.657   6.114   9.596  1.00 67.68           C  
ATOM     68  CB  ASN A   8      -4.419   8.001  10.690  1.00 64.20           C  
ATOM     69  O   ASN A   8      -6.369   6.978   9.083  1.00 65.06           O  
ATOM     70  CG  ASN A   8      -5.383   8.720  11.613  1.00 60.80           C  
ATOM     71  ND2 ASN A   8      -5.394  10.046  11.543  1.00 58.50           N  
ATOM     72  OD1 ASN A   8      -6.111   8.089  12.384  1.00 58.97           O  
ATOM     73  N   GLY A   9      -5.821   4.895   9.321  1.00 73.25           N  
ATOM     74  CA  GLY A   9      -6.727   4.322   8.337  1.00 73.04           C  
ATOM     75  C   GLY A   9      -6.050   3.330   7.410  1.00 73.16           C  
ATOM     76  O   GLY A   9      -4.843   3.103   7.510  1.00 69.95           O  
ATOM     77  N   VAL A  10      -6.781   2.477   6.899  1.00 78.87           N  
ATOM     78  CA  VAL A  10      -6.235   1.448   6.021  1.00 78.74           C  
ATOM     79  C   VAL A  10      -6.260   1.937   4.574  1.00 78.72           C  
ATOM     80  CB  VAL A  10      -7.015   0.121   6.148  1.00 76.79           C  
ATOM     81  O   VAL A  10      -7.319   2.295   4.052  1.00 76.09           O  
ATOM     82  CG1 VAL A  10      -6.419  -0.946   5.232  1.00 74.13           C  
ATOM     83  CG2 VAL A  10      -7.019  -0.358   7.599  1.00 73.42           C  
ATOM     84  N   TYR A  11      -5.099   2.072   4.079  1.00 78.11           N  
ATOM     85  CA  TYR A  11      -4.982   2.436   2.671  1.00 78.01           C  
ATOM     86  C   TYR A  11      -4.445   1.270   1.849  1.00 78.11           C  
ATOM     87  CB  TYR A  11      -4.070   3.655   2.506  1.00 76.11           C  
ATOM     88  O   TYR A  11      -3.644   0.472   2.342  1.00 75.71           O  
ATOM     89  CG  TYR A  11      -4.636   4.921   3.102  1.00 71.81           C  
ATOM     90  CD1 TYR A  11      -5.382   5.807   2.326  1.00 67.87           C  
ATOM     91  CD2 TYR A  11      -4.425   5.236   4.440  1.00 69.18           C  
ATOM     92  CE1 TYR A  11      -5.903   6.976   2.871  1.00 67.07           C  
ATOM     93  CE2 TYR A  11      -4.942   6.402   4.995  1.00 66.98           C  
ATOM     94  OH  TYR A  11      -6.193   8.420   4.748  1.00 63.08           O  
ATOM     95  CZ  TYR A  11      -5.679   7.264   4.204  1.00 65.18           C  
ATOM     96  N   PHE A  12      -5.010   1.070   0.666  1.00 79.31           N  
ATOM     97  CA  PHE A  12      -4.637  -0.005  -0.246  1.00 79.30           C  
ATOM     98  C   PHE A  12      -3.692   0.505  -1.327  1.00 79.37           C  
ATOM     99  CB  PHE A  12      -5.883  -0.624  -0.888  1.00 77.45           C  
ATOM    100  O   PHE A  12      -3.886   1.599  -1.863  1.00 77.66           O  
ATOM    101  CG  PHE A  12      -6.810  -1.284   0.098  1.00 75.86           C  
ATOM    102  CD1 PHE A  12      -6.618  -2.607   0.476  1.00 73.93           C  
ATOM    103  CD2 PHE A  12      -7.873  -0.579   0.647  1.00 75.13           C  
ATOM    104  CE1 PHE A  12      -7.474  -3.220   1.388  1.00 73.10           C  
ATOM    105  CE2 PHE A  12      -8.733  -1.185   1.559  1.00 72.16           C  
ATOM    106  CZ  PHE A  12      -8.532  -2.506   1.927  1.00 70.19           C  
ATOM    107  N   CYS A  13      -2.519  -0.165  -1.584  1.00 79.53           N  
ATOM    108  CA  CYS A  13      -1.480   0.135  -2.563  1.00 79.85           C  
ATOM    109  C   CYS A  13      -1.328  -1.004  -3.563  1.00 79.68           C  
ATOM    110  CB  CYS A  13      -0.145   0.395  -1.865  1.00 77.65           C  
ATOM    111  O   CYS A  13      -1.606  -2.161  -3.240  1.00 77.20           O  
ATOM    112  SG  CYS A  13      -0.254   1.575  -0.502  1.00 75.38           S  
ATOM    113  N   GLU A  14      -1.144  -0.547  -4.752  1.00 77.98           N  
ATOM    114  CA  GLU A  14      -0.993  -1.488  -5.857  1.00 77.66           C  
ATOM    115  C   GLU A  14       0.392  -2.128  -5.852  1.00 77.73           C  
ATOM    116  CB  GLU A  14      -1.245  -0.789  -7.196  1.00 74.83           C  
ATOM    117  O   GLU A  14       0.608  -3.158  -6.495  1.00 75.10           O  
ATOM    118  CG  GLU A  14      -2.682  -0.330  -7.390  1.00 69.49           C  
ATOM    119  CD  GLU A  14      -2.989   0.096  -8.816  1.00 67.10           C  
ATOM    120  OE1 GLU A  14      -2.046   0.211  -9.632  1.00 65.35           O  
ATOM    121  OE2 GLU A  14      -4.182   0.319  -9.121  1.00 60.85           O  
ATOM    122  N   SER A  15       1.414  -1.670  -5.207  1.00 80.67           N  
ATOM    123  CA  SER A  15       2.784  -2.169  -5.142  1.00 80.84           C  
ATOM    124  C   SER A  15       3.428  -1.845  -3.799  1.00 80.73           C  
ATOM    125  CB  SER A  15       3.624  -1.577  -6.275  1.00 78.86           C  
ATOM    126  O   SER A  15       2.976  -0.943  -3.089  1.00 79.11           O  
ATOM    127  OG  SER A  15       4.002  -0.245  -5.978  1.00 75.97           O  
ATOM    128  N   LEU A  16       4.434  -2.719  -3.318  1.00 81.49           N  
ATOM    129  CA  LEU A  16       5.167  -2.507  -2.074  1.00 81.62           C  
ATOM    130  C   LEU A  16       5.816  -1.127  -2.054  1.00 81.77           C  
ATOM    131  CB  LEU A  16       6.235  -3.589  -1.891  1.00 79.87           C  
ATOM    132  O   LEU A  16       5.790  -0.439  -1.031  1.00 80.52           O  
ATOM    133  CG  LEU A  16       7.158  -3.432  -0.681  1.00 75.96           C  
ATOM    134  CD1 LEU A  16       6.346  -3.439   0.609  1.00 72.20           C  
ATOM    135  CD2 LEU A  16       8.209  -4.537  -0.664  1.00 73.36           C  
ATOM    136  N   GLU A  17       6.443  -0.755  -3.128  1.00 80.46           N  
ATOM    137  CA  GLU A  17       7.103   0.544  -3.232  1.00 80.44           C  
ATOM    138  C   GLU A  17       6.133   1.681  -2.925  1.00 80.04           C  
ATOM    139  CB  GLU A  17       7.709   0.730  -4.625  1.00 78.04           C  
ATOM    140  O   GLU A  17       6.487   2.637  -2.232  1.00 77.92           O  
ATOM    141  CG  GLU A  17       8.902  -0.173  -4.903  1.00 71.71           C  
ATOM    142  CD  GLU A  17       8.507  -1.539  -5.442  1.00 69.07           C  
ATOM    143  OE1 GLU A  17       7.298  -1.777  -5.665  1.00 67.72           O  
ATOM    144  OE2 GLU A  17       9.414  -2.377  -5.643  1.00 62.42           O  
ATOM    145  N   SER A  18       4.912   1.531  -3.520  1.00 81.23           N  
ATOM    146  CA  SER A  18       3.898   2.558  -3.306  1.00 80.59           C  
ATOM    147  C   SER A  18       3.467   2.612  -1.844  1.00 80.17           C  
ATOM    148  CB  SER A  18       2.681   2.304  -4.196  1.00 78.91           C  
ATOM    149  O   SER A  18       3.292   3.696  -1.283  1.00 77.94           O  
ATOM    150  OG  SER A  18       1.695   3.301  -3.996  1.00 71.70           O  
ATOM    151  N   CYS A  19       3.420   1.430  -1.214  1.00 80.42           N  
ATOM    152  CA  CYS A  19       3.093   1.409   0.207  1.00 80.38           C  
ATOM    153  C   CYS A  19       4.179   2.093   1.028  1.00 79.96           C  
ATOM    154  CB  CYS A  19       2.904  -0.028   0.692  1.00 78.25           C  
ATOM    155  O   CYS A  19       3.880   2.863   1.943  1.00 78.19           O  
ATOM    156  SG  CYS A  19       1.226  -0.659   0.465  1.00 76.39           S  
ATOM    157  N   ILE A  20       5.457   1.719   0.803  1.00 79.16           N  
ATOM    158  CA  ILE A  20       6.566   2.288   1.561  1.00 78.77           C  
ATOM    159  C   ILE A  20       6.561   3.808   1.420  1.00 78.73           C  
ATOM    160  CB  ILE A  20       7.922   1.710   1.098  1.00 77.40           C  
ATOM    161  O   ILE A  20       6.736   4.530   2.405  1.00 77.49           O  
ATOM    162  CG1 ILE A  20       8.037   0.234   1.494  1.00 74.05           C  
ATOM    163  CG2 ILE A  20       9.082   2.525   1.678  1.00 74.13           C  
ATOM    164  CD1 ILE A  20       9.271  -0.462   0.936  1.00 72.52           C  
ATOM    165  N   GLU A  21       6.409   4.305   0.223  1.00 78.71           N  
ATOM    166  CA  GLU A  21       6.375   5.742  -0.028  1.00 78.18           C  
ATOM    167  C   GLU A  21       5.229   6.408   0.728  1.00 77.90           C  
ATOM    168  CB  GLU A  21       6.248   6.023  -1.528  1.00 76.42           C  
ATOM    169  O   GLU A  21       5.414   7.456   1.350  1.00 75.81           O  
ATOM    170  CG  GLU A  21       6.370   7.496  -1.890  1.00 71.80           C  
ATOM    171  CD  GLU A  21       6.091   7.778  -3.358  1.00 69.86           C  
ATOM    172  OE1 GLU A  21       5.687   6.846  -4.089  1.00 67.70           O  
ATOM    173  OE2 GLU A  21       6.280   8.940  -3.781  1.00 63.86           O  
ATOM    174  N   MET A  22       4.004   5.802   0.585  1.00 78.08           N  
ATOM    175  CA  MET A  22       2.811   6.343   1.230  1.00 77.42           C  
ATOM    176  C   MET A  22       2.975   6.367   2.746  1.00 77.25           C  
ATOM    177  CB  MET A  22       1.576   5.523   0.851  1.00 75.65           C  
ATOM    178  O   MET A  22       2.650   7.363   3.395  1.00 74.75           O  
ATOM    179  CG  MET A  22       0.994   5.885  -0.506  1.00 71.02           C  
ATOM    180  SD  MET A  22      -0.837   5.758  -0.541  1.00 64.04           S  
ATOM    181  CE  MET A  22      -1.034   3.955  -0.494  1.00 61.38           C  
ATOM    182  N   CYS A  23       3.404   5.243   3.321  1.00 76.45           N  
ATOM    183  CA  CYS A  23       3.605   5.170   4.763  1.00 76.50           C  
ATOM    184  C   CYS A  23       4.672   6.160   5.216  1.00 76.07           C  
ATOM    185  CB  CYS A  23       4.001   3.754   5.179  1.00 74.08           C  
ATOM    186  O   CYS A  23       4.575   6.729   6.304  1.00 74.26           O  
ATOM    187  SG  CYS A  23       2.624   2.585   5.184  1.00 72.83           S  
ATOM    188  N   GLN A  24       5.730   6.393   4.361  1.00 74.79           N  
ATOM    189  CA  GLN A  24       6.826   7.280   4.734  1.00 74.30           C  
ATOM    190  C   GLN A  24       6.431   8.744   4.564  1.00 74.36           C  
ATOM    191  CB  GLN A  24       8.073   6.973   3.903  1.00 72.16           C  
ATOM    192  O   GLN A  24       6.871   9.604   5.330  1.00 72.56           O  
ATOM    193  CG  GLN A  24       8.745   5.656   4.266  1.00 67.60           C  
ATOM    194  CD  GLN A  24       9.976   5.373   3.426  1.00 65.70           C  
ATOM    195  NE2 GLN A  24      10.844   4.498   3.921  1.00 57.49           N  
ATOM    196  OE1 GLN A  24      10.146   5.937   2.340  1.00 64.04           O  
ATOM    197  N   THR A  25       5.880   9.178   3.360  1.00 71.47           N  
ATOM    198  CA  THR A  25       5.551  10.573   3.089  1.00 70.42           C  
ATOM    199  C   THR A  25       4.447  11.060   4.023  1.00 70.43           C  
ATOM    200  CB  THR A  25       5.113  10.770   1.626  1.00 67.53           C  
ATOM    201  O   THR A  25       4.386  12.245   4.357  1.00 67.84           O  
ATOM    202  CG2 THR A  25       6.278  10.541   0.668  1.00 61.10           C  
ATOM    203  OG1 THR A  25       4.066   9.842   1.318  1.00 65.00           O  
ATOM    204  N   HIS A  26       3.538  10.305   4.431  1.00 64.59           N  
ATOM    205  CA  HIS A  26       2.466  10.763   5.307  1.00 63.59           C  
ATOM    206  C   HIS A  26       2.906  10.753   6.768  1.00 64.30           C  
ATOM    207  CB  HIS A  26       1.220   9.894   5.129  1.00 60.04           C  
ATOM    208  O   HIS A  26       2.206  11.279   7.635  1.00 62.46           O  
ATOM    209  CG  HIS A  26       0.464  10.181   3.871  1.00 56.95           C  
ATOM    210  CD2 HIS A  26      -0.673  10.886   3.657  1.00 54.82           C  
ATOM    211  ND1 HIS A  26       0.866   9.715   2.638  1.00 53.63           N  
ATOM    212  CE1 HIS A  26       0.008  10.122   1.718  1.00 52.40           C  
ATOM    213  NE2 HIS A  26      -0.936  10.834   2.311  1.00 47.42           N  
ATOM    214  N   HIS A  27       3.967  10.453   7.076  1.00 58.80           N  
ATOM    215  CA  HIS A  27       4.485  10.653   8.425  1.00 58.59           C  
ATOM    216  C   HIS A  27       4.659  12.137   8.734  1.00 58.47           C  
ATOM    217  CB  HIS A  27       5.817   9.921   8.601  1.00 54.52           C  
ATOM    218  O   HIS A  27       4.738  12.527   9.901  1.00 57.04           O  
ATOM    219  CG  HIS A  27       5.671   8.441   8.763  1.00 52.40           C  
ATOM    220  CD2 HIS A  27       5.657   7.444   7.848  1.00 48.94           C  
ATOM    221  ND1 HIS A  27       5.513   7.840   9.993  1.00 47.19           N  
ATOM    222  CE1 HIS A  27       5.408   6.532   9.826  1.00 46.43           C  
ATOM    223  NE2 HIS A  27       5.492   6.266   8.534  1.00 42.59           N  
ATOM    224  N   ARG A  28       4.435  12.926   7.564  1.00 48.44           N  
ATOM    225  CA  ARG A  28       4.560  14.294   8.057  1.00 50.16           C  
ATOM    226  C   ARG A  28       3.197  14.873   8.419  1.00 48.50           C  
ATOM    227  CB  ARG A  28       5.246  15.181   7.015  1.00 45.25           C  
ATOM    228  O   ARG A  28       2.179  14.484   7.842  1.00 47.03           O  
ATOM    229  CG  ARG A  28       6.765  15.124   7.062  1.00 43.48           C  
ATOM    230  CD  ARG A  28       7.396  16.098   6.077  1.00 48.72           C  
ATOM    231  NE  ARG A  28       8.853  16.002   6.082  1.00 42.46           N  
ATOM    232  NH1 ARG A  28       9.177  17.692   4.542  1.00 32.13           N  
ATOM    233  NH2 ARG A  28      10.977  16.588   5.434  1.00 28.04           N  
ATOM    234  CZ  ARG A  28       9.666  16.761   5.353  1.00 37.95           C  
TER     235      ARG A  28
END
