# Supplementary material for: Tailored structured peptide design with a key-cutting machine approach
Source: Nat Mach Intell. 2025 Oct 21;7(10):1685–97. doi: 10.1038/s42256-025-01119-2 (PMC12552119; doi:10.1038/s42256-025-01119-2)
Supplement: Supplementary file 9 — Zip containing the pdb files for each target and the corresponding best design. [file 42256_2025_1119_MOESM9_ESM.zip › FigS2/FigS2g_3vdu_reference.pdb]

ATOM    388  N   LEU A   1      15.118 -16.284  -0.283  1.00 80.95           N  
ATOM    389  CA  LEU A   1      14.704 -15.398  -1.364  1.00 79.92           C  
ATOM    390  C   LEU A   1      14.065 -14.149  -0.800  1.00 79.67           C  
ATOM    391  O   LEU A   1      13.332 -14.208   0.185  1.00 80.36           O  
ATOM    392  CB  LEU A   1      13.687 -16.075  -2.279  1.00 79.90           C  
ATOM    393  CG  LEU A   1      13.123 -15.218  -3.420  1.00 76.91           C  
ATOM    394  CD1 LEU A   1      14.183 -15.012  -4.481  1.00 82.86           C  
ATOM    395  CD2 LEU A   1      11.886 -15.857  -4.012  1.00 69.74           C  
ATOM    396  N   ARG A   2      14.343 -13.012  -1.419  1.00 78.37           N  
ATOM    397  CA  ARG A   2      13.595 -11.792  -1.108  1.00 76.44           C  
ATOM    398  C   ARG A   2      13.672 -10.790  -2.250  1.00 74.62           C  
ATOM    399  O   ARG A   2      14.467 -10.961  -3.164  1.00 74.66           O  
ATOM    400  CB  ARG A   2      13.949 -11.176   0.275  1.00 77.02           C  
ATOM    401  CG  ARG A   2      15.422 -10.931   0.615  1.00 76.46           C  
ATOM    402  CD  ARG A   2      15.581 -10.678   2.125  1.00 82.05           C  
ATOM    403  NE  ARG A   2      14.560  -9.765   2.658  1.00 87.15           N  
ATOM    404  CZ  ARG A   2      14.737  -8.955   3.709  1.00 90.68           C  
ATOM    405  NH1 ARG A   2      13.751  -8.157   4.113  1.00 91.66           N  
ATOM    406  NH2 ARG A   2      15.901  -8.930   4.361  1.00 90.44           N  
ATOM    407  N   TYR A   3      12.823  -9.769  -2.201  1.00 73.48           N  
ATOM    408  CA  TYR A   3      12.697  -8.819  -3.316  1.00 73.14           C  
ATOM    409  C   TYR A   3      13.094  -7.383  -2.999  1.00 72.50           C  
ATOM    410  O   TYR A   3      12.390  -6.701  -2.246  1.00 74.13           O  
ATOM    411  CB  TYR A   3      11.267  -8.798  -3.831  1.00 72.67           C  
ATOM    412  CG  TYR A   3      10.894 -10.014  -4.611  1.00 71.62           C  
ATOM    413  CD1 TYR A   3      11.341 -10.169  -5.913  1.00 72.51           C  
ATOM    414  CD2 TYR A   3      10.085 -10.993  -4.063  1.00 70.51           C  
ATOM    415  CE1 TYR A   3      11.003 -11.266  -6.650  1.00 72.62           C  
ATOM    416  CE2 TYR A   3       9.734 -12.095  -4.791  1.00 73.00           C  
ATOM    417  CZ  TYR A   3      10.199 -12.232  -6.092  1.00 72.77           C  
ATOM    418  OH  TYR A   3       9.864 -13.330  -6.841  1.00 71.59           O  
ATOM    419  N   CYS A   4      14.189  -6.921  -3.604  1.00 70.39           N  
ATOM    420  CA  CYS A   4      14.765  -5.608  -3.287  1.00 68.26           C  
ATOM    421  C   CYS A   4      13.686  -4.541  -3.059  1.00 67.32           C  
ATOM    422  O   CYS A   4      12.774  -4.400  -3.863  1.00 65.83           O  
ATOM    423  CB  CYS A   4      15.782  -5.218  -4.362  1.00 67.93           C  
ATOM    424  SG  CYS A   4      15.999  -3.475  -4.576  1.00 69.10           S  
ATOM    425  N   LYS A   5      13.770  -3.838  -1.931  1.00 67.42           N  
ATOM    426  CA  LYS A   5      12.737  -2.862  -1.529  1.00 68.27           C  
ATOM    427  C   LYS A   5      12.829  -1.585  -2.358  1.00 67.62           C  
ATOM    428  O   LYS A   5      11.905  -0.761  -2.378  1.00 66.97           O  
ATOM    429  CB  LYS A   5      12.810  -2.535  -0.032  1.00 68.72           C  
ATOM    430  CG  LYS A   5      12.164  -3.591   0.880  1.00 73.30           C  
ATOM    431  CD  LYS A   5      10.678  -3.732   0.575  1.00 80.52           C  
ATOM    432  CE  LYS A   5      10.095  -4.986   1.217  1.00 87.30           C  
ATOM    433  NZ  LYS A   5      10.422  -6.260   0.463  1.00 89.75           N  
ATOM    434  N   ILE A   6      13.965  -1.466  -3.045  1.00 67.06           N  
ATOM    435  CA  ILE A   6      14.248  -0.435  -4.039  1.00 66.03           C  
ATOM    436  C   ILE A   6      13.836  -0.795  -5.488  1.00 65.23           C  
ATOM    437  O   ILE A   6      13.092  -0.050  -6.115  1.00 65.94           O  
ATOM    438  CB  ILE A   6      15.745  -0.080  -4.034  1.00 65.46           C  
ATOM    439  CG1 ILE A   6      16.078   0.628  -2.754  1.00 65.65           C  
ATOM    440  CG2 ILE A   6      16.069   0.860  -5.130  1.00 66.39           C  
ATOM    441  CD1 ILE A   6      15.072   1.657  -2.437  1.00 71.17           C  
ATOM    442  N   CYS A   7      14.331  -1.898  -6.043  1.00 62.68           N  
ATOM    443  CA  CYS A   7      14.068  -2.179  -7.475  1.00 60.22           C  
ATOM    444  C   CYS A   7      13.264  -3.441  -7.739  1.00 57.21           C  
ATOM    445  O   CYS A   7      12.884  -3.695  -8.880  1.00 54.95           O  
ATOM    446  CB  CYS A   7      15.360  -2.241  -8.301  1.00 60.88           C  
ATOM    447  SG  CYS A   7      16.168  -3.816  -8.091  1.00 59.94           S  
ATOM    448  N   PHE A   8      13.015  -4.225  -6.706  1.00 55.06           N  
ATOM    449  CA  PHE A   8      12.101  -5.342  -6.854  1.00 56.18           C  
ATOM    450  C   PHE A   8      12.677  -6.460  -7.685  1.00 56.35           C  
ATOM    451  O   PHE A   8      11.955  -7.303  -8.180  1.00 55.14           O  
ATOM    452  CB  PHE A   8      10.749  -4.888  -7.370  1.00 56.23           C  
ATOM    453  CG  PHE A   8      10.158  -3.826  -6.523  1.00 58.93           C  
ATOM    454  CD1 PHE A   8       9.530  -4.162  -5.323  1.00 62.66           C  
ATOM    455  CD2 PHE A   8      10.312  -2.483  -6.849  1.00 62.33           C  
ATOM    456  CE1 PHE A   8       9.019  -3.187  -4.479  1.00 66.00           C  
ATOM    457  CE2 PHE A   8       9.802  -1.494  -6.013  1.00 68.47           C  
ATOM    458  CZ  PHE A   8       9.156  -1.848  -4.825  1.00 70.00           C  
ATOM    459  N   ASN A   9      13.998  -6.483  -7.791  1.00 58.58           N  
ATOM    460  CA  ASN A   9      14.712  -7.649  -8.280  1.00 59.63           C  
ATOM    461  C   ASN A   9      14.840  -8.709  -7.187  1.00 61.18           C  
ATOM    462  O   ASN A   9      14.707  -8.422  -5.995  1.00 61.98           O  
ATOM    463  CB  ASN A   9      16.103  -7.243  -8.754  1.00 57.92           C  
ATOM    464  CG  ASN A   9      16.815  -8.351  -9.514  1.00 62.38           C  
ATOM    465  OD1 ASN A   9      16.189  -9.259 -10.076  1.00 61.36           O  
ATOM    466  ND2 ASN A   9      18.133  -8.276  -9.547  1.00 60.50           N  
ATOM    467  N   ILE A  10      15.076  -9.947  -7.597  1.00 62.49           N  
ATOM    468  CA  ILE A  10      15.359 -11.007  -6.660  1.00 64.44           C  
ATOM    469  C   ILE A  10      16.698 -10.783  -5.999  1.00 66.83           C  
ATOM    470  O   ILE A  10      17.667 -10.410  -6.649  1.00 66.88           O  
ATOM    471  CB  ILE A  10      15.415 -12.319  -7.405  1.00 63.90           C  
ATOM    472  CG1 ILE A  10      14.053 -12.980  -7.345  1.00 64.86           C  
ATOM    473  CG2 ILE A  10      16.495 -13.246  -6.857  1.00 65.11           C  
ATOM    474  CD1 ILE A  10      13.537 -13.270  -8.693  1.00 71.19           C  
ATOM    475  N   THR A  11      16.756 -11.011  -4.698  1.00 69.35           N  
ATOM    476  CA  THR A  11      18.027 -10.970  -3.999  1.00 72.19           C  
ATOM    477  C   THR A  11      17.857 -11.549  -2.602  1.00 74.28           C  
ATOM    478  O   THR A  11      16.749 -11.893  -2.195  1.00 73.15           O  
ATOM    479  CB  THR A  11      18.517  -9.545  -3.882  1.00 72.42           C  
ATOM    480  OG1 THR A  11      19.909  -9.552  -3.541  1.00 75.36           O  
ATOM    481  CG2 THR A  11      17.704  -8.814  -2.808  1.00 70.95           C  
ATOM    482  N   ASP A  12      18.956 -11.653  -1.866  1.00 76.75           N  
ATOM    483  CA  ASP A  12      18.914 -12.273  -0.554  1.00 80.42           C  
ATOM    484  C   ASP A  12      18.914 -11.230   0.585  1.00 80.10           C  
ATOM    485  O   ASP A  12      18.468 -11.512   1.697  1.00 80.72           O  
ATOM    486  CB  ASP A  12      20.049 -13.298  -0.422  1.00 82.91           C  
ATOM    487  CG  ASP A  12      19.926 -14.464  -1.457  1.00 92.36           C  
ATOM    488  OD1 ASP A  12      18.783 -14.787  -1.883  1.00 99.86           O  
ATOM    489  OD2 ASP A  12      20.966 -15.055  -1.862  1.00 99.56           O  
ATOM    490  N   LYS A  13      19.372 -10.015   0.292  1.00 80.20           N  
ATOM    491  CA  LYS A  13      19.425  -8.942   1.285  1.00 80.17           C  
ATOM    492  C   LYS A  13      18.185  -8.047   1.247  1.00 79.89           C  
ATOM    493  O   LYS A  13      17.286  -8.252   0.443  1.00 80.01           O  
ATOM    494  CB  LYS A  13      20.657  -8.083   1.046  1.00 79.93           C  
ATOM    495  CG  LYS A  13      21.834  -8.832   0.432  1.00 80.30           C  
ATOM    496  CD  LYS A  13      22.692  -7.884  -0.374  1.00 84.53           C  
ATOM    497  CE  LYS A  13      22.676  -6.473   0.249  1.00 89.03           C  
ATOM    498  NZ  LYS A  13      22.880  -5.346  -0.721  1.00 86.87           N  
ATOM    499  N   GLU A  14      18.151  -7.041   2.115  1.00 79.71           N  
ATOM    500  CA  GLU A  14      17.005  -6.139   2.200  1.00 79.10           C  
ATOM    501  C   GLU A  14      16.933  -5.228   0.992  1.00 78.15           C  
ATOM    502  O   GLU A  14      15.840  -4.878   0.539  1.00 78.97           O  
ATOM    503  CB  GLU A  14      17.075  -5.295   3.470  1.00 79.22           C  
ATOM    504  CG  GLU A  14      15.736  -5.091   4.167  1.00 83.63           C  
ATOM    505  CD  GLU A  14      15.900  -4.965   5.671  1.00 94.07           C  
ATOM    506  OE1 GLU A  14      17.045  -4.720   6.112  1.00 97.87           O  
ATOM    507  OE2 GLU A  14      14.898  -5.126   6.404  1.00 95.05           O  
ATOM    508  N   VAL A  15      18.097  -4.847   0.472  1.00 77.43           N  
ATOM    509  CA  VAL A  15      18.162  -4.044  -0.737  1.00 75.98           C  
ATOM    510  C   VAL A  15      19.186  -4.688  -1.621  1.00 75.99           C  
ATOM    511  O   VAL A  15      20.209  -5.173  -1.149  1.00 72.80           O  
ATOM    512  CB  VAL A  15      18.570  -2.555  -0.477  1.00 75.93           C  
ATOM    513  CG1 VAL A  15      20.083  -2.394  -0.478  1.00 75.06           C  
ATOM    514  CG2 VAL A  15      18.000  -1.673  -1.542  1.00 75.48           C  
ATOM    515  N   CYS A  16      18.905  -4.673  -2.917  1.00 77.59           N  
ATOM    516  CA  CYS A  16      19.713  -5.393  -3.874  1.00 78.74           C  
ATOM    517  C   CYS A  16      21.117  -4.826  -4.022  1.00 80.37           C  
ATOM    518  O   CYS A  16      21.408  -3.695  -3.638  1.00 81.30           O  
ATOM    519  CB  CYS A  16      19.025  -5.406  -5.220  1.00 77.77           C  
ATOM    520  SG  CYS A  16      19.888  -4.403  -6.428  1.00 81.69           S  
ATOM    521  N   ASP A  17      21.965  -5.636  -4.630  1.00 82.48           N  
ATOM    522  CA  ASP A  17      23.396  -5.412  -4.747  1.00 84.64           C  
ATOM    523  C   ASP A  17      23.724  -4.304  -5.688  1.00 84.35           C  
ATOM    524  O   ASP A  17      24.660  -3.541  -5.454  1.00 84.63           O  
ATOM    525  CB  ASP A  17      24.039  -6.668  -5.330  1.00 86.02           C  
ATOM    526  CG  ASP A  17      25.012  -7.346  -4.370  1.00 91.03           C  
ATOM    527  OD1 ASP A  17      25.058  -6.963  -3.174  1.00100.54           O  
ATOM    528  OD2 ASP A  17      25.724  -8.279  -4.822  1.00 97.89           O  
ATOM    529  N   ILE A  18      22.993  -4.270  -6.795  1.00 84.95           N  
ATOM    530  CA  ILE A  18      23.099  -3.170  -7.733  1.00 85.53           C  
ATOM    531  C   ILE A  18      22.775  -1.911  -6.983  1.00 86.70           C  
ATOM    532  O   ILE A  18      23.643  -1.096  -6.720  1.00 86.78           O  
ATOM    533  CB  ILE A  18      22.060  -3.257  -8.839  1.00 85.02           C  
ATOM    534  CG1 ILE A  18      21.937  -4.698  -9.357  1.00 84.97           C  
ATOM    535  CG2 ILE A  18      22.402  -2.264  -9.936  1.00 83.24           C  
ATOM    536  CD1 ILE A  18      23.159  -5.226 -10.082  1.00 85.39           C  
ATOM    537  N   CYS A  19      21.503  -1.761  -6.647  1.00 87.70           N  
ATOM    538  CA  CYS A  19      21.064  -0.603  -5.903  1.00 90.97           C  
ATOM    539  C   CYS A  19      22.185  -0.107  -4.999  1.00 93.89           C  
ATOM    540  O   CYS A  19      22.942   0.790  -5.364  1.00 94.93           O  
ATOM    541  CB  CYS A  19      19.814  -0.936  -5.106  1.00 90.78           C  
ATOM    542  SG  CYS A  19      18.434  -1.361  -6.145  1.00 87.29           S  
ATOM    543  N   SER A  20      22.298  -0.681  -3.812  1.00 96.72           N  
ATOM    544  CA  SER A  20      23.413  -0.350  -2.947  1.00 99.54           C  
ATOM    545  C   SER A  20      24.698  -0.780  -3.642  1.00101.94           C  
ATOM    546  O   SER A  20      25.256  -1.837  -3.337  1.00102.36           O  
ATOM    547  CB  SER A  20      23.271  -1.088  -1.630  1.00 98.92           C  
ATOM    548  OG  SER A  20      23.116  -2.469  -1.886  1.00 98.89           O  
ATOM    549  N   ASP A  21      25.141   0.017  -4.613  1.00104.75           N  
ATOM    550  CA  ASP A  21      26.469  -0.167  -5.186  1.00108.37           C  
ATOM    551  C   ASP A  21      27.303   1.079  -5.042  1.00110.57           C  
ATOM    552  O   ASP A  21      28.400   1.018  -4.505  1.00112.14           O  
ATOM    553  CB  ASP A  21      26.448  -0.569  -6.650  1.00108.52           C  
ATOM    554  CG  ASP A  21      27.827  -0.977  -7.143  1.00110.05           C  
ATOM    555  OD1 ASP A  21      28.346  -1.994  -6.639  1.00113.48           O  
ATOM    556  OD2 ASP A  21      28.391  -0.282  -8.013  1.00110.49           O  
ATOM    557  N   GLU A  22      26.783   2.200  -5.534  1.00112.16           N  
ATOM    558  CA  GLU A  22      27.469   3.493  -5.464  1.00113.19           C  
ATOM    559  C   GLU A  22      28.193   3.782  -6.772  1.00112.52           C  
ATOM    560  O   GLU A  22      28.138   4.898  -7.303  1.00114.93           O  
ATOM    561  CB  GLU A  22      28.424   3.574  -4.265  1.00116.22           C  
ATOM    562  CG  GLU A  22      29.384   4.760  -4.290  1.00122.93           C  
ATOM    563  CD  GLU A  22      29.709   5.281  -2.896  1.00130.34           C  
ATOM    564  OE1 GLU A  22      29.283   4.632  -1.918  1.00133.93           O  
ATOM    565  OE2 GLU A  22      30.374   6.339  -2.786  1.00132.03           O  
ATOM    566  N   ASN A  23      28.849   2.757  -7.302  1.00111.52           N  
ATOM    567  CA  ASN A  23      29.539   2.863  -8.587  1.00112.82           C  
ATOM    568  C   ASN A  23      28.582   2.818  -9.781  1.00109.67           C  
ATOM    569  O   ASN A  23      28.981   2.500 -10.901  1.00110.82           O  
ATOM    570  CB  ASN A  23      30.586   1.748  -8.719  1.00116.86           C  
ATOM    571  CG  ASN A  23      31.903   2.076  -8.014  1.00120.36           C  
ATOM    572  OD1 ASN A  23      31.996   3.035  -7.244  1.00120.05           O  
ATOM    573  ND2 ASN A  23      32.932   1.268  -8.281  1.00129.60           N  
TER     574      ASN A  23                                                      
END                                                                             
