# Supplementary material for: Tailored structured peptide design with a key-cutting machine approach
Source: Nat Mach Intell. 2025 Oct 21;7(10):1685–97. doi: 10.1038/s42256-025-01119-2 (PMC12552119; doi:10.1038/s42256-025-01119-2)
Supplement: Supplementary file 9 — Zip containing the pdb files for each target and the corresponding best design. [file 42256_2025_1119_MOESM9_ESM.zip › FigS2/FigS2c_1llm_designed.pdb]

PARENT N/A
ATOM      1  N   HIS A   1      -2.175  -6.571 -13.706  1.00 55.66           N  
ATOM      2  CA  HIS A   1      -1.562  -5.543 -12.872  1.00 58.47           C  
ATOM      3  C   HIS A   1      -1.506  -5.979 -11.412  1.00 57.69           C  
ATOM      4  CB  HIS A   1      -2.328  -4.225 -12.997  1.00 51.69           C  
ATOM      5  O   HIS A   1      -2.504  -6.449 -10.861  1.00 54.16           O  
ATOM      6  CG  HIS A   1      -2.182  -3.571 -14.334  1.00 50.86           C  
ATOM      7  CD2 HIS A   1      -3.031  -3.500 -15.387  1.00 50.40           C  
ATOM      8  ND1 HIS A   1      -1.045  -2.887 -14.708  1.00 54.07           N  
ATOM      9  CE1 HIS A   1      -1.203  -2.422 -15.936  1.00 46.91           C  
ATOM     10  NE2 HIS A   1      -2.399  -2.780 -16.371  1.00 46.90           N  
ATOM     11  N   THR A   2      -0.430  -6.476 -10.753  1.00 68.55           N  
ATOM     12  CA  THR A   2      -0.468  -6.982  -9.385  1.00 67.88           C  
ATOM     13  C   THR A   2      -0.667  -5.840  -8.392  1.00 68.78           C  
ATOM     14  CB  THR A   2       0.820  -7.749  -9.037  1.00 62.77           C  
ATOM     15  O   THR A   2      -0.042  -4.785  -8.518  1.00 64.23           O  
ATOM     16  CG2 THR A   2       0.706  -8.426  -7.675  1.00 55.30           C  
ATOM     17  OG1 THR A   2       1.059  -8.749 -10.036  1.00 59.69           O  
ATOM     18  N   MET A   3      -1.916  -5.606  -7.950  1.00 73.73           N  
ATOM     19  CA  MET A   3      -2.232  -4.667  -6.877  1.00 73.75           C  
ATOM     20  C   MET A   3      -1.731  -5.187  -5.534  1.00 73.66           C  
ATOM     21  CB  MET A   3      -3.739  -4.414  -6.811  1.00 68.74           C  
ATOM     22  O   MET A   3      -1.714  -6.397  -5.298  1.00 69.07           O  
ATOM     23  CG  MET A   3      -4.316  -3.813  -8.082  1.00 63.93           C  
ATOM     24  SD  MET A   3      -5.992  -3.111  -7.830  1.00 61.13           S  
ATOM     25  CE  MET A   3      -6.978  -4.634  -7.810  1.00 55.08           C  
ATOM     26  N   PHE A   4      -0.911  -4.361  -4.872  1.00 74.87           N  
ATOM     27  CA  PHE A   4      -0.455  -4.648  -3.517  1.00 74.93           C  
ATOM     28  C   PHE A   4      -1.429  -4.088  -2.487  1.00 74.94           C  
ATOM     29  CB  PHE A   4       0.944  -4.070  -3.285  1.00 72.52           C  
ATOM     30  O   PHE A   4      -1.991  -3.008  -2.681  1.00 72.30           O  
ATOM     31  CG  PHE A   4       1.996  -4.640  -4.197  1.00 69.56           C  
ATOM     32  CD1 PHE A   4       2.738  -5.751  -3.816  1.00 66.66           C  
ATOM     33  CD2 PHE A   4       2.243  -4.065  -5.437  1.00 68.21           C  
ATOM     34  CE1 PHE A   4       3.712  -6.282  -4.659  1.00 67.04           C  
ATOM     35  CE2 PHE A   4       3.214  -4.590  -6.285  1.00 66.39           C  
ATOM     36  CZ  PHE A   4       3.949  -5.697  -5.893  1.00 65.68           C  
ATOM     37  N   MET A   5      -2.014  -4.812  -1.526  1.00 75.04           N  
ATOM     38  CA  MET A   5      -2.880  -4.347  -0.447  1.00 75.07           C  
ATOM     39  C   MET A   5      -2.069  -4.033   0.805  1.00 75.17           C  
ATOM     40  CB  MET A   5      -3.951  -5.391  -0.128  1.00 72.47           C  
ATOM     41  O   MET A   5      -1.287  -4.865   1.268  1.00 73.26           O  
ATOM     42  CG  MET A   5      -4.988  -4.918   0.879  1.00 69.16           C  
ATOM     43  SD  MET A   5      -6.330  -6.144   1.135  1.00 67.81           S  
ATOM     44  CE  MET A   5      -5.386  -7.499   1.886  1.00 62.21           C  
ATOM     45  N   CYS A   6      -2.132  -2.804   1.214  1.00 74.94           N  
ATOM     46  CA  CYS A   6      -1.527  -2.485   2.502  1.00 75.28           C  
ATOM     47  C   CYS A   6      -2.099  -3.366   3.606  1.00 75.88           C  
ATOM     48  CB  CYS A   6      -1.748  -1.012   2.847  1.00 73.10           C  
ATOM     49  O   CYS A   6      -3.317  -3.497   3.734  1.00 74.02           O  
ATOM     50  SG  CYS A   6      -1.178  -0.558   4.500  1.00 72.24           S  
ATOM     51  N   THR A   7      -1.321  -4.137   4.370  1.00 72.61           N  
ATOM     52  CA  THR A   7      -1.753  -5.009   5.458  1.00 72.45           C  
ATOM     53  C   THR A   7      -2.236  -4.187   6.650  1.00 73.33           C  
ATOM     54  CB  THR A   7      -0.618  -5.948   5.905  1.00 70.57           C  
ATOM     55  O   THR A   7      -2.859  -4.723   7.568  1.00 72.65           O  
ATOM     56  CG2 THR A   7      -0.197  -6.880   4.773  1.00 65.13           C  
ATOM     57  OG1 THR A   7       0.512  -5.165   6.309  1.00 67.46           O  
ATOM     58  N   PHE A   8      -1.761  -2.873   6.664  1.00 70.58           N  
ATOM     59  CA  PHE A   8      -2.169  -2.064   7.806  1.00 70.21           C  
ATOM     60  C   PHE A   8      -3.537  -1.437   7.565  1.00 70.66           C  
ATOM     61  CB  PHE A   8      -1.133  -0.971   8.090  1.00 68.23           C  
ATOM     62  O   PHE A   8      -4.425  -1.525   8.415  1.00 68.93           O  
ATOM     63  CG  PHE A   8       0.149  -1.489   8.684  1.00 64.53           C  
ATOM     64  CD1 PHE A   8       0.191  -1.934  10.000  1.00 60.39           C  
ATOM     65  CD2 PHE A   8       1.312  -1.532   7.926  1.00 61.51           C  
ATOM     66  CE1 PHE A   8       1.376  -2.414  10.553  1.00 58.13           C  
ATOM     67  CE2 PHE A   8       2.500  -2.011   8.472  1.00 58.23           C  
ATOM     68  CZ  PHE A   8       2.530  -2.450   9.785  1.00 59.25           C  
ATOM     69  N   CYS A   9      -3.787  -0.712   6.432  1.00 73.54           N  
ATOM     70  CA  CYS A   9      -5.022   0.038   6.236  1.00 73.26           C  
ATOM     71  C   CYS A   9      -5.897  -0.618   5.174  1.00 73.57           C  
ATOM     72  CB  CYS A   9      -4.716   1.481   5.835  1.00 70.79           C  
ATOM     73  O   CYS A   9      -7.038  -0.205   4.961  1.00 71.81           O  
ATOM     74  SG  CYS A   9      -4.022   1.644   4.175  1.00 72.46           S  
ATOM     75  N   GLY A  10      -5.456  -1.698   4.494  1.00 73.35           N  
ATOM     76  CA  GLY A  10      -6.279  -2.423   3.539  1.00 72.18           C  
ATOM     77  C   GLY A  10      -6.350  -1.750   2.181  1.00 73.21           C  
ATOM     78  O   GLY A  10      -7.034  -2.235   1.277  1.00 71.80           O  
ATOM     79  N   THR A  11      -5.796  -0.611   1.985  1.00 77.09           N  
ATOM     80  CA  THR A  11      -5.872   0.107   0.717  1.00 76.01           C  
ATOM     81  C   THR A  11      -5.072  -0.616  -0.363  1.00 76.61           C  
ATOM     82  CB  THR A  11      -5.356   1.551   0.861  1.00 74.51           C  
ATOM     83  O   THR A  11      -4.064  -1.261  -0.069  1.00 74.34           O  
ATOM     84  CG2 THR A  11      -5.428   2.295  -0.469  1.00 67.59           C  
ATOM     85  OG1 THR A  11      -6.156   2.244   1.827  1.00 68.04           O  
ATOM     86  N   THR A  12      -5.579  -0.716  -1.594  1.00 77.15           N  
ATOM     87  CA  THR A  12      -4.887  -1.331  -2.721  1.00 76.81           C  
ATOM     88  C   THR A  12      -4.019  -0.308  -3.447  1.00 76.99           C  
ATOM     89  CB  THR A  12      -5.884  -1.959  -3.713  1.00 74.31           C  
ATOM     90  O   THR A  12      -4.449   0.824  -3.681  1.00 75.00           O  
ATOM     91  CG2 THR A  12      -6.603  -3.151  -3.091  1.00 67.28           C  
ATOM     92  OG1 THR A  12      -6.854  -0.975  -4.093  1.00 70.26           O  
ATOM     93  N   VAL A  13      -2.763  -0.648  -3.699  1.00 75.46           N  
ATOM     94  CA  VAL A  13      -1.840   0.250  -4.384  1.00 74.67           C  
ATOM     95  C   VAL A  13      -1.257  -0.445  -5.612  1.00 75.45           C  
ATOM     96  CB  VAL A  13      -0.703   0.717  -3.447  1.00 73.49           C  
ATOM     97  O   VAL A  13      -1.247  -1.676  -5.690  1.00 74.16           O  
ATOM     98  CG1 VAL A  13      -1.264   1.525  -2.278  1.00 68.74           C  
ATOM     99  CG2 VAL A  13       0.095  -0.482  -2.938  1.00 69.73           C  
ATOM    100  N   ALA A  14      -0.905   0.332  -6.552  1.00 73.33           N  
ATOM    101  CA  ALA A  14      -0.581  -0.112  -7.905  1.00 71.84           C  
ATOM    102  C   ALA A  14       0.852  -0.630  -7.984  1.00 72.36           C  
ATOM    103  CB  ALA A  14      -0.787   1.027  -8.901  1.00 69.58           C  
ATOM    104  O   ALA A  14       1.219  -1.315  -8.942  1.00 69.06           O  
ATOM    105  N   SER A  15       1.765  -0.305  -7.120  1.00 72.84           N  
ATOM    106  CA  SER A  15       3.169  -0.698  -7.152  1.00 71.38           C  
ATOM    107  C   SER A  15       3.719  -0.897  -5.743  1.00 72.09           C  
ATOM    108  CB  SER A  15       4.004   0.349  -7.890  1.00 69.33           C  
ATOM    109  O   SER A  15       3.158  -0.383  -4.774  1.00 69.27           O  
ATOM    110  OG  SER A  15       4.250   1.472  -7.060  1.00 65.91           O  
ATOM    111  N   GLU A  16       4.729  -1.817  -5.641  1.00 73.22           N  
ATOM    112  CA  GLU A  16       5.421  -2.074  -4.381  1.00 72.19           C  
ATOM    113  C   GLU A  16       5.912  -0.775  -3.747  1.00 72.96           C  
ATOM    114  CB  GLU A  16       6.596  -3.030  -4.598  1.00 70.28           C  
ATOM    115  O   GLU A  16       5.887  -0.628  -2.523  1.00 71.24           O  
ATOM    116  CG  GLU A  16       7.303  -3.437  -3.314  1.00 66.24           C  
ATOM    117  CD  GLU A  16       8.278  -4.588  -3.504  1.00 64.17           C  
ATOM    118  OE1 GLU A  16       8.421  -5.080  -4.646  1.00 62.74           O  
ATOM    119  OE2 GLU A  16       8.902  -5.003  -2.502  1.00 59.84           O  
ATOM    120  N   GLU A  17       6.389   0.105  -4.556  1.00 71.40           N  
ATOM    121  CA  GLU A  17       6.935   1.340  -4.001  1.00 70.53           C  
ATOM    122  C   GLU A  17       5.880   2.101  -3.204  1.00 70.77           C  
ATOM    123  CB  GLU A  17       7.495   2.229  -5.115  1.00 68.30           C  
ATOM    124  O   GLU A  17       6.171   2.641  -2.135  1.00 68.87           O  
ATOM    125  CG  GLU A  17       8.185   3.487  -4.608  1.00 63.82           C  
ATOM    126  CD  GLU A  17       8.610   4.429  -5.724  1.00 62.06           C  
ATOM    127  OE1 GLU A  17       8.408   4.092  -6.913  1.00 61.01           O  
ATOM    128  OE2 GLU A  17       9.149   5.513  -5.407  1.00 56.90           O  
ATOM    129  N   TYR A  18       4.682   2.093  -3.798  1.00 76.08           N  
ATOM    130  CA  TYR A  18       3.600   2.787  -3.108  1.00 75.50           C  
ATOM    131  C   TYR A  18       3.187   2.037  -1.848  1.00 75.24           C  
ATOM    132  CB  TYR A  18       2.393   2.957  -4.035  1.00 73.38           C  
ATOM    133  O   TYR A  18       2.752   2.648  -0.869  1.00 72.60           O  
ATOM    134  CG  TYR A  18       2.568   4.044  -5.068  1.00 69.67           C  
ATOM    135  CD1 TYR A  18       2.509   5.389  -4.709  1.00 66.16           C  
ATOM    136  CD2 TYR A  18       2.793   3.728  -6.403  1.00 67.34           C  
ATOM    137  CE1 TYR A  18       2.668   6.394  -5.657  1.00 65.04           C  
ATOM    138  CE2 TYR A  18       2.953   4.725  -7.360  1.00 65.38           C  
ATOM    139  OH  TYR A  18       3.048   7.043  -7.922  1.00 64.15           O  
ATOM    140  CZ  TYR A  18       2.890   6.052  -6.978  1.00 62.01           C  
ATOM    141  N   PHE A  19       3.291   0.658  -1.995  1.00 73.28           N  
ATOM    142  CA  PHE A  19       3.025  -0.137  -0.802  1.00 72.59           C  
ATOM    143  C   PHE A  19       3.878   0.339   0.368  1.00 72.78           C  
ATOM    144  CB  PHE A  19       3.288  -1.621  -1.073  1.00 70.06           C  
ATOM    145  O   PHE A  19       3.378   0.500   1.483  1.00 70.65           O  
ATOM    146  CG  PHE A  19       2.994  -2.515   0.101  1.00 65.52           C  
ATOM    147  CD1 PHE A  19       1.683  -2.769   0.487  1.00 60.91           C  
ATOM    148  CD2 PHE A  19       4.028  -3.102   0.818  1.00 62.35           C  
ATOM    149  CE1 PHE A  19       1.408  -3.596   1.574  1.00 61.79           C  
ATOM    150  CE2 PHE A  19       3.760  -3.930   1.905  1.00 62.52           C  
ATOM    151  CZ  PHE A  19       2.450  -4.174   2.282  1.00 58.22           C  
ATOM    152  N   GLN A  20       5.143   0.551   0.053  1.00 69.82           N  
ATOM    153  CA  GLN A  20       6.098   0.969   1.074  1.00 68.77           C  
ATOM    154  C   GLN A  20       5.737   2.340   1.638  1.00 69.49           C  
ATOM    155  CB  GLN A  20       7.517   0.994   0.504  1.00 66.94           C  
ATOM    156  O   GLN A  20       6.088   2.662   2.774  1.00 67.78           O  
ATOM    157  CG  GLN A  20       8.082  -0.387   0.200  1.00 63.50           C  
ATOM    158  CD  GLN A  20       9.583  -0.373  -0.020  1.00 61.88           C  
ATOM    159  NE2 GLN A  20      10.167  -1.552  -0.204  1.00 54.84           N  
ATOM    160  OE1 GLN A  20      10.213   0.690  -0.026  1.00 60.66           O  
ATOM    161  N   MET A  21       5.029   2.998   0.768  1.00 69.83           N  
ATOM    162  CA  MET A  21       4.685   4.338   1.237  1.00 69.09           C  
ATOM    163  C   MET A  21       3.355   4.328   1.983  1.00 69.36           C  
ATOM    164  CB  MET A  21       4.619   5.318   0.064  1.00 66.66           C  
ATOM    165  O   MET A  21       3.011   5.298   2.661  1.00 67.27           O  
ATOM    166  CG  MET A  21       5.972   5.618  -0.560  1.00 63.06           C  
ATOM    167  SD  MET A  21       5.911   7.034  -1.725  1.00 59.71           S  
ATOM    168  CE  MET A  21       5.603   8.392  -0.561  1.00 56.87           C  
ATOM    169  N   CYS A  22       2.650   3.219   1.746  1.00 74.24           N  
ATOM    170  CA  CYS A  22       1.365   3.023   2.409  1.00 73.75           C  
ATOM    171  C   CYS A  22       1.555   2.735   3.893  1.00 72.71           C  
ATOM    172  CB  CYS A  22       0.592   1.880   1.752  1.00 70.45           C  
ATOM    173  O   CYS A  22       2.569   2.159   4.293  1.00 66.34           O  
ATOM    174  SG  CYS A  22      -1.174   1.884   2.130  1.00 69.95           S  
ATOM    175  N   CYS A  23       0.931   3.619   4.715  1.00 68.22           N  
ATOM    176  CA  CYS A  23       0.831   3.900   6.143  1.00 67.46           C  
ATOM    177  C   CYS A  23       2.211   3.955   6.786  1.00 67.49           C  
ATOM    178  CB  CYS A  23      -0.024   2.841   6.839  1.00 64.36           C  
ATOM    179  O   CYS A  23       2.401   4.627   7.802  1.00 64.95           O  
ATOM    180  SG  CYS A  23      -1.771   2.901   6.384  1.00 68.17           S  
ATOM    181  N   TRP A  24       3.240   3.411   6.093  1.00 60.54           N  
ATOM    182  CA  TRP A  24       4.539   3.586   6.734  1.00 63.55           C  
ATOM    183  C   TRP A  24       4.900   5.064   6.838  1.00 60.65           C  
ATOM    184  CB  TRP A  24       5.626   2.835   5.961  1.00 57.75           C  
ATOM    185  O   TRP A  24       5.330   5.532   7.895  1.00 59.38           O  
ATOM    186  CG  TRP A  24       6.908   2.668   6.720  1.00 56.11           C  
ATOM    187  CD1 TRP A  24       7.250   1.629   7.541  1.00 50.25           C  
ATOM    188  CD2 TRP A  24       8.018   3.571   6.732  1.00 51.43           C  
ATOM    189  CE2 TRP A  24       9.000   3.015   7.582  1.00 50.20           C  
ATOM    190  CE3 TRP A  24       8.278   4.797   6.105  1.00 55.44           C  
ATOM    191  NE1 TRP A  24       8.507   1.832   8.062  1.00 52.73           N  
ATOM    192  CH2 TRP A  24      10.452   4.843   7.195  1.00 50.06           C  
ATOM    193  CZ2 TRP A  24      10.224   3.645   7.821  1.00 55.65           C  
ATOM    194  CZ3 TRP A  24       9.496   5.422   6.344  1.00 45.45           C  
ATOM    195  N   ALA A  25       4.914   5.807   5.698  1.00 64.44           N  
ATOM    196  CA  ALA A  25       5.193   7.236   5.820  1.00 63.86           C  
ATOM    197  C   ALA A  25       4.265   7.891   6.839  1.00 64.78           C  
ATOM    198  CB  ALA A  25       5.057   7.922   4.463  1.00 60.91           C  
ATOM    199  O   ALA A  25       4.681   8.779   7.587  1.00 64.54           O  
ATOM    200  N   ARG A  26       3.028   7.303   6.786  1.00 63.28           N  
ATOM    201  CA  ARG A  26       2.147   7.982   7.731  1.00 63.45           C  
ATOM    202  C   ARG A  26       2.525   7.648   9.170  1.00 63.61           C  
ATOM    203  CB  ARG A  26       0.687   7.606   7.472  1.00 60.33           C  
ATOM    204  O   ARG A  26       2.445   8.504  10.054  1.00 63.54           O  
ATOM    205  CG  ARG A  26      -0.295   8.741   7.716  1.00 58.28           C  
ATOM    206  CD  ARG A  26      -1.715   8.351   7.330  1.00 57.91           C  
ATOM    207  NE  ARG A  26      -2.508   7.981   8.499  1.00 51.04           N  
ATOM    208  NH1 ARG A  26      -4.192   9.511   8.099  1.00 37.80           N  
ATOM    209  NH2 ARG A  26      -4.305   8.126   9.922  1.00 32.63           N  
ATOM    210  CZ  ARG A  26      -3.666   8.540   8.837  1.00 50.93           C  
ATOM    211  N   ASN A  27       2.997   6.497   9.416  1.00 62.74           N  
ATOM    212  CA  ASN A  27       3.253   6.108  10.799  1.00 62.94           C  
ATOM    213  C   ASN A  27       4.719   6.303  11.175  1.00 63.22           C  
ATOM    214  CB  ASN A  27       2.833   4.655  11.034  1.00 58.57           C  
ATOM    215  O   ASN A  27       5.084   6.191  12.347  1.00 62.86           O  
ATOM    216  CG  ASN A  27       1.335   4.500  11.209  1.00 55.65           C  
ATOM    217  ND2 ASN A  27       0.851   3.268  11.112  1.00 54.32           N  
ATOM    218  OD1 ASN A  27       0.619   5.481  11.428  1.00 56.25           O  
ATOM    219  N   ASN A  28       5.591   6.504  10.167  1.00 66.33           N  
ATOM    220  CA  ASN A  28       6.999   6.617  10.534  1.00 66.26           C  
ATOM    221  C   ASN A  28       7.599   7.935  10.054  1.00 66.28           C  
ATOM    222  CB  ASN A  28       7.796   5.436   9.976  1.00 62.56           C  
ATOM    223  O   ASN A  28       7.886   8.096   8.867  1.00 64.48           O  
ATOM    224  CG  ASN A  28       7.502   4.138  10.701  1.00 59.14           C  
ATOM    225  ND2 ASN A  28       7.668   3.019  10.006  1.00 57.29           N  
ATOM    226  OD1 ASN A  28       7.127   4.140  11.877  1.00 58.76           O  
ATOM    227  N   GLY A  29       6.935   9.116  10.254  1.00 50.47           N  
ATOM    228  CA  GLY A  29       7.676  10.360  10.114  1.00 50.99           C  
ATOM    229  C   GLY A  29       8.995  10.190   9.385  1.00 49.94           C  
ATOM    230  O   GLY A  29       9.668   9.168   9.538  1.00 47.71           O  
TER     231      GLY A  29
END
