# Supplementary material for: Tailored structured peptide design with a key-cutting machine approach
Source: Nat Mach Intell. 2025 Oct 21;7(10):1685–97. doi: 10.1038/s42256-025-01119-2 (PMC12552119; doi:10.1038/s42256-025-01119-2)
Supplement: Supplementary file 9 — Zip containing the pdb files for each target and the corresponding best design. [file 42256_2025_1119_MOESM9_ESM.zip › FigS2/FigS2f_3e7r_reference.pdb]

ATOM     76  N   ASP A   1      -4.828  18.397  -7.379  1.00  8.78           N  
ATOM     77  CA  ASP A   1      -5.114  19.775  -6.994  1.00  8.89           C  
ATOM     78  C   ASP A   1      -5.321  19.760  -5.485  1.00  8.40           C  
ATOM     79  O   ASP A   1      -6.431  19.740  -4.975  1.00  8.58           O  
ATOM     80  CB  ASP A   1      -6.299  20.317  -7.796  1.00  9.57           C  
ATOM     81  CG  ASP A   1      -6.547  21.794  -7.561  1.00 10.18           C  
ATOM     82  OD1 ASP A   1      -5.927  22.396  -6.668  1.00 11.17           O  
ATOM     83  OD2 ASP A   1      -7.416  22.325  -8.277  1.00 12.26           O  
ATOM     84  N   ASP A   2      -4.202  19.748  -4.743  1.00  8.87           N  
ATOM     85  CA  ASP A   2      -4.255  19.647  -3.305  1.00  9.22           C  
ATOM     86  C   ASP A   2      -5.000  20.789  -2.696  1.00  8.78           C  
ATOM     87  O   ASP A   2      -5.646  20.603  -1.656  1.00  9.98           O  
ATOM     88  CB  ASP A   2      -2.844  19.597  -2.686  1.00  9.30           C  
ATOM     89  CG  ASP A   2      -2.261  18.238  -2.667  1.00 10.48           C  
ATOM     90  OD1 ASP A   2      -2.894  17.216  -2.574  1.00 11.63           O  
ATOM     91  OD2 ASP A   2      -1.045  18.201  -2.516  1.00 18.75           O  
ATOM     92  N   MET A   3      -4.891  21.989  -3.271  1.00  9.14           N  
ATOM     93  CA  MET A   3      -5.567  23.117  -2.646  1.00 10.08           C  
ATOM     94  C   MET A   3      -7.059  23.077  -2.841  1.00  8.20           C  
ATOM     95  O   MET A   3      -7.795  23.474  -1.927  1.00  8.22           O  
ATOM     96  CB  MET A   3      -5.002  24.433  -3.231  1.00 12.54           C  
ATOM     97  N   GLN A   4      -7.552  22.548  -3.969  1.00  8.08           N  
ATOM     98  CA  GLN A   4      -8.972  22.308  -4.103  1.00  8.19           C  
ATOM     99  C   GLN A   4      -9.427  21.321  -3.010  1.00  7.17           C  
ATOM    100  O   GLN A   4     -10.450  21.535  -2.351  1.00  7.74           O  
ATOM    101  CB  GLN A   4      -9.292  21.761  -5.485  1.00  8.92           C  
ATOM    102  CG  GLN A   4     -10.759  21.419  -5.648  1.00 10.33           C  
ATOM    103  CD  GLN A   4     -11.079  20.853  -7.039  1.00 12.30           C  
ATOM    104  OE1 GLN A   4     -12.147  20.329  -7.189  1.00 15.81           O  
ATOM    105  NE2 GLN A   4     -10.200  20.912  -8.000  1.00 14.32           N  
ATOM    106  N   CYS A   5      -8.673  20.240  -2.847  1.00  7.16           N  
ATOM    107  CA  CYS A   5      -9.038  19.256  -1.848  1.00  7.45           C  
ATOM    108  C   CYS A   5      -9.028  19.863  -0.440  1.00  6.94           C  
ATOM    109  O   CYS A   5      -9.963  19.659   0.341  1.00  7.65           O  
ATOM    110  CB  CYS A   5      -8.125  18.059  -1.956  1.00  7.91           C  
ATOM    111  SG  CYS A   5      -8.198  16.899  -0.579  1.00  8.20           S  
ATOM    112  N   HIS A   6      -8.001  20.626  -0.103  1.00  7.68           N  
ATOM    113  CA  HIS A   6      -7.897  21.277   1.191  1.00  8.15           C  
ATOM    114  C   HIS A   6      -9.074  22.227   1.436  1.00  8.15           C  
ATOM    115  O   HIS A   6      -9.681  22.196   2.501  1.00  9.14           O  
ATOM    116  CB  HIS A   6      -6.559  22.002   1.220  1.00  8.93           C  
ATOM    117  CG  HIS A   6      -6.299  22.709   2.508  1.00 11.07           C  
ATOM    118  ND1 HIS A   6      -6.093  22.087   3.721  1.00 13.84           N  
ATOM    119  CD2 HIS A   6      -6.219  24.028   2.741  1.00 15.74           C  
ATOM    120  CE1 HIS A   6      -5.873  23.010   4.646  1.00 17.99           C  
ATOM    121  NE2 HIS A   6      -5.940  24.198   4.071  1.00 18.49           N  
ATOM    122  N   ASN A   7      -9.353  23.074   0.455  1.00  8.18           N  
ATOM    123  CA  ASN A   7     -10.483  24.018   0.595  1.00  8.98           C  
ATOM    124  C   ASN A   7     -11.794  23.260   0.720  1.00  8.02           C  
ATOM    125  O   ASN A   7     -12.687  23.669   1.486  1.00  8.49           O  
ATOM    126  CB  ASN A   7     -10.526  24.940  -0.707  1.00 10.79           C  
ATOM    127  CG  ASN A   7      -9.616  26.059  -0.727  1.00 12.33           C  
ATOM    128  OD1 ASN A   7      -9.179  26.505   0.372  1.00 15.49           O  
ATOM    129  ND2 ASN A   7      -9.235  26.542  -1.950  1.00 12.82           N  
ATOM    130  N   HIS A   8     -11.943  22.164  -0.030  1.00  7.56           N  
ATOM    131  CA  HIS A   8     -13.138  21.330   0.100  1.00  7.60           C  
ATOM    132  C   HIS A   8     -13.230  20.799   1.506  1.00  7.48           C  
ATOM    133  O   HIS A   8     -14.298  20.881   2.163  1.00  8.29           O  
ATOM    134  CB  HIS A   8     -13.058  20.176  -0.910  1.00  8.17           C  
ATOM    135  CG  HIS A   8     -13.928  19.031  -0.527  1.00  8.41           C  
ATOM    136  ND1 HIS A   8     -15.295  19.055  -0.673  1.00  9.63           N  
ATOM    137  CD2 HIS A   8     -13.616  17.868   0.042  1.00  8.92           C  
ATOM    138  CE1 HIS A   8     -15.774  17.915  -0.213  1.00 10.99           C  
ATOM    139  NE2 HIS A   8     -14.777  17.173   0.223  1.00 10.29           N  
ATOM    140  N   CYS A   9     -12.157  20.247   2.060  1.00  7.43           N  
ATOM    141  CA  CYS A   9     -12.221  19.686   3.383  1.00  8.25           C  
ATOM    142  C   CYS A   9     -12.596  20.739   4.407  1.00  8.54           C  
ATOM    143  O   CYS A   9     -13.382  20.473   5.315  1.00  9.24           O  
ATOM    144  CB  CYS A   9     -10.913  19.018   3.755  1.00  8.55           C  
ATOM    145  SG  CYS A   9     -10.610  17.506   2.775  1.00  8.49           S  
ATOM    146  N   LYS A  10     -12.014  21.932   4.301  1.00  8.93           N  
ATOM    147  CA  LYS A  10     -12.330  22.962   5.284  1.00 10.22           C  
ATOM    148  C   LYS A  10     -13.795  23.376   5.223  1.00  9.33           C  
ATOM    149  O   LYS A  10     -14.338  23.829   6.221  1.00 10.87           O  
ATOM    150  CB  LYS A  10     -11.431  24.160   5.076  1.00 12.31           C  
ATOM    151  CG  LYS A  10     -10.035  23.874   5.587  1.00 15.50           C  
ATOM    152  CD  LYS A  10      -9.076  25.049   5.337  1.00 20.82           C  
ATOM    153  CE  LYS A  10      -8.680  25.729   6.615  1.00 30.94           C  
ATOM    154  NZ  LYS A  10      -9.802  26.559   7.136  1.00 33.94           N  
ATOM    155  N   SER A  11     -14.432  23.231   4.078  1.00  9.40           N  
ATOM    156  CA  SER A  11     -15.854  23.543   3.982  1.00  9.91           C  
ATOM    157  C   SER A  11     -16.725  22.532   4.686  1.00  9.30           C  
ATOM    158  O   SER A  11     -17.922  22.791   4.902  1.00 10.47           O  
ATOM    159  CB  SER A  11     -16.279  23.687   2.531  1.00 11.75           C  
ATOM    160  OG  SER A  11     -16.482  22.473   1.860  1.00 12.65           O  
ATOM    161  N   ILE A  12     -16.190  21.397   5.029  1.00 10.39           N  
ATOM    162  CA  ILE A  12     -16.806  20.383   5.774  1.00 12.20           C  
ATOM    163  C   ILE A  12     -16.438  20.721   7.184  1.00 12.49           C  
ATOM    164  O   ILE A  12     -15.445  20.213   7.729  1.00 14.28           O  
ATOM    165  CB  ILE A  12     -16.367  18.926   5.265  1.00 13.43           C  
ATOM    166  CG1 ILE A  12     -16.462  18.782   3.705  1.00 13.05           C  
ATOM    167  CG2 ILE A  12     -17.080  17.870   6.007  1.00 15.06           C  
ATOM    168  CD1 ILE A  12     -17.788  19.126   3.115  1.00 14.12           C  
ATOM    169  N   LYS A  13     -17.168  21.687   7.739  1.00 13.19           N  
ATOM    170  CA  LYS A  13     -16.808  22.447   8.924  1.00 14.54           C  
ATOM    171  C   LYS A  13     -16.384  21.526  10.101  1.00 13.39           C  
ATOM    172  O   LYS A  13     -17.126  20.601  10.393  1.00 14.89           O  
ATOM    173  CB  LYS A  13     -17.989  23.311   9.308  1.00 16.94           C  
ATOM    174  CG  LYS A  13     -17.827  24.100  10.537  1.00 22.65           C  
ATOM    175  CD  LYS A  13     -16.738  25.146  10.385  1.00 29.48           C  
ATOM    176  CE  LYS A  13     -16.918  26.336  11.368  1.00 36.07           C  
ATOM    177  NZ  LYS A  13     -16.191  26.189  12.652  1.00 40.12           N  
ATOM    178  N   GLY A  14     -15.206  21.788  10.661  1.00 13.05           N  
ATOM    179  CA  GLY A  14     -14.630  20.951  11.670  1.00 11.89           C  
ATOM    180  C   GLY A  14     -13.431  20.158  11.161  1.00 11.17           C  
ATOM    181  O   GLY A  14     -12.500  19.822  11.929  1.00 11.18           O  
ATOM    182  N   TYR A  15     -13.415  19.851   9.860  1.00 11.14           N  
ATOM    183  CA  TYR A  15     -12.212  19.280   9.326  1.00 10.54           C  
ATOM    184  C   TYR A  15     -11.158  20.364   9.263  1.00 10.40           C  
ATOM    185  O   TYR A  15     -11.415  21.515   8.892  1.00 11.14           O  
ATOM    186  CB  TYR A  15     -12.437  18.642   7.962  1.00 11.73           C  
ATOM    187  CG  TYR A  15     -13.416  17.489   7.925  0.50 13.78           C  
ATOM    189  CD1 TYR A  15     -13.989  16.943   9.060  0.50 14.59           C  
ATOM    191  CD2 TYR A  15     -13.689  16.865   6.720  0.50 14.35           C  
ATOM    193  CE1 TYR A  15     -14.773  15.801   8.982  0.50 14.50           C  
ATOM    195  CE2 TYR A  15     -14.432  15.725   6.639  0.50 15.02           C  
ATOM    197  CZ  TYR A  15     -14.978  15.181   7.783  0.50 14.67           C  
ATOM    199  OH  TYR A  15     -15.682  14.032   7.686  0.50 16.13           O  
ATOM    201  N   LYS A  16      -9.943  20.017   9.668  1.00 10.67           N  
ATOM    202  CA  LYS A  16      -8.844  20.949   9.723  1.00 10.61           C  
ATOM    203  C   LYS A  16      -8.267  21.229   8.322  1.00 10.86           C  
ATOM    204  O   LYS A  16      -7.766  22.323   8.031  1.00 11.47           O  
ATOM    205  CB  LYS A  16      -7.769  20.394  10.690  1.00 11.06           C  
ATOM    206  CG  LYS A  16      -8.266  20.369  12.134  0.50  6.99           C  
ATOM    207  CD  LYS A  16      -7.324  19.627  13.099  0.50  8.66           C  
ATOM    208  CE  LYS A  16      -7.858  19.650  14.537  0.50  9.26           C  
ATOM    209  NZ  LYS A  16      -8.971  18.689  14.735  0.50  8.38           N  
ATOM    210  N   GLY A  17      -8.216  20.244   7.457  1.00 10.66           N  
ATOM    211  CA  GLY A  17      -7.599  20.415   6.148  1.00 10.77           C  
ATOM    212  C   GLY A  17      -7.715  19.130   5.382  1.00  9.25           C  
ATOM    213  O   GLY A  17      -8.448  18.218   5.781  1.00  9.15           O  
ATOM    214  N   GLY A  18      -7.037  19.091   4.242  1.00  9.22           N  
ATOM    215  CA  GLY A  18      -7.035  17.877   3.437  1.00 10.01           C  
ATOM    216  C   GLY A  18      -5.963  17.922   2.390  1.00  8.09           C  
ATOM    217  O   GLY A  18      -5.354  18.957   2.116  1.00  9.02           O  
ATOM    218  N   TYR A  19      -5.738  16.760   1.802  1.00  7.73           N  
ATOM    219  CA  TYR A  19      -4.754  16.621   0.734  1.00  7.85           C  
ATOM    220  C   TYR A  19      -5.047  15.343  -0.031  1.00  7.43           C  
ATOM    221  O   TYR A  19      -5.713  14.439   0.476  1.00  8.02           O  
ATOM    222  CB  TYR A  19      -3.308  16.618   1.262  1.00  8.49           C  
ATOM    223  CG  TYR A  19      -3.109  15.612   2.365  1.00  8.70           C  
ATOM    224  CD1 TYR A  19      -2.686  14.297   2.094  1.00  8.67           C  
ATOM    225  CD2 TYR A  19      -3.383  15.964   3.669  1.00 10.13           C  
ATOM    226  CE1 TYR A  19      -2.539  13.381   3.111  1.00  9.22           C  
ATOM    227  CE2 TYR A  19      -3.224  15.063   4.693  1.00 11.32           C  
ATOM    228  CZ  TYR A  19      -2.813  13.782   4.417  1.00 10.56           C  
ATOM    229  OH  TYR A  19      -2.662  12.912   5.469  1.00 13.18           O  
ATOM    230  N   CYS A  20      -4.534  15.260  -1.235  1.00  7.73           N  
ATOM    231  CA  CYS A  20      -4.709  14.059  -2.067  1.00  7.94           C  
ATOM    232  C   CYS A  20      -3.793  12.931  -1.508  1.00  7.87           C  
ATOM    233  O   CYS A  20      -2.659  13.152  -1.142  1.00  8.21           O  
ATOM    234  CB  CYS A  20      -4.390  14.366  -3.497  1.00  8.32           C  
ATOM    235  SG  CYS A  20      -5.448  15.669  -4.216  1.00  8.58           S  
ATOM    236  N   ALA A  21      -4.364  11.728  -1.506  1.00  8.17           N  
ATOM    237  CA  ALA A  21      -3.775  10.657  -0.755  1.00  8.57           C  
ATOM    238  C   ALA A  21      -4.178   9.306  -1.359  1.00  8.77           C  
ATOM    239  O   ALA A  21      -4.966   9.225  -2.286  1.00  9.30           O  
ATOM    240  CB  ALA A  21      -4.228  10.761   0.674  1.00 10.15           C  
ATOM    241  N   LYS A  22      -3.629   8.247  -0.761  1.00  9.32           N  
ATOM    242  CA  LYS A  22      -4.108   6.855  -0.976  1.00 10.91           C  
ATOM    243  C   LYS A  22      -4.089   6.446  -2.417  1.00 10.28           C  
ATOM    244  O   LYS A  22      -4.949   5.672  -2.818  1.00 11.91           O  
ATOM    245  CB  LYS A  22      -5.504   6.683  -0.303  1.00 12.33           C  
ATOM    246  CG  LYS A  22      -5.374   6.932   1.302  1.00 17.13           C  
ATOM    247  CD  LYS A  22      -6.644   6.665   1.958  1.00 20.42           C  
ATOM    248  CE  LYS A  22      -6.670   7.059   3.389  1.00 21.95           C  
ATOM    249  NZ  LYS A  22      -5.540   6.512   4.166  1.00 25.73           N  
ATOM    250  N   GLY A  23      -3.110   6.922  -3.207  1.00 10.04           N  
ATOM    251  CA  GLY A  23      -2.965   6.625  -4.591  1.00 11.15           C  
ATOM    252  C   GLY A  23      -3.220   7.802  -5.501  1.00 10.56           C  
ATOM    253  O   GLY A  23      -3.006   7.695  -6.698  1.00 12.29           O  
ATOM    254  N   GLY A  24      -3.689   8.930  -4.932  1.00  9.74           N  
ATOM    255  CA  GLY A  24      -3.854  10.167  -5.696  1.00 10.12           C  
ATOM    256  C   GLY A  24      -5.274  10.522  -6.087  1.00  9.05           C  
ATOM    257  O   GLY A  24      -5.516  11.648  -6.549  1.00  9.52           O  
ATOM    258  N   PHE A  25      -6.212   9.587  -5.899  1.00  8.77           N  
ATOM    259  CA  PHE A  25      -7.613   9.825  -6.246  1.00  8.99           C  
ATOM    260  C   PHE A  25      -8.482  10.114  -5.039  1.00  9.03           C  
ATOM    261  O   PHE A  25      -9.671  10.315  -5.233  1.00 11.49           O  
ATOM    262  CB  PHE A  25      -8.205   8.639  -7.045  1.00 10.13           C  
ATOM    263  CG  PHE A  25      -7.648   8.535  -8.438  1.00  9.63           C  
ATOM    264  CD1 PHE A  25      -6.578   7.681  -8.691  1.00 11.58           C  
ATOM    265  CD2 PHE A  25      -8.190   9.293  -9.478  1.00 10.41           C  
ATOM    266  CE1 PHE A  25      -6.069   7.564 -10.014  1.00 11.76           C  
ATOM    267  CE2 PHE A  25      -7.676   9.198 -10.771  1.00 11.34           C  
ATOM    268  CZ  PHE A  25      -6.624   8.346 -11.017  1.00 11.81           C  
ATOM    269  N   VAL A  26      -7.922  10.085  -3.837  1.00  8.59           N  
ATOM    270  CA  VAL A  26      -8.667  10.299  -2.626  1.00  8.74           C  
ATOM    271  C   VAL A  26      -8.332  11.658  -2.042  1.00  8.07           C  
ATOM    272  O   VAL A  26      -7.187  11.921  -1.715  1.00  8.76           O  
ATOM    273  CB  VAL A  26      -8.370   9.208  -1.595  1.00  9.34           C  
ATOM    274  CG1 VAL A  26      -9.017   9.507  -0.256  1.00 10.52           C  
ATOM    275  CG2 VAL A  26      -8.795   7.821  -2.141  1.00 11.19           C  
ATOM    276  N   CYS A  27      -9.337  12.519  -1.882  1.00  8.31           N  
ATOM    277  CA  CYS A  27      -9.181  13.739  -1.104  1.00  7.97           C  
ATOM    278  C   CYS A  27      -9.381  13.363   0.338  1.00  8.03           C  
ATOM    279  O   CYS A  27     -10.504  13.040   0.747  1.00  9.21           O  
ATOM    280  CB  CYS A  27     -10.138  14.818  -1.612  1.00  8.58           C  
ATOM    281  SG  CYS A  27     -10.139  16.273  -0.541  1.00  8.42           S  
ATOM    282  N   LYS A  28      -8.300  13.318   1.098  1.00  8.41           N  
ATOM    283  CA  LYS A  28      -8.297  12.882   2.453  1.00  9.00           C  
ATOM    284  C   LYS A  28      -8.399  14.096   3.381  1.00  8.59           C  
ATOM    285  O   LYS A  28      -7.473  14.901   3.463  1.00 10.78           O  
ATOM    286  CB  LYS A  28      -7.029  12.093   2.793  1.00 10.23           C  
ATOM    287  CG  LYS A  28      -6.964  11.671   4.190  1.00 13.15           C  
ATOM    288  CD  LYS A  28      -5.709  11.852   4.799  1.00 23.52           C  
ATOM    289  CE  LYS A  28      -5.799  11.850   6.323  1.00 20.46           C  
ATOM    290  NZ  LYS A  28      -5.302  10.545   6.751  1.00 20.82           N  
ATOM    291  N   CYS A  29      -9.528  14.203   4.081  1.00  9.18           N  
ATOM    292  CA  CYS A  29      -9.704  15.251   5.067  1.00  9.09           C  
ATOM    293  C   CYS A  29      -9.291  14.755   6.436  1.00 10.15           C  
ATOM    294  O   CYS A  29      -9.371  13.559   6.731  1.00 12.32           O  
ATOM    295  CB  CYS A  29     -11.167  15.690   5.144  1.00  9.88           C  
ATOM    296  SG  CYS A  29     -11.921  16.192   3.573  1.00  9.69           S  
ATOM    297  N   TYR A  30      -8.848  15.670   7.293  1.00 10.29           N  
ATOM    298  CA  TYR A  30      -8.496  15.318   8.688  1.00 11.71           C  
ATOM    299  C   TYR A  30      -8.924  16.428   9.604  1.00 11.27           C  
ATOM    300  O   TYR A  30      -9.130  17.546   9.111  1.00 12.24           O  
ATOM    301  CB  TYR A  30      -7.004  15.040   8.850  1.00 13.00           C  
ATOM    302  CG  TYR A  30      -6.166  16.232   8.496  1.00 12.12           C  
ATOM    303  CD1 TYR A  30      -5.776  16.456   7.183  1.00 13.28           C  
ATOM    304  CD2 TYR A  30      -5.782  17.150   9.474  1.00 13.04           C  
ATOM    305  CE1 TYR A  30      -5.056  17.557   6.809  1.00 14.61           C  
ATOM    306  CE2 TYR A  30      -5.042  18.286   9.129  1.00 13.42           C  
ATOM    307  CZ  TYR A  30      -4.705  18.498   7.785  1.00 14.88           C  
ATOM    308  OH  TYR A  30      -3.998  19.614   7.423  1.00 18.92           O  
ATOM    309  OXT TYR A  30      -9.086  16.168  10.819  1.00 13.72           O  
TER     310      TYR A  30                                                      
END                                                                             
