# Supplementary material for: Tailored structured peptide design with a key-cutting machine approach
Source: Nat Mach Intell. 2025 Oct 21;7(10):1685–97. doi: 10.1038/s42256-025-01119-2 (PMC12552119; doi:10.1038/s42256-025-01119-2)
Supplement: Supplementary file 9 — Zip containing the pdb files for each target and the corresponding best design. [file 42256_2025_1119_MOESM9_ESM.zip › FigS2/FigS2c_1llm_reference.pdb]

ATOM    529  N   MET C   1      -9.395  37.177  61.538  1.00 39.86           N  
ATOM    530  CA  MET C   1      -8.869  37.998  62.613  1.00 39.40           C  
ATOM    531  C   MET C   1      -7.619  38.727  62.132  1.00 35.96           C  
ATOM    532  O   MET C   1      -6.710  38.096  61.565  1.00 36.03           O  
ATOM    533  CB  MET C   1      -8.500  37.115  63.813  1.00 44.73           C  
ATOM    534  CG  MET C   1      -8.485  37.874  65.145  1.00 50.70           C  
ATOM    535  SD  MET C   1      -7.549  37.042  66.492  1.00 59.72           S  
ATOM    536  CE  MET C   1      -7.500  38.397  67.761  1.00 56.13           C  
ATOM    537  N   LYS C   2      -7.578  40.042  62.344  1.00 31.27           N  
ATOM    538  CA  LYS C   2      -6.422  40.862  61.954  1.00 27.08           C  
ATOM    539  C   LYS C   2      -6.040  41.660  63.190  1.00 25.25           C  
ATOM    540  O   LYS C   2      -6.329  42.847  63.314  1.00 22.83           O  
ATOM    541  CB  LYS C   2      -6.766  41.783  60.781  1.00 25.18           C  
ATOM    542  CG  LYS C   2      -7.086  41.051  59.484  1.00 22.89           C  
ATOM    543  CD  LYS C   2      -7.286  42.053  58.400  1.00 23.39           C  
ATOM    544  CE  LYS C   2      -7.436  41.372  57.085  1.00 25.01           C  
ATOM    545  NZ  LYS C   2      -7.670  42.359  56.017  1.00 26.69           N  
ATOM    546  N   PRO C   3      -5.316  41.011  64.105  1.00 24.47           N  
ATOM    547  CA  PRO C   3      -4.934  41.710  65.333  1.00 24.09           C  
ATOM    548  C   PRO C   3      -3.736  42.658  65.355  1.00 23.46           C  
ATOM    549  O   PRO C   3      -3.473  43.260  66.412  1.00 23.73           O  
ATOM    550  CB  PRO C   3      -4.734  40.553  66.318  1.00 24.13           C  
ATOM    551  CG  PRO C   3      -4.248  39.446  65.457  1.00 24.22           C  
ATOM    552  CD  PRO C   3      -4.930  39.588  64.128  1.00 23.44           C  
ATOM    553  N   PHE C   4      -3.025  42.830  64.233  1.00 20.93           N  
ATOM    554  CA  PHE C   4      -1.804  43.632  64.256  1.00 18.83           C  
ATOM    555  C   PHE C   4      -1.952  44.871  63.422  1.00 18.97           C  
ATOM    556  O   PHE C   4      -1.934  44.795  62.206  1.00 19.64           O  
ATOM    557  CB  PHE C   4      -0.620  42.753  63.821  1.00 18.33           C  
ATOM    558  CG  PHE C   4      -0.633  41.388  64.479  1.00 19.18           C  
ATOM    559  CD1 PHE C   4      -1.160  40.280  63.828  1.00 18.55           C  
ATOM    560  CD2 PHE C   4      -0.145  41.218  65.772  1.00 19.29           C  
ATOM    561  CE1 PHE C   4      -1.202  39.028  64.461  1.00 20.41           C  
ATOM    562  CE2 PHE C   4      -0.186  39.972  66.410  1.00 18.71           C  
ATOM    563  CZ  PHE C   4      -0.705  38.882  65.763  1.00 19.02           C  
ATOM    564  N   GLN C   5      -1.978  46.021  64.101  1.00 17.63           N  
ATOM    565  CA  GLN C   5      -2.215  47.327  63.484  1.00 15.04           C  
ATOM    566  C   GLN C   5      -1.018  48.216  63.252  1.00 16.17           C  
ATOM    567  O   GLN C   5      -0.144  48.352  64.111  1.00 15.87           O  
ATOM    568  CB  GLN C   5      -3.238  48.091  64.320  0.50 11.46           C  
ATOM    569  CG  GLN C   5      -3.706  49.375  63.704  0.50  9.07           C  
ATOM    570  CD  GLN C   5      -4.843  49.978  64.473  0.50  9.22           C  
ATOM    571  OE1 GLN C   5      -4.753  50.153  65.675  0.50  8.35           O  
ATOM    572  NE2 GLN C   5      -5.914  50.312  63.788  0.50  8.05           N  
ATOM    573  N   CYS C   6      -0.970  48.819  62.066  1.00 15.38           N  
ATOM    574  CA  CYS C   6       0.076  49.749  61.718  1.00 15.15           C  
ATOM    575  C   CYS C   6      -0.363  51.084  62.294  1.00 15.50           C  
ATOM    576  O   CYS C   6      -1.481  51.547  62.049  1.00 16.05           O  
ATOM    577  CB  CYS C   6       0.193  49.854  60.183  1.00 13.79           C  
ATOM    578  SG  CYS C   6       1.261  51.134  59.698  1.00 15.11           S  
ATOM    579  N   ARG C   7       0.515  51.721  63.061  1.00 16.82           N  
ATOM    580  CA  ARG C   7       0.176  53.009  63.691  1.00 16.98           C  
ATOM    581  C   ARG C   7       0.326  54.200  62.738  1.00 17.96           C  
ATOM    582  O   ARG C   7       0.054  55.349  63.125  1.00 18.16           O  
ATOM    583  CB  ARG C   7       0.996  53.258  64.978  1.00 16.73           C  
ATOM    584  CG  ARG C   7       0.757  52.240  66.092  1.00 17.07           C  
ATOM    585  CD  ARG C   7      -0.709  52.122  66.498  1.00 16.58           C  
ATOM    586  NE  ARG C   7      -1.243  53.401  66.932  1.00 17.02           N  
ATOM    587  CZ  ARG C   7      -2.420  53.549  67.526  1.00 17.61           C  
ATOM    588  NH1 ARG C   7      -3.160  52.482  67.765  1.00 18.33           N  
ATOM    589  NH2 ARG C   7      -2.910  54.767  67.784  1.00 19.49           N  
ATOM    590  N   ILE C   8       0.833  53.960  61.526  1.00 17.50           N  
ATOM    591  CA  ILE C   8       0.918  55.052  60.559  1.00 17.78           C  
ATOM    592  C   ILE C   8      -0.425  55.198  59.797  1.00 17.48           C  
ATOM    593  O   ILE C   8      -1.065  56.252  59.841  1.00 17.45           O  
ATOM    594  CB  ILE C   8       2.028  54.838  59.526  1.00 18.36           C  
ATOM    595  CG1 ILE C   8       3.381  54.736  60.237  1.00 20.14           C  
ATOM    596  CG2 ILE C   8       2.007  55.963  58.484  1.00 17.14           C  
ATOM    597  CD1 ILE C   8       3.662  55.918  61.085  1.00 20.07           C  
ATOM    598  N   CYS C   9      -0.891  54.105  59.200  1.00 17.28           N  
ATOM    599  CA  CYS C   9      -2.114  54.138  58.390  1.00 17.07           C  
ATOM    600  C   CYS C   9      -3.327  53.497  59.048  1.00 16.91           C  
ATOM    601  O   CYS C   9      -4.460  53.676  58.579  1.00 16.60           O  
ATOM    602  CB  CYS C   9      -1.846  53.510  57.000  1.00 16.42           C  
ATOM    603  SG  CYS C   9      -1.541  51.770  57.046  1.00 16.18           S  
ATOM    604  N   MET C  10      -3.088  52.803  60.164  1.00 16.67           N  
ATOM    605  CA  MET C  10      -4.115  52.152  60.939  1.00 15.89           C  
ATOM    606  C   MET C  10      -4.698  50.878  60.321  1.00 16.03           C  
ATOM    607  O   MET C  10      -5.706  50.320  60.807  1.00 15.76           O  
ATOM    608  CB  MET C  10      -5.205  53.146  61.343  1.00 17.55           C  
ATOM    609  CG  MET C  10      -4.703  54.348  62.168  1.00 19.85           C  
ATOM    610  SD  MET C  10      -3.866  53.905  63.722  1.00 23.15           S  
ATOM    611  CE  MET C  10      -5.194  53.332  64.651  1.00 23.12           C  
ATOM    612  N   ARG C  11      -4.021  50.367  59.285  1.00 15.24           N  
ATOM    613  CA  ARG C  11      -4.453  49.123  58.650  1.00 15.13           C  
ATOM    614  C   ARG C  11      -4.121  47.968  59.591  1.00 15.15           C  
ATOM    615  O   ARG C  11      -3.109  48.007  60.270  1.00 15.93           O  
ATOM    616  CB  ARG C  11      -3.728  48.922  57.308  1.00 14.65           C  
ATOM    617  CG  ARG C  11      -4.224  47.741  56.534  1.00 15.01           C  
ATOM    618  CD  ARG C  11      -3.690  47.694  55.105  1.00 14.82           C  
ATOM    619  NE  ARG C  11      -4.190  46.483  54.450  1.00 16.32           N  
ATOM    620  CZ  ARG C  11      -4.085  46.225  53.144  1.00 16.61           C  
ATOM    621  NH1 ARG C  11      -3.493  47.077  52.335  1.00 16.45           N  
ATOM    622  NH2 ARG C  11      -4.592  45.126  52.652  1.00 16.98           N  
ATOM    623  N   ASN C  12      -4.986  46.966  59.650  1.00 15.22           N  
ATOM    624  CA  ASN C  12      -4.769  45.782  60.475  1.00 16.52           C  
ATOM    625  C   ASN C  12      -4.315  44.606  59.629  1.00 17.54           C  
ATOM    626  O   ASN C  12      -4.684  44.492  58.449  1.00 17.86           O  
ATOM    627  CB  ASN C  12      -6.036  45.403  61.220  1.00 18.49           C  
ATOM    628  CG  ASN C  12      -6.486  46.494  62.143  1.00 21.53           C  
ATOM    629  OD1 ASN C  12      -5.737  46.922  63.016  1.00 23.45           O  
ATOM    630  ND2 ASN C  12      -7.664  47.026  61.893  1.00 22.90           N  
ATOM    631  N   PHE C  13      -3.545  43.708  60.225  1.00 17.06           N  
ATOM    632  CA  PHE C  13      -3.034  42.554  59.481  1.00 17.34           C  
ATOM    633  C   PHE C  13      -3.223  41.278  60.285  1.00 18.67           C  
ATOM    634  O   PHE C  13      -3.180  41.277  61.527  1.00 19.48           O  
ATOM    635  CB  PHE C  13      -1.536  42.735  59.163  1.00 16.55           C  
ATOM    636  CG  PHE C  13      -1.239  43.954  58.353  1.00 15.93           C  
ATOM    637  CD1 PHE C  13      -1.123  45.203  58.959  1.00 14.95           C  
ATOM    638  CD2 PHE C  13      -1.170  43.869  56.946  1.00 16.64           C  
ATOM    639  CE1 PHE C  13      -0.953  46.386  58.162  1.00 15.13           C  
ATOM    640  CE2 PHE C  13      -1.006  45.013  56.160  1.00 13.63           C  
ATOM    641  CZ  PHE C  13      -0.900  46.258  56.744  1.00 14.58           C  
ATOM    642  N   SER C  14      -3.351  40.176  59.567  1.00 18.57           N  
ATOM    643  CA  SER C  14      -3.557  38.860  60.157  1.00 19.34           C  
ATOM    644  C   SER C  14      -2.264  38.303  60.806  1.00 19.87           C  
ATOM    645  O   SER C  14      -2.319  37.382  61.634  1.00 19.68           O  
ATOM    646  CB  SER C  14      -4.026  37.917  59.055  1.00 18.68           C  
ATOM    647  OG  SER C  14      -2.962  37.738  58.122  1.00 18.20           O  
ATOM    648  N   ARG C  15      -1.111  38.864  60.435  1.00 19.32           N  
ATOM    649  CA  ARG C  15       0.170  38.389  60.951  1.00 19.69           C  
ATOM    650  C   ARG C  15       1.135  39.468  61.360  1.00 19.24           C  
ATOM    651  O   ARG C  15       1.336  40.444  60.644  1.00 18.17           O  
ATOM    652  CB  ARG C  15       0.864  37.508  59.930  1.00 21.47           C  
ATOM    653  CG  ARG C  15       0.160  36.218  59.663  1.00 23.62           C  
ATOM    654  CD  ARG C  15       1.223  35.359  59.176  1.00 28.31           C  
ATOM    655  NE  ARG C  15       0.707  34.179  58.543  1.00 32.15           N  
ATOM    656  CZ  ARG C  15       1.482  33.344  57.887  1.00 31.20           C  
ATOM    657  NH1 ARG C  15       2.792  33.597  57.794  1.00 33.14           N  
ATOM    658  NH2 ARG C  15       0.939  32.255  57.369  1.00 35.22           N  
ATOM    659  N   SER C  16       1.781  39.261  62.503  1.00 18.66           N  
ATOM    660  CA  SER C  16       2.713  40.245  63.006  1.00 18.37           C  
ATOM    661  C   SER C  16       3.948  40.461  62.109  1.00 17.88           C  
ATOM    662  O   SER C  16       4.434  41.615  61.997  1.00 17.69           O  
ATOM    663  CB  SER C  16       3.108  39.928  64.468  1.00 18.48           C  
ATOM    664  OG  SER C  16       3.851  38.729  64.564  1.00 19.77           O  
ATOM    665  N   ASP C  17       4.443  39.396  61.455  1.00 18.04           N  
ATOM    666  CA  ASP C  17       5.618  39.559  60.587  1.00 18.97           C  
ATOM    667  C   ASP C  17       5.219  40.354  59.339  1.00 17.65           C  
ATOM    668  O   ASP C  17       5.995  41.171  58.846  1.00 19.09           O  
ATOM    669  CB  ASP C  17       6.312  38.226  60.254  1.00 21.71           C  
ATOM    670  CG  ASP C  17       5.385  37.195  59.581  1.00 27.91           C  
ATOM    671  OD1 ASP C  17       5.781  36.626  58.511  1.00 32.22           O  
ATOM    672  OD2 ASP C  17       4.286  36.914  60.130  1.00 30.81           O  
ATOM    673  N   HIS C  18       3.962  40.208  58.921  1.00 17.02           N  
ATOM    674  CA  HIS C  18       3.451  40.934  57.757  1.00 15.55           C  
ATOM    675  C   HIS C  18       3.244  42.386  58.112  1.00 14.91           C  
ATOM    676  O   HIS C  18       3.368  43.252  57.243  1.00 14.67           O  
ATOM    677  CB  HIS C  18       2.173  40.284  57.246  1.00 13.90           C  
ATOM    678  CG  HIS C  18       2.401  38.946  56.616  1.00 14.34           C  
ATOM    679  ND1 HIS C  18       3.636  38.553  56.141  1.00 14.46           N  
ATOM    680  CD2 HIS C  18       1.553  37.922  56.361  1.00 13.71           C  
ATOM    681  CE1 HIS C  18       3.536  37.345  55.619  1.00 14.96           C  
ATOM    682  NE2 HIS C  18       2.282  36.941  55.741  1.00 14.64           N  
ATOM    683  N   LEU C  19       2.939  42.666  59.390  1.00 13.62           N  
ATOM    684  CA  LEU C  19       2.792  44.048  59.847  1.00 12.09           C  
ATOM    685  C   LEU C  19       4.184  44.653  59.778  1.00 12.29           C  
ATOM    686  O   LEU C  19       4.354  45.757  59.293  1.00 13.84           O  
ATOM    687  CB  LEU C  19       2.260  44.143  61.297  0.50  7.50           C  
ATOM    688  CG  LEU C  19       2.391  45.555  61.898  0.50  5.47           C  
ATOM    689  CD1 LEU C  19       1.699  46.595  61.049  0.50  4.10           C  
ATOM    690  CD2 LEU C  19       1.845  45.584  63.304  0.50  4.62           C  
ATOM    691  N   THR C  20       5.195  43.928  60.257  1.00 13.18           N  
ATOM    692  CA  THR C  20       6.560  44.450  60.236  1.00 14.16           C  
ATOM    693  C   THR C  20       7.052  44.814  58.838  1.00 14.23           C  
ATOM    694  O   THR C  20       7.586  45.903  58.638  1.00 14.88           O  
ATOM    695  CB  THR C  20       7.539  43.461  60.878  1.00 15.33           C  
ATOM    696  OG1 THR C  20       7.100  43.270  62.217  1.00 17.42           O  
ATOM    697  CG2 THR C  20       8.965  43.980  60.891  1.00 15.55           C  
ATOM    698  N   THR C  20       6.868  43.917  57.872  1.00 14.61           N  
ATOM    699  CA  THR C  20       7.305  44.261  56.520  1.00 14.51           C  
ATOM    700  C   THR C  20       6.441  45.394  55.910  1.00 14.45           C  
ATOM    701  O   THR C  20       6.991  46.283  55.246  1.00 15.57           O  
ATOM    702  CB  THR C  20       7.388  43.026  55.612  1.00 13.63           C  
ATOM    703  OG1 THR C  20       6.106  42.401  55.516  1.00 14.41           O  
ATOM    704  CG2 THR C  20       8.415  42.034  56.168  1.00 13.83           C  
ATOM    705  N   HIS C  21       5.127  45.401  56.176  1.00 12.87           N  
ATOM    706  CA  HIS C  21       4.255  46.460  55.692  1.00 13.63           C  
ATOM    707  C   HIS C  21       4.752  47.820  56.151  1.00 15.45           C  
ATOM    708  O   HIS C  21       4.711  48.779  55.391  1.00 15.45           O  
ATOM    709  CB  HIS C  21       2.818  46.294  56.201  1.00 14.10           C  
ATOM    710  CG  HIS C  21       2.018  47.567  56.156  1.00 14.94           C  
ATOM    711  ND1 HIS C  21       1.406  48.024  55.008  1.00 14.66           N  
ATOM    712  CD2 HIS C  21       1.798  48.526  57.091  1.00 14.37           C  
ATOM    713  CE1 HIS C  21       0.852  49.205  55.227  1.00 13.89           C  
ATOM    714  NE2 HIS C  21       1.079  49.532  56.485  1.00 14.89           N  
ATOM    715  N   ILE C  22       5.193  47.928  57.409  1.00 15.35           N  
ATOM    716  CA  ILE C  22       5.659  49.215  57.945  1.00 15.18           C  
ATOM    717  C   ILE C  22       6.821  49.786  57.099  1.00 15.13           C  
ATOM    718  O   ILE C  22       7.014  50.993  57.027  1.00 15.32           O  
ATOM    719  CB  ILE C  22       6.004  49.126  59.439  1.00 15.75           C  
ATOM    720  CG1 ILE C  22       4.726  48.861  60.232  1.00 14.80           C  
ATOM    721  CG2 ILE C  22       6.688  50.404  59.948  1.00 16.10           C  
ATOM    722  CD1 ILE C  22       5.003  48.316  61.609  1.00 14.95           C  
ATOM    723  N   ARG C  23       7.597  48.904  56.469  1.00 16.29           N  
ATOM    724  CA  ARG C  23       8.719  49.346  55.616  1.00 17.15           C  
ATOM    725  C   ARG C  23       8.210  50.128  54.394  1.00 17.49           C  
ATOM    726  O   ARG C  23       8.980  50.882  53.782  1.00 18.48           O  
ATOM    727  CB  ARG C  23       9.608  48.175  55.169  1.00 16.94           C  
ATOM    728  CG  ARG C  23      10.198  47.442  56.334  1.00 15.95           C  
ATOM    729  CD  ARG C  23      11.288  46.474  55.977  1.00 16.79           C  
ATOM    730  NE  ARG C  23      11.758  45.869  57.212  1.00 18.13           N  
ATOM    731  CZ  ARG C  23      11.904  44.571  57.430  1.00 17.89           C  
ATOM    732  NH1 ARG C  23      11.655  43.677  56.485  1.00 17.66           N  
ATOM    733  NH2 ARG C  23      12.197  44.161  58.665  1.00 20.54           N  
ATOM    734  N   THR C  24       6.924  49.972  54.044  1.00 18.14           N  
ATOM    735  CA  THR C  24       6.344  50.742  52.919  1.00 18.08           C  
ATOM    736  C   THR C  24       6.287  52.214  53.314  1.00 18.70           C  
ATOM    737  O   THR C  24       6.336  53.097  52.460  1.00 19.27           O  
ATOM    738  CB  THR C  24       4.911  50.289  52.481  1.00 16.51           C  
ATOM    739  OG1 THR C  24       3.974  50.571  53.523  1.00 17.87           O  
ATOM    740  CG2 THR C  24       4.861  48.799  52.110  1.00 15.86           C  
ATOM    741  N   HIS C  25       6.213  52.481  54.616  1.00 19.63           N  
ATOM    742  CA  HIS C  25       6.170  53.850  55.092  1.00 20.47           C  
ATOM    743  C   HIS C  25       7.576  54.347  55.360  1.00 22.12           C  
ATOM    744  O   HIS C  25       7.896  55.466  55.030  1.00 23.53           O  
ATOM    745  CB  HIS C  25       5.398  53.955  56.414  1.00 18.87           C  
ATOM    746  CG  HIS C  25       3.992  53.459  56.344  1.00 18.29           C  
ATOM    747  ND1 HIS C  25       3.064  53.966  55.459  1.00 18.71           N  
ATOM    748  CD2 HIS C  25       3.351  52.504  57.056  1.00 16.27           C  
ATOM    749  CE1 HIS C  25       1.911  53.350  55.628  1.00 17.82           C  
ATOM    750  NE2 HIS C  25       2.061  52.457  56.593  1.00 17.72           N  
ATOM    751  N   THR C  26       8.408  53.515  55.965  1.00 22.93           N  
ATOM    752  CA  THR C  26       9.739  53.941  56.340  1.00 23.84           C  
ATOM    753  C   THR C  26      10.781  53.921  55.273  1.00 25.77           C  
ATOM    754  O   THR C  26      11.790  54.602  55.401  1.00 28.50           O  
ATOM    755  CB  THR C  26      10.280  53.106  57.499  1.00 24.34           C  
ATOM    756  OG1 THR C  26      10.533  51.759  57.072  1.00 24.13           O  
ATOM    757  CG2 THR C  26       9.293  53.105  58.654  1.00 22.18           C  
ATOM    758  N   GLY C  27      10.578  53.118  54.238  1.00 25.24           N  
ATOM    759  CA  GLY C  27      11.579  53.028  53.186  1.00 24.41           C  
ATOM    760  C   GLY C  27      12.758  52.138  53.571  1.00 23.82           C  
ATOM    761  O   GLY C  27      13.774  52.100  52.876  1.00 25.61           O  
ATOM    762  N   GLU C  28      12.631  51.400  54.665  1.00 22.90           N  
ATOM    763  CA  GLU C  28      13.699  50.535  55.105  1.00 23.06           C  
ATOM    764  C   GLU C  28      13.863  49.349  54.111  1.00 23.91           C  
ATOM    765  O   GLU C  28      12.875  48.704  53.725  1.00 22.52           O  
ATOM    766  CB  GLU C  28      13.367  50.006  56.501  1.00 23.52           C  
ATOM    767  CG  GLU C  28      14.565  49.456  57.239  1.00 25.25           C  
ATOM    768  CD  GLU C  28      14.219  48.429  58.317  1.00 27.10           C  
ATOM    769  OE1 GLU C  28      13.022  48.215  58.650  1.00 27.26           O  
ATOM    770  OE2 GLU C  28      15.171  47.804  58.844  1.00 28.56           O  
ATOM    771  N   LYS C  29      15.104  49.093  53.682  1.00 22.82           N  
ATOM    772  CA  LYS C  29      15.420  47.968  52.796  1.00 21.89           C  
ATOM    773  C   LYS C  29      16.602  47.227  53.414  1.00 21.22           C  
ATOM    774  O   LYS C  29      17.743  47.440  53.049  1.00 23.52           O  
ATOM    775  CB  LYS C  29      15.723  48.470  51.393  1.00 21.29           C  
ATOM    776  CG  LYS C  29      14.504  48.998  50.701  1.00 20.74           C  
ATOM    777  CD  LYS C  29      14.897  49.657  49.467  1.00 21.44           C  
ATOM    778  CE  LYS C  29      13.684  50.186  48.776  1.00 25.50           C  
ATOM    779  NZ  LYS C  29      14.099  51.085  47.632  1.00 28.99           N  
TER     780      GLU C  29                                                      
END                                                                             
