# Supplementary material for: Tailored structured peptide design with a key-cutting machine approach
Source: Nat Mach Intell. 2025 Oct 21;7(10):1685–97. doi: 10.1038/s42256-025-01119-2 (PMC12552119; doi:10.1038/s42256-025-01119-2)
Supplement: Supplementary file 9 — Zip containing the pdb files for each target and the corresponding best design. [file 42256_2025_1119_MOESM9_ESM.zip › FigS2/FigS2h_4gzn_reference.pdb]

ATOM    568  N   GLU C   1     -18.135 -25.790   0.022  1.00 20.97           N  
ATOM    569  CA  GLU C   1     -18.188 -26.609   1.224  1.00 19.38           C  
ATOM    570  C   GLU C   1     -17.866 -25.783   2.463  1.00 17.36           C  
ATOM    571  O   GLU C   1     -16.952 -24.958   2.454  1.00 17.39           O  
ATOM    572  CB  GLU C   1     -17.223 -27.794   1.112  1.00 19.57           C  
ATOM    573  N   ARG C   2     -18.633 -26.018   3.524  1.00 15.87           N  
ATOM    574  CA  ARG C   2     -18.393 -25.388   4.818  1.00 14.64           C  
ATOM    575  C   ARG C   2     -18.304 -26.478   5.883  1.00 14.65           C  
ATOM    576  O   ARG C   2     -19.235 -26.679   6.665  1.00 15.16           O  
ATOM    577  CB  ARG C   2     -19.510 -24.396   5.155  1.00 13.87           C  
ATOM    578  CG  ARG C   2     -19.724 -23.318   4.101  1.00 13.52           C  
ATOM    579  CD  ARG C   2     -20.859 -22.370   4.471  1.00 12.80           C  
ATOM    580  NE  ARG C   2     -20.514 -21.531   5.617  1.00 11.71           N  
ATOM    581  CZ  ARG C   2     -19.874 -20.368   5.530  1.00 11.16           C  
ATOM    582  NH1 ARG C   2     -19.516 -19.885   4.348  1.00 11.76           N  
ATOM    583  NH2 ARG C   2     -19.599 -19.679   6.624  1.00 10.42           N  
ATOM    584  N   PRO C   3     -17.169 -27.188   5.918  1.00 14.65           N  
ATOM    585  CA  PRO C   3     -17.116 -28.416   6.720  1.00 14.54           C  
ATOM    586  C   PRO C   3     -16.707 -28.192   8.176  1.00 13.92           C  
ATOM    587  O   PRO C   3     -16.756 -29.133   8.971  1.00 15.15           O  
ATOM    588  CB  PRO C   3     -16.063 -29.251   5.995  1.00 15.24           C  
ATOM    589  CG  PRO C   3     -15.137 -28.237   5.410  1.00 15.43           C  
ATOM    590  CD  PRO C   3     -15.971 -27.018   5.079  1.00 15.08           C  
ATOM    591  N   PHE C   4     -16.312 -26.972   8.524  1.00 11.92           N  
ATOM    592  CA  PHE C   4     -15.919 -26.661   9.893  1.00 10.95           C  
ATOM    593  C   PHE C   4     -17.141 -26.117  10.610  1.00 10.21           C  
ATOM    594  O   PHE C   4     -17.873 -25.309  10.046  1.00 11.34           O  
ATOM    595  CB  PHE C   4     -14.785 -25.635   9.882  1.00 11.58           C  
ATOM    596  CG  PHE C   4     -13.545 -26.132   9.205  1.00 12.54           C  
ATOM    597  CD1 PHE C   4     -12.546 -26.752   9.932  1.00 14.57           C  
ATOM    598  CD2 PHE C   4     -13.376 -25.970   7.836  1.00 12.60           C  
ATOM    599  CE1 PHE C   4     -11.402 -27.226   9.301  1.00 15.39           C  
ATOM    600  CE2 PHE C   4     -12.246 -26.452   7.197  1.00 13.99           C  
ATOM    601  CZ  PHE C   4     -11.253 -27.069   7.937  1.00 15.09           C  
ATOM    602  N   PHE C   5     -17.390 -26.565  11.837  1.00  9.25           N  
ATOM    603  CA  PHE C   5     -18.580 -26.095  12.536  1.00  9.04           C  
ATOM    604  C   PHE C   5     -18.421 -26.027  14.042  1.00  8.14           C  
ATOM    605  O   PHE C   5     -17.615 -26.736  14.657  1.00  8.41           O  
ATOM    606  CB  PHE C   5     -19.823 -26.915  12.159  1.00  9.94           C  
ATOM    607  CG  PHE C   5     -19.818 -28.316  12.705  1.00 10.33           C  
ATOM    608  CD1 PHE C   5     -19.163 -29.330  12.032  1.00 11.24           C  
ATOM    609  CD2 PHE C   5     -20.456 -28.610  13.901  1.00 10.56           C  
ATOM    610  CE1 PHE C   5     -19.154 -30.608  12.536  1.00 12.20           C  
ATOM    611  CE2 PHE C   5     -20.451 -29.898  14.403  1.00 11.56           C  
ATOM    612  CZ  PHE C   5     -19.799 -30.890  13.719  1.00 12.26           C  
ATOM    613  N   CYS C   6     -19.229 -25.147  14.614  1.00  7.64           N  
ATOM    614  CA  CYS C   6     -19.268 -24.896  16.041  1.00  7.51           C  
ATOM    615  C   CYS C   6     -20.059 -25.964  16.787  1.00  7.12           C  
ATOM    616  O   CYS C   6     -21.180 -26.279  16.396  1.00  7.12           O  
ATOM    617  CB  CYS C   6     -19.931 -23.549  16.256  1.00  8.54           C  
ATOM    618  SG  CYS C   6     -20.096 -23.109  17.988  1.00  9.69           S  
ATOM    619  N   ASN C   7     -19.496 -26.478  17.882  1.00  7.99           N  
ATOM    620  CA  ASN C   7     -20.158 -27.529  18.651  1.00  9.54           C  
ATOM    621  C   ASN C   7     -21.199 -27.017  19.642  1.00 11.00           C  
ATOM    622  O   ASN C   7     -21.858 -27.827  20.301  1.00 12.96           O  
ATOM    623  CB  ASN C   7     -19.139 -28.414  19.377  1.00  9.84           C  
ATOM    624  CG  ASN C   7     -18.204 -29.135  18.428  1.00  9.86           C  
ATOM    625  OD1 ASN C   7     -18.605 -29.603  17.362  1.00 10.61           O  
ATOM    626  ND2 ASN C   7     -16.940 -29.233  18.816  1.00 10.48           N  
ATOM    627  N   PHE C   8     -21.486 -25.747  19.670  0.53 10.02           N  
ATOM    629  CA  PHE C   8     -22.555 -25.359  20.549  0.53  8.34           C  
ATOM    631  C   PHE C   8     -23.697 -24.716  19.790  0.53  8.12           C  
ATOM    633  O   PHE C   8     -24.817 -24.665  20.297  0.53  8.36           O  
ATOM    635  CB  PHE C   8     -22.029 -24.376  21.577  0.53  8.10           C  
ATOM    637  CG  PHE C   8     -21.006 -24.955  22.516  0.53  8.73           C  
ATOM    639  CD1 PHE C   8     -21.391 -25.468  23.748  0.53  9.70           C  
ATOM    641  CD2 PHE C   8     -19.661 -24.978  22.175  0.53  9.85           C  
ATOM    643  CE1 PHE C   8     -20.458 -25.993  24.613  0.53 10.72           C  
ATOM    645  CE2 PHE C   8     -18.727 -25.502  23.047  0.53 10.58           C  
ATOM    647  CZ  PHE C   8     -19.131 -26.003  24.263  0.53 10.76           C  
ATOM    649  N   CYS C   9     -23.425 -24.195  18.593  1.00  7.48           N  
ATOM    650  CA  CYS C   9     -24.548 -23.637  17.824  1.00  6.91           C  
ATOM    651  C   CYS C   9     -24.596 -24.080  16.367  1.00  6.44           C  
ATOM    652  O   CYS C   9     -25.504 -23.690  15.643  1.00  6.75           O  
ATOM    653  CB  CYS C   9     -24.570 -22.097  17.882  1.00  7.31           C  
ATOM    654  SG  CYS C   9     -23.372 -21.307  16.753  1.00  7.30           S  
ATOM    655  N   GLY C  10     -23.612 -24.868  15.935  1.00  6.81           N  
ATOM    656  CA  GLY C  10     -23.647 -25.440  14.604  1.00  7.37           C  
ATOM    657  C   GLY C  10     -23.271 -24.507  13.461  1.00  7.26           C  
ATOM    658  O   GLY C  10     -23.309 -24.926  12.310  1.00  7.90           O  
ATOM    659  N   LYS C  11     -22.900 -23.261  13.739  1.00  7.18           N  
ATOM    660  CA  LYS C  11     -22.512 -22.374  12.651  0.63  7.59           C  
ATOM    662  C   LYS C  11     -21.326 -22.950  11.898  1.00  7.38           C  
ATOM    663  O   LYS C  11     -20.376 -23.466  12.490  1.00  7.47           O  
ATOM    664  CB  LYS C  11     -22.227 -20.953  13.144  0.63  8.52           C  
ATOM    666  CG  LYS C  11     -23.447 -20.039  13.039  0.63  9.38           C  
ATOM    668  CD  LYS C  11     -23.251 -18.661  13.666  0.63 10.07           C  
ATOM    670  CE  LYS C  11     -22.133 -17.878  13.014  0.63 10.66           C  
ATOM    672  NZ  LYS C  11     -22.410 -17.589  11.589  0.63 10.29           N  
ATOM    674  N   THR C  12     -21.401 -22.860  10.577  1.00  7.99           N  
ATOM    675  CA  THR C  12     -20.416 -23.485   9.706  1.00  8.44           C  
ATOM    676  C   THR C  12     -19.490 -22.458   9.058  1.00  7.66           C  
ATOM    677  O   THR C  12     -19.842 -21.276   8.908  1.00  7.97           O  
ATOM    678  CB  THR C  12     -21.101 -24.293   8.591  1.00  9.81           C  
ATOM    679  OG1 THR C  12     -21.749 -23.381   7.692  1.00 10.63           O  
ATOM    680  CG2 THR C  12     -22.117 -25.277   9.180  1.00 10.46           C  
ATOM    681  N   TYR C  13     -18.314 -22.941   8.661  1.00  7.54           N  
ATOM    682  CA  TYR C  13     -17.220 -22.123   8.142  1.00  7.48           C  
ATOM    683  C   TYR C  13     -16.510 -22.808   6.984  1.00  8.01           C  
ATOM    684  O   TYR C  13     -16.411 -24.037   6.930  1.00  8.71           O  
ATOM    685  CB  TYR C  13     -16.212 -21.801   9.270  1.00  7.23           C  
ATOM    686  CG  TYR C  13     -16.867 -20.872  10.246  1.00  6.45           C  
ATOM    687  CD1 TYR C  13     -16.937 -19.511   9.971  1.00  6.62           C  
ATOM    688  CD2 TYR C  13     -17.541 -21.350  11.363  1.00  6.73           C  
ATOM    689  CE1 TYR C  13     -17.628 -18.653  10.805  1.00  6.55           C  
ATOM    690  CE2 TYR C  13     -18.226 -20.499  12.207  1.00  6.80           C  
ATOM    691  CZ  TYR C  13     -18.283 -19.157  11.914  1.00  6.56           C  
ATOM    692  OH  TYR C  13     -18.998 -18.337  12.750  1.00  7.19           O  
ATOM    693  N   ARG C  14     -15.997 -21.986   6.075  1.00  8.36           N  
ATOM    694  CA  ARG C  14     -15.209 -22.451   4.941  1.00  9.28           C  
ATOM    695  C   ARG C  14     -13.870 -23.033   5.357  1.00  9.39           C  
ATOM    696  O   ARG C  14     -13.344 -23.909   4.684  1.00 10.74           O  
ATOM    697  CB  ARG C  14     -14.955 -21.292   3.981  1.00 10.74           C  
ATOM    698  CG  ARG C  14     -16.180 -20.851   3.235  1.00 12.45           C  
ATOM    699  CD  ARG C  14     -16.355 -21.687   1.992  1.00 14.35           C  
ATOM    700  NE  ARG C  14     -15.245 -21.483   1.069  1.00 16.02           N  
ATOM    701  CZ  ARG C  14     -14.674 -22.443   0.355  1.00 17.46           C  
ATOM    702  NH1 ARG C  14     -13.669 -22.146  -0.453  1.00 18.11           N  
ATOM    703  NH2 ARG C  14     -15.102 -23.695   0.446  1.00 17.92           N  
ATOM    704  N   ASP C  15     -13.297 -22.507   6.434  1.00  9.07           N  
ATOM    705  CA  ASP C  15     -11.969 -22.909   6.864  1.00  9.32           C  
ATOM    706  C   ASP C  15     -11.849 -22.762   8.385  1.00  9.29           C  
ATOM    707  O   ASP C  15     -12.744 -22.221   9.050  1.00  9.09           O  
ATOM    708  CB  ASP C  15     -10.894 -22.114   6.104  1.00  9.69           C  
ATOM    709  CG  ASP C  15     -10.924 -20.642   6.429  1.00  9.59           C  
ATOM    710  OD1 ASP C  15     -11.563 -19.857   5.690  1.00  9.83           O  
ATOM    711  OD2 ASP C  15     -10.306 -20.278   7.449  1.00 10.06           O  
ATOM    712  N   ALA C  16     -10.747 -23.255   8.935  1.00  9.42           N  
ATOM    713  CA  ALA C  16     -10.579 -23.313  10.380  1.00  9.67           C  
ATOM    714  C   ALA C  16     -10.488 -21.938  11.029  1.00  8.62           C  
ATOM    715  O   ALA C  16     -10.766 -21.803  12.223  1.00  8.57           O  
ATOM    716  CB  ALA C  16      -9.354 -24.143  10.736  1.00 10.69           C  
ATOM    717  N   SER C  17     -10.092 -20.927  10.264  1.00  8.05           N  
ATOM    718  CA  SER C  17      -9.916 -19.597  10.847  1.00  7.64           C  
ATOM    719  C   SER C  17     -11.230 -18.973  11.309  1.00  6.59           C  
ATOM    720  O   SER C  17     -11.292 -18.382  12.390  1.00  6.35           O  
ATOM    721  CB  SER C  17      -9.176 -18.647   9.893  1.00  8.53           C  
ATOM    722  OG  SER C  17     -10.015 -18.129   8.870  1.00  8.65           O  
ATOM    723  N   GLY C  18     -12.270 -19.082  10.495  1.00  6.83           N  
ATOM    724  CA  GLY C  18     -13.543 -18.506  10.867  1.00  6.74           C  
ATOM    725  C   GLY C  18     -14.094 -19.180  12.111  1.00  6.26           C  
ATOM    726  O   GLY C  18     -14.697 -18.549  12.990  1.00  6.28           O  
ATOM    727  N   LEU C  19     -13.903 -20.494  12.178  1.00  6.54           N  
ATOM    728  CA  LEU C  19     -14.344 -21.269  13.331  1.00  6.65           C  
ATOM    729  C   LEU C  19     -13.546 -20.894  14.585  1.00  6.35           C  
ATOM    730  O   LEU C  19     -14.113 -20.743  15.662  1.00  6.54           O  
ATOM    731  CB  LEU C  19     -14.242 -22.767  13.043  1.00  7.76           C  
ATOM    732  CG  LEU C  19     -14.626 -23.653  14.225  1.00  8.65           C  
ATOM    733  CD1 LEU C  19     -16.062 -23.417  14.673  1.00  8.75           C  
ATOM    734  CD2 LEU C  19     -14.412 -25.127  13.888  1.00  9.96           C  
ATOM    735  N   SER C  20     -12.233 -20.740  14.445  1.00  6.42           N  
ATOM    736  CA  SER C  20     -11.396 -20.345  15.578  1.00  6.43           C  
ATOM    737  C   SER C  20     -11.905 -19.040  16.191  1.00  5.82           C  
ATOM    738  O   SER C  20     -12.063 -18.903  17.414  1.00  6.44           O  
ATOM    739  CB  SER C  20      -9.947 -20.189  15.128  1.00  7.22           C  
ATOM    740  OG  SER C  20      -9.151 -19.671  16.176  1.00  8.07           O  
ATOM    741  N   ARG C  21     -12.174 -18.081  15.318  1.00  5.63           N  
ATOM    742  CA  ARG C  21     -12.635 -16.779  15.771  1.00  5.55           C  
ATOM    743  C   ARG C  21     -14.027 -16.873  16.400  1.00  5.44           C  
ATOM    744  O   ARG C  21     -14.297 -16.240  17.426  1.00  5.74           O  
ATOM    745  CB  ARG C  21     -12.580 -15.798  14.612  1.00  5.87           C  
ATOM    746  CG  ARG C  21     -11.157 -15.357  14.377  1.00  6.31           C  
ATOM    747  CD  ARG C  21     -10.907 -14.839  13.004  1.00  6.86           C  
ATOM    748  NE  ARG C  21      -9.607 -14.186  12.990  1.00  8.27           N  
ATOM    749  CZ  ARG C  21      -8.965 -13.834  11.890  1.00  9.28           C  
ATOM    750  NH1 ARG C  21      -9.477 -14.135  10.705  1.00 10.33           N  
ATOM    751  NH2 ARG C  21      -7.806 -13.193  11.982  1.00 10.41           N  
ATOM    752  N   HIS C  22     -14.908 -17.659  15.796  1.00  5.57           N  
ATOM    753  CA  HIS C  22     -16.259 -17.798  16.310  1.00  6.11           C  
ATOM    754  C   HIS C  22     -16.261 -18.456  17.693  1.00  6.22           C  
ATOM    755  O   HIS C  22     -16.957 -18.007  18.603  1.00  6.69           O  
ATOM    756  CB  HIS C  22     -17.065 -18.611  15.298  1.00  6.94           C  
ATOM    757  CG  HIS C  22     -18.436 -18.981  15.764  1.00  7.50           C  
ATOM    758  ND1 HIS C  22     -19.508 -18.116  15.701  1.00  7.86           N  
ATOM    759  CD2 HIS C  22     -18.910 -20.127  16.305  1.00  8.17           C  
ATOM    760  CE1 HIS C  22     -20.583 -18.721  16.177  1.00  8.08           C  
ATOM    761  NE2 HIS C  22     -20.248 -19.942  16.547  1.00  8.43           N  
ATOM    762  N   ARG C  23     -15.488 -19.529  17.850  1.00  6.46           N  
ATOM    763  CA  ARG C  23     -15.384 -20.192  19.153  1.00  7.43           C  
ATOM    764  C   ARG C  23     -14.887 -19.220  20.214  1.00  6.30           C  
ATOM    765  O   ARG C  23     -15.431 -19.163  21.322  1.00  6.62           O  
ATOM    766  CB  ARG C  23     -14.398 -21.367  19.100  1.00  9.99           C  
ATOM    767  CG  ARG C  23     -14.807 -22.575  18.293  1.00 12.64           C  
ATOM    768  CD  ARG C  23     -13.698 -23.662  18.328  1.00 15.11           C  
ATOM    769  NE  ARG C  23     -12.380 -23.169  17.922  1.00 17.76           N  
ATOM    770  CZ  ARG C  23     -11.446 -23.907  17.321  1.00 18.81           C  
ATOM    771  NH1 ARG C  23     -10.270 -23.370  16.977  1.00 18.83           N  
ATOM    772  NH2 ARG C  23     -11.694 -25.179  17.045  1.00 19.75           N  
ATOM    773  N   ARG C  24     -13.839 -18.473  19.886  1.00  5.96           N  
ATOM    774  CA  ARG C  24     -13.306 -17.514  20.839  1.00  6.18           C  
ATOM    775  C   ARG C  24     -14.306 -16.412  21.169  1.00  5.98           C  
ATOM    776  O   ARG C  24     -14.326 -15.922  22.301  1.00  6.22           O  
ATOM    777  CB  ARG C  24     -11.990 -16.931  20.347  1.00  6.42           C  
ATOM    778  CG  ARG C  24     -10.840 -17.918  20.447  1.00  7.22           C  
ATOM    779  CD  ARG C  24      -9.636 -17.333  19.799  1.00  8.17           C  
ATOM    780  NE  ARG C  24      -8.450 -18.143  19.978  1.00  8.66           N  
ATOM    781  CZ  ARG C  24      -7.214 -17.647  19.951  1.00  9.14           C  
ATOM    782  NH1 ARG C  24      -7.008 -16.334  19.846  1.00  9.14           N  
ATOM    783  NH2 ARG C  24      -6.175 -18.458  20.054  1.00 10.26           N  
ATOM    784  N   ALA C  25     -15.138 -16.026  20.204  1.00  6.04           N  
ATOM    785  CA  ALA C  25     -16.181 -15.039  20.463  1.00  6.23           C  
ATOM    786  C   ALA C  25     -17.212 -15.585  21.469  1.00  5.98           C  
ATOM    787  O   ALA C  25     -17.629 -14.871  22.384  1.00  6.38           O  
ATOM    788  CB  ALA C  25     -16.844 -14.582  19.164  1.00  7.08           C  
ATOM    789  N   HIS C  26     -17.617 -16.847  21.330  1.00  5.90           N  
ATOM    790  CA  HIS C  26     -18.488 -17.432  22.360  1.00  5.86           C  
ATOM    791  C   HIS C  26     -17.803 -17.389  23.734  1.00  5.17           C  
ATOM    792  O   HIS C  26     -18.468 -17.196  24.742  1.00  5.90           O  
ATOM    793  CB  HIS C  26     -18.821 -18.910  22.103  1.00  6.67           C  
ATOM    794  CG  HIS C  26     -19.868 -19.202  21.058  1.00  6.91           C  
ATOM    795  ND1 HIS C  26     -21.176 -18.766  21.131  1.00  6.98           N  
ATOM    796  CD2 HIS C  26     -19.819 -20.042  19.995  1.00  7.85           C  
ATOM    797  CE1 HIS C  26     -21.867 -19.288  20.127  1.00  7.07           C  
ATOM    798  NE2 HIS C  26     -21.067 -20.065  19.423  1.00  7.90           N  
ATOM    799  N   LEU C  27     -16.494 -17.637  23.779  1.00  5.38           N  
ATOM    800  CA  LEU C  27     -15.758 -17.670  25.048  1.00  5.78           C  
ATOM    801  C   LEU C  27     -15.494 -16.287  25.625  1.00  5.90           C  
ATOM    802  O   LEU C  27     -15.117 -16.167  26.793  1.00  7.20           O  
ATOM    803  CB  LEU C  27     -14.412 -18.356  24.879  1.00  5.88           C  
ATOM    804  CG  LEU C  27     -14.425 -19.857  24.607  1.00  6.64           C  
ATOM    805  CD1 LEU C  27     -12.996 -20.346  24.523  1.00  7.67           C  
ATOM    806  CD2 LEU C  27     -15.195 -20.615  25.686  1.00  6.81           C  
ATOM    807  N   GLY C  28     -15.655 -15.243  24.817  1.00  5.85           N  
ATOM    808  CA  GLY C  28     -15.232 -13.913  25.228  1.00  6.42           C  
ATOM    809  C   GLY C  28     -13.717 -13.761  25.315  1.00  6.54           C  
ATOM    810  O   GLY C  28     -13.223 -12.934  26.073  1.00  7.48           O  
TER     811      GLY C  28                                                      
END                                                                             
