# Supplementary material for: Tailored structured peptide design with a key-cutting machine approach
Source: Nat Mach Intell. 2025 Oct 21;7(10):1685–97. doi: 10.1038/s42256-025-01119-2 (PMC12552119; doi:10.1038/s42256-025-01119-2)
Supplement: Supplementary file 9 — Zip containing the pdb files for each target and the corresponding best design. [file 42256_2025_1119_MOESM9_ESM.zip › FigS2/FigS2a_1aay_designed.pdb]

PARENT N/A
ATOM      1  N   LEU A   1     -12.280  -2.399  -2.670  1.00 61.44           N  
ATOM      2  CA  LEU A   1     -11.702  -1.906  -1.425  1.00 60.81           C  
ATOM      3  C   LEU A   1     -10.179  -1.903  -1.496  1.00 62.12           C  
ATOM      4  CB  LEU A   1     -12.168  -2.759  -0.242  1.00 56.28           C  
ATOM      5  O   LEU A   1      -9.568  -2.913  -1.853  1.00 57.71           O  
ATOM      6  CG  LEU A   1     -13.590  -2.505   0.259  1.00 54.15           C  
ATOM      7  CD1 LEU A   1     -14.280  -3.825   0.588  1.00 50.77           C  
ATOM      8  CD2 LEU A   1     -13.573  -1.587   1.476  1.00 51.52           C  
ATOM      9  N   GLU A   2      -9.439  -0.789  -1.972  1.00 68.23           N  
ATOM     10  CA  GLU A   2      -8.042  -0.458  -2.239  1.00 67.42           C  
ATOM     11  C   GLU A   2      -7.190  -0.608  -0.982  1.00 67.92           C  
ATOM     12  CB  GLU A   2      -7.923   0.965  -2.790  1.00 63.42           C  
ATOM     13  O   GLU A   2      -7.642  -0.296   0.121  1.00 62.73           O  
ATOM     14  CG  GLU A   2      -8.495   1.134  -4.190  1.00 60.25           C  
ATOM     15  CD  GLU A   2      -8.279   2.525  -4.763  1.00 59.54           C  
ATOM     16  OE1 GLU A   2      -8.011   3.468  -3.984  1.00 58.75           O  
ATOM     17  OE2 GLU A   2      -8.379   2.674  -6.001  1.00 53.87           O  
ATOM     18  N   TYR A   3      -6.423  -1.633  -0.805  1.00 71.97           N  
ATOM     19  CA  TYR A   3      -5.530  -1.963   0.300  1.00 71.75           C  
ATOM     20  C   TYR A   3      -4.816  -0.719   0.814  1.00 71.52           C  
ATOM     21  CB  TYR A   3      -4.503  -3.013  -0.133  1.00 69.01           C  
ATOM     22  O   TYR A   3      -4.279   0.066   0.028  1.00 67.86           O  
ATOM     23  CG  TYR A   3      -5.121  -4.287  -0.657  1.00 66.00           C  
ATOM     24  CD1 TYR A   3      -5.523  -5.298   0.212  1.00 63.32           C  
ATOM     25  CD2 TYR A   3      -5.304  -4.481  -2.022  1.00 64.58           C  
ATOM     26  CE1 TYR A   3      -6.091  -6.475  -0.266  1.00 61.97           C  
ATOM     27  CE2 TYR A   3      -5.871  -5.653  -2.512  1.00 62.07           C  
ATOM     28  OH  TYR A   3      -6.823  -7.805  -2.107  1.00 62.50           O  
ATOM     29  CZ  TYR A   3      -6.261  -6.642  -1.627  1.00 60.95           C  
ATOM     30  N   ARG A   4      -5.124  -0.315   2.157  1.00 73.20           N  
ATOM     31  CA  ARG A   4      -4.543   0.867   2.785  1.00 72.79           C  
ATOM     32  C   ARG A   4      -3.501   0.477   3.828  1.00 73.32           C  
ATOM     33  CB  ARG A   4      -5.634   1.725   3.429  1.00 70.74           C  
ATOM     34  O   ARG A   4      -3.762  -0.367   4.687  1.00 71.37           O  
ATOM     35  CG  ARG A   4      -5.145   3.079   3.918  1.00 67.95           C  
ATOM     36  CD  ARG A   4      -6.282   3.920   4.481  1.00 66.25           C  
ATOM     37  NE  ARG A   4      -5.807   5.212   4.967  1.00 56.08           N  
ATOM     38  NH1 ARG A   4      -7.907   6.020   5.490  1.00 50.10           N  
ATOM     39  NH2 ARG A   4      -6.052   7.317   5.853  1.00 47.08           N  
ATOM     40  CZ  ARG A   4      -6.590   6.180   5.435  1.00 60.19           C  
ATOM     41  N   CYS A   5      -2.289   0.966   3.654  1.00 72.93           N  
ATOM     42  CA  CYS A   5      -1.312   0.811   4.726  1.00 73.04           C  
ATOM     43  C   CYS A   5      -1.819   1.438   6.020  1.00 73.73           C  
ATOM     44  CB  CYS A   5       0.022   1.442   4.331  1.00 71.02           C  
ATOM     45  O   CYS A   5      -2.245   2.594   6.029  1.00 72.35           O  
ATOM     46  SG  CYS A   5       1.251   1.436   5.655  1.00 68.88           S  
ATOM     47  N   ARG A   6      -1.981   0.653   7.057  1.00 71.39           N  
ATOM     48  CA  ARG A   6      -2.421   1.144   8.359  1.00 71.16           C  
ATOM     49  C   ARG A   6      -1.434   2.161   8.922  1.00 72.14           C  
ATOM     50  CB  ARG A   6      -2.595  -0.017   9.340  1.00 69.23           C  
ATOM     51  O   ARG A   6      -1.801   2.995   9.753  1.00 71.30           O  
ATOM     52  CG  ARG A   6      -3.827  -0.867   9.077  1.00 65.39           C  
ATOM     53  CD  ARG A   6      -4.095  -1.841  10.216  1.00 62.60           C  
ATOM     54  NE  ARG A   6      -5.286  -2.648   9.966  1.00 55.57           N  
ATOM     55  NH1 ARG A   6      -5.154  -3.827  11.949  1.00 44.25           N  
ATOM     56  NH2 ARG A   6      -6.854  -4.249  10.469  1.00 39.18           N  
ATOM     57  CZ  ARG A   6      -5.762  -3.573  10.795  1.00 58.30           C  
ATOM     58  N   LEU A   7      -0.133   2.072   8.505  1.00 68.92           N  
ATOM     59  CA  LEU A   7       0.885   2.939   9.088  1.00 68.50           C  
ATOM     60  C   LEU A   7       0.947   4.274   8.354  1.00 68.85           C  
ATOM     61  CB  LEU A   7       2.255   2.258   9.050  1.00 66.28           C  
ATOM     62  O   LEU A   7       0.978   5.333   8.984  1.00 67.04           O  
ATOM     63  CG  LEU A   7       2.469   1.109  10.037  1.00 62.24           C  
ATOM     64  CD1 LEU A   7       3.734   0.334   9.683  1.00 57.98           C  
ATOM     65  CD2 LEU A   7       2.541   1.637  11.466  1.00 59.27           C  
ATOM     66  N   CYS A   8       0.868   4.329   7.090  1.00 71.36           N  
ATOM     67  CA  CYS A   8       1.019   5.561   6.323  1.00 70.89           C  
ATOM     68  C   CYS A   8      -0.302   5.971   5.684  1.00 70.95           C  
ATOM     69  CB  CYS A   8       2.088   5.392   5.243  1.00 68.49           C  
ATOM     70  O   CYS A   8      -0.449   7.106   5.227  1.00 68.68           O  
ATOM     71  SG  CYS A   8       1.539   4.421   3.822  1.00 66.35           S  
ATOM     72  N   GLY A   9      -1.278   5.073   5.805  1.00 74.40           N  
ATOM     73  CA  GLY A   9      -2.565   5.440   5.237  1.00 73.76           C  
ATOM     74  C   GLY A   9      -2.594   5.354   3.722  1.00 74.27           C  
ATOM     75  O   GLY A   9      -3.601   5.692   3.095  1.00 72.07           O  
ATOM     76  N   ARG A  10      -1.538   4.984   2.992  1.00 73.99           N  
ATOM     77  CA  ARG A  10      -1.493   5.004   1.533  1.00 72.87           C  
ATOM     78  C   ARG A  10      -2.306   3.855   0.945  1.00 73.50           C  
ATOM     79  CB  ARG A  10      -0.048   4.930   1.038  1.00 71.38           C  
ATOM     80  O   ARG A  10      -2.325   2.754   1.499  1.00 70.70           O  
ATOM     81  CG  ARG A  10       0.698   6.253   1.114  1.00 67.07           C  
ATOM     82  CD  ARG A  10       2.073   6.163   0.467  1.00 64.46           C  
ATOM     83  NE  ARG A  10       2.855   7.375   0.693  1.00 56.63           N  
ATOM     84  NH1 ARG A  10       4.810   6.528  -0.201  1.00 45.92           N  
ATOM     85  NH2 ARG A  10       4.752   8.667   0.621  1.00 41.08           N  
ATOM     86  CZ  ARG A  10       4.138   7.521   0.370  1.00 60.23           C  
ATOM     87  N   ASN A  11      -3.089   4.143  -0.053  1.00 72.72           N  
ATOM     88  CA  ASN A  11      -3.913   3.196  -0.795  1.00 72.07           C  
ATOM     89  C   ASN A  11      -3.122   2.518  -1.911  1.00 72.74           C  
ATOM     90  CB  ASN A  11      -5.148   3.893  -1.369  1.00 70.28           C  
ATOM     91  O   ASN A  11      -2.348   3.171  -2.614  1.00 70.60           O  
ATOM     92  CG  ASN A  11      -6.105   4.366  -0.292  1.00 66.68           C  
ATOM     93  ND2 ASN A  11      -6.903   5.378  -0.611  1.00 65.70           N  
ATOM     94  OD1 ASN A  11      -6.125   3.828   0.817  1.00 66.24           O  
ATOM     95  N   TYR A  12      -3.244   1.187  -1.966  1.00 70.86           N  
ATOM     96  CA  TYR A  12      -2.600   0.399  -3.011  1.00 70.12           C  
ATOM     97  C   TYR A  12      -3.623  -0.430  -3.778  1.00 70.55           C  
ATOM     98  CB  TYR A  12      -1.530  -0.518  -2.411  1.00 68.47           C  
ATOM     99  O   TYR A  12      -4.658  -0.815  -3.227  1.00 68.30           O  
ATOM    100  CG  TYR A  12      -0.394   0.225  -1.751  1.00 66.14           C  
ATOM    101  CD1 TYR A  12       0.716   0.636  -2.487  1.00 64.02           C  
ATOM    102  CD2 TYR A  12      -0.426   0.518  -0.392  1.00 64.85           C  
ATOM    103  CE1 TYR A  12       1.766   1.319  -1.884  1.00 62.97           C  
ATOM    104  CE2 TYR A  12       0.618   1.201   0.222  1.00 61.57           C  
ATOM    105  OH  TYR A  12       2.745   2.274   0.072  1.00 63.05           O  
ATOM    106  CZ  TYR A  12       1.708   1.597  -0.531  1.00 63.31           C  
ATOM    107  N   LYS A  13      -3.585  -0.462  -5.040  1.00 68.02           N  
ATOM    108  CA  LYS A  13      -4.496  -1.193  -5.915  1.00 67.08           C  
ATOM    109  C   LYS A  13      -4.139  -2.677  -5.962  1.00 67.55           C  
ATOM    110  CB  LYS A  13      -4.474  -0.604  -7.326  1.00 64.47           C  
ATOM    111  O   LYS A  13      -4.966  -3.507  -6.346  1.00 64.60           O  
ATOM    112  CG  LYS A  13      -5.182   0.738  -7.447  1.00 60.91           C  
ATOM    113  CD  LYS A  13      -5.362   1.145  -8.904  1.00 59.78           C  
ATOM    114  CE  LYS A  13      -6.039   2.503  -9.026  1.00 52.05           C  
ATOM    115  NZ  LYS A  13      -6.211   2.910 -10.453  1.00 44.19           N  
ATOM    116  N   ASN A  14      -3.028  -3.170  -5.509  1.00 68.90           N  
ATOM    117  CA  ASN A  14      -2.570  -4.554  -5.570  1.00 67.85           C  
ATOM    118  C   ASN A  14      -2.012  -5.020  -4.229  1.00 68.58           C  
ATOM    119  CB  ASN A  14      -1.520  -4.724  -6.670  1.00 65.60           C  
ATOM    120  O   ASN A  14      -1.190  -4.332  -3.621  1.00 65.40           O  
ATOM    121  CG  ASN A  14      -0.996  -6.144  -6.763  1.00 62.35           C  
ATOM    122  ND2 ASN A  14      -0.127  -6.393  -7.735  1.00 60.18           N  
ATOM    123  OD1 ASN A  14      -1.370  -7.010  -5.967  1.00 60.82           O  
ATOM    124  N   PRO A  15      -2.756  -6.061  -3.486  1.00 67.19           N  
ATOM    125  CA  PRO A  15      -2.326  -6.503  -2.158  1.00 66.15           C  
ATOM    126  C   PRO A  15      -0.862  -6.934  -2.124  1.00 67.09           C  
ATOM    127  CB  PRO A  15      -3.251  -7.688  -1.865  1.00 64.04           C  
ATOM    128  O   PRO A  15      -0.230  -6.906  -1.064  1.00 65.33           O  
ATOM    129  CG  PRO A  15      -3.861  -8.032  -3.185  1.00 60.86           C  
ATOM    130  CD  PRO A  15      -3.694  -6.859  -4.108  1.00 59.18           C  
ATOM    131  N   LYS A  16      -0.362  -7.288  -3.224  1.00 63.99           N  
ATOM    132  CA  LYS A  16       1.008  -7.789  -3.152  1.00 62.77           C  
ATOM    133  C   LYS A  16       1.994  -6.655  -2.885  1.00 63.45           C  
ATOM    134  CB  LYS A  16       1.383  -8.516  -4.444  1.00 60.33           C  
ATOM    135  O   LYS A  16       3.084  -6.885  -2.357  1.00 61.38           O  
ATOM    136  CG  LYS A  16       0.715  -9.874  -4.606  1.00 57.52           C  
ATOM    137  CD  LYS A  16       1.196 -10.586  -5.864  1.00 56.84           C  
ATOM    138  CE  LYS A  16       0.495 -11.925  -6.051  1.00 50.09           C  
ATOM    139  NZ  LYS A  16       0.921 -12.601  -7.313  1.00 43.80           N  
ATOM    140  N   ILE A  17       1.618  -5.476  -3.202  1.00 63.96           N  
ATOM    141  CA  ILE A  17       2.487  -4.320  -3.006  1.00 62.66           C  
ATOM    142  C   ILE A  17       2.522  -3.946  -1.526  1.00 63.18           C  
ATOM    143  CB  ILE A  17       2.023  -3.114  -3.853  1.00 60.05           C  
ATOM    144  O   ILE A  17       3.349  -3.135  -1.104  1.00 60.65           O  
ATOM    145  CG1 ILE A  17       2.156  -3.428  -5.348  1.00 55.04           C  
ATOM    146  CG2 ILE A  17       2.817  -1.858  -3.485  1.00 55.91           C  
ATOM    147  CD1 ILE A  17       1.792  -2.265  -6.260  1.00 54.24           C  
ATOM    148  N   TYR A  18       1.748  -4.711  -0.797  1.00 62.91           N  
ATOM    149  CA  TYR A  18       1.791  -4.539   0.651  1.00 62.13           C  
ATOM    150  C   TYR A  18       3.227  -4.561   1.160  1.00 63.00           C  
ATOM    151  CB  TYR A  18       0.973  -5.632   1.347  1.00 59.40           C  
ATOM    152  O   TYR A  18       3.511  -4.074   2.257  1.00 61.88           O  
ATOM    153  CG  TYR A  18      -0.274  -5.118   2.024  1.00 57.27           C  
ATOM    154  CD1 TYR A  18      -0.261  -4.760   3.371  1.00 53.97           C  
ATOM    155  CD2 TYR A  18      -1.466  -4.991   1.321  1.00 54.42           C  
ATOM    156  CE1 TYR A  18      -1.408  -4.288   4.000  1.00 52.21           C  
ATOM    157  CE2 TYR A  18      -2.620  -4.520   1.940  1.00 52.89           C  
ATOM    158  OH  TYR A  18      -3.719  -3.705   3.895  1.00 53.80           O  
ATOM    159  CZ  TYR A  18      -2.581  -4.171   3.278  1.00 51.94           C  
ATOM    160  N   ARG A  19       4.215  -4.920   0.254  1.00 63.74           N  
ATOM    161  CA  ARG A  19       5.625  -4.783   0.605  1.00 62.82           C  
ATOM    162  C   ARG A  19       5.912  -3.404   1.190  1.00 63.57           C  
ATOM    163  CB  ARG A  19       6.510  -5.027  -0.619  1.00 60.26           C  
ATOM    164  O   ARG A  19       6.833  -3.244   1.994  1.00 62.18           O  
ATOM    165  CG  ARG A  19       6.942  -6.476  -0.788  1.00 57.63           C  
ATOM    166  CD  ARG A  19       7.872  -6.652  -1.980  1.00 56.61           C  
ATOM    167  NE  ARG A  19       8.261  -8.048  -2.158  1.00 49.03           N  
ATOM    168  NH1 ARG A  19       9.499  -7.674  -4.072  1.00 38.52           N  
ATOM    169  NH2 ARG A  19       9.317  -9.792  -3.215  1.00 33.44           N  
ATOM    170  CZ  ARG A  19       9.025  -8.501  -3.148  1.00 50.01           C  
ATOM    171  N   HIS A  20       5.135  -2.438   0.944  1.00 67.73           N  
ATOM    172  CA  HIS A  20       5.312  -1.115   1.532  1.00 66.88           C  
ATOM    173  C   HIS A  20       5.156  -1.161   3.048  1.00 67.36           C  
ATOM    174  CB  HIS A  20       4.314  -0.124   0.931  1.00 64.39           C  
ATOM    175  O   HIS A  20       5.936  -0.542   3.776  1.00 65.16           O  
ATOM    176  CG  HIS A  20       4.375   1.237   1.548  1.00 61.59           C  
ATOM    177  CD2 HIS A  20       3.532   1.863   2.403  1.00 59.52           C  
ATOM    178  ND1 HIS A  20       5.400   2.123   1.298  1.00 55.28           N  
ATOM    179  CE1 HIS A  20       5.186   3.238   1.976  1.00 55.93           C  
ATOM    180  NE2 HIS A  20       4.059   3.106   2.654  1.00 49.97           N  
ATOM    181  N   CYS A  21       4.224  -1.995   3.446  1.00 65.54           N  
ATOM    182  CA  CYS A  21       4.079  -2.049   4.897  1.00 65.78           C  
ATOM    183  C   CYS A  21       5.282  -2.727   5.541  1.00 65.63           C  
ATOM    184  CB  CYS A  21       2.799  -2.791   5.280  1.00 63.00           C  
ATOM    185  O   CYS A  21       5.687  -2.363   6.646  1.00 64.56           O  
ATOM    186  SG  CYS A  21       1.288  -1.861   4.940  1.00 61.72           S  
ATOM    187  N   VAL A  22       5.901  -3.649   4.812  1.00 62.65           N  
ATOM    188  CA  VAL A  22       7.100  -4.246   5.391  1.00 62.54           C  
ATOM    189  C   VAL A  22       8.185  -3.183   5.544  1.00 63.03           C  
ATOM    190  CB  VAL A  22       7.621  -5.420   4.532  1.00 60.08           C  
ATOM    191  O   VAL A  22       8.981  -3.229   6.485  1.00 62.74           O  
ATOM    192  CG1 VAL A  22       8.953  -5.935   5.073  1.00 54.36           C  
ATOM    193  CG2 VAL A  22       6.589  -6.545   4.485  1.00 55.93           C  
ATOM    194  N   LYS A  23       8.221  -2.305   4.556  1.00 64.27           N  
ATOM    195  CA  LYS A  23       9.189  -1.219   4.670  1.00 64.00           C  
ATOM    196  C   LYS A  23       8.936  -0.386   5.923  1.00 64.56           C  
ATOM    197  CB  LYS A  23       9.142  -0.326   3.429  1.00 61.33           C  
ATOM    198  O   LYS A  23       9.872   0.156   6.515  1.00 64.14           O  
ATOM    199  CG  LYS A  23       9.871  -0.902   2.224  1.00 58.34           C  
ATOM    200  CD  LYS A  23       9.872   0.072   1.053  1.00 57.81           C  
ATOM    201  CE  LYS A  23      10.580  -0.513  -0.162  1.00 48.29           C  
ATOM    202  NZ  LYS A  23      10.537   0.416  -1.330  1.00 40.34           N  
ATOM    203  N   HIS A  24       7.778  -0.305   6.430  1.00 67.35           N  
ATOM    204  CA  HIS A  24       7.558   0.431   7.670  1.00 67.20           C  
ATOM    205  C   HIS A  24       8.131  -0.321   8.866  1.00 67.47           C  
ATOM    206  CB  HIS A  24       6.066   0.694   7.881  1.00 64.40           C  
ATOM    207  O   HIS A  24       8.579   0.295   9.836  1.00 66.52           O  
ATOM    208  CG  HIS A  24       5.503   1.728   6.958  1.00 61.12           C  
ATOM    209  CD2 HIS A  24       4.587   1.630   5.966  1.00 60.17           C  
ATOM    210  ND1 HIS A  24       5.885   3.051   7.002  1.00 59.08           N  
ATOM    211  CE1 HIS A  24       5.226   3.724   6.073  1.00 58.36           C  
ATOM    212  NE2 HIS A  24       4.432   2.885   5.431  1.00 51.50           N  
ATOM    213  N   THR A  25       8.201  -1.585   8.752  1.00 64.73           N  
ATOM    214  CA  THR A  25       8.792  -2.271   9.896  1.00 64.96           C  
ATOM    215  C   THR A  25      10.315  -2.283   9.792  1.00 64.66           C  
ATOM    216  CB  THR A  25       8.272  -3.715  10.011  1.00 61.78           C  
ATOM    217  O   THR A  25      11.003  -2.697  10.728  1.00 63.64           O  
ATOM    218  CG2 THR A  25       6.749  -3.746  10.092  1.00 56.19           C  
ATOM    219  OG1 THR A  25       8.693  -4.462   8.863  1.00 61.22           O  
ATOM    220  N   GLN A  26      10.941  -1.723   8.659  1.00 62.44           N  
ATOM    221  CA  GLN A  26      12.389  -1.550   8.652  1.00 64.34           C  
ATOM    222  C   GLN A  26      12.773  -0.113   8.995  1.00 61.84           C  
ATOM    223  CB  GLN A  26      12.971  -1.937   7.291  1.00 58.92           C  
ATOM    224  O   GLN A  26      13.741   0.120   9.721  1.00 60.30           O  
ATOM    225  CG  GLN A  26      12.882  -3.427   6.987  1.00 55.76           C  
ATOM    226  CD  GLN A  26      13.425  -3.779   5.615  1.00 57.27           C  
ATOM    227  NE2 GLN A  26      13.675  -5.064   5.387  1.00 44.92           N  
ATOM    228  OE1 GLN A  26      13.618  -2.903   4.765  1.00 56.33           O  
TER     229      GLN A  26
END
