# Supplementary material for: Tailored structured peptide design with a key-cutting machine approach
Source: Nat Mach Intell. 2025 Oct 21;7(10):1685–97. doi: 10.1038/s42256-025-01119-2 (PMC12552119; doi:10.1038/s42256-025-01119-2)
Supplement: Supplementary file 10 — Source data for the RMSD_S and GDT_TS for the 100 best designs for each target peptide, GDT_TS as a function of RMSD_S of the highest fitness design for each protein and superposition of target and designed peptides. [file 42256_2025_1119_MOESM10_ESM.xlsx]

## Sheet: FigS3
SequenceLength	SampleNo	WallClockTime	CPUTime	LogWallClockTime	LogSequenceLength
10	1	1.75878	1.36016	0.56462	2.30259
10	2	0.893722	0.893939	-0.112361	2.30259
10	3	0.888892	0.889188	-0.117779	2.30259
10	4	0.876241	0.876434	-0.132114	2.30259
10	5	0.877967	0.878258	-0.130146	2.30259
10	6	0.877092	0.877322	-0.131144	2.30259
10	7	0.880247	0.880491	-0.127552	2.30259
10	8	0.876354	0.876682	-0.131985	2.30259
10	9	0.874789	0.875067	-0.133772	2.30259
10	10	0.874235	0.87454	-0.134406	2.30259
10	11	0.882526	0.883154	-0.124967	2.30259
10	12	0.876776	0.877133	-0.131504	2.30259
10	13	0.879627	0.87996	-0.128257	2.30259
10	14	0.878542	0.878936	-0.129491	2.30259
10	15	0.887894	0.888491	-0.118903	2.30259
10	16	0.88558	0.886105	-0.121512	2.30259
10	17	0.887764	0.888044	-0.11905	2.30259
10	18	0.881288	0.881875	-0.12637	2.30259
10	19	0.881495	0.881923	-0.126136	2.30259
10	20	0.877503	0.877866	-0.130675	2.30259
10	21	0.882378	0.882955	-0.125135	2.30259
10	22	0.878856	0.879268	-0.129134	2.30259
10	23	0.880739	0.881238	-0.126994	2.30259
10	24	0.875423	0.875644	-0.133048	2.30259
10	25	0.875159	0.87548	-0.13335	2.30259
10	26	0.874854	0.875142	-0.133698	2.30259
10	27	0.875356	0.875665	-0.133124	2.30259
10	28	0.888454	0.88875	-0.118272	2.30259
10	29	0.879589	0.879862	-0.128301	2.30259
10	30	0.881249	0.881623	-0.126415	2.30259
10	31	0.881554	0.881821	-0.126069	2.30259
10	32	0.876565	0.876866	-0.131744	2.30259
10	33	0.87483	0.875107	-0.133726	2.30259
10	34	0.878368	0.8787	-0.12969	2.30259
10	35	0.877836	0.878092	-0.130295	2.30259
10	36	0.87763	0.877909	-0.13053	2.30259
10	37	0.875983	0.876239	-0.132408	2.30259
10	38	0.881076	0.881352	-0.126611	2.30259
10	39	0.875547	0.875787	-0.132906	2.30259
10	40	0.880074	0.880276	-0.127749	2.30259
10	41	0.87949	0.879809	-0.128413	2.30259
10	42	0.877822	0.878093	-0.130312	2.30259
10	43	0.877688	0.878006	-0.130464	2.30259
10	44	0.878034	0.878302	-0.13007	2.30259
10	45	0.876282	0.876589	-0.132067	2.30259
10	46	0.878153	0.878424	-0.129934	2.30259
10	47	0.878912	0.879163	-0.12907	2.30259
10	48	0.877814	0.87806	-0.13032	2.30259
10	49	0.876309	0.876607	-0.132036	2.30259
10	50	0.876469	0.87672	-0.131854	2.30259
10	51	0.876463	0.876723	-0.13186	2.30259
10	52	0.878711	0.878783	-0.129299	2.30259
10	53	0.87822	0.87847	-0.129858	2.30259
10	54	0.876354	0.876601	-0.131985	2.30259
10	55	0.875811	0.876089	-0.132605	2.30259
10	56	0.877539	0.877783	-0.130634	2.30259
10	57	0.876346	0.876569	-0.131994	2.30259
10	58	0.876521	0.87682	-0.131795	2.30259
10	59	0.876738	0.876989	-0.131547	2.30259
10	60	0.876808	0.877129	-0.131467	2.30259
10	61	0.874629	0.87484	-0.133955	2.30259
10	62	0.875204	0.875469	-0.133298	2.30259
10	63	0.877632	0.87791	-0.130528	2.30259
10	64	0.875577	0.875798	-0.132872	2.30259
10	65	0.878479	0.878816	-0.129563	2.30259
10	66	0.875991	0.876279	-0.132399	2.30259
10	67	0.876233	0.876574	-0.132123	2.30259
10	68	0.878776	0.879012	-0.129226	2.30259
10	69	0.877825	0.878174	-0.130309	2.30259
10	70	0.877843	0.878087	-0.130287	2.30259
10	71	0.877622	0.877897	-0.130539	2.30259
10	72	0.876489	0.876748	-0.131831	2.30259
10	73	0.879761	0.880057	-0.128106	2.30259
10	74	0.879138	0.879375	-0.128814	2.30259
10	75	0.882938	0.88319	-0.1245	2.30259
10	76	0.8833	0.883611	-0.12409	2.30259
10	77	0.896858	0.897143	-0.108858	2.30259
10	78	0.919527	0.919943	-0.0838961	2.30259
10	79	0.917472	0.917767	-0.0861328	2.30259
10	80	0.922414	0.922713	-0.0807616	2.30259
10	81	0.915222	0.915461	-0.0885882	2.30259
10	82	0.917594	0.917817	-0.0859998	2.30259
10	83	0.914181	0.914431	-0.0897272	2.30259
10	84	0.911693	0.911964	-0.0924521	2.30259
10	85	0.87619	0.876435	-0.132172	2.30259
10	86	0.876339	0.876539	-0.132003	2.30259
10	87	0.87212	0.872362	-0.136829	2.30259
10	88	0.874107	0.874308	-0.134553	2.30259
10	89	0.872394	0.872597	-0.136514	2.30259
10	90	0.87344	0.873644	-0.135316	2.30259
10	91	0.873901	0.874136	-0.134788	2.30259
10	92	0.87553	0.875699	-0.132926	2.30259
10	93	0.873901	0.873991	-0.134788	2.30259
10	94	0.872198	0.872408	-0.136739	2.30259
10	95	0.874226	0.874434	-0.134417	2.30259
10	96	0.872374	0.872587	-0.136538	2.30259
10	97	0.874449	0.874645	-0.134161	2.30259
10	98	0.873605	0.873835	-0.135127	2.30259
10	99	0.875347	0.875527	-0.133135	2.30259
10	100	0.875697	0.875935	-0.132735	2.30259
30	1	0.919343	0.91613	-0.0840965	3.4012
30	2	0.907347	0.907546	-0.0972304	3.4012
30	3	0.906975	0.907189	-0.0976401	3.4012
30	4	0.905505	0.905726	-0.099262	3.4012
30	5	0.90557	0.905797	-0.0991909	3.4012
30	6	0.912919	0.913122	-0.0911078	3.4012
30	7	0.905847	0.906076	-0.098885	3.4012
30	8	0.910176	0.910368	-0.0941172	3.4012
30	9	0.905275	0.905496	-0.0995169	3.4012
30	10	0.908689	0.908896	-0.0957521	3.4012
30	11	0.909036	0.909253	-0.0953701	3.4012
30	12	0.907106	0.907292	-0.0974955	3.4012
30	13	0.907532	0.907807	-0.0970265	3.4012
30	14	0.908379	0.908627	-0.0960932	3.4012
30	15	0.908116	0.908298	-0.096383	3.4012
30	16	0.910481	0.910703	-0.0937823	3.4012
30	17	0.906231	0.906412	-0.0984609	3.4012
30	18	0.907506	0.907715	-0.0970551	3.4012
30	19	0.90899	0.909121	-0.0954208	3.4012
30	20	0.907243	0.907448	-0.0973455	3.4012
30	21	0.906369	0.906566	-0.0983091	3.4012
30	22	0.907735	0.907961	-0.0968024	3.4012
30	23	0.905026	0.905244	-0.0997919	3.4012
30	24	0.90592	0.906118	-0.098804	3.4012
30	25	0.907438	0.907691	-0.0971305	3.4012
30	26	0.908902	0.909085	-0.0955183	3.4012
30	27	0.909891	0.910112	-0.0944301	3.4012
30	28	0.90892	0.909111	-0.0954981	3.4012
30	29	0.907124	0.907344	-0.0974761	3.4012
30	30	0.9051	0.905308	-0.09971	3.4012
30	31	0.907643	0.907891	-0.0969038	3.4012
30	32	0.906636	0.906841	-0.0980137	3.4012
30	33	0.908139	0.908343	-0.0963576	3.4012
30	34	0.906696	0.906917	-0.097948	3.4012
30	35	0.90875	0.908974	-0.0956857	3.4012
30	36	0.909003	0.909237	-0.0954074	3.4012
30	37	0.908624	0.908821	-0.0958235	3.4012
30	38	0.921124	0.921307	-0.0821606	3.4012
30	39	0.914672	0.914862	-0.0891896	3.4012
30	40	0.912357	0.912577	-0.0917236	3.4012
30	41	0.915841	0.916002	-0.0879124	3.4012
30	42	0.910157	0.910371	-0.0941379	3.4012
30	43	0.905627	0.90584	-0.099128	3.4012
30	44	0.908281	0.908496	-0.0962011	3.4012
30	45	0.905463	0.90566	-0.0993086	3.4012
30	46	0.905771	0.905961	-0.0989693	3.4012
30	47	0.907246	0.907465	-0.097342	3.4012
30	48	0.907489	0.907705	-0.0970743	3.4012
30	49	0.905694	0.905928	-0.0990535	3.4012
30	50	0.908555	0.908701	-0.0959003	3.4012
30	51	0.906075	0.906274	-0.0986332	3.4012
30	52	0.908014	0.908212	-0.0964952	3.4012
30	53	0.90616	0.906415	-0.098539	3.4012
30	54	0.90651	0.906709	-0.0981534	3.4012
30	55	0.905772	0.906017	-0.0989674	3.4012
30	56	0.906971	0.907193	-0.0976454	3.4012
30	57	0.905928	0.906131	-0.0987953	3.4012
30	58	0.908504	0.908721	-0.0959557	3.4012
30	59	0.906631	0.906789	-0.0980192	3.4012
30	60	0.905369	0.905584	-0.0994124	3.4012
30	61	0.905124	0.905324	-0.0996834	3.4012
30	62	0.905541	0.905775	-0.099223	3.4012
30	63	0.906844	0.90705	-0.0977844	3.4012
30	64	0.906408	0.906622	-0.0982662	3.4012
30	65	0.907698	0.907939	-0.0968431	3.4012
30	66	0.908008	0.908414	-0.096502	3.4012
30	67	0.910986	0.911362	-0.0932278	3.4012
30	68	0.909659	0.910111	-0.0946851	3.4012
30	69	0.909619	0.909906	-0.0947299	3.4012
30	70	0.916132	0.916904	-0.0875951	3.4012
30	71	0.91082	0.911198	-0.0934102	3.4012
30	72	0.911397	0.911723	-0.092777	3.4012
30	73	0.914284	0.91483	-0.0896146	3.4012
30	74	0.914611	0.915072	-0.0892563	3.4012
30	75	0.956144	0.956312	-0.0448467	3.4012
30	76	0.929041	0.928825	-0.0736028	3.4012
30	77	0.907437	0.907658	-0.0971313	3.4012
30	78	0.903746	0.903996	-0.101207	3.4012
30	79	0.902058	0.902295	-0.103076	3.4012
30	80	0.903532	0.903881	-0.101444	3.4012
30	81	0.915944	0.916233	-0.0878005	3.4012
30	82	0.911735	0.912265	-0.0924061	3.4012
30	83	0.908363	0.908809	-0.0961108	3.4012
30	84	0.908612	0.909136	-0.0958366	3.4012
30	85	0.910231	0.910512	-0.0940573	3.4012
30	86	0.926779	0.927128	-0.0760401	3.4012
30	87	0.921688	0.921956	-0.0815487	3.4012
30	88	0.907141	0.907437	-0.0974569	3.4012
30	89	0.906392	0.906668	-0.0982838	3.4012
30	90	0.91341	0.913738	-0.0905705	3.4012
30	91	0.907316	0.907616	-0.0972645	3.4012
30	92	0.909008	0.909321	-0.0954016	3.4012
30	93	0.909182	0.909458	-0.0952099	3.4012
30	94	0.912977	0.913273	-0.0910446	3.4012
30	95	0.926072	0.92637	-0.0768032	3.4012
30	96	0.91615	0.916493	-0.0875748	3.4012
30	97	0.910511	0.910834	-0.0937488	3.4012
30	98	0.910077	0.910352	-0.0942265	3.4012
30	99	0.908413	0.908758	-0.0960557	3.4012
30	100	0.906174	0.906467	-0.0985235	3.4012
50	1	0.916682	0.916704	-0.0869946	3.91202
50	2	0.909327	0.909619	-0.0950505	3.91202
50	3	0.914597	0.914883	-0.089272	3.91202
50	4	0.912133	0.912409	-0.0919695	3.91202
50	5	0.913936	0.914228	-0.0899948	3.91202
50	6	0.914043	0.914277	-0.0898777	3.91202
50	7	0.913955	0.914213	-0.0899742	3.91202
50	8	0.912856	0.913137	-0.091177	3.91202
50	9	0.908711	0.908968	-0.0957282	3.91202
50	10	0.907862	0.908092	-0.096663	3.91202
50	11	0.905838	0.906075	-0.0988943	3.91202
50	12	0.92	0.920271	-0.0833818	3.91202
50	13	0.912313	0.912573	-0.0917716	3.91202
50	14	0.912819	0.913024	-0.091218	3.91202
50	15	0.911653	0.911937	-0.0924955	3.91202
50	16	0.913281	0.913526	-0.0907114	3.91202
50	17	0.9124	0.912741	-0.091677	3.91202
50	18	0.909405	0.909676	-0.0949653	3.91202
50	19	0.910909	0.911226	-0.0933123	3.91202
50	20	0.911376	0.911598	-0.0927992	3.91202
50	21	0.912458	0.912784	-0.0916128	3.91202
50	22	0.915312	0.915543	-0.0884905	3.91202
50	23	0.923022	0.923374	-0.0801027	3.91202
50	24	0.916742	0.917194	-0.0869296	3.91202
50	25	0.911629	0.911921	-0.0925225	3.91202
50	26	0.919134	0.919837	-0.0843237	3.91202
50	27	0.920422	0.921004	-0.0829229	3.91202
50	28	0.917762	0.918201	-0.0858171	3.91202
50	29	0.917604	0.918105	-0.0859896	3.91202
50	30	0.92098	0.921617	-0.0823172	3.91202
50	31	0.914733	0.915078	-0.0891231	3.91202
50	32	0.916864	0.917271	-0.0867962	3.91202
50	33	0.913763	0.914004	-0.0901843	3.91202
50	34	0.912914	0.913256	-0.0911138	3.91202
50	35	0.915117	0.915346	-0.0887031	3.91202
50	36	0.913436	0.913631	-0.0905418	3.91202
50	37	0.912568	0.912781	-0.0914928	3.91202
50	38	0.912097	0.912395	-0.0920092	3.91202
50	39	0.913948	0.914283	-0.0899813	3.91202
50	40	0.913447	0.91379	-0.0905303	3.91202
50	41	0.914035	0.914299	-0.0898863	3.91202
50	42	0.914417	0.914691	-0.0894685	3.91202
50	43	0.922076	0.922724	-0.0811274	3.91202
50	44	0.91838	0.918749	-0.0851437	3.91202
50	45	0.912909	0.913199	-0.091119	3.91202
50	46	0.917301	0.917782	-0.0863197	3.91202
50	47	0.916426	0.916933	-0.087274	3.91202
50	48	0.917674	0.918213	-0.0859127	3.91202
50	49	0.914824	0.915121	-0.0890231	3.91202
50	50	0.915439	0.91591	-0.0883514	3.91202
50	51	0.915166	0.915571	-0.0886497	3.91202
50	52	0.915767	0.916123	-0.0879936	3.91202
50	53	0.918248	0.918728	-0.0852878	3.91202
50	54	0.919822	0.920596	-0.0835749	3.91202
50	55	0.920639	0.921419	-0.0826875	3.91202
50	56	0.916583	0.916992	-0.0871023	3.91202
50	57	0.91404	0.914292	-0.0898808	3.91202
50	58	0.914104	0.914377	-0.0898107	3.91202
50	59	0.913442	0.913716	-0.0905352	3.91202
50	60	0.913424	0.913704	-0.0905551	3.91202
50	61	0.912601	0.91287	-0.0914565	3.91202
50	62	0.91367	0.913968	-0.0902863	3.91202
50	63	0.913666	0.913978	-0.0902899	3.91202
50	64	0.919391	0.920218	-0.0840439	3.91202
50	65	0.913836	0.914187	-0.0901036	3.91202
50	66	0.917974	0.91835	-0.0855865	3.91202
50	67	0.915334	0.915798	-0.0884663	3.91202
50	68	0.915305	0.915551	-0.0884983	3.91202
50	69	0.915936	0.916255	-0.0878088	3.91202
50	70	0.912409	0.912697	-0.0916666	3.91202
50	71	0.910057	0.910339	-0.0942482	3.91202
50	72	0.915883	0.916271	-0.0878666	3.91202
50	73	0.918319	0.9188	-0.0852102	3.91202
50	74	0.918744	0.91925	-0.0847477	3.91202
50	75	0.96205	0.962564	-0.0386884	3.91202
50	76	0.933361	0.934044	-0.0689632	3.91202
50	77	0.924394	0.924962	-0.078617	3.91202
50	78	0.969583	0.970761	-0.0308892	3.91202
50	79	0.95944	0.959903	-0.041405	3.91202
50	80	0.958009	0.958364	-0.0428979	3.91202
50	81	0.959542	0.959859	-0.0412992	3.91202
50	82	0.953187	0.953807	-0.0479444	3.91202
50	83	0.97153	0.972711	-0.0288834	3.91202
50	84	0.944474	0.945077	-0.0571266	3.91202
50	85	0.943131	0.943717	-0.0585501	3.91202
50	86	0.94299	0.943437	-0.0586998	3.91202
50	87	0.950477	0.950993	-0.0507914	3.91202
50	88	0.916061	0.9165	-0.0876721	3.91202
50	89	0.915943	0.916261	-0.0878012	3.91202
50	90	0.914256	0.914614	-0.0896448	3.91202
50	91	0.92186	0.922152	-0.0813619	3.91202
50	92	1.05919	1.05943	0.0575029	3.91202
50	93	1.0667	1.06705	0.064574	3.91202
50	94	1.07276	1.07298	0.0702349	3.91202
50	95	1.08341	1.08365	0.0801146	3.91202
50	96	1.09954	1.09978	0.0948915	3.91202
50	97	1.0727	1.07292	0.070178	3.91202
50	98	1.0608	1.06109	0.0590191	3.91202
50	99	1.0798	1.08008	0.0767729	3.91202
50	100	1.05694	1.05728	0.0553742	3.91202
100	1	1.09079	1.09018	0.0869053	4.60517
100	2	1.10874	1.10887	0.103224	4.60517
100	3	1.09829	1.09851	0.0937516	4.60517
100	4	1.094	1.0943	0.0898419	4.60517
100	5	1.103	1.10326	0.0980363	4.60517
100	6	1.0405	1.04085	0.0397015	4.60517
100	7	0.921171	0.921372	-0.0821096	4.60517
100	8	0.922828	0.923102	-0.0803122	4.60517
100	9	0.924309	0.924672	-0.0787091	4.60517
100	10	0.92456	0.925083	-0.078437	4.60517
100	11	0.926681	0.927288	-0.0761458	4.60517
100	12	0.926617	0.927217	-0.0762151	4.60517
100	13	0.922038	0.92239	-0.0811693	4.60517
100	14	0.921689	0.922106	-0.0815476	4.60517
100	15	0.926236	0.926782	-0.0766258	4.60517
100	16	0.926203	0.926673	-0.0766621	4.60517
100	17	0.936075	0.936896	-0.0660597	4.60517
100	18	0.928225	0.928855	-0.0744811	4.60517
100	19	0.923	0.923548	-0.0801259	4.60517
100	20	0.929354	0.930033	-0.0732651	4.60517
100	21	0.931489	0.931842	-0.0709714	4.60517
100	22	0.941705	0.942192	-0.0600627	4.60517
100	23	0.925719	0.926167	-0.0771843	4.60517
100	24	0.932441	0.933651	-0.0699489	4.60517
100	25	0.930426	0.931258	-0.0721126	4.60517
100	26	0.929578	0.929892	-0.0730245	4.60517
100	27	0.934966	0.936209	-0.0672448	4.60517
100	28	0.953564	0.955252	-0.0475488	4.60517
100	29	0.930216	0.930671	-0.0723384	4.60517
100	30	0.930836	0.931222	-0.0716722	4.60517
100	31	0.923854	0.924188	-0.0792016	4.60517
100	32	0.921566	0.921926	-0.0816811	4.60517
100	33	0.920673	0.920978	-0.0826505	4.60517
100	34	0.923012	0.923331	-0.0801133	4.60517
100	35	0.921637	0.921893	-0.081604	4.60517
100	36	0.922148	0.922598	-0.0810498	4.60517
100	37	0.92897	0.92927	-0.073679	4.60517
100	38	0.92601	0.926224	-0.0768704	4.60517
100	39	0.921878	0.922226	-0.0813423	4.60517
100	40	0.926575	0.926972	-0.0762598	4.60517
100	41	0.922574	0.922869	-0.0805879	4.60517
100	42	0.92376	0.924079	-0.0793025	4.60517
100	43	0.924003	0.92426	-0.0790401	4.60517
100	44	0.921618	0.921897	-0.081624	4.60517
100	45	0.922407	0.922712	-0.0807683	4.60517
100	46	0.920181	0.920404	-0.0831854	4.60517
100	47	0.921276	0.921733	-0.0819958	4.60517
100	48	0.922146	0.922415	-0.0810521	4.60517
100	49	0.921669	0.922069	-0.0815696	4.60517
100	50	0.92361	0.923883	-0.0794654	4.60517
100	51	0.92317	0.923562	-0.079942	4.60517
100	52	0.924276	0.924663	-0.0787447	4.60517
100	53	0.92138	0.921682	-0.0818832	4.60517
100	54	0.922225	0.922478	-0.0809658	4.60517
100	55	0.92057	0.920798	-0.0827623	4.60517
100	56	0.928244	0.928572	-0.0744603	4.60517
100	57	0.922049	0.92233	-0.0811574	4.60517
100	58	0.92429	0.924643	-0.0787295	4.60517
100	59	0.926321	0.926759	-0.0765342	4.60517
100	60	0.938998	0.939877	-0.0629419	4.60517
100	61	0.920112	0.920484	-0.0832597	4.60517
100	62	0.922862	0.9233	-0.0802753	4.60517
100	63	0.924766	0.925182	-0.0782145	4.60517
100	64	0.921679	0.921984	-0.0815585	4.60517
100	65	0.925542	0.925959	-0.0773759	4.60517
100	66	0.920377	0.920641	-0.0829716	4.60517
100	67	0.922352	0.922666	-0.080828	4.60517
100	68	0.924067	0.924491	-0.0789702	4.60517
100	69	0.919915	0.920223	-0.0834743	4.60517
100	70	0.94751	0.947886	-0.0539183	4.60517
100	71	0.916102	0.916363	-0.0876274	4.60517
100	72	0.915411	0.915709	-0.0883824	4.60517
100	73	0.917206	0.917637	-0.0864231	4.60517
100	74	0.914449	0.91475	-0.0894336	4.60517
100	75	0.91622	0.916578	-0.0874986	4.60517
100	76	0.9338	0.934223	-0.0684925	4.60517
100	77	0.923001	0.923297	-0.0801249	4.60517
100	78	0.918911	0.919299	-0.0845663	4.60517
100	79	0.918081	0.918367	-0.0854701	4.60517
100	80	0.922949	0.923319	-0.0801817	4.60517
100	81	0.939704	0.940151	-0.0621899	4.60517
100	82	0.937017	0.937234	-0.0650534	4.60517
100	83	0.918505	0.918799	-0.0850075	4.60517
100	84	0.916698	0.917014	-0.0869777	4.60517
100	85	0.924129	0.924359	-0.0789039	4.60517
100	86	0.921259	0.921546	-0.0820136	4.60517
100	87	0.917821	0.918119	-0.0857525	4.60517
100	88	0.922327	0.922615	-0.0808552	4.60517
100	89	0.927051	0.927287	-0.0757466	4.60517
100	90	0.947611	0.94799	-0.0538111	4.60517
100	91	0.931222	0.931533	-0.0712579	4.60517
100	92	0.929306	0.929851	-0.0733174	4.60517
100	93	0.922489	0.92271	-0.0806796	4.60517
100	94	0.927181	0.927677	-0.0756065	4.60517
100	95	0.927814	0.928162	-0.0749242	4.60517
100	96	0.924381	0.924804	-0.0786309	4.60517
100	97	0.93168	0.932004	-0.0707654	4.60517
100	98	0.943344	0.944866	-0.0583247	4.60517
100	99	0.921155	0.921584	-0.0821265	4.60517
100	100	0.92433	0.924625	-0.0786864	4.60517
200	1	2.65981	2.65855	0.978253	5.29832
200	2	2.66262	2.66406	0.979309	5.29832
200	3	2.65155	2.65243	0.975143	5.29832
200	4	2.65644	2.6575	0.976985	5.29832
200	5	2.6592	2.66015	0.978026	5.29832
200	6	2.66337	2.66443	0.979591	5.29832
200	7	2.66113	2.66216	0.978753	5.29832
200	8	2.65308	2.65375	0.975723	5.29832
200	9	2.65243	2.65328	0.975474	5.29832
200	10	2.65577	2.65653	0.976735	5.29832
200	11	2.65571	2.65663	0.976711	5.29832
200	12	2.65498	2.65573	0.976436	5.29832
200	13	2.65595	2.65661	0.976802	5.29832
200	14	2.65555	2.65644	0.976652	5.29832
200	15	2.65818	2.6588	0.977642	5.29832
200	16	2.65493	2.65565	0.976418	5.29832
200	17	2.65642	2.65711	0.97698	5.29832
200	18	2.6565	2.65718	0.97701	5.29832
200	19	2.65628	2.65709	0.976928	5.29832
200	20	2.66008	2.66071	0.978356	5.29832
200	21	2.6588	2.65944	0.977874	5.29832
200	22	2.65848	2.6592	0.977754	5.29832
200	23	2.65884	2.65953	0.97789	5.29832
200	24	2.66264	2.66353	0.979317	5.29832
200	25	2.65834	2.65921	0.977701	5.29832
200	26	2.67083	2.67189	0.98239	5.29832
200	27	2.66257	2.66326	0.97929	5.29832
200	28	2.68221	2.68453	0.986642	5.29832
200	29	2.73877	2.74182	1.00751	5.29832
200	30	2.67507	2.67641	0.983975	5.29832
200	31	2.66537	2.66635	0.980341	5.29832
200	32	2.66471	2.66575	0.980093	5.29832
200	33	2.66875	2.66972	0.981612	5.29832
200	34	2.67223	2.67327	0.982913	5.29832
200	35	2.67353	2.67374	0.983399	5.29832
200	36	2.66409	2.66389	0.979863	5.29832
200	37	2.66349	2.6634	0.979638	5.29832
200	38	2.67221	2.67231	0.982906	5.29832
200	39	2.67034	2.67048	0.982208	5.29832
200	40	2.67004	2.66996	0.982094	5.29832
200	41	2.67428	2.67455	0.983682	5.29832
200	42	2.67503	2.67524	0.983961	5.29832
200	43	2.66571	2.66578	0.980472	5.29832
200	44	2.67164	2.67168	0.982691	5.29832
200	45	2.73217	2.73359	1.0051	5.29832
200	46	2.67917	2.67946	0.985509	5.29832
200	47	2.67313	2.67323	0.983249	5.29832
200	48	2.73064	2.73142	1.00454	5.29832
200	49	2.69644	2.69745	0.991933	5.29832
200	50	2.68128	2.68165	0.986294	5.29832
200	51	2.73726	2.73821	1.00696	5.29832
200	52	2.67335	2.6732	0.983331	5.29832
200	53	2.68739	2.68751	0.98857	5.29832
200	54	2.68629	2.68647	0.988162	5.29832
200	55	2.68984	2.69034	0.989483	5.29832
200	56	2.67799	2.6781	0.985067	5.29832
200	57	2.68691	2.68713	0.988393	5.29832
200	58	2.68695	2.6878	0.988408	5.29832
200	59	2.68148	2.68228	0.986368	5.29832
200	60	2.68334	2.68441	0.987063	5.29832
200	61	2.68511	2.68551	0.987722	5.29832
200	62	2.70476	2.70608	0.995014	5.29832
200	63	2.67862	2.67903	0.985303	5.29832
200	64	2.67551	2.67592	0.984138	5.29832
200	65	2.69076	2.69156	0.989822	5.29832
200	66	2.69395	2.69444	0.99101	5.29832
200	67	2.68633	2.68715	0.988174	5.29832
200	68	2.67808	2.67857	0.985098	5.29832
200	69	2.68226	2.68307	0.986659	5.29832
200	70	2.68753	2.68813	0.988623	5.29832
200	71	2.68669	2.68717	0.988311	5.29832
200	72	2.68397	2.68462	0.987298	5.29832
200	73	2.70293	2.70403	0.994335	5.29832
200	74	2.69259	2.69314	0.990505	5.29832
200	75	2.68502	2.68508	0.987687	5.29832
200	76	2.68283	2.68301	0.986872	5.29832
200	77	2.68119	2.68141	0.98626	5.29832
200	78	2.6696	2.66945	0.981929	5.29832
200	79	2.67081	2.67056	0.982381	5.29832
200	80	2.66946	2.66924	0.981876	5.29832
200	81	2.6707	2.67052	0.982341	5.29832
200	82	2.67227	2.67196	0.982928	5.29832
200	83	2.67067	2.67047	0.982331	5.29832
200	84	2.66928	2.66912	0.981811	5.29832
200	85	2.67143	2.6712	0.982615	5.29832
200	86	2.6727	2.67255	0.98309	5.29832
200	87	2.67305	2.67283	0.983221	5.29832
200	88	2.66777	2.66756	0.981245	5.29832
200	89	2.66793	2.66769	0.981305	5.29832
200	90	2.67187	2.67183	0.982779	5.29832
200	91	2.67226	2.67206	0.982924	5.29832
200	92	2.67593	2.67615	0.984297	5.29832
200	93	2.66855	2.66936	0.981535	5.29832
200	94	2.67955	2.68022	0.985648	5.29832
200	95	2.68152	2.6821	0.986383	5.29832
200	96	2.67624	2.67664	0.984414	5.29832
200	97	2.66812	2.66772	0.981376	5.29832
200	98	2.66755	2.66734	0.981161	5.29832
200	99	2.66773	2.66726	0.981228	5.29832
200	100	2.66955	2.66923	0.981911	5.29832
300	1	6.74671	6.7445	1.90906	5.70378
300	2	6.75585	6.75485	1.91041	5.70378
300	3	6.76056	6.75967	1.91111	5.70378
300	4	6.75566	6.75488	1.91038	5.70378
300	5	6.76578	6.765	1.91188	5.70378
300	6	6.7564	6.75549	1.91049	5.70378
300	7	6.76453	6.76382	1.91169	5.70378
300	8	6.75342	6.75262	1.91005	5.70378
300	9	6.7596	6.75869	1.91096	5.70378
300	10	6.75728	6.75591	1.91062	5.70378
300	11	6.75837	6.75892	1.91078	5.70378
300	12	6.76996	6.76971	1.91249	5.70378
300	13	6.76385	6.76374	1.91159	5.70378
300	14	6.76715	6.76678	1.91208	5.70378
300	15	6.76399	6.76387	1.91161	5.70378
300	16	6.76505	6.76485	1.91177	5.70378
300	17	6.76705	6.76659	1.91207	5.70378
300	18	6.77765	6.77645	1.91363	5.70378
300	19	6.78033	6.78004	1.91403	5.70378
300	20	6.77848	6.77796	1.91375	5.70378
300	21	6.78647	6.78626	1.91493	5.70378
300	22	6.78371	6.78364	1.91452	5.70378
300	23	6.78272	6.78227	1.91438	5.70378
300	24	6.78724	6.78793	1.91504	5.70378
300	25	6.79211	6.79412	1.91576	5.70378
300	26	6.78541	6.78594	1.91478	5.70378
300	27	6.77893	6.77865	1.91382	5.70378
300	28	6.78365	6.78349	1.91452	5.70378
300	29	6.78699	6.78677	1.91501	5.70378
300	30	6.81661	6.81746	1.91936	5.70378
300	31	6.81378	6.81418	1.91895	5.70378
300	32	6.83268	6.83391	1.92172	5.70378
300	33	6.80972	6.8102	1.91835	5.70378
300	34	6.83474	6.83557	1.92202	5.70378
300	35	6.79397	6.79397	1.91604	5.70378
300	36	6.79628	6.7964	1.91638	5.70378
300	37	6.8009	6.80049	1.91706	5.70378
300	38	6.78876	6.79033	1.91527	5.70378
300	39	6.79471	6.79503	1.91614	5.70378
300	40	6.84789	6.85025	1.92394	5.70378
300	41	6.78161	6.7819	1.91421	5.70378
300	42	6.79414	6.79456	1.91606	5.70378
300	43	6.78318	6.78369	1.91445	5.70378
300	44	6.80808	6.80808	1.91811	5.70378
300	45	6.80847	6.80837	1.91817	5.70378
300	46	6.7924	6.79273	1.9158	5.70378
300	47	6.82203	6.8231	1.92016	5.70378
300	48	6.81985	6.82089	1.91984	5.70378
300	49	6.8231	6.82393	1.92031	5.70378
300	50	6.80436	6.80507	1.91756	5.70378
300	51	6.82725	6.8299	1.92092	5.70378
300	52	6.85555	6.85966	1.92506	5.70378
300	53	6.81372	6.81496	1.91894	5.70378
300	54	6.86016	6.86318	1.92573	5.70378
300	55	6.83884	6.84025	1.92262	5.70378
300	56	6.80251	6.80276	1.91729	5.70378
300	57	6.82028	6.8212	1.9199	5.70378
300	58	6.80127	6.8017	1.91711	5.70378
300	59	6.86365	6.86556	1.92624	5.70378
300	60	6.88058	6.88256	1.9287	5.70378
300	61	6.82997	6.83141	1.92132	5.70378
300	62	6.85456	6.8572	1.92491	5.70378
300	63	6.8863	6.88746	1.92953	5.70378
300	64	6.84643	7.86437	1.92373	5.70378
300	65	6.8002	6.80094	1.91695	5.70378
300	66	6.92239	6.9269	1.93476	5.70378
300	67	7.1336	7.14878	1.96482	5.70378
300	68	6.87143	6.87605	1.92737	5.70378
300	69	6.84755	6.85175	1.92389	5.70378
300	70	6.84188	6.84549	1.92306	5.70378
300	71	6.87927	6.88468	1.92851	5.70378
300	72	6.87106	6.87655	1.92732	5.70378
300	73	6.83751	6.84267	1.92242	5.70378
300	74	6.92675	6.93506	1.93539	5.70378
300	75	7.08623	7.09962	1.95815	5.70378
300	76	6.90702	6.91378	1.93254	5.70378
300	77	6.8294	6.83236	1.92124	5.70378
300	78	6.84721	6.8527	1.92384	5.70378
300	79	6.87572	6.8802	1.928	5.70378
300	80	6.80517	6.80524	1.91768	5.70378
300	81	6.79139	6.79104	1.91566	5.70378
300	82	6.85707	6.85833	1.92528	5.70378
300	83	6.83653	6.83752	1.92228	5.70378
300	84	6.80762	6.80706	1.91804	5.70378
300	85	6.82282	6.82304	1.92027	5.70378
300	86	6.7928	6.79265	1.91586	5.70378
300	87	6.79701	6.79642	1.91648	5.70378
300	88	6.80768	6.80726	1.91805	5.70378
300	89	6.8384	6.8372	1.92255	5.70378
300	90	7.69298	8.05905	2.04031	5.70378
300	91	6.78827	6.78881	1.9152	5.70378
300	92	6.79857	6.79862	1.91671	5.70378
300	93	6.79801	6.79756	1.91663	5.70378
300	94	6.77708	6.77716	1.91355	5.70378
300	95	6.78139	6.781	1.91418	5.70378
300	96	6.78351	6.78369	1.91449	5.70378
300	97	6.79509	6.79407	1.9162	5.70378
300	98	6.80365	6.80276	1.91746	5.70378
300	99	6.79502	6.7943	1.91619	5.70378
300	100	6.80772	6.80745	1.91806	5.70378
400	1	14.1106	14.1045	2.64693	5.99146
400	2	14.1041	14.104	2.64647	5.99146
400	3	14.1573	14.1585	2.65023	5.99146
400	4	14.1205	14.1187	2.64763	5.99146
400	5	14.1032	14.1013	2.6464	5.99146
400	6	14.1096	14.1077	2.64686	5.99146
400	7	14.1187	14.1167	2.6475	5.99146
400	8	14.1632	14.1611	2.65064	5.99146
400	9	14.1043	14.1036	2.64648	5.99146
400	10	14.0963	14.0959	2.64591	5.99146
400	11	14.1314	14.131	2.6484	5.99146
400	12	14.109	14.1076	2.64681	5.99146
400	13	14.1424	14.1406	2.64918	5.99146
400	14	14.1689	14.1675	2.65105	5.99146
400	15	14.1186	14.1192	2.64749	5.99146
400	16	14.1455	14.1459	2.6494	5.99146
400	17	14.1105	14.1089	2.64692	5.99146
400	18	14.1114	14.1099	2.64698	5.99146
400	19	14.0993	14.0978	2.64612	5.99146
400	20	14.1028	14.1015	2.64637	5.99146
400	21	14.1276	14.1255	2.64813	5.99146
400	22	14.3171	14.3268	2.66146	5.99146
400	23	14.2367	14.2419	2.65583	5.99146
400	24	14.2747	14.2801	2.65849	5.99146
400	25	14.3099	14.3146	2.66095	5.99146
400	26	14.2316	14.2347	2.65546	5.99146
400	27	14.2346	14.2368	2.65568	5.99146
400	28	14.2074	14.2137	2.65376	5.99146
400	29	14.1617	14.1636	2.65054	5.99146
400	30	14.1252	14.1249	2.64796	5.99146
400	31	14.1815	14.1817	2.65194	5.99146
400	32	14.1267	14.1264	2.64806	5.99146
400	33	14.1469	14.1463	2.6495	5.99146
400	34	14.1791	14.1809	2.65177	5.99146
400	35	14.2039	14.2058	2.65352	5.99146
400	36	14.1625	14.1639	2.6506	5.99146
400	37	14.1674	14.1696	2.65094	5.99146
400	38	14.1851	14.19	2.65219	5.99146
400	39	14.2033	14.2083	2.65347	5.99146
400	40	14.1727	14.1762	2.65132	5.99146
400	41	14.2097	14.2176	2.65393	5.99146
400	42	14.1582	14.1622	2.65029	5.99146
400	43	14.2058	14.2108	2.65365	5.99146
400	44	14.1582	14.1615	2.65029	5.99146
400	45	14.131	14.1339	2.64837	5.99146
400	46	14.1359	14.1384	2.64872	5.99146
400	47	14.1712	14.1742	2.65121	5.99146
400	48	14.2585	14.2629	2.65735	5.99146
400	49	14.1486	14.1498	2.64962	5.99146
400	50	14.2818	14.2869	2.65898	5.99146
400	51	14.2788	14.279	2.65878	5.99146
400	52	14.1494	14.1499	2.64967	5.99146
400	53	14.1403	14.1409	2.64903	5.99146
400	54	14.1659	14.1695	2.65084	5.99146
400	55	14.1126	14.1129	2.64707	5.99146
400	56	14.1159	14.1157	2.6473	5.99146
400	57	14.1557	14.1555	2.65012	5.99146
400	58	14.1165	14.1165	2.64734	5.99146
400	59	14.1446	14.1441	2.64933	5.99146
400	60	14.1254	14.1256	2.64797	5.99146
400	61	14.1366	14.1378	2.64877	5.99146
400	62	14.1265	14.1276	2.64805	5.99146
400	63	14.1109	14.1115	2.64695	5.99146
400	64	14.1589	14.1612	2.65035	5.99146
400	65	14.2063	14.2119	2.65369	5.99146
400	66	14.1845	14.1887	2.65215	5.99146
400	67	14.1483	14.1527	2.6496	5.99146
400	68	14.1358	14.1361	2.64871	5.99146
400	69	14.1223	14.1219	2.64775	5.99146
400	70	14.1062	14.1052	2.64662	5.99146
400	71	14.1103	14.1089	2.64691	5.99146
400	72	14.1478	14.1464	2.64956	5.99146
400	73	14.1315	14.1311	2.6484	5.99146
400	74	14.1306	14.1316	2.64834	5.99146
400	75	14.1245	14.1257	2.64791	5.99146
400	76	14.1238	14.1244	2.64786	5.99146
400	77	14.1262	14.1257	2.64803	5.99146
400	78	14.1326	14.1328	2.64848	5.99146
400	79	14.1565	14.157	2.65017	5.99146
400	80	14.1268	14.129	2.64808	5.99146
400	81	14.1086	14.1084	2.64679	5.99146
400	82	14.1212	14.1209	2.64768	5.99146
400	83	14.1225	14.1225	2.64777	5.99146
400	84	14.1197	14.1194	2.64757	5.99146
400	85	14.1273	14.1269	2.64811	5.99146
400	86	14.1379	14.1384	2.64886	5.99146
400	87	14.3181	14.3281	2.66153	5.99146
400	88	14.1909	14.1971	2.6526	5.99146
400	89	14.1523	14.1565	2.64987	5.99146
400	90	14.2252	14.2297	2.65501	5.99146
400	91	14.1637	14.1642	2.65068	5.99146
400	92	14.2004	14.2016	2.65327	5.99146
400	93	14.1977	14.2038	2.65308	5.99146
400	94	14.1529	14.153	2.64992	5.99146
400	95	14.1849	14.1853	2.65218	5.99146
400	96	14.1288	14.1283	2.64821	5.99146
400	97	14.1498	14.1481	2.6497	5.99146
400	98	14.1467	14.1467	2.64948	5.99146
400	99	14.1447	14.1449	2.64934	5.99146
400	100	14.1388	14.1381	2.64892	5.99146
