# Supplementary material for: Tailored structured peptide design with a key-cutting machine approach
Source: Nat Mach Intell. 2025 Oct 21;7(10):1685–97. doi: 10.1038/s42256-025-01119-2 (PMC12552119; doi:10.1038/s42256-025-01119-2)
Supplement: Supplementary file 11 — Source data for the minimal inhibitory concentration heatmap and circular dichroism ternary plots. [file 42256_2025_1119_MOESM11_ESM.xlsx]

## Sheet: FigS4a
Œª (nm)	AT1	AT2	AT3	AT4	AT5	NE1	NE2	NE3	NE4	NG1	NG2	NG3
260	0.062507	-0.14792	0.108131	-0.312399	-0.408492	-0.0566231	0.0542748	0.0801583	-0.13885	0.0438537	-0.18739	-0.250251
259	0.0963449	-0.131883	0.0727369	-0.256596	-0.367486	-0.0046332	0.0933093	0.0847767	-0.140266	0.0139738	-0.109915	-0.206351
258	0.142862	-0.128365	0.0381313	-0.195105	-0.365783	0.00011498	0.0993516	0.0767083	-0.155524	-0.0014314	-0.0685217	-0.178759
257	0.145829	-0.145077	0.0328699	-0.157836	-0.363814	0.00303567	0.129008	0.0357431	-0.198363	-0.002661	-0.0148301	-0.181967
256	0.143569	-0.140616	0.0736953	-0.154068	-0.405615	-0.0075063	0.126175	-0.0417553	-0.265258	0.00305172	-0.0353366	-0.187867
255	0.123098	-0.122077	0.114667	-0.112419	-0.388267	-0.0207484	0.101305	-0.0349012	-0.280658	0.0450704	-0.0971955	-0.181797
254	0.0253062	-0.102028	0.159358	-0.140388	-0.395096	-0.0820857	0.085753	-0.049867	-0.315556	0.0871104	-0.142394	-0.186896
253	-0.0725257	-0.122213	0.160126	-0.214468	-0.417528	-0.124753	0.0505804	-0.116731	-0.362293	0.0515643	-0.199092	-0.269497
252	-0.0993262	-0.119478	0.186417	-0.249114	-0.368688	-0.135232	0.0328097	-0.098454	-0.325399	0.0542664	-0.224294	-0.275249
251	-0.149161	-0.14446	0.158339	-0.28708	-0.409818	-0.189703	0.0318327	-0.0999485	-0.351449	0.0340187	-0.217403	-0.340434
250	-0.17105	-0.204428	0.123808	-0.299936	-0.461535	-0.233835	0.0308715	-0.129644	-0.361128	-0.0248615	-0.227157	-0.464414
249	-0.120614	-0.298648	0.109273	-0.300613	-0.511163	-0.216559	0.0489683	-0.130592	-0.392962	-0.063018	-0.256622	-0.569737
248	-0.0747735	-0.305882	0.171812	-0.225235	-0.481915	-0.222517	0.0932215	-0.089071	-0.368087	-0.0339848	-0.221834	-0.564399
247	-0.0278468	-0.256457	0.255383	-0.165222	-0.48929	-0.268593	0.116703	-0.0622529	-0.315687	0.00944202	-0.191256	-0.57468
246	-0.0261746	-0.259211	0.300936	-0.145567	-0.4488	-0.285113	0.116324	-0.0586667	-0.270235	0.0185266	-0.164479	-0.533211
245	-0.0190812	-0.269102	0.326201	-0.168673	-0.431804	-0.281156	0.0936653	-0.0669979	-0.306854	0.0598581	-0.150596	-0.478467
244	-0.030285	-0.257383	0.346852	-0.22214	-0.464187	-0.35254	0.0369815	-0.101025	-0.244607	0.106999	-0.144642	-0.45672
243	-0.109674	-0.315661	0.280372	-0.366411	-0.526664	-0.441143	-0.0216625	-0.174434	-0.301505	0.100148	-0.200538	-0.522998
242	-0.216288	-0.465683	0.209131	-0.499279	-0.569622	-0.493541	-0.0959085	-0.281178	-0.468517	0.0308245	-0.282161	-0.584804
241	-0.212898	-0.595472	0.200348	-0.581903	-0.644764	-0.598853	-0.147527	-0.35914	-0.542917	0.0429447	-0.355476	-0.603618
240	-0.224557	-0.662739	0.222703	-0.644955	-0.675048	-0.720438	-0.155762	-0.429382	-0.610021	0.0297321	-0.33884	-0.610346
239	-0.237751	-0.744685	0.27256	-0.7202	-0.632684	-0.848949	-0.136987	-0.567043	-0.759421	0.0159553	-0.330356	-0.640556
238	-0.221654	-0.793677	0.421148	-0.74377	-0.593063	-0.900174	-0.10791	-0.593076	-0.770706	0.0458569	-0.280212	-0.560688
237	-0.213232	-0.810701	0.469162	-0.789824	-0.598312	-1.04186	-0.119225	-0.626735	-0.811104	0.00402495	-0.296489	-0.529525
236	-0.230594	-0.794751	0.515538	-0.883758	-0.565787	-1.15754	-0.139257	-0.729582	-0.899332	-0.140449	-0.320625	-0.56106
235	-0.168068	-0.723757	0.582707	-0.920211	-0.477085	-1.18903	-0.114252	-0.621875	-0.888997	-0.121196	-0.283737	-0.500485
234	-0.113924	-0.686389	0.617626	-0.885564	-0.461648	-1.21204	-0.0925611	-0.289935	-0.905571	-0.115217	-0.256406	-0.42139
233	0.0510057	-0.653381	0.675864	-0.834153	-0.485294	-1.21274	-0.0153791	0.122138	-0.971328	-0.0626068	-0.192755	-0.383456
232	0.227937	-0.582267	0.804644	-0.764254	-0.588381	-1.08866	0.154005	0.697608	-1.00113	0.118405	0.0105761	-0.270536
231	0.340696	-0.573864	0.939085	-0.632928	-0.846232	-1.01502	0.310297	1.38611	-1.04796	0.363281	0.16787	-0.220793
230	0.400384	-0.662227	1.02877	-0.564223	-1.33079	-1.06915	0.461339	1.92401	-1.14387	0.526852	0.251969	-0.263821
229	0.497953	-0.66462	1.25443	-0.471337	-1.88703	-1.09318	0.589017	2.29078	-1.26477	0.744203	0.412644	-0.258309
228	0.59921	-0.619362	1.42209	-0.288102	-2.50858	-1.0304	0.781288	2.46062	-1.34456	0.94162	0.599196	-0.175788
227	0.696484	-0.665078	1.39689	-0.160199	-3.27977	-1.04302	0.941967	2.26925	-1.48024	0.908977	0.699112	-0.240624
226	0.807249	-0.654476	1.26218	-0.077057	-3.95316	-1.06996	1.06147	1.93018	-1.67379	0.854922	0.839631	-0.259984
225	1.03116	-0.536882	1.12591	0.142432	-4.43099	-1.08809	1.22617	1.42393	-1.75613	0.870654	0.984639	-0.109197
224	1.23564	-0.447093	0.89055	0.348443	-4.84503	-1.0651	1.44966	0.788025	-1.71687	0.687235	1.06848	-0.0139899
223	1.2347	-0.471651	0.533655	0.42768	-5.3964	-1.16889	1.49062	-0.0264452	-1.84323	0.322767	0.970992	-0.107013
222	1.19697	-0.428038	0.211114	0.580305	-5.75394	-1.31093	1.47372	-0.841919	-1.91762	-0.0018611	0.871572	-0.0554245
221	1.1863	-0.290442	-0.0069728	0.800143	-5.96691	-1.33513	1.54628	-1.64234	-1.83032	-0.337041	0.777451	0.100338
220	0.956341	-0.39315	-0.332882	0.795929	-6.22809	-1.44298	1.35465	-2.56898	-1.89345	-1.02754	0.509064	-0.0381528
219	0.634606	-0.461753	-0.771056	0.705655	-6.37529	-1.5561	1.17553	-3.42989	-1.97196	-1.61899	0.231803	-0.227781
218	0.368724	-0.394657	-1.16366	0.614358	-6.07179	-1.62155	1.00503	-4.06101	-1.88586	-2.09949	0.179007	-0.251669
217	0.0168139	-0.51522	-1.54069	0.347021	-5.73086	-1.71606	0.735826	-4.58105	-1.85344	-2.5905	-0.0288849	-0.475316
216	-0.504326	-0.850298	-2.19035	-0.145439	-5.36539	-2.03906	0.284566	-5.19055	-1.93404	-3.17223	-0.492232	-0.854853
215	-0.953424	-1.02013	-2.79481	-0.680853	-4.77878	-2.19843	-0.0640734	-5.54475	-2.00163	-3.63867	-0.821159	-1.13953
214	-1.26963	-1.15593	-3.30598	-1.15672	-3.92159	-2.29192	-0.515923	-5.7345	-2.04759	-4.11336	-1.10987	-1.40242
213	-1.6642	-1.39993	-3.84178	-1.67816	-3.04569	-2.56722	-1.08442	-5.9235	-2.10748	-4.63381	-1.5992	-1.75201
212	-2.09271	-1.51744	-4.36032	-2.12393	-1.82891	-2.95083	-1.71649	-6.00066	-2.15179	-5.07732	-1.99069	-2.06881
211	-2.34913	-1.65627	-4.87543	-2.48214	-0.367928	-3.26943	-2.30197	-5.95543	-2.18887	-5.47056	-2.2514	-2.51423
210	-2.61185	-1.96864	-5.36166	-2.82673	1.33521	-3.70303	-2.91169	-5.77663	-2.04138	-5.91538	-2.46825	-3.0269
209	-3.05508	-2.42877	-5.90562	-3.36632	3.10314	-4.36716	-3.78142	-5.52786	-1.88476	-6.51432	-2.85564	-3.58057
208	-3.54722	-2.82106	-6.62529	-3.95455	5.15478	-4.99068	-4.74798	-5.07182	-1.79005	-7.0813	-3.23498	-4.25184
207	-3.99011	-3.26124	-7.46481	-4.65509	7.3194	-5.52369	-5.95209	-4.66789	-1.6055	-7.75437	-3.64352	-4.95987
206	-4.56672	-3.6401	-8.18616	-5.36413	9.5688	-6.17098	-7.34377	-4.1539	-1.44127	-8.43975	-3.97685	-5.63447
205	-5.23275	-4.00962	-8.95738	-6.11246	11.6768	-6.9026	-8.81989	-3.71146	-1.38358	-9.15961	-4.47466	-6.29875
204	-5.70931	-4.34333	-9.67177	-6.78402	13.6133	-7.66512	-10.1669	-3.30147	-1.41428	-9.77595	-4.74093	-6.87162
203	-6.07891	-4.73202	-10.2376	-7.37334	15.1253	-8.35251	-11.4252	-2.88115	-1.43526	-10.3125	-4.93424	-7.33616
202	-6.44773	-5.09788	-10.6471	-7.92942	16.0663	-8.97101	-12.4216	-2.13836	-1.55163	-10.7909	-5.08878	-7.73182
201	-6.7188	-5.31331	-10.9332	-8.34356	16.5462	-9.45465	-13.0296	-1.31334	-1.63477	-11.1202	-5.28614	-8.00327
200	-6.62075	-5.3363	-11.0328	-8.60709	16.4977	-9.69179	-13.5016	-0.100095	-1.65733	-11.01	-5.2472	-8.16025
199	-6.50879	-5.20263	-10.9007	-8.6915	15.7735	-9.60299	-13.5428	1.38245	-1.46155	-10.5295	-5.09327	-8.25739
198	-6.31422	-5.01759	-10.5261	-8.7975	14.4472	-9.2815	-13.3366	2.73386	-1.25616	-10.0088	-4.95615	-8.25706
197	-5.91835	-4.78635	-10.1573	-8.52942	12.9612	-8.76291	-12.9505	4.0496	-0.944201	-9.33507	-4.70958	-7.89993
196	-5.4476	-4.56839	-9.52601	-8.23903	11.0036	-8.08984	-12.4168	5.42083	-0.46226	-8.38509	-4.42887	-7.38197
195	-5.32137	-4.291	-8.9114	-8.00774	8.80198	-7.50826	-11.8493	6.06304	-0.0529088	-7.46532	-4.16705	-6.97997
194	-5.23028	-4.151	-8.3946	-7.80781	6.85969	-6.89057	-11.3671	6.19959	0.172524	-6.68186	-4.1026	-6.63232
193	-4.94823	-4.06148	-7.86863	-7.51902	5.01899	-6.41251	-10.6004	6.05281	0.389025	-5.6513	-3.90749	-6.08256
192	-4.7587	-3.89419	-7.15278	-7.35989	3.04105	-5.92165	-9.7436	5.38955	0.583024	-4.45658	-3.81611	-5.88913
191	-4.63426	-3.78201	-6.68822	-7.27492	1.5429	-5.4998	-9.15873	4.51318	0.611211	-3.59833	-3.69267	-5.81433
190	-4.4133	-3.7643	-6.29073	-7.12092	0.51555	-5.07394	-8.55322	3.9116	0.623616	-2.95921	-3.64933	-5.62736

## Sheet: FigS4b
Œª (nm)	AT1	AT2	AT3	AT4	AT5	NE1	NE2	NE3	NE4	NG1	NG2	NG3
260	-0.171091	-0.0973309	0.00506011	-0.0487864	-0.127162	0.00044838	-0.0977359	0.0452427	-0.148235	-0.0750029	0.00327566	-0.225018
259	-0.0968242	-0.0431053	0.0427216	-0.0094343	-0.0537699	0.028711	-0.0540567	0.0676265	-0.126638	0.0276127	0.0657472	-0.174322
258	-0.0146261	0.0251317	0.074609	0.0582437	0.0259103	0.0701237	-0.0053074	0.0947333	-0.0887953	0.120382	0.134933	-0.124368
257	0.0689592	0.0793917	0.110659	0.118143	0.100274	0.121161	0.0717038	0.15653	-0.0264289	0.198605	0.214116	-0.0479215
256	0.10938	0.0956392	0.154264	0.115421	0.143055	0.122872	0.0655579	0.114116	0.0202016	0.225755	0.224725	0.00188127
255	0.0748072	0.0400452	0.12648	0.0364347	0.104908	0.0584699	-0.0544337	0.0435653	-0.0380781	0.11398	0.184741	-0.0396206
254	0.0543794	-0.0166029	0.147834	-0.0042726	0.0422502	0.00336852	-0.0647273	0.0501577	-0.0371562	0.067874	0.153856	-0.0255052
253	-0.0293875	-0.0928477	0.120331	-0.13239	-0.0275489	-0.136128	-0.0614764	-0.0040018	-0.0919914	-0.0033713	0.0139536	-0.0676931
252	-0.106152	-0.169873	0.112326	-0.240193	-0.0515852	-0.22431	-0.134434	-0.0795607	-0.158311	-0.131382	-0.0846548	-0.150544
251	-0.132763	-0.226406	0.115807	-0.222789	-0.0929297	-0.288671	-0.110533	-0.0768372	-0.196055	-0.191728	-0.136869	-0.216118
250	-0.046439	-0.181324	0.182161	-0.186627	-0.0755688	-0.268774	0.0140265	-0.0291636	-0.165432	-0.130525	-0.162227	-0.21426
249	-0.0201259	-0.20769	0.223548	-0.221632	-0.0745488	-0.278114	0.0135886	-0.0731044	-0.214349	-0.180586	-0.240217	-0.284918
248	-0.0006953	-0.287774	0.3077	-0.18327	-0.0697001	-0.238328	-0.0324173	-0.0142789	-0.249598	-0.267427	-0.226416	-0.296584
247	0.00192083	-0.425841	0.355939	-0.18567	-0.121185	-0.280911	-0.0536744	-0.0122383	-0.289311	-0.295208	-0.286853	-0.33566
246	-0.0539135	-0.652496	0.336898	-0.24492	-0.217359	-0.370147	-0.12515	-0.0804897	-0.379045	-0.443094	-0.416896	-0.452305
245	-0.18042	-0.990732	0.320571	-0.338458	-0.376792	-0.520096	-0.254302	-0.14522	-0.499973	-0.708713	-0.566207	-0.692612
244	-0.27684	-1.29751	0.256688	-0.459686	-0.510414	-0.670122	-0.429909	-0.177813	-0.619805	-0.973143	-0.722304	-0.946169
243	-0.330037	-1.77588	0.155989	-0.688855	-0.708187	-0.86448	-0.668844	-0.346172	-0.810077	-1.27798	-1.05199	-1.25926
242	-0.410192	-2.31667	0.0273548	-0.939924	-0.959517	-1.11679	-0.968029	-0.481997	-1.07373	-1.75411	-1.44043	-1.62819
241	-0.578063	-2.94438	-0.0765502	-1.26376	-1.23963	-1.44549	-1.3321	-0.608339	-1.39791	-2.33971	-1.83422	-2.05753
240	-0.857078	-3.78327	-0.288583	-1.67161	-1.60055	-1.89719	-1.73881	-0.868011	-1.82275	-3.0303	-2.37659	-2.51355
239	-1.15235	-4.79284	-0.488435	-2.1046	-2.03367	-2.3637	-2.11348	-1.12564	-2.27732	-3.85286	-2.97277	-3.03822
238	-1.50558	-5.81428	-0.610257	-2.53417	-2.53907	-2.8655	-2.47672	-1.27295	-2.78121	-4.78424	-3.52588	-3.61005
237	-1.86937	-6.99665	-0.735215	-2.98804	-3.05827	-3.38924	-2.79857	-1.43797	-3.32868	-5.72455	-4.14704	-4.22934
236	-2.19945	-8.35093	-0.8924	-3.58725	-3.65638	-3.91499	-3.15604	-1.61661	-3.94692	-6.7284	-4.86711	-4.91584
235	-2.51089	-9.85072	-1.01165	-4.20514	-4.37075	-4.41438	-3.64849	-1.63701	-4.62172	-7.90702	-5.74056	-5.69047
234	-2.96621	-11.5091	-1.17042	-4.80102	-5.13031	-4.96236	-4.20941	-1.54711	-5.31738	-9.09919	-6.70534	-6.50739
233	-3.44468	-13.3148	-1.41626	-5.49424	-5.96903	-5.56535	-4.775	-1.39798	-6.08682	-10.3141	-7.71895	-7.3944
232	-3.912	-15.1776	-1.62884	-6.23684	-6.85474	-6.15451	-5.3915	-1.20706	-6.90788	-11.4548	-8.78969	-8.25406
231	-4.37916	-16.9983	-1.82742	-6.91454	-7.73076	-6.72246	-6.01431	-0.895997	-7.65193	-12.5212	-9.89263	-9.11883
230	-4.80975	-18.7256	-1.96064	-7.55994	-8.55944	-7.33947	-6.51166	-0.586981	-8.34125	-13.387	-10.8832	-9.96999
229	-5.21749	-20.4603	-2.06964	-8.25814	-9.46268	-7.95798	-6.98738	-0.390466	-9.08641	-14.166	-11.829	-10.797
228	-5.59995	-22.1307	-2.20578	-8.91443	-10.3687	-8.49796	-7.54026	-0.344381	-9.75832	-14.7613	-12.7307	-11.6515
227	-5.89417	-23.596	-2.37133	-9.41956	-11.1834	-8.88283	-7.99496	-0.34278	-10.2647	-15.1211	-13.5234	-12.469
226	-6.14535	-24.9269	-2.54212	-9.82552	-11.9754	-9.27183	-8.39036	-0.583376	-10.8231	-15.3026	-14.1528	-13.3379
225	-6.32584	-26.0889	-2.76619	-10.1959	-12.7262	-9.51463	-8.76264	-1.0449	-11.3296	-15.3713	-14.5972	-14.0665
224	-6.32598	-26.8697	-2.94035	-10.3789	-13.2568	-9.63056	-9.01128	-1.485	-11.597	-15.251	-14.8202	-14.6889
223	-6.27316	-27.345	-3.0626	-10.4707	-13.6369	-9.72582	-9.12624	-1.98131	-11.682	-15.1655	-14.8938	-15.1813
222	-6.26685	-27.7278	-3.20978	-10.5932	-14.0763	-9.85694	-9.26872	-2.65644	-11.7907	-15.2276	-14.9325	-15.6648
221	-6.21013	-27.9065	-3.37245	-10.6317	-14.3664	-9.83326	-9.33153	-3.2596	-11.6782	-15.2948	-14.7822	-15.8834
220	-6.18585	-27.9806	-3.56266	-10.6345	-14.4778	-9.84802	-9.42727	-3.86783	-11.5185	-15.2649	-14.5924	-16.0694
219	-6.20086	-28.0312	-3.76742	-10.6669	-14.5387	-9.89626	-9.46315	-4.53408	-11.4511	-15.2344	-14.3183	-16.2851
218	-6.22608	-28.2366	-3.97758	-10.8207	-14.5288	-9.89858	-9.52904	-5.17225	-11.4092	-15.3161	-14.0531	-16.4806
217	-6.33647	-28.5785	-4.15844	-11.0848	-14.4679	-9.97291	-9.64462	-5.60118	-11.455	-15.5645	-13.7183	-16.6082
216	-6.50529	-29.1289	-4.27821	-11.4018	-14.2378	-10.115	-9.70561	-5.98589	-11.6692	-15.9062	-13.454	-16.8144
215	-6.64699	-29.7408	-4.44774	-11.7519	-13.9614	-10.2803	-9.7536	-6.17336	-11.8534	-16.3624	-13.2093	-17.1254
214	-6.85031	-30.6062	-4.67002	-12.2543	-13.6998	-10.5123	-9.86812	-6.24037	-12.014	-17.0599	-13.2657	-17.527
213	-7.11211	-31.6763	-4.92656	-12.7494	-13.4593	-10.8948	-10.076	-6.17419	-12.4255	-17.9104	-13.5295	-18.1244
212	-7.37863	-32.9841	-5.23112	-13.2871	-13.1897	-11.2656	-10.3227	-6.08667	-12.8469	-18.7787	-13.9695	-18.8583
211	-7.61599	-34.529	-5.62749	-13.9853	-13.062	-11.7141	-10.7417	-5.96271	-13.2488	-19.7656	-14.6599	-19.7252
210	-8.03975	-36.3776	-6.06128	-15.0213	-13.0727	-12.3011	-11.2987	-5.85483	-13.7849	-21.0881	-15.5297	-20.6591
209	-8.43106	-38.1912	-6.5418	-16.05	-12.9081	-12.7959	-11.9003	-5.63652	-14.1949	-22.2022	-16.1675	-21.3889
208	-8.65888	-39.5153	-7.04157	-16.8779	-12.4791	-13.1219	-12.416	-5.35454	-14.3184	-22.7857	-16.4224	-21.7105
207	-8.61679	-39.711	-7.50603	-17.4076	-11.6691	-13.2102	-12.7249	-4.90246	-14.0623	-22.7314	-16.0946	-21.3213
206	-8.29039	-38.4234	-7.80321	-17.393	-10.2964	-12.9186	-12.6838	-4.26587	-13.319	-21.8679	-14.9704	-20.2302
205	-7.41758	-35.2886	-7.91094	-16.3963	-8.14697	-11.954	-12.0623	-3.40478	-11.8873	-19.7439	-12.8025	-18.0676
204	-5.88999	-30.088	-7.82826	-14.4095	-5.27856	-10.2493	-10.879	-2.29374	-9.80621	-16.6801	-9.75274	-14.8263
203	-3.86901	-22.7597	-7.56225	-11.4308	-1.74244	-7.93645	-9.25873	-0.98401	-6.96637	-12.6506	-5.73294	-10.5816
202	-1.39455	-13.4759	-7.03409	-7.33108	2.39794	-5.06301	-7.13174	0.494335	-3.32441	-7.77671	-0.731621	-5.48834
201	1.48887	-2.28772	-6.30178	-2.4379	6.84093	-1.61623	-4.52639	2.2846	0.918496	-2.24973	5.05931	0.153247
200	4.7979	10.5672	-5.36434	3.32344	11.6943	2.46037	-1.42869	4.35796	5.72706	3.90594	11.3096	6.07772
199	8.31177	24.4199	-4.14551	9.59674	16.685	6.66699	1.7973	6.49364	10.8128	10.3861	18.0093	12.2024
198	11.9375	38.5104	-2.76035	16.065	21.6166	10.887	5.23119	8.72081	15.8715	16.8547	24.677	18.0344
197	15.3464	51.755	-1.28107	22.0945	26.2395	14.957	8.46977	10.8909	20.1656	23.0645	30.6537	22.9654
196	18.217	62.7444	0.233705	27.3196	30.2519	18.3428	11.3695	12.717	23.464	28.3867	35.3941	27.2564
195	20.2065	69.9384	1.74451	31.0353	32.9408	20.5538	13.5009	13.9274	25.1912	32.6953	38.5668	31.0081
194	21.0316	73.7949	2.96592	32.9086	34.3753	21.64	14.9236	14.5622	25.2742	35.7555	40.2181	33.329
193	20.8249	73.4156	4.06776	33.0636	34.3886	22.013	15.7365	14.6303	24.3086	37.7037	40.18	35.008
192	19.6461	70.2532	5.05113	31.8068	33.2583	21.3613	16.1347	13.8208	22.6951	38.497	38.7679	36.2601
191	18.3163	66.3646	5.71043	30.1828	31.8529	20.5293	16.1412	12.8617	21.0362	38.9089	37.1719	37.0864
190	17.0709	63.1511	6.1102	28.6101	30.617	19.7722	16.0247	11.9976	19.798	38.7925	35.7972	37.2826

## Sheet: FigS4c
Œª (nm)	AT1	AT2	AT3	AT4	AT5	NE1	NE2	NE3	NE4	NG1	NG2	NG3
260	0.0277043	-0.0811266	0.420703	0.192965	-0.12347	0.180656	0.290294	0.366249	0.00685265	0.20573	-0.110329	0.0875301
259	0.0567089	-0.0346467	0.384375	0.149582	-0.189918	0.186121	0.236531	0.31109	0.0138654	0.166884	-0.136867	0.06654
258	0.0870941	-0.0128928	0.363177	0.0930322	-0.237355	0.16795	0.222606	0.274589	0.0146052	0.127425	-0.195373	0.0413108
257	0.0883329	-0.0327246	0.299699	0.0258773	-0.245474	0.147829	0.198647	0.219346	-0.0141137	0.092225	-0.273189	0.00596464
256	0.115122	-0.0506971	0.262491	0.0129924	-0.268034	0.119243	0.167406	0.240365	0.00735549	0.0107303	-0.282293	-0.0352348
255	0.125432	-0.0675018	0.227212	0.0310436	-0.215238	0.111488	0.21216	0.279665	0.0298838	-0.0195483	-0.291298	-0.0532827
254	0.0720877	-0.0964217	0.198937	0.0404801	-0.149836	0.043967	0.283492	0.304498	-0.0091703	-0.0392912	-0.350123	-0.0099487
253	0.0489654	-0.0682513	0.189563	0.0785059	-0.178785	0.0322752	0.334732	0.341591	-0.0380078	-0.0744807	-0.352862	-0.0138537
252	0.111414	0.0401078	0.241068	0.130306	-0.222202	0.0514205	0.391494	0.428268	-0.0143428	-0.0971498	-0.314077	0.0351516
251	0.129523	0.0842322	0.222182	0.105592	-0.238866	0.0300559	0.414238	0.390579	-0.0595006	-0.174673	-0.384657	0.0418135
250	0.141566	0.0748496	0.214095	0.0459571	-0.293303	0.0126553	0.3719	0.350933	-0.0598623	-0.270863	-0.467202	0.0674278
249	0.266417	0.16459	0.241101	0.061654	-0.28463	0.0938302	0.420112	0.422284	0.0243328	-0.3027	-0.45717	0.121492
248	0.288003	0.196895	0.20917	0.0400022	-0.21487	0.0985451	0.447214	0.420057	0.0261959	-0.403742	-0.514543	0.115023
247	0.251342	0.138573	0.206689	0.0195301	-0.247993	0.00502145	0.435624	0.36205	-0.0217385	-0.595202	-0.645936	0.024964
246	0.317601	0.0970116	0.219469	-0.0109079	-0.262213	-0.0091042	0.452151	0.382971	-0.0226717	-0.666602	-0.66648	0.0301028
245	0.350782	0.10548	0.178235	-0.0858512	-0.373465	-0.0668884	0.465158	0.372255	-0.106104	-0.821795	-0.715029	-0.0202459
244	0.271423	0.00403553	0.139589	-0.216756	-0.538986	-0.260728	0.359489	0.305759	-0.274859	-1.1301	-0.86064	-0.218508
243	0.251368	-0.179566	0.0870025	-0.341018	-0.714193	-0.528345	0.270745	0.274365	-0.373875	-1.41952	-1.04406	-0.337643
242	0.317674	-0.31574	0.0383235	-0.435719	-0.759167	-0.745746	0.291678	0.270249	-0.45249	-1.70952	-1.19551	-0.367467
241	0.261065	-0.514822	-0.0763051	-0.59581	-0.923354	-1.14703	0.167691	0.1917	-0.633849	-2.19267	-1.49938	-0.535232
240	0.216497	-0.716548	-0.185971	-0.711789	-1.06018	-1.57387	0.112385	0.10993	-0.820201	-2.7347	-1.85941	-0.737699
239	0.277786	-0.887498	-0.288117	-0.873663	-1.17679	-2.04515	0.0766404	0.0247433	-0.963168	-3.2953	-2.18056	-0.930325
238	0.322041	-0.956747	-0.350553	-1.02894	-1.27243	-2.52914	0.0579715	-0.0281162	-1.09696	-3.93606	-2.44276	-1.13407
237	0.259492	-1.02944	-0.399819	-1.22364	-1.47669	-3.22094	0.0159395	-0.0368253	-1.28702	-4.64516	-2.7913	-1.44348
236	0.197905	-1.19202	-0.437213	-1.44479	-1.713	-4.0462	0.0765568	-0.0393135	-1.56833	-5.39823	-3.21848	-1.81803
235	0.147313	-1.42068	-0.534877	-1.68199	-2.0279	-5.0231	0.152178	-0.0440554	-1.89523	-6.23986	-3.62858	-2.37255
234	0.0674699	-1.64266	-0.567603	-1.93579	-2.40755	-5.96011	0.354367	-0.0267438	-2.2466	-7.11361	-4.00917	-2.94287
233	0.0326276	-1.91332	-0.544272	-2.24443	-2.82983	-6.90843	0.625146	0.0393419	-2.63318	-7.96118	-4.40419	-3.53285
232	-0.0276489	-2.31318	-0.659791	-2.68411	-3.34806	-7.8173	0.789758	-0.0125632	-3.06929	-8.81328	-4.73143	-4.33422
231	-0.0906901	-2.61202	-0.658435	-3.05662	-3.96569	-8.38894	1.0531	-0.0106229	-3.41732	-9.55117	-4.87708	-5.16259
230	-0.166021	-2.94977	-0.620429	-3.51389	-4.626	-8.81526	1.27938	-0.074997	-3.8391	-10.2487	-5.03907	-5.97094
229	-0.376316	-3.35026	-0.628101	-3.93842	-5.32808	-9.19237	1.37449	-0.235513	-4.30124	-10.6987	-5.24031	-6.84962
228	-0.636549	-3.79939	-0.659255	-4.43572	-6.20127	-9.38944	1.31785	-0.715446	-4.9018	-10.9686	-5.48975	-7.76422
227	-0.957576	-4.263	-0.753329	-4.9876	-7.14495	-9.42821	1.17095	-1.29119	-5.58175	-11.1789	-5.84272	-8.69899
226	-1.22903	-4.73103	-0.843201	-5.53123	-7.99277	-9.54769	0.85196	-2.01418	-6.31174	-11.3196	-6.18261	-9.59667
225	-1.54186	-5.26056	-0.881826	-6.07564	-8.8429	-9.55328	0.350045	-2.71952	-7.05634	-11.438	-6.55488	-10.5275
224	-1.85725	-5.76806	-0.997127	-6.75357	-9.6036	-9.46927	-0.287385	-3.40125	-7.82885	-11.6293	-7.05938	-11.3662
223	-2.17711	-6.13509	-1.04415	-7.38471	-10.0895	-9.48674	-1.08799	-3.94384	-8.48257	-11.9268	-7.51068	-12.128
222	-2.42583	-6.34554	-1.00581	-7.98259	-10.3455	-9.57224	-1.9109	-4.32664	-9.04673	-12.3514	-7.83592	-12.6346
221	-2.81311	-6.60831	-1.23021	-8.6822	-10.4763	-9.84466	-2.83065	-4.76944	-9.59676	-13.0476	-8.34873	-13.1298
220	-3.30993	-6.73746	-1.3884	-9.18908	-10.4273	-10.1062	-3.67545	-5.22795	-9.9398	-13.5637	-8.71432	-13.3484
219	-3.7289	-6.79008	-1.44501	-9.53373	-10.2153	-10.3633	-4.34805	-5.59746	-10.1399	-14.0997	-8.88999	-13.3189
218	-4.03613	-6.71257	-1.53818	-9.72367	-9.83983	-10.4293	-4.7993	-5.76337	-10.1365	-14.5517	-8.96051	-13.0081
217	-4.32225	-6.51771	-1.63613	-9.6397	-9.44117	-10.389	-5.06471	-5.87986	-9.96896	-14.7971	-9.00078	-12.5472
216	-4.51797	-6.1681	-1.76582	-9.29336	-8.87993	-10.2886	-5.02891	-5.67526	-9.63514	-14.8036	-8.92181	-11.7716
215	-4.38048	-5.67526	-1.91593	-8.77544	-8.02372	-10.0399	-4.72669	-5.16044	-9.18197	-14.7454	-8.77647	-10.6221
214	-4.11737	-5.01052	-2.11082	-7.92019	-6.97344	-9.59515	-4.2566	-4.33597	-8.51693	-14.4775	-8.6735	-9.18478
213	-3.90641	-4.40531	-2.60852	-6.89263	-5.92313	-9.14392	-3.64269	-3.29	-7.84559	-14.2125	-8.67332	-7.65062
212	-3.57513	-3.59111	-3.15423	-5.57028	-4.51229	-8.43051	-2.7163	-1.89706	-6.89805	-13.7785	-8.48153	-5.68143
211	-2.88487	-2.50977	-3.61468	-3.72149	-2.83276	-7.28997	-1.51408	-0.109127	-5.56195	-12.9043	-8.03589	-3.34201
210	-2.08642	-1.24136	-4.23328	-1.51494	-0.98153	-6.01964	-0.0783553	2.0004	-4.00155	-11.712	-7.5814	-0.685013
209	-1.17629	0.234354	-4.97025	0.993965	0.919967	-4.43512	1.52371	4.49919	-2.16713	-10.3957	-6.96506	2.29684
208	-0.0157769	2.06547	-5.68435	3.98135	3.15569	-2.47458	3.38317	7.24265	-0.061384	-8.4883	-5.96073	5.66937
207	1.4847	4.15203	-6.36107	7.45078	5.74672	-0.188077	5.335	10.2934	2.16477	-6.06363	-4.68445	9.21837
206	2.90849	6.33124	-6.96081	11.0307	8.55922	2.54023	7.26374	13.5265	4.42558	-3.03004	-3.1033	12.7919
205	4.25181	8.67854	-7.37868	14.7386	11.4724	5.70017	9.14518	16.9569	6.80111	0.748981	-1.12641	16.1235
204	5.55036	10.977	-7.72654	18.4188	14.5182	9.10384	10.8291	20.1941	8.94869	5.31873	1.17821	18.7797
203	6.83176	13.1177	-8.03305	21.7782	17.4883	12.9593	12.2459	23.3251	10.6681	10.2891	3.80023	21.039
202	7.70332	14.9289	-8.04751	24.6171	20.0727	16.9384	13.3451	26.2429	12.1179	15.6112	6.38943	22.3761
201	8.23558	16.4078	-7.77011	26.7092	22.271	20.7302	14.0087	28.7304	13.2144	20.7419	8.96694	23.0035
200	8.59146	17.2348	-7.31752	27.8284	23.9608	24.7027	14.2787	30.7117	13.9277	25.7289	11.5902	22.9136
199	8.50672	17.5553	-6.61614	27.9168	25.2061	28.0497	14.4356	32.2548	14.5583	30.4562	14.1188	22.2314
198	7.90621	17.2919	-5.589	27.2334	25.7264	30.578	14.4759	33.062	15.5955	34.7869	16.182	20.4392
197	7.13981	16.669	-4.82232	25.9081	25.6466	32.0024	14.4023	33.0383	16.8007	38.2532	17.8173	18.3184
196	6.55099	15.6379	-3.99507	24.1624	24.9273	32.5643	14.3537	32.2283	17.9243	40.9563	19.0603	16.0879
195	5.86547	14.4862	-3.22971	22.3015	23.7103	31.4869	14.2433	30.4485	19.2204	42.2906	19.64	14.0051
194	5.33084	13.191	-2.24504	20.6375	21.8669	29.9477	14.0143	27.7948	20.3065	42.2932	19.992	11.704
193	4.94013	11.7831	-1.46993	19.0305	19.8065	27.3753	13.754	24.3198	20.9249	41.5826	19.898	9.78134
192	4.62842	10.1278	-0.519001	16.9046	17.4322	24.3848	13.5177	20.1418	20.9238	40.0435	19.5589	8.38467
191	4.22569	8.77653	0.136606	15.1762	15.4094	21.6794	13.3135	16.4737	20.8633	38.4258	19.0861	7.20351
190	3.91178	7.7154	0.630461	13.8122	13.8094	19.6808	13.2161	13.5436	20.5269	37.1798	18.761	6.12023

## Sheet: FigS4d
Œª (nm)	AT1	AT2	AT3	AT4	AT5	NE1	NE2	NE3	NE4	NG1	NG2	NG3
260	-0.0818813	-0.120471	-0.15059	0.109002	-0.518501	-0.110761	-0.144546	0.0161983	-0.189372	-0.0796049	-0.0775626	-0.0435768
259	-0.0843103	-0.123008	-0.132292	0.0710282	-0.51917	-0.0711102	-0.103258	-0.0128507	-0.186458	-0.0533937	-0.0195631	-0.0275648
258	-0.123816	-0.10611	-0.125256	0.0444097	-0.537804	-0.086788	-0.0495973	-0.032056	-0.203424	-0.0480213	0.0159365	0.0184277
257	-0.154231	-0.0912174	-0.162034	0.0254063	-0.580649	-0.092815	-0.041317	-0.0468972	-0.197413	-0.0361864	0.028034	0.0570144
256	-0.166487	-0.0667703	-0.166102	0.0108369	-0.533748	-0.0716944	-0.0783589	-0.0431323	-0.154586	-0.0216853	0.0482859	0.0723509
255	-0.154825	-0.0084975	-0.139981	0.0535573	-0.458899	-0.0443141	-0.0492684	-0.0300297	-0.109694	0.0259769	0.101598	0.129667
254	-0.125805	0.0173999	-0.180309	0.0531364	-0.486303	-0.0343052	-0.0401022	-0.0390049	-0.0961173	0.0285487	0.0765505	0.136894
253	-0.0895873	0.00135628	-0.228495	0.00878893	-0.526988	0.00500324	-0.113601	-0.0599404	-0.0496235	0.0351675	0.0192994	0.110993
252	-0.101285	0.0137347	-0.202151	-0.0396528	-0.497589	0.0138324	-0.154022	-0.068146	-0.0634064	0.0559204	-0.020696	0.0456715
251	-0.104812	0.0307749	-0.186884	-0.0554575	-0.484477	-0.0297224	-0.0977184	-0.0336399	-0.0718896	0.0504853	-0.0362544	-0.0220688
250	-0.0909793	0.016564	-0.171567	-0.0734731	-0.495755	-0.0414112	-0.077918	0.0349343	-0.0901957	0.0306846	-0.0631409	-0.0834275
249	-0.12686	-0.0073216	-0.164607	-0.0958077	-0.502086	-0.0671773	-0.136247	0.049728	-0.105312	0.0165126	-0.0516549	-0.0849153
248	-0.161416	-0.0406233	-0.154971	-0.0538809	-0.495308	-0.0804174	-0.0949138	0.0852404	-0.122666	0.0176466	-0.0385876	-0.087735
247	-0.138932	-0.0732784	-0.145607	0.00206857	-0.535605	-0.043444	-0.0196273	0.120087	-0.0933201	0.0430182	-0.0241395	-0.0325525
246	-0.19207	-0.147977	-0.156509	-0.0833028	-0.648461	-0.0778907	-0.0497883	0.0512882	-0.117967	-0.0120313	-0.086027	-0.0887368
245	-0.215808	-0.197275	-0.150418	-0.190517	-0.710987	-0.196939	-0.0963186	-0.0705926	-0.126584	-0.0650294	-0.179994	-0.172571
244	-0.155539	-0.171104	-0.0626435	-0.131542	-0.6833	-0.255605	-0.0126422	-0.0730836	-0.113097	-0.0831096	-0.260128	-0.152308
243	-0.0765707	-0.164977	0.0462742	-0.114201	-0.691662	-0.283538	0.0795361	-0.0821867	-0.0725005	-0.120233	-0.218717	-0.0747502
242	-0.0181266	-0.186555	0.101159	-0.143712	-0.720739	-0.365187	0.111613	-0.156225	-0.0610047	-0.183907	-0.187146	-0.0549099
241	0.0453598	-0.215523	0.111123	-0.144147	-0.746101	-0.446552	0.105536	-0.172578	-0.0342065	-0.222377	-0.227901	-0.0416182
240	-0.0128202	-0.302713	0.0819672	-0.195275	-0.83178	-0.524809	0.0436927	-0.149092	-0.0880148	-0.323241	-0.304139	-0.029513
239	-0.0714632	-0.458882	0.0130145	-0.293661	-0.941835	-0.595825	-0.016811	-0.169909	-0.192524	-0.396253	-0.31197	-0.0908843
238	-0.145033	-0.538977	-0.033949	-0.362782	-1.00872	-0.703546	-0.102173	-0.249967	-0.348215	-0.464831	-0.413818	-0.235881
237	-0.224888	-0.630543	-0.0125541	-0.427659	-1.06147	-0.850246	-0.209351	-0.283932	-0.466349	-0.592819	-0.473677	-0.329397
236	-0.283116	-0.733713	0.0227381	-0.423013	-1.06991	-0.900595	-0.231806	-0.275232	-0.577811	-0.656963	-0.414216	-0.268131
235	-0.264628	-0.821994	0.0582247	-0.382112	-1.0829	-0.93336	-0.170368	-0.257399	-0.667894	-0.693148	-0.351756	-0.223819
234	-0.209293	-0.911563	0.183978	-0.339797	-1.09417	-1.02175	-0.142313	-0.20357	-0.707226	-0.740575	-0.316544	-0.164417
233	-0.122808	-1.01226	0.28074	-0.322527	-1.07043	-1.07864	-0.105219	-0.0635521	-0.697149	-0.769595	-0.209952	-0.0575837
232	-0.0991845	-1.20239	0.294137	-0.330769	-1.15835	-1.16224	-0.0242319	0.00928712	-0.765802	-0.819685	-0.15518	-0.0543002
231	-0.113527	-1.41102	0.328461	-0.392698	-1.42617	-1.33636	0.0547481	0.0749973	-0.90495	-0.951361	-0.166185	-0.116867
230	-0.161934	-1.56416	0.385854	-0.421344	-1.79616	-1.46367	0.0698114	0.0852865	-1.03115	-1.13266	-0.137617	-0.112944
229	-0.217669	-1.64135	0.34272	-0.428891	-2.33081	-1.55662	0.0881548	0.0911424	-1.12581	-1.27092	-0.0826089	-0.17554
228	-0.223562	-1.74233	0.312473	-0.461141	-2.9764	-1.65646	0.0946844	0.0876752	-1.25231	-1.41428	-0.0664862	-0.210913
227	-0.15649	-1.75235	0.318791	-0.432153	-3.63914	-1.66907	0.0897187	0.13542	-1.35549	-1.58066	0.00607543	-0.178957
226	-0.0660237	-1.69091	0.171261	-0.365039	-4.32491	-1.70071	0.042962	0.0911434	-1.43491	-1.68148	0.108818	-0.153058
225	-0.0127126	-1.74171	-0.134294	-0.340924	-5.02184	-1.75992	0.0165319	-0.0360751	-1.46624	-1.86341	0.12129	-0.220347
224	-0.0482601	-1.8742	-0.370725	-0.360304	-5.69585	-1.83849	0.0174408	-0.201881	-1.50362	-2.16084	0.00505543	-0.21463
223	-0.0926859	-1.89936	-0.578277	-0.331106	-6.38537	-1.95585	0.00760426	-0.416726	-1.56605	-2.45367	-0.105689	-0.210987
222	-0.148717	-1.92729	-0.850974	-0.285342	-7.03534	-2.02597	-0.029429	-0.680889	-1.63508	-2.74736	-0.251579	-0.151945
221	-0.174151	-1.89013	-0.932247	-0.184825	-7.46609	-2.0534	-0.0555351	-0.794765	-1.5633	-3.09236	-0.391381	-0.0894824
220	-0.158295	-1.83565	-0.844343	-0.058662	-7.75752	-2.04739	-0.0627505	-0.871439	-1.51786	-3.26833	-0.514099	0.0406601
219	-0.251019	-1.7837	-0.986942	-0.0608305	-7.88326	-2.12067	-0.146886	-1.08248	-1.53258	-3.43579	-0.601872	0.0490839
218	-0.407158	-1.90237	-1.13917	-0.119659	-7.82143	-2.15165	-0.253144	-1.30178	-1.58142	-3.66927	-0.800901	-0.0032893
217	-0.539732	-2.0213	-1.22244	-0.149736	-7.55399	-2.26374	-0.277714	-1.4636	-1.54687	-3.86223	-1.01208	-0.0745995
216	-0.703531	-2.24553	-1.3795	-0.216818	-7.18286	-2.44176	-0.337484	-1.64809	-1.59098	-4.02798	-1.20688	-0.202297
215	-0.847406	-2.42124	-1.57493	-0.370995	-6.54125	-2.5702	-0.384418	-1.69645	-1.58171	-4.24311	-1.33	-0.324822
214	-0.952357	-2.57408	-1.68458	-0.473822	-5.69689	-2.68311	-0.45647	-1.69772	-1.55919	-4.53057	-1.5779	-0.433233
213	-1.06849	-2.62937	-1.82275	-0.574148	-4.59767	-2.828	-0.514077	-1.61474	-1.43645	-4.83256	-1.71206	-0.523147
212	-1.23577	-2.77278	-1.97706	-0.836103	-3.21505	-3.11083	-0.673303	-1.61831	-1.42614	-5.12794	-1.93398	-0.701901
211	-1.42716	-2.9627	-2.1903	-1.11307	-1.49149	-3.36899	-0.842779	-1.6542	-1.44034	-5.48751	-2.20037	-0.835027
210	-1.62303	-3.11858	-2.47799	-1.30212	0.532102	-3.64489	-1.00978	-1.71387	-1.41907	-5.85943	-2.44069	-0.971689
209	-1.74886	-3.24264	-2.70442	-1.49061	2.97405	-3.92026	-1.13156	-1.67561	-1.31533	-6.18487	-2.62279	-1.11999
208	-1.84117	-3.37798	-2.96741	-1.72065	5.74301	-4.19296	-1.32011	-1.6485	-1.24671	-6.52957	-2.85617	-1.354
207	-1.95012	-3.39154	-3.23713	-1.81068	8.88416	-4.31505	-1.44332	-1.48014	-1.08226	-6.8802	-2.96793	-1.54132
206	-2.03401	-3.29579	-3.38819	-1.89046	12.1993	-4.3634	-1.5271	-1.27886	-0.803333	-6.95502	-3.04715	-1.66599
205	-2.1844	-3.14997	-3.58895	-2.03272	15.4968	-4.46908	-1.71217	-1.18498	-0.596967	-6.93519	-3.27004	-1.8999
204	-2.31299	-2.98304	-3.82636	-2.14049	18.657	-4.49835	-1.86967	-1.05874	-0.444585	-6.81166	-3.46532	-2.08622
203	-2.39378	-2.71008	-4.06929	-2.13496	21.4546	-4.42956	-1.92765	-0.819799	-0.286365	-6.31327	-3.49347	-2.09971
202	-2.38436	-2.30352	-4.18365	-2.06765	23.6508	-4.18348	-2.06984	-0.490504	-0.112668	-5.53641	-3.5234	-2.0551
201	-2.10703	-1.73373	-4.27545	-1.86816	25.4129	-3.68321	-2.09611	-0.0229348	0.1025	-4.66657	-3.42271	-2.03132
200	-1.80052	-1.11061	-4.27728	-1.65106	26.3305	-3.11363	-2.07511	0.543585	0.24174	-3.60402	-3.09405	-1.93169
199	-1.46971	-0.309838	-4.16301	-1.36391	26.2157	-2.28699	-2.02495	1.26958	0.455225	-2.36897	-2.68959	-1.76
198	-1.12219	0.455467	-3.94287	-1.03319	25.2437	-1.41897	-1.9785	1.93201	0.753488	-1.103	-2.31473	-1.70623
197	-0.742363	1.14221	-3.70427	-0.788315	23.7188	-0.515759	-1.77048	2.47304	1.05121	0.230531	-1.85967	-1.75677
196	-0.498611	1.89327	-3.24144	-0.613774	21.4811	0.205771	-1.49913	2.91063	1.31012	1.66142	-1.51147	-1.63084
195	-0.297783	2.39982	-2.72843	-0.452532	18.7369	0.982081	-1.34182	3.23776	1.64805	2.83117	-1.31534	-1.56488
194	-0.167041	2.54214	-2.17324	-0.266708	15.9752	1.35059	-1.19535	3.25694	1.98328	3.973	-1.08823	-1.56739
193	-0.16343	2.6279	-1.78449	-0.266279	13.2302	1.54727	-1.15072	3.00657	2.11545	4.85824	-1.08795	-1.65518
192	-0.178256	2.74273	-1.24968	-0.161962	10.2113	1.79409	-1.05836	2.90917	2.2929	5.41693	-1.07516	-1.8796
191	-0.300395	2.6142	-0.976753	-0.118836	7.69356	1.97535	-1.11385	2.72601	2.37921	5.6137	-1.08669	-2.29523
190	-0.361684	2.60564	-0.71319	-0.026597	5.96943	2.03396	-1.03342	2.61117	2.44332	5.81252	-1.06986	-2.64952

## Sheet: FigS4e
	H2O	TFE/H2O	SDS/H2O	MeOH/H2O	H2O	TFE/H2O	SDS/H2O	MeOH/H2O	H2O	TFE/H2O	SDS/H2O	MeOH/H2O	H2O	TFE/H2O	SDS/H2O	MeOH/H2O	H2O	TFE/H2O	SDS/H2O	MeOH/H2O
AT1	2.5	34.7	2.7	0	32.4	7.3	57.2	35.1	0	0	12.1	0	16.7	11.4	6.1	15.7	48.3	46.7	21.8	49.2
AT2	1.1	100	1.2	9.3	29.5	0	35.5	26.5	0	0	27.4	4.5	16.7	0	1.1	15.4	52.7	0	34.8	44.3
AT3	5.5	15	5.7	0.7	28.2	16.5	18.1	35.6	0	0	0	0	20.2	15.7	17.2	14.7	46.1	52.8	59.1	49
AT4	4.4	40.4	0	0	26.9	0	46.7	33.8	0	0	30.2	0	18.6	6.1	0	16.2	50.2	53.5	23	50
AT5	0	64.6	0	0	54.5	1.3	33.3	51.5	23.5	0	38.1	17.7	0	4.4	0	0	22	29.7	28.6	30.8
NE1	5.9	47.1	39.3	11	25	0	0	21.2	0	0	38.5	5.2	16.6	9.5	6.2	15	52.5	43.5	16	47.5
NE2	0	39.5	0	0	31.8	5.2	59.9	36.3	0	0	10.8	0	25.5	9	0	15.6	42.6	46.3	29.3	48.1
NE3	10.5	9.7	0	0.4	25	22.4	85.2	34.8	3.2	9.2	0	0	2.9	5.2	0	13.2	58.4	53.5	14.8	51.6
NE4	3	57.8	0	1.8	28.8	0	36.3	41	5.3	0	33.3	0	13.7	6.3	0.9	12.7	49.2	35.9	29.4	44.5
NG1	6.4	93.3	71.4	13.6	23.9	0	2.4	19.5	2.5	0	26.2	1.5	17.3	0	0	13.6	49.8	6.7	0	51.8
NG2	2.4	69.9	29.1	2.1	31.2	0	6.5	30.1	0	0	15.9	1.1	15.8	8	5.3	15.1	50.5	22.1	43.2	51.6
NG3	2.4	85.5	0	0	28.5	0	40.6	34.2	0	0	50.5	0	17.7	0	0	16.7	51.5	14.5	8.9	49.1
