# Supplementary material for: Tailored structured peptide design with a key-cutting machine approach
Source: Nat Mach Intell. 2025 Oct 21;7(10):1685–97. doi: 10.1038/s42256-025-01119-2 (PMC12552119; doi:10.1038/s42256-025-01119-2)
Supplement: Supplementary file 12 — Source data for the outer membrane permeabilization and cytoplasmic membrane depolarization relative fluorescence measurements and cytotoxic concentration needed to kill 50% of mammalian cells (CC50) heatmap. [file 42256_2025_1119_MOESM12_ESM.xlsx]

## Sheet: FigS5a
Time (min)	Buffer	Buffer	Buffer	Buffer + NPN	Buffer + NPN	Buffer + NPN	Buffer + A. baumannii ATCC 19606	Buffer + A. baumannii ATCC 19606	Buffer + A. baumannii ATCC 19606	Buffer + NPN + A. baumannii ATCC 19606	Buffer + NPN + A. baumannii ATCC 19606	Buffer + NPN + A. baumannii ATCC 19606	AT4	AT4	AT4	NE1	NE1	NE1	NE2	NE2	NE2	NG1	NG1	NG1	NG3	NG3	NG3	Polytmyxin B	Polytmyxin B	Polytmyxin B	Levofloxacin	Levofloxacin	Levofloxacin
1	51	77	105	18580	23609	23637	261	326	331	41725	43212	48961	77555	78900	66409	70028	74723	79393	65864	73434	65895	76505	59026	75001	72553	83225	58440	59367	67704	65803	63092	72179	62571
2	64	112	106	17835	22036	21004	287	275	321	41570	41276	47673	75169	75560	67402	67365	71047	77584	62661	70793	63677	74504	57786	72710	69335	79927	57069	58263	66114	61277	58677	68957	60104
3	98	75	65	14846	19172	17998	309	291	270	40422	40540	45832	71693	70007	59970	65513	68850	74078	61358	68069	62011	71839	54947	69669	67696	75186	54933	57254	65466	60650	55415	66175	56844
4	79	59	79	13118	17441	16486	300	278	281	39555	39939	44836	66162	64773	57208	60144	64911	69892	59080	64746	58542	70115	54770	68149	63716	71962	53604	55230	63292	58960	53234	62053	56071
5	96	81	76	11503	16218	14891	316	260	294	39456	39629	44803	65777	59593	51596	55827	60923	64909	57363	62601	57770	68211	53336	65730	60240	66807	51448	54829	62465	57397	50759	59845	54181
6	83	86	93	11071	14808	14008	283	310	356	39483	38723	43965	62787	62050	54860	50222	54733	58561	56127	59671	56021	67140	52383	63830	57601	64120	49227	54857	62268	57699	50404	58508	54216
7	115	96	60	9987	13988	12704	394	273	270	38816	39220	42365	60441	61732	53041	48173	50355	55349	53509	57579	53326	64679	51573	62183	56124	59352	46968	53164	61206	55829	50274	56431	52655
8	57	108	60	9046	13425	12212	346	306	318	38122	38791	42138	53688	58463	48034	43986	48220	55728	51208	54372	50136	64669	51055	60420	52998	54964	46426	53291	59507	56620	49082	55318	52324
9	62	120	98	8753	13078	11670	337	340	255	37793	38524	41990	49928	56848	48161	50038	46823	48733	48812	54020	48067	62998	49327	60015	48563	51595	43094	53972	59271	55234	48892	53130	51180
10	80	88	126	8074	12825	10995	363	300	353	38048	38355	40904	46157	49502	43483	43017	42083	47088	47645	50130	47299	61627	48845	57297	47837	56037	39375	53146	59244	53797	46349	51366	50959
11	131	90	79	7847	12365	10997	300	312	328	38471	38697	40491	61388	51721	45603	42261	40152	49217	45880	49835	44677	60609	48051	56604	46287	47243	39397	52761	58516	55437	47278	51529	50083
12	102	79	105	7355	12139	10635	301	310	269	37318	38101	39939	46882	43429	50122	43866	44831	46606	42875	46074	42749	59203	47799	57007	48967	49722	36692	52046	59544	55169	45778	49730	50423
13	110	132	95	7280	12281	10688	328	326	300	38241	38606	40407	45672	44552	53549	40469	38689	37790	42932	44424	41182	58987	47109	56339	42240	44989	40579	51727	59069	54574	45753	50283	49147
14	108	93	100	7225	12151	10719	281	342	260	38242	38415	40345	50108	50737	46385	40069	41597	41442	39628	45131	38237	58559	47268	56109	41983	43170	38925	52137	59169	55074	45815	47702	48488
15	76	68	112	7304	12488	10560	321	269	367	37953	38308	40436	55181	54069	42312	40073	36880	38794	41103	43237	39584	57810	46485	54786	40364	49198	33997	51150	58903	54797	45252	47601	48731
16	80	106	82	7386	12635	10549	306	312	275	37516	38559	40391	51660	42779	47366	38853	41002	41766	37769	43203	41357	56995	46394	54227	43370	39521	34316	52342	59416	55187	46508	47082	47880
17	71	82	98	7100	12723	10791	296	225	258	37841	37986	40354	52542	42734	56365	40238	38020	42914	38551	42162	36930	56360	45717	53161	34776	41916	36935	52156	58889	54711	45300	46249	48352
18	53	81	99	7302	12761	11425	235	274	344	38171	38265	40112	48061	41046	55058	38511	40753	42125	38462	38486	36906	56078	46432	53587	39171	41487	34764	51752	59979	54767	44123	45810	48765
19	87	94	88	7735	13017	11414	329	285	335	37681	38772	41052	49079	55078	43179	31719	40149	39470	35087	38217	38209	55499	45715	52705	42126	42667	33625	51241	59793	55503	44813	46038	47978
20	107	90	115	7839	13609	11072	317	338	272	38669	38645	39688	50041	43401	53284	36997	37992	42171	38575	36981	35957	55672	45429	52305	36693	43856	30432	51877	60401	55407	44733	45746	47795
21	57	56	66	8131	13457	11401	309	302	335	37667	38785	39333	45549	43459	45848	37256	37017	39831	38400	34564	36082	55350	45882	51465	36234	41065	35937	52914	60474	55980	46795	45031	47823
22	84	66	89	7905	13778	11613	317	332	333	37038	38150	41867	48651	48879	49920	32997	37095	37833	37988	35763	33519	54900	45704	52065	35499	38497	28559	52779	60029	55135	44131	43917	48179
23	93	76	91	7863	13823	11652	348	265	271	36608	37481	40759	52740	53755	44923	36509	39932	37202	35521	36070	32963	54684	44601	50668	35671	37272	29124	52100	59638	56385	44115	44180	48051
24	77	79	78	8067	13967	11715	332	317	317	38417	38838	41616	49120	47439	53347	40603	32495	38771	35793	34347	31540	54161	44452	50776	34652	40004	31726	52212	60475	55911	45830	43598	48619
25	85	96	79	8446	14151	12092	287	302	319	39152	36234	42746	49783	49277	55798	35441	39606	39686	36431	31915	33805	53284	44874	51010	36521	43361	29462	52625	61006	55563	45785	44516	47053
26	112	89	90	8225	14354	11739	288	277	307	40850	38557	42524	49720	55604	49018	34649	33738	37707	33575	31945	33105	53365	43554	49847	33731	42638	31380	52342	61059	55699	44873	43064	46973
27	68	94	83	8621	14033	12256	326	295	294	38615	38489	40722	49774	53819	46889	32469	38783	41901	34359	32746	32403	53489	43668	50727	40084	41239	30079	52655	61159	56117	45072	42251	46893
28	63	110	64	8567	14487	12231	351	329	309	37566	37413	40251	47043	46823	54275	31654	31773	40830	31753	32453	32028	53724	43540	49573	34145	43022	27833	51861	61510	55583	47660	41580	47038
29	82	63	111	8800	14583	12273	318	291	298	38834	39474	40221	49740	57551	53923	40890	37407	37891	34062	33320	30780	53579	43468	49807	35308	37351	30645	52503	61873	55907	45489	42134	47175
30	89	113	94	8680	14529	12139	335	343	354	38555	40385	39338	47282	45292	56310	31242	38759	38001	31549	28394	28674	53674	43546	49760	30866	37786	31295	52436	61883	55745	48570	42670	47409
31	97	89	87	8632	14850	12529	287	332	373	38686	38739	40867	51956	45598	53652	35964	33100	38234	33613	30655	30294	53139	43079	49889	31966	40835	27813	52955	62356	56075	45999	40811	47000
32	89	79	70	8563	14663	12318	311	329	321	39712	40265	40915	48321	51966	51249	41304	35298	37886	32139	29551	28965	53063	42630	49287	33626	40787	27687	52306	62317	56713	45736	42122	47797
33	74	79	91	8822	14884	12361	308	342	325	39513	39793	40254	43688	51257	57510	35861	36055	37085	32360	30302	28000	52832	42897	49001	30813	43028	28813	52481	62704	55963	45150	40802	47494
34	66	59	88	8735	14668	12460	308	309	315	39058	38509	39439	54006	48946	53361	38552	37130	44857	31451	30307	29379	52797	43057	49001	34208	39512	29661	52961	62460	56763	45303	40899	46756
35	77	73	62	8632	14703	12308	310	345	294	38496	39042	40465	44395	53561	50830	33662	38689	37889	32374	27524	28742	52225	42566	48799	35361	40220	29361	53365	62589	57463	44475	39573	47312
36	105	72	98	8726	14603	12429	294	308	330	36038	38278	41280	43830	48541	50577	36544	38210	37145	30363	27878	27750	52392	42163	48911	31579	38644	34165	53129	62779	56723	46175	41204	47506
37	86	75	94	8886	14932	12338	337	285	329	38604	37483	41207	52694	55740	50158	36026	39352	37100	31772	27545	26900	52028	42442	48212	35042	41795	29027	53242	62897	57296	47473	42592	47048
38	89	93	97	8527	14991	12591	323	296	348	39005	41432	44933	45420	45792	57800	37898	36764	39625	29722	26712	27815	52382	41595	48536	30968	40470	31451	54446	63568	56499	46657	39988	46299
39	108	100	82	8682	14476	12728	308	331	270	38229	38293	40801	51523	58102	54358	38618	33731	34169	31099	29139	28412	52233	41688	48215	37214	41933	31200	53363	63376	56400	45845	40429	47162
40	102	103	59	8856	14891	12475	297	334	293	38448	39664	43533	47651	48623	49598	30908	31646	38209	31121	28019	26813	52162	41115	47499	29034	42618	32867	52923	63515	56503	45585	40347	46785
41	69	71	106	8799	14660	12453	282	324	326	35938	38286	43914	51095	46921	53578	40070	33934	35614	29615	25546	26870	51922	41489	47741	32306	40978	27742	53733	63395	56406	47953	37370	47108
42	90	87	74	8916	14946	12496	375	332	339	38624	37245	44070	44215	46405	57271	45236	34612	38731	30248	26361	26882	51616	41556	48043	30228	42835	27877	53456	63803	56429	45372	38721	46697
43	91	79	81	8953	15109	12341	302	331	381	41376	40224	43298	55661	44483	53906	44122	35018	36459	30017	26052	26163	52195	40935	47651	31791	42511	30582	53288	63315	55645	45735	38294	47045
44	94	115	63	8865	14630	12165	286	250	327	41638	39561	39107	52915	52211	56036	42534	34669	34836	29976	24799	25852	51829	40939	47750	33907	38849	27835	53422	64165	56882	46021	39259	46633
45	100	75	158	8911	14979	12153	328	276	315	39199	38997	44623	45389	48032	54157	36641	38435	36432	30571	26118	25524	51734	40699	46931	31516	41289	28972	53202	63909	57134	45294	38687	46411
46	384	346	269	120407	135084	126731	541	473	520	142282	143253	148576	188906	190161	177323	169016	176757	187233	196253	201823	191934	201027	170258	200757	204009	215161	168081	188087	198507	188284	175131	196245	192637
47	247	209	186	149383	153758	143680	506	429	406	156266	158555	167228	201319	215246	191521	191284	195856	206360	209660	211009	198998	217245	186825	219421	216359	224621	186461	202437	217215	206684	184728	213509	210392
48	308	202	202	160631	164143	151435	518	389	525	160756	163685	171774	205926	221941	196032	196873	203709	212640	217845	218588	204694	223133	192118	225315	225951	228993	191969	209465	225127	217216	191037	219118	217812
49	287	234	219	165784	166807	154802	499	499	455	161580	164690	174544	208295	223732	198884	198819	207792	216252	222491	221817	207559	227657	195058	228513	229600	234198	196612	212892	228516	223197	195035	223011	223002
50	221	251	214	170090	169908	156641	532	425	519	163421	165787	175267	208624	226226	199557	199680	207933	217578	225147	224478	209047	230498	197812	231385	232297	235630	198659	215547	231698	225587	195845	224976	227349
51	250	244	214	170972	170644	157293	519	447	455	163791	166461	176296	208463	225246	198713	200922	208214	216817	225821	224412	209890	230544	199032	231225	233770	236059	199699	214936	234580	228710	197011	225635	228715
52	204	248	243	173525	171190	158766	561	488	489	163723	166645	176092	209231	226762	199892	201504	208196	217945	226731	225568	211162	232953	199398	233065	235084	236289	199416	216638	235612	229089	197675	226246	231132
53	261	213	205	174239	172617	158654	498	486	460	164345	167959	176506	209924	226886	200650	201676	209715	218503	227838	225686	211406	232819	199474	233660	234188	236862	200328	217070	235527	231170	199077	226942	232740
54	227	224	214	176032	173674	159996	599	484	477	164530	168034	178351	209342	225894	200455	202100	209389	218379	227313	227163	211819	233407	201129	234223	235009	238442	200397	217718	236855	231934	200294	227164	233257
55	247	249	235	177138	173871	160924	551	446	459	163725	168279	178485	210777	227047	200663	202161	209728	218585	228456	225320	212491	234331	199529	233807	235230	239143	201211	217836	235722	231661	198946	227738	233265
56	249	245	191	177214	174368	161243	548	493	438	163522	167402	177744	210654	226762	200991	204398	208956	219886	228164	227251	211725	234000	200383	234587	236784	237713	200829	217100	236816	231798	199500	227291	232956
57	298	224	251	177851	174381	160752	493	520	496	164334	167269	177215	210654	225464	200032	204252	209184	219191	226891	227198	212772	234258	199553	235093	236383	238216	199739	217490	237484	232944	199204	227162	235414
58	275	213	214	177312	174048	160871	559	474	477	164821	168151	178501	209423	227100	200453	203716	208770	218902	228246	225828	211720	233753	198757	233358	236641	238329	201498	216952	236766	233352	199483	226893	235743
59	223	219	219	177396	175468	160916	576	521	438	164645	168231	177307	208159	226487	199338	203883	208566	220019	226553	225090	212468	234078	201098	234087	235785	238227	199368	216967	236325	231928	199265	228353	235457
60	225	224	217	179830	174853	161965	536	448	511	165462	168229	177470	208738	226049	200134	203289	207380	218069	227900	226067	212778	234314	200741	233033	236619	237376	199580	216656	236589	233248	199392	227170	235625

## Sheet: FigS5b
Time (min)	Buffer	Buffer	Buffer	Buffer + DiSC3-5	Buffer + DiSC3-5	Buffer + DiSC3-5	Buffer + A. baumannii ATCC 19606	Buffer + A. baumannii ATCC 19606	Buffer + A. baumannii ATCC 19606	Buffer + DiSC3-5 + A. baumannii ATCC 19606	Buffer + DiSC3-5 + A. baumannii ATCC 19606	Buffer + DiSC3-5 + A. baumannii ATCC 19606	AT4	AT4	AT4	NE1	NE1	NE1	NE2	NE2	NE2	NG1	NG1	NG1	NG3	NG3	NG3	Polymyxin B	Polymyxin B	Polymyxin B	Levofloxacin	Levofloxacin	Levofloxacin
1	12	0	0	5555	5526	6576	0	0	0	3654	3224	3473	2171	2571	2382	2464	2959	2354	2701	2887	2750	3000	2642	3014	2424	2165	2547	2315	2480	2437	2236	2114	2352
2	15	0	0	5676	5067	5889	1	0	0	3389	2926	3435	2003	2569	2374	2326	2657	2229	2575	2792	2435	2737	2309	2476	2193	2195	2434	2222	2213	2141	1933	1788	2414
3	3	0	0	5498	4999	5766	0	0	6	3212	2988	3317	1971	2147	2142	2153	2401	2173	2344	2365	2313	2423	2200	2309	1966	1894	2278	2123	2015	1870	1791	1713	2109
4	2	0	0	5261	4912	5457	11	1	0	3180	2878	3132	1840	1936	2048	1979	2348	2029	2233	2273	2249	2432	2126	2221	1835	1805	1962	1818	1789	1874	1714	1578	1899
5	0	0	4	5433	4554	5053	0	0	0	3116	2954	3086	1675	1910	2043	1893	2167	1921	2243	2038	2137	2383	2065	2250	1855	1697	1920	1744	1770	1845	1694	1633	1952
6	0	0	2	5312	4662	4738	0	0	6	3088	2704	3093	1657	1849	1846	1834	2150	1883	2116	2114	2154	2304	1938	2135	1844	1772	1797	1593	1778	1807	1709	1546	1829
7	0	0	0	5202	4763	4621	0	0	0	2916	2644	2892	1780	1867	1772	1824	2027	1772	2073	2096	2006	2106	1968	2043	1838	1660	1841	1692	1713	1800	1563	1560	1649
8	0	0	0	5108	4819	4565	1	0	0	2888	2429	2965	1546	1672	1610	1726	2014	1705	2072	2155	2062	2175	1872	2057	1878	1623	1702	1602	1734	1743	1579	1480	1754
9	0	0	3	5020	4831	4306	0	0	0	2927	2459	2983	1544	1663	1674	1749	2008	1666	1993	1989	1986	2130	1834	1917	1755	1630	1892	1490	1677	1724	1579	1441	1742
10	0	0	0	5083	4817	4161	0	0	7	2837	2297	2862	1554	1883	1664	1659	2042	1668	2020	2016	1979	2086	1792	1923	1707	1519	1708	1729	1575	1656	1489	1395	1595
11	0	0	0	4864	4706	4128	0	0	0	2821	2202	2849	1457	1763	1656	1686	1917	1634	1957	1928	1919	1973	1775	1863	1743	1573	1724	1504	1588	1533	1511	1353	1595
12	6	0	0	4665	4613	3984	8	0	0	2613	2169	2679	1448	1647	1660	1558	1954	1516	1904	1886	1823	2033	1927	1845	1745	1503	1705	1497	1626	1510	1540	1332	1582
13	0	0	0	4592	4736	3971	0	0	0	2562	2060	2534	1550	1533	1636	1640	1815	1532	1902	1788	1911	2028	1787	1833	1660	1589	1745	1508	1633	1595	1513	1243	1570
14	4	0	0	4678	4721	3964	0	0	0	2470	2078	2713	1559	1581	1582	1668	2020	1593	1921	1805	1875	2124	1664	1774	1629	1512	1724	1403	1550	1653	1401	1333	1536
15	0	0	0	4324	4572	3815	1	0	0	2484	2036	2590	1415	1540	1593	1595	1746	1547	1840	1851	1729	2017	1721	1750	1718	1580	1713	1564	1576	1561	1398	1373	1495
16	0	0	12	4090	4430	3784	0	0	0	2412	1861	2456	2873	2932	2787	2348	2811	5971	4008	3851	3999	3834	3239	3464	4344	3525	3642	2480	2518	2586	1974	1743	2005
17	0	0	0	4137	4175	3424	0	0	0	2296	1814	2216	2948	3196	2888	2386	2830	4877	3830	3878	4019	3627	3354	3556	4418	3555	3850	2395	2340	2547	2028	1657	1882
18	0	0	0	4162	4354	3460	0	0	0	2277	1818	2272	3072	3207	2936	2334	2934	4938	3954	3729	3754	3830	3522	3701	4357	3772	3830	2149	2162	2346	1973	1592	1778
19	2	0	0	3906	3989	3360	0	0	0	2192	1784	2130	3046	3198	3211	2443	2968	4823	3621	3808	3898	3910	3499	3704	4524	3840	3905	2096	2222	2370	1770	1456	1827
20	0	0	0	3801	4132	3525	0	0	0	2103	1665	2182	2854	3249	3113	2548	3009	4562	3697	3670	3880	3808	3461	3784	4631	3889	3835	2021	2253	2258	1738	1319	1775
21	0	0	0	3664	4024	3356	0	0	0	2153	1673	2110	2987	3353	3323	2494	3165	4757	3754	3955	3869	3823	3437	3766	4559	3690	4039	1905	2216	2185	1730	1377	1766
22	0	0	0	3727	3994	3219	0	0	0	2147	1696	2110	3163	3434	3308	2527	3220	4615	3747	3700	3932	3796	3476	3562	4594	3720	4116	1894	2128	2252	1576	1355	1700
23	0	0	1	3619	3876	3344	0	0	0	2193	1717	2031	3321	3432	3274	2505	3402	4674	3608	3673	3753	3764	3441	3648	4406	3680	4057	1881	2073	2238	1728	1228	1633
24	3	0	1	3662	3775	3295	3	0	0	1978	1680	2011	3202	3347	3331	2658	3431	4516	3725	3785	3787	3755	3469	3722	4565	3653	3991	1918	2053	2261	1666	1280	1666
25	0	5	0	3443	3735	3236	0	0	0	2062	1682	1995	3271	3459	3385	2599	3517	4552	3767	3692	3702	3713	3638	3529	4584	4034	3851	1758	2119	2046	1689	1156	1456
26	0	2	0	3534	3628	3101	0	0	0	1878	1497	1942	3144	3430	3259	2803	3374	4408	3545	3763	3603	3833	3339	3673	4568	3836	4002	1848	2015	2143	1490	1230	1582
27	5	0	0	3456	3582	3311	0	0	0	1910	1540	1851	3135	3442	3267	2840	3303	4579	3664	3575	3620	3776	3372	3528	4835	3782	3866	1853	2040	2203	1447	1285	1631
28	0	0	0	3297	3606	3262	2	0	0	1920	1659	1981	3298	3476	3446	2883	3393	4104	3386	3572	3661	3665	3353	3444	4601	3900	3885	1966	1971	2063	1524	1190	1625
29	0	0	0	3289	3387	3081	1	0	4	1886	1660	1893	3188	3507	3233	2797	3474	4409	3485	3572	3538	3667	3258	3574	4408	3910	4049	1807	1888	1905	1430	1164	1591
30	0	0	0	3431	3359	3100	10	5	0	1992	1501	1878	3284	3514	3527	2832	3478	4434	3645	3564	3608	3560	3288	3473	4439	3871	3979	1743	1926	1920	1423	1107	1517
31	0	0	0	3256	3272	3270	0	5	6	1895	1610	1740	3255	3542	3429	2747	3441	4289	3440	3579	3274	3539	3335	3261	4583	3631	3923	1789	1842	1892	1290	1190	1502
32	0	0	0	3173	3171	3097	0	9	0	1873	1535	1746	3185	3508	3451	3040	3448	4448	3461	3464	3373	3484	3012	3381	4517	3812	3922	1734	1872	2060	1341	1146	1394
33	0	2	0	3084	3234	2983	0	0	0	1754	1566	1846	3091	3343	3412	2866	3609	4407	3430	3391	3426	3458	3143	3344	4566	3748	3945	1710	1862	1899	1366	1065	1346
34	0	0	0	3124	3053	2924	0	0	0	1812	1456	1662	3268	3606	3314	3010	3613	4452	3216	3378	3395	3421	3135	3222	4609	3784	3866	1662	1855	1954	1331	1057	1350
35	0	0	4	2904	3051	3003	0	0	0	1717	1530	1679	3155	3363	3291	2934	3602	4388	3379	3442	3483	3410	2817	3180	4648	3762	3791	1680	1856	1845	1371	1078	1337
36	0	0	0	2803	2927	2818	0	0	0	1790	1467	1795	3168	3496	3256	2866	3520	4265	3288	3401	3243	3377	3089	3076	4458	3755	3874	1651	1752	1762	1312	1049	1329
37	0	0	5	2923	2973	2971	0	7	0	1758	1452	1688	3256	3458	3325	2961	3636	4292	3183	3179	3245	3446	2956	3107	4495	3690	3812	1577	1727	1922	1289	1084	1247
38	6	0	0	2956	2941	2686	0	7	0	1749	1499	1614	3134	3439	3272	2896	3664	4215	3344	3276	3097	3407	2862	2959	4425	3655	3780	1520	1810	1800	1316	1111	1203
39	0	0	0	3029	2866	2641	0	0	0	1666	1453	1584	3239	3453	3326	2942	3735	4256	3302	3130	3158	3226	2760	3057	4401	3691	3857	1446	1703	1789	1226	1046	1286
40	0	0	0	2753	2827	2605	0	0	0	1690	1572	1555	3175	3448	3247	2938	3711	4261	3149	3291	3185	3281	2634	2969	4231	3606	3727	1554	1641	1950	1349	1031	1253
41	6	10	10	2675	2777	2544	0	0	0	1712	1467	1601	3217	3494	3409	2960	3748	4429	3016	3270	3381	3326	2885	2952	4286	3586	3794	1600	1628	1690	1298	1030	1238
42	0	0	0	2684	2621	2495	3	0	0	1604	1531	1498	3018	3439	3370	3126	3556	4208	2995	3232	3266	3282	2701	2872	4098	3612	3734	1615	1716	1726	1226	989	1110
43	0	0	0	2704	2677	2492	0	0	11	1618	1422	1537	3283	3541	3192	3017	3670	4228	3009	3160	3070	3216	2654	2803	4304	3619	3794	1401	1761	1657	1249	998	1193
44	0	0	0	2576	2730	2300	8	7	0	1572	1465	1543	3029	3309	3249	3023	3572	4446	3052	3070	3168	3184	2699	2926	4155	3513	3650	1536	1831	1688	1153	962	1151
45	0	0	0	2632	2635	2232	0	19	8	1641	1433	1444	3316	3507	3309	2957	3701	4174	2981	3111	2889	3116	2666	2870	4298	3413	3561	1470	1627	1599	1178	886	1068
46	0	6	0	2502	2511	2193	0	0	0	1488	1502	1411	3152	3446	3379	2933	3719	4218	3082	3035	2913	3175	2614	2806	4208	3554	3676	1476	1741	1620	1137	916	1094
47	0	0	0	2620	2499	2159	0	0	0	1480	1473	1389	3104	3342	3188	2915	3629	4333	2936	2871	2931	3061	2628	2946	4318	3501	3555	1480	1644	1658	1133	964	1162
48	0	0	0	2440	2362	1970	0	0	0	1593	1398	1394	3138	3382	3323	3068	3646	4449	2962	2923	2894	2985	2660	2767	4157	3511	3715	1398	1571	1659	1093	914	1097
49	0	0	2	2546	2475	1871	0	0	0	1527	1354	1416	3051	3522	3256	2950	3699	4265	3024	2834	2950	3013	2376	2618	4361	3483	3719	1449	1614	1611	1035	878	1098
50	0	4	0	2447	2341	1840	0	0	0	1484	1414	1365	3159	3405	3401	2924	3718	4235	2846	2945	2733	2808	2498	2706	4064	3467	3687	1444	1552	1551	1146	916	1112
51	0	0	0	2422	2419	2056	0	0	3	1594	1349	1368	3014	3460	3443	2984	3680	4319	2834	2794	2744	2888	2434	2662	4023	3360	3623	1455	1540	1658	1016	923	1128
52	0	0	0	2343	2381	1930	9	0	0	1535	1389	1357	3142	3444	3392	2966	3838	4111	2763	2961	2889	2813	2326	2555	4130	3375	3624	1392	1549	1657	1087	904	1058
53	0	0	0	2291	2119	1932	0	0	0	1463	1279	1285	3025	3425	3287	2889	3776	4136	2772	2728	2845	2842	2399	2629	3977	3435	3502	1406	1520	1567	1036	922	1023
54	0	0	0	2299	2228	1826	0	0	0	1459	1239	1267	2978	3466	3128	2953	3850	4212	2672	2728	2729	3060	2284	2457	4049	3451	3515	1417	1562	1511	1085	791	1079
55	6	1	0	2300	2317	1968	0	0	0	1352	1288	1288	3141	3453	3175	2890	3987	4297	2650	2756	2747	2794	2291	2554	4083	3327	3419	1275	1526	1549	1091	894	1043
56	0	0	2	2397	2271	1827	0	0	0	1365	1358	1167	3070	3393	3167	2857	3669	4304	2737	2646	2701	2874	2341	2518	3951	3286	3504	1324	1497	1486	1094	908	1026
57	0	3	0	2178	2198	1877	0	0	0	1439	1295	1156	3050	3397	3077	3055	3758	4177	2449	2593	2634	2829	2369	2454	4003	3253	3377	1351	1521	1399	1058	891	1050
58	0	0	0	2064	2143	1786	0	0	0	1368	1281	1235	3011	3271	3143	2926	3663	4052	2623	2623	2490	2824	2199	2506	3972	3264	3428	1238	1529	1542	1022	950	948
59	0	0	0	2174	2112	1913	0	0	0	1377	1253	1303	3068	3276	3227	3161	3642	4127	2513	2462	2441	2882	2223	2394	3969	3404	3456	1245	1376	1455	1023	809	940
60	2	0	0	2154	2051	1723	0	0	0	1279	1282	1207	3045	3335	3339	2958	3788	4060	2518	2592	2495	2636	2172	2320	3896	3304	3250	1224	1597	1444	992	851	925
61	8	0	0	3533	3570	2680	0	0	0	2797	2338	2386	3574	3913	3927	3830	4428	5418	3441	3553	3476	3534	2732	3344	4623	3894	4138	2175	2718	2707	2361	1866	2033
62	0	0	0	4746	4761	4108	0	0	0	3939	3242	3254	4403	4614	4763	4497	5837	6409	4382	4645	4387	4611	3453	3993	5631	4741	4965	3019	3867	3750	3302	2570	2986
63	0	0	0	5482	5395	4434	0	0	0	4486	3968	3942	4662	5368	5206	5190	6587	7183	5457	5363	5082	5111	4284	4675	6332	5321	5646	3540	4319	4493	3693	3107	3649
64	0	0	0	6184	5755	5175	0	0	0	5085	4247	4326	5162	5869	5691	5540	6926	7805	5442	5930	5737	5651	4471	4972	6830	5630	5983	3864	4581	4530	4090	3555	4090
65	0	0	0	6651	5733	5644	0	0	0	5298	4488	4336	5356	6104	5934	5799	7207	7775	5823	6358	6026	5851	4932	5523	7120	6013	6317	4113	4870	4857	4297	3542	4296
66	0	19	0	7072	6253	6020	0	0	0	5227	4806	4577	5491	6406	6018	5874	7463	7853	6063	6631	6147	6151	5331	5708	7323	5976	6637	4352	5319	4983	4495	3918	4525
67	0	0	0	7157	6242	6423	6	0	0	5141	4690	4342	5659	6670	6064	6052	7652	8388	6059	6718	6612	6206	5394	5934	7372	6162	6714	4598	5165	5209	4495	3928	4457
68	0	0	0	7311	6478	6427	0	0	0	5190	4615	4634	5619	6653	6133	6105	7695	8650	6262	6834	6430	6444	5381	6035	7345	6293	7018	4444	5320	5277	4571	4104	4683
69	0	0	0	7741	6443	6259	2	0	0	5279	4634	4527	5766	6736	6512	6421	8180	8362	6186	6756	6407	6443	5532	6049	7472	6464	7005	4790	5515	5292	4712	4167	4525
70	0	0	0	7672	6551	6115	0	7	0	5425	5013	4642	5794	6880	6488	6306	8174	8591	6271	6863	6590	6660	5546	6016	7713	6641	6958	4835	5209	5390	4904	4212	4839
71	0	2	0	7547	6447	6248	5	0	0	5381	4629	4658	5893	6913	6357	6352	8104	8904	6422	6794	6505	6668	5577	6194	7788	6453	7141	4903	5540	5567	4795	4094	4530
72	0	0	0	7647	6493	6094	0	0	0	5287	4674	4763	5631	7017	6504	6536	7982	8767	6352	6917	6835	6865	5544	6272	7716	6476	7234	5157	5530	5430	4793	4070	4963
73	0	0	0	7745	6658	6033	4	0	0	5370	4681	4745	6063	6984	6597	6466	8153	8664	6325	6896	6530	7007	5615	6331	7741	6673	7361	4942	5381	5364	4846	4029	4751
74	1	0	0	7464	6534	6208	0	3	0	5419	4812	4710	5995	7029	6472	6539	8454	8695	6345	6802	6458	6913	5696	5966	7768	6686	7418	4859	5442	5425	4740	3995	4790
75	2	0	0	7607	6434	6016	0	0	0	5433	4996	4842	6147	7082	6665	6663	8377	8865	6216	6836	6492	6718	5582	6060	7826	6740	7324	5102	5367	5479	4808	4048	4823

## Sheet: FigS5c
Time (min)	Buffer	Buffer	Buffer	Buffer + DiSC3-5	Buffer + DiSC3-5	Buffer + DiSC3-5	Buffer + A. baumannii ATCC 19606	Buffer + A. baumannii ATCC 19606	Buffer + A. baumannii ATCC 19606	Buffer + DiSC3-5 + A. baumannii ATCC 19606	Buffer + DiSC3-5 + A. baumannii ATCC 19606	Buffer + DiSC3-5 + A. baumannii ATCC 19606	AT5	AT5	AT5	NE1	NE1	NE1	NE3	NE3	NE3	NE4	NE4	NE4	NG2	NG2	NG2	Polymyxin B	Polymyxin B	Polymyxin B	Levofloxacin	Levofloxacin	Levofloxacin
1	0	46	8	3992	6051	5463	0	3	0	3987	4460	4015	3266	3726	3326	3346	3951	3139	3579	3421	3486	3936	2478	3177	2863	3471	3383	3526	3451	3212	3375	3444	3642
2	2	54	6	3881	5658	5261	0	0	0	3742	4334	3843	2986	3152	2845	2912	3410	2712	3138	3054	2982	3559	2255	2943	2756	3132	2966	2988	2842	3197	2877	3039	3016
3	0	51	0	3488	5312	5036	0	0	0	3731	4283	3568	2738	2963	2597	2596	2980	2505	2808	2787	2855	3208	2172	2898	2586	2715	2728	2621	2662	2704	2720	2712	3009
4	0	42	3	3413	5006	5000	0	0	8	3773	3987	3483	2526	2634	2357	2553	2851	2384	2688	2594	2647	3060	2094	2528	2403	2501	2582	2563	2519	2675	2720	2409	2667
5	0	25	0	3145	5008	4516	0	0	2	3818	3954	3694	2461	2622	2332	2589	2783	2321	2596	2589	2506	2737	2023	2498	2292	2382	2466	2485	2323	2559	2596	2336	2637
6	0	42	0	2998	4754	4604	11	0	0	3768	3903	3655	2323	2439	2340	2420	2544	2260	2551	2392	2514	2703	1977	2322	2308	2395	2486	2415	2384	2574	2600	2449	2562
7	0	28	0	2923	4460	4524	0	0	0	3537	4097	3567	2243	2433	2120	2367	2458	2113	2356	2347	2353	2728	1901	2195	2171	2238	2338	2307	2306	2352	2429	2267	2390
8	0	28	0	2981	4512	4236	0	0	0	3506	3917	3570	2337	2297	2003	2338	2492	2209	2370	2247	2374	2452	1780	2106	2197	2145	2186	2365	2258	2183	2433	2254	2513
9	0	19	23	2807	4246	4074	0	0	0	3387	3897	3173	2301	2345	2145	2383	2371	2084	2208	2245	2289	2506	1763	1977	2045	2212	2293	2269	2200	2188	2315	2171	2305
10	0	30	0	2891	4143	4328	2	0	3	3321	3893	3184	2194	2299	2047	2191	2300	2044	2228	2062	2132	2399	1824	1927	1994	2077	2079	2317	2163	2246	2289	2036	2217
11	6	25	0	2974	4196	4103	0	0	0	3149	3730	3108	2035	2199	2076	2167	2278	2126	2250	2121	2100	2383	1793	1908	1975	2018	2124	2195	2086	2056	2108	2172	2249
12	0	20	0	2922	4145	4237	0	0	0	3096	3644	2998	2111	2051	1976	2069	2246	2043	2129	2031	2152	2365	1759	1900	1881	2014	2080	2068	2074	2111	2235	1952	2159
13	0	14	6	2929	3906	4277	0	0	0	2944	3506	2880	2096	2175	1992	2127	2265	1849	1997	2008	2086	2214	1617	1901	1970	2095	2051	2067	2139	1966	2049	2008	2145
14	3	22	0	2946	3802	4307	0	7	0	3072	3439	2854	2025	2120	1926	2081	2233	1746	2058	1946	1978	2245	1625	1797	1899	1939	2132	2130	2037	1939	2095	1881	2104
15	0	10	0	3157	3751	4297	0	0	1	2967	3321	2754	2141	2248	1823	2021	2151	1809	1951	1899	1979	2179	1500	1841	1811	2143	1869	2122	1958	1939	2108	1948	2065
16	0	4	0	3062	3587	4165	0	0	0	2857	3298	2541	3048	3007	2689	3038	3440	2734	3002	2656	2701	2959	1905	2290	3031	3375	3619	3260	3104	2962	2864	2809	3147
17	0	0	0	2997	3448	3942	2	2	0	2561	3049	2587	3160	3063	2705	3145	3439	2883	2989	2869	2832	3034	1775	2194	3443	3686	3936	3357	2977	2977	3254	2892	3119
18	0	5	0	2886	3543	4174	0	0	7	2683	2921	2372	3231	3193	2830	3099	3692	2848	3081	2708	3035	2964	1683	2209	3791	4174	4249	3395	3116	3013	3287	3261	3231
19	5	0	0	2932	3257	4166	0	0	0	2521	3022	2369	3172	3241	2911	3173	3605	2993	2999	2804	2983	2885	1784	2376	3668	4040	4380	3449	3308	3106	3236	3255	3369
20	0	1	0	3046	3271	3972	0	0	0	2526	2902	2270	3353	3336	2904	3153	3853	2872	3037	2829	2937	2929	1765	2403	3858	4133	4447	3409	3350	3066	3100	3165	3418
21	0	0	0	2836	3222	3763	1	0	0	2382	2913	2383	3220	3312	3073	3170	3881	3028	3128	2785	2927	2895	1892	2393	3887	4301	4483	3558	3339	3055	3228	3274	3607
22	0	0	0	2922	3176	3973	4	0	0	2328	2715	2342	3342	3336	2830	3137	3702	2946	2951	2709	3006	3020	2026	2415	3745	4239	4523	3471	3355	3025	3153	3338	3365
23	0	0	0	2796	3041	3736	1	0	0	2472	2534	2190	3370	3339	2928	3083	3614	3029	2968	2707	2883	2996	1999	2403	3955	4178	4602	3483	3400	3011	3144	3262	3328
24	0	0	0	2689	2859	3596	0	0	0	2259	2581	2275	3361	3368	2810	3367	3962	3104	3025	2841	3014	3122	2013	2519	3786	4037	4681	3422	3236	2720	3145	3131	3257
25	0	0	0	2652	2959	3694	0	0	0	2360	2491	2178	3401	3508	2801	3234	3851	2953	3114	2702	2945	3029	2066	2540	3935	4333	4611	3492	3131	2774	3052	3068	3138
26	0	0	0	2480	2823	3505	0	0	0	2209	2373	2138	3386	3312	2803	3206	3929	3028	3024	2783	2949	2967	1990	2504	4008	4196	4733	3297	3094	2747	3194	3045	3093
27	0	0	0	2415	2729	3545	0	0	0	2339	2440	2084	3216	3490	2901	3339	4045	3066	2943	2713	2753	3045	1993	2392	3989	4391	4488	3441	3058	2746	3102	2916	3073
28	5	0	0	2516	2724	3421	0	5	0	2154	2174	2114	3331	3327	2879	3326	3895	2959	3133	2679	2804	3027	2126	2449	3652	4079	4438	3370	3248	2679	2886	2806	3116
29	0	0	9	2372	2638	3244	5	0	0	2195	2167	2127	3298	3334	2820	3371	3821	2899	3107	2745	2981	3020	2169	2455	3724	4133	4443	3228	3120	2479	2952	2676	2989
30	0	5	0	2346	2603	3164	0	0	0	2198	2234	1960	3289	3578	2898	3369	3833	2921	3015	2765	2874	3054	2031	2476	3880	4253	4526	3248	2919	2431	2753	2676	2925
31	0	0	2	2348	2449	3076	0	0	0	2234	2166	2051	3501	3442	2865	3179	3843	2946	2950	2738	3017	3179	1935	2523	3892	4379	4423	3033	2861	2277	2782	2538	3014
32	0	8	0	2202	2344	3046	0	0	0	2137	2082	1877	3514	3479	2953	3257	3983	2904	3086	2739	2775	3079	2127	2550	3579	4190	4435	2987	2796	2311	2828	2410	2878
33	0	0	10	2289	2451	3056	0	0	0	2151	2032	2008	3317	3121	2726	3282	3871	2779	2969	2659	2854	3124	2137	2420	3784	4073	4351	2924	2806	2405	2550	2491	2673
34	0	0	0	2263	2460	2799	0	0	0	2082	2067	1979	3262	3224	2721	3269	3919	2931	3049	2590	2758	3041	2057	2645	3824	4109	4394	2932	2816	2280	2606	2427	2719
35	0	0	0	2422	2395	2848	0	0	0	2017	1818	1989	3291	3275	2846	3346	3820	2890	2988	2823	2916	3173	2117	2508	3676	4090	4266	3052	2784	2290	2544	2325	2653
36	2	0	0	2084	2454	3026	0	2	0	2020	1918	1939	3316	3382	2754	3310	3806	2933	3179	2859	2988	3147	2098	2509	3815	4013	4342	3082	2637	2206	2434	2245	2572
37	1	2	7	2069	2302	2957	0	0	0	1975	1718	2087	3128	3374	2866	3159	4057	2926	2898	2702	2892	3072	2105	2553	3855	3883	4307	2960	2601	2181	2454	2157	2681
38	0	0	0	2195	2258	2606	0	0	0	1938	1880	1840	3315	3250	2867	3250	3762	2873	3192	2631	3034	3156	2055	2359	3628	4014	4251	3007	2527	2038	2474	2129	2386
39	0	0	0	2051	2179	2620	0	0	0	1871	1741	1892	3248	3147	2835	3180	3747	2814	3094	2763	2850	3242	2011	2488	3612	4094	4127	2862	2602	2121	2445	1974	2385
40	0	0	0	2125	2210	2571	0	0	0	1888	1801	1863	3340	3319	2798	3095	3734	2852	2962	2687	2885	3111	2078	2544	3774	3843	4334	2770	2496	2078	2315	2045	2287
41	0	1	0	1957	2148	2485	0	6	0	1830	1862	1653	3197	3293	2846	3140	3711	2756	2896	2708	2913	3316	2000	2416	3631	3805	4181	2720	2476	2096	2367	1935	2317
42	0	5	0	2041	2149	2463	0	0	0	1880	1710	1720	3200	3158	2921	3322	3912	2858	3047	2812	2843	3147	2114	2361	3687	3829	4257	2661	2489	1936	2266	1896	2236
43	0	3	0	1914	2146	2484	0	0	0	1785	1637	1813	3264	3347	2648	3270	3765	2775	3129	2748	2862	3057	2054	2535	3608	4031	4143	2667	2353	1958	2312	2027	2232
44	0	0	10	2086	2136	2508	0	0	0	1796	1625	1835	3185	3266	2708	3229	3755	2938	3035	2639	2829	2996	2063	2396	3770	3934	4206	2765	2249	1963	2105	1906	2269
45	0	0	0	1865	2086	2419	0	0	0	1782	1652	1644	3144	3242	2719	3200	3833	2820	2988	2590	2727	3125	2054	2411	3600	3794	4103	2576	2360	1790	2119	1818	2063
46	0	3	0	1898	1986	2283	0	0	0	1851	1543	1757	3153	3132	2720	3099	3744	2817	3085	2636	2790	3125	1962	2483	3568	3905	4072	2558	2352	1845	2218	1868	2019
47	0	0	0	1903	2113	2289	0	0	3	1748	1614	1744	3214	3210	2723	3149	3654	2650	2939	2618	2792	2997	1969	2418	3500	3958	4236	2521	2236	1769	2102	1964	1951
48	6	0	0	1917	1977	2286	0	0	0	1647	1616	1722	3303	3117	2607	3137	3653	2786	3052	2808	2795	2975	2029	2485	3445	3716	3980	2485	2289	1705	2069	1815	1907
49	4	1	0	1895	1993	2252	0	0	0	1852	1678	1719	3107	3067	2660	3322	3620	2758	3149	2790	2887	3144	2027	2405	3422	3854	4115	2457	2152	1843	1921	1664	1901
50	0	0	0	1911	2065	2249	0	0	0	1730	1535	1572	3276	3223	2584	3161	3683	2692	3037	2695	2790	3139	2050	2457	3519	3673	3956	2397	2177	1798	1967	1757	1926
51	0	3	0	1804	1973	2154	0	0	0	1631	1635	1515	3267	3288	2624	3213	3653	2662	3007	2770	2955	3162	1977	2393	3520	3739	4107	2326	2168	1707	1930	1728	1987
52	0	0	0	1823	1965	2275	0	0	0	1578	1468	1633	3126	3092	2599	3094	3553	2770	3013	2792	2933	3063	1955	2408	3654	3876	4121	2465	1997	1790	1985	1678	1946
53	0	20	0	1803	2015	2267	0	0	0	1651	1413	1562	2979	3283	2655	3314	3752	2727	2994	2730	2842	3168	2040	2536	3436	3802	3981	2333	2019	1687	1894	1557	1880
54	2	0	0	1716	1915	2198	0	0	5	1520	1423	1464	3166	3089	2484	3154	3707	2717	3019	2759	2798	3161	1955	2440	3518	3800	3938	2392	2060	1742	1783	1497	1866
55	0	0	0	1669	1873	2161	2	0	0	1559	1373	1445	3121	3102	2666	3036	3525	2649	3054	2655	2844	2995	2020	2410	3506	3728	4161	2426	1995	1621	1844	1466	1908
56	0	0	0	1729	2123	2100	0	0	0	1541	1274	1319	3037	3074	2487	3244	3628	2671	2987	2759	2751	3058	1996	2407	3626	3854	3997	2194	1764	1612	1721	1545	1805
57	0	0	0	1709	1915	2095	0	0	0	1464	1299	1366	3098	3163	2603	3097	3799	2730	2987	2682	2841	2960	1832	2402	3479	3719	3940	2285	1986	1551	1761	1527	1805
58	0	0	0	1632	1855	2002	0	0	0	1305	1272	1361	2960	3053	2425	3043	3741	2568	2939	2598	2736	3030	1956	2446	3257	3658	3988	2154	1934	1679	1843	1414	1829
59	0	0	2	1670	1793	1957	0	2	0	1336	1248	1312	3149	3067	2468	3144	3507	2588	3081	2700	2790	3152	1960	2298	3459	3601	3968	2206	1940	1489	1808	1520	1774
60	4	4	0	1612	1832	1761	0	7	0	1222	1317	1306	3014	3050	2524	2896	3656	2534	3123	2659	2677	3029	1925	2397	3405	3811	3843	2177	1713	1509	1653	1445	1855
61	0	2	9	3573	3252	3641	7	9	0	2783	2549	2052	4612	4854	3795	4207	4409	3388	3768	3580	3585	4199	2604	3135	4252	4742	4615	3388	2984	4584	2936	2572	3092
62	0	12	0	3994	4261	4575	8	8	0	3888	3322	2660	5803	5817	4285	5151	5630	4291	5024	4590	4752	5270	3081	4047	5336	5817	5629	4361	3671	4970	3666	3193	3684
63	4	12	2	3793	4665	4865	0	0	0	4521	3917	3398	6403	6365	4975	5854	7003	5023	5651	5483	5005	6191	3554	4846	5998	6177	6269	5000	4226	5293	4514	3805	4417
64	0	30	0	4501	4835	5238	3	0	3	4773	4227	4082	6737	6830	5165	6352	7225	5531	6345	5790	5452	6933	3772	5085	6185	6405	6509	5411	4569	6270	4986	4101	4800
65	0	4	0	4833	4958	5234	0	0	0	4904	4657	4723	6990	6807	5484	6640	7443	5780	6593	6460	5854	7141	3844	5292	6427	6731	6911	5823	4904	6514	5456	4495	5019
66	0	20	0	4949	4967	5428	0	0	2	5010	4699	4870	7042	7425	5748	7088	7653	5807	6936	6626	5961	7479	3932	5526	6367	6910	7340	6335	5471	6396	5567	4624	5290
67	0	29	0	5255	5047	5308	0	0	0	5317	5034	5048	7065	7314	5781	7088	7546	5893	6999	6539	6045	7479	4227	5503	6392	7103	7260	6459	5524	6307	5632	4702	5315
68	0	27	18	5438	5254	5520	2	0	0	5287	5322	5317	7361	7412	5792	7047	7654	6226	7346	6786	6364	7513	4100	5526	6715	6973	7243	6430	5379	6514	5785	4878	5804
69	3	7	0	5458	5054	5447	0	0	0	5475	5465	5614	7202	7565	5557	7110	7737	6356	7384	6760	6143	7712	4151	5660	6844	7012	7402	6634	5678	6521	6001	4899	5711
70	0	13	0	5408	5185	5491	0	0	0	5613	5334	5746	7371	7456	6066	7313	7647	6404	7495	6974	6206	7615	4223	5469	6875	7233	7435	6777	5526	6460	5919	5128	5829
71	4	33	0	5500	5185	5526	0	2	0	5777	5527	5738	7321	7519	5965	7434	7919	6483	7586	6897	6287	7896	4461	5809	6699	7463	7407	6800	5872	6404	5933	5014	5841
72	0	19	4	5549	5141	5644	2	5	0	5705	5678	5638	7436	7926	6092	7518	7799	6515	7438	7255	6372	7673	4413	5768	6590	7514	7445	6741	5784	6786	5974	5217	6017
73	1	27	0	5578	5291	5744	2	0	0	6144	5683	6092	7382	7629	5949	7489	8074	6441	7451	7133	6554	7928	4394	5799	6756	7369	7396	7036	5767	6608	6057	5162	5968
74	0	33	4	5448	5173	5894	0	0	0	6013	5675	5938	7409	7851	6036	7635	8056	6440	7550	7151	6431	7919	4397	5821	6784	7700	7501	7102	5598	6706	6226	5287	5834
75	4	17	0	5661	5320	5828	0	0	0	6255	5809	6181	7308	7576	6169	7519	8204	6458	7606	7158	6543	7876	4681	5688	6831	7491	7691	6899	6012	6616	6110	5373	5862
