# Supplementary material for: Tailored structured peptide design with a key-cutting machine approach
Source: Nat Mach Intell. 2025 Oct 21;7(10):1685–97. doi: 10.1038/s42256-025-01119-2 (PMC12552119; doi:10.1038/s42256-025-01119-2)
Supplement: Supplementary file 13 — Source data for the violin plots of the anti-infective activity of the peptides in vivo. [file 42256_2025_1119_MOESM13_ESM.xlsx]

## Sheet: FigS6a
Peptide Concentration (Œºmol L-1)	AT1	AT1	AT1	AT2	AT2	AT2	AT3	AT3	AT3	AT4	AT4	AT4	AT5	AT5	AT5	NE1	NE1	NE1	NE2	NE2	NE2	NE3	NE3	NE3	NE4	NE4	NE4	NG1	NG1	NG1	NG2	NG2	NG2	NG3	NG3	NG3
64	62.7994	106.333	96.9254	90.2111	134.732	129.393	51.199	101.557	101.185	80.9274	100.706	108.945	93.2008	103.934	107.642	78.3658	108.224	113.169	72.2121	101.235	98.4388	65.8251	112.764	110.065	75.8621	110.642	128.374	53.4333	102.694	106.998	127.514	100.295	98.0168	152.601	110.748	92.692
32	112.201	111.167	115.142	80.8061	124.245	114.575	43.765	106.747	106.097	95.5123	90.7551	117.3	140.795	107.623	107.806	88.3268	108.799	111.725	54.0219	106.831	101.808	58.1605	102.846	104.746	74.7376	107.474	106.992	62.0363	97.1429	100.081	110.941	94.4609	98.0168	110.212	100.717	99.4034
16	96.3323	105.917	103.689	126.679	109.732	109.312	65.8273	107.612	105.927	99.7756	96.7537	112.236	116.213	106.475	107.313	109.572	110.28	115.293	84.0951	102.469	109.285	71.3255	107.317	107.201	76.3868	107.149	103.74	63.7727	101.714	122.376	97.7474	90.6204	92.5248	147.013	97.6911	90.1566
8	113.772	108.417	100.231	127.543	115.436	103.563	48.801	114.1	109.738	62.9768	103.458	110.464	90.0628	106.393	112.818	85.6809	107.237	125.319	74.4973	105.514	114.626	73.67	108.699	109.247	67.2414	103.249	115.285	70.1657	103.837	121.155	79.0829	89.4387	94.0503	134.682	96.0191	92.6174
4	84.4311	115.417	109.915	91.9386	116.107	117.733	65.1679	116.176	115.072	88.0329	98.9414	112.321	151.36	109.508	109.778	82.8794	109.622	113.254	133.181	107.078	109.778	64.4725	104.959	108.265	59.8201	104.874	101.382	76.2431	102.857	107.974	78.037	99.8523	106.407	97.9769	98.6465	95.824
0	100	100	100	100	100	100	100	100	100	100	100	100	100	100	100	100	100	100	100	100	100	100	100	100	100	100	100	100	100	100	100	100	100	100	100	100

## Sheet: FigS6b
Time (days)	Control	Control	Control	Control	Control	Control	Control	Control	Control	Control	Control	Control	NE2	NE2	NE2	NE2	NE2	NE2	NE2	NE2	NE2	NE2	NE2	NE2	NG1	NG1	NG1	NG1	NG1	NG1	NG1	NG1	NG1	NG1	NG1	NG1	Polymyxin B	Polymyxin B	Polymyxin B	Polymyxin B	Polymyxin B	Polymyxin B	Polymyxin B	Polymyxin B	Polymyxin B	Polymyxin B	Polymyxin B	Polymyxin B	Levofloxacin
0	100	100	100	100	100	100	100	100	100	100	100	100	100	100	100	100	100	100	100	100	100	100	100	100	100	100	100	100	100	100	100	100	100	100	100	100	100	100	100	100	100	100	100	100	100	100	100	100	100
2	100	100	95.5	100	104.5	92	100	104.3	95.7	104.3	109.5	94.7	91.3	100	95.7	104.5	100	100	96.2	100	100	104.3	95.7	100	95.5	95.5	100	105	95.8	104.3	104	100	104.2	100	100	104.3	104.2	100	104.8	95.7	100	100	104.8	104.8	104.2	104.3	100	100	95.7
4							100	108.7	87	108.7	109.5	94.7							92.3	100	104.2	100	100	100							104	104.2	108.3	104.3	108.7	104.3							109.5	104.8	104.2	100	100	100
[truncated: 11 more columns]

## Sheet: FigS6d
	Control	Control	Control	Control	Control	Control	NE2	NE2	NE2	NE2	NE2	NE2	NG1	NG1	NG1	NG1	NG1	NG1	Polymyxin B	Polymyxin B	Polymyxin B	Polymyxin B	Polymyxin B	Polymyxin B	Levofloxacin	Levofloxacin	Levofloxacin	Levofloxacin	Levofloxacin	Levofloxacin
Day 6	4.00e+007	4.00e+007	6.00e+007	2.00e+007	2.00e+008	1.20e+008	8000000	1.20e+008	2.00e+007	2.00e+008	2.00e+007	6.00e+007	8.00e+007	4.00e+007	4.00e+007	8.00e+007	4.00e+007	6.00e+007	8.0e+007	2.0e+007	2.0e+007	4e+007	2e+007	6e+007	2000000	2000000	4000000	2.0e+007	4000000	6000000
Day 8	8.00e+008	1.00e+009	1.00e+009	1.40e+009	4.00e+008	1.20e+009	1.60e+008	1.80e+008	2.00e+007	4.00e+008	2.00e+008	6.00e+008	1.40e+009	6.00e+008	6.00e+008	2.00e+008	1.60e+009	4.00e+008	4.0e+007	6.0e+007	6.0e+007	2e+007	2e+007	6e+007	2e+007	2.0e+007	4000000	8000000	2000000	2.0e+007

## Sheet: FigS6e
Time (days)	Control	Control	Control	Control	Control	Control	Control	Control	Control	Control	Control	Control	NE2	NE2	NE2	NE2	NE2	NE2	NE2	NE2	NE2	NE2	NE2	NE2	NG1	NG1	NG1	NG1	NG1	NG1	NG1	NG1	NG1	NG1	NG1	NG1	Polymyxin B	Polymyxin B	Polymyxin B	Polymyxin B	Polymyxin B	Polymyxin B	Polymyxin B	Polymyxin B	Polymyxin B	Polymyxin B	Polymyxin B	Polymyxin B	Levofloxacin
0	100	100	100	100	100	100	100	100	100	100	100	100	100	100	100	100	100	100	100	100	100	100	100	100	100	100	100	100	100	100	100	100	100	100	100	100	100	100	100	100	100	100	100	100	100	100	100	100	100
3	110.5	116.7	117.6	116.7	121.1	109.5	112.5	115.8	116.7	111.1	116.7	120	111.8	117.6	113.3	121.1	120	111.1	113.6	117.6	115.8	110.5	120	117.6	112.5	123.5	115	110.5	115.8	116.7	118.8	117.6	122.2	118.8	114.3	118.8	115.8	126.3	123.5	117.6	116.7	115.8	105.3	119	114.3	110	121.1	115	116.7
4	115.8	116.7	123.5	122.2	131.6	114.3	118.8	121.1	122.2	111.1	127.8	126.7	117.6	129.4	120	115.8	120	116.7	122.7	111.8	126.3	121.1	120	129.4	125	135.3	115	115.8	115.8	122.2	131.3	123.5	122.2	125	119	131.3	115.8	131.6	135.3	117.6	127.8	121.1	105.3	123.8	114.3	115	126.3	115	122.2
6	115.8	122.2	129.4	122.2	121.1	109.5	118.8	110.5	127.8	105.6	127.8	133.3	123.5	117.6	120	110.5	126.7	111.1	122.7	111.8	121.1	126.3	120	135.3	131.3	135.3	105	115.8	121.1	105.6	125	129.4	122.2	131.3	123.8	137.5	105.3	126.3	129.4	135.3	116.7	121.1	110.5	128.6	109.5	110	115.8	120	122.2
8							118.8	105.3	133.3	100	138.9	146.7							127.3	105.9	115.8	136.8	125	141.2							118.8	129.4	127.8	137.5	133.3	131.3							115.8	128.6	104.8	105	105.3	125
[truncated: 11 more columns]
